# Supplementary material for: Organisational and neuromodulatory underpinnings of structural-functional connectivity decoupling in patients with Parkinson’s disease
Source: Commun Biol. 2021 Jan 19;4:86. doi: 10.1038/s42003-020-01622-9 (PMC7815846; doi:10.1038/s42003-020-01622-9)
Supplement: Supplementary file 4 — Supplementary Data [file 42003_2020_1622_MOESM4_ESM.zip]

Archive with 36 entries (30 files):
- SupplementaryData/.ipynb_checkpoints/
- SupplementaryData/.ipynb_checkpoints/Figure1B_FunctionalconnectivityMatrix-checkpoint.png
- SupplementaryData/.ipynb_checkpoints/Figure1B_StructuralConnectome-checkpoint.png
- SupplementaryData/.ipynb_checkpoints/Figure1-checkpoint.ipynb
- SupplementaryData/.ipynb_checkpoints/Figure2-checkpoint.ipynb
- SupplementaryData/.ipynb_checkpoints/Figure3-checkpoint.ipynb
- SupplementaryData/.ipynb_checkpoints/Figure4-checkpoint.ipynb
- SupplementaryData/.ipynb_checkpoints/Figure5-checkpoint.ipynb
- SupplementaryData/.ipynb_checkpoints/FunctionalGradients-checkpoint.csv
- SupplementaryData/Supplementary Data 1/
- SupplementaryData/Supplementary Data 1/Fig1_AverageFuncConnectome_Control.csv
- SupplementaryData/Supplementary Data 1/Fig1_ExampleFuncConnectome_400_norm_bin.csv
- SupplementaryData/Supplementary Data 1/Fig1_ExampleStructure_connectome_norm_400.csv
- SupplementaryData/Supplementary Data 1/Fig1_FunctionalGradients.csv
- SupplementaryData/Supplementary Data 1/Fig1_StructuralGradients.csv
- SupplementaryData/Supplementary Data 1/Figure1.ipynb
- SupplementaryData/Supplementary Data 2/
- SupplementaryData/Supplementary Data 2/Fig2_ClinicalInformation.xlsx
- SupplementaryData/Supplementary Data 2/Fig2_StructureFuction.csv
- SupplementaryData/Supplementary Data 2/Fig2_StructureFunction_PD.csv
- SupplementaryData/Supplementary Data 2/Fig2_StructureFunction_PD_VisPerf.csv
- SupplementaryData/Supplementary Data 2/Figure2.ipynb
- SupplementaryData/Supplementary Data 3/
- SupplementaryData/Supplementary Data 3/Fig3_Axes.csv
- SupplementaryData/Supplementary Data 3/Fig3_GradientsControls.csv
- SupplementaryData/Supplementary Data 3/Figure3.ipynb
- SupplementaryData/Supplementary Data 4/
- SupplementaryData/Supplementary Data 4/Fig4_FunctionalGradientOne_NA.csv
- SupplementaryData/Supplementary Data 4/Fig4_FunctionalGradientTwo_NA.csv
- SupplementaryData/Supplementary Data 4/Fig4_StructuralGradientOne_NA.csv
- SupplementaryData/Supplementary Data 4/Fig4_StructuralGradientTwo_NA.csv
- SupplementaryData/Supplementary Data 4/Figure4.ipynb
- SupplementaryData/Supplementary Data 5/
- SupplementaryData/Supplementary Data 5/Fig5_GeneCorrelation_PD.csv
- SupplementaryData/Supplementary Data 5/Fig5_GeneCorrelation_PDVisPerf.csv
- SupplementaryData/Supplementary Data 5/Figure5.ipynb
