# Supplementary material for: Organisational and neuromodulatory underpinnings of structural-functional connectivity decoupling in patients with Parkinson’s disease
Source: Commun Biol. 2021 Jan 19;4:86. doi: 10.1038/s42003-020-01622-9 (PMC7815846; doi:10.1038/s42003-020-01622-9)
Supplement: Supplementary file 4 — Supplementary Data [file 42003_2020_1622_MOESM4_ESM.zip › SupplementaryData/Supplementary Data 1/Fig1_AverageFuncConnectome_Control.csv]

0.00E+00	5.40E-01	5.78E-01	5.42E-01	5.69E-01	4.14E-01	2.81E-01	5.47E-01	3.49E-01	3.57E-01	3.46E-01	3.21E-01	2.11E-01	4.56E-01	2.77E-01	2.69E-01	4.34E-01	3.83E-01	4.21E-01	2.50E-01	3.41E-01	3.21E-01	4.76E-01	3.65E-01	3.32E-01	2.53E-01	4.31E-01	4.61E-01	3.58E-01	2.95E-01	3.34E-01	1.41E-01	1.92E-01	1.01E-01	1.44E-01	9.83E-02	1.32E-01	1.43E-01	6.87E-02	1.02E-01	1.67E-02	7.07E-02	1.06E-01	5.54E-02	5.75E-02	6.98E-02	1.62E-01	1.13E-01	3.15E-03	1.08E-01
5.40E-01	0.00E+00	3.49E-01	3.91E-01	3.24E-01	2.93E-01	3.21E-01	4.82E-01	1.45E-01	2.02E-01	1.74E-01	2.70E-01	1.81E-01	3.29E-01	1.87E-01	3.53E-01	3.69E-01	2.73E-01	2.08E-01	2.50E-01	2.24E-01	3.06E-01	3.40E-01	1.99E-01	1.85E-01	2.64E-01	2.64E-01	3.47E-01	1.51E-01	1.89E-01	2.69E-01	1.40E-01	2.08E-01	1.34E-01	1.40E-01	6.13E-02	9.57E-02	2.40E-01	3.85E-02	9.33E-02	5.16E-02	9.07E-02	1.13E-01	1.07E-01	1.04E-01	7.60E-02	8.36E-02	5.60E-02	5.37E-02	1.28E-01
5.78E-01	3.49E-01	0.00E+00	5.15E-01	6.07E-01	5.67E-01	1.80E-01	5.77E-01	5.13E-01	3.98E-01	4.72E-01	4.20E-01	2.61E-01	5.55E-01	4.02E-01	3.37E-01	4.43E-01	4.64E-01	4.92E-01	3.22E-01	4.09E-01	4.05E-01	5.15E-01	4.57E-01	3.96E-01	2.21E-01	4.88E-01	4.44E-01	4.40E-01	3.13E-01	3.91E-01	5.83E-02	1.61E-01	7.26E-02	8.96E-02	1.21E-01	1.20E-01	1.59E-01	5.10E-02	1.03E-01	5.05E-02	6.20E-02	8.15E-02	3.85E-02	3.92E-02	2.61E-02	8.89E-02	6.43E-02	1.18E-02	1.25E-01
5.42E-01	3.91E-01	5.15E-01	0.00E+00	7.02E-01	3.44E-01	3.37E-01	4.89E-01	3.30E-01	6.56E-01	5.90E-01	1.96E-01	4.18E-01	4.83E-01	1.48E-01	4.60E-01	5.27E-01	5.38E-01	5.02E-01	3.25E-01	5.73E-01	5.00E-01	6.12E-01	5.31E-01	5.25E-01	2.78E-01	5.54E-01	4.74E-01	5.37E-01	3.92E-01	4.44E-01	4.35E-02	1.40E-01	2.13E-02	1.44E-01	1.41E-01	9.46E-02	1.50E-01	8.28E-02	1.44E-01	5.35E-02	8.74E-02	1.24E-01	5.99E-02	1.50E-01	6.44E-02	1.58E-01	8.39E-02	4.68E-02	2.10E-01
5.69E-01	3.24E-01	6.07E-01	7.02E-01	0.00E+00	4.74E-01	2.27E-01	5.32E-01	5.45E-01	6.14E-01	6.75E-01	3.20E-01	3.22E-01	6.07E-01	3.50E-01	4.14E-01	4.75E-01	6.51E-01	6.10E-01	3.23E-01	5.63E-01	4.86E-01	5.60E-01	6.10E-01	5.63E-01	3.03E-01	6.20E-01	5.01E-01	5.95E-01	4.55E-01	5.00E-01	1.39E-01	1.87E-01	5.66E-02	8.51E-02	1.54E-01	6.86E-02	1.19E-01	1.01E-01	1.44E-01	9.43E-02	1.43E-01	1.09E-01	5.15E-02	9.42E-02	5.43E-02	8.15E-02	1.07E-01	2.38E-02	1.05E-01
4.14E-01	2.93E-01	5.67E-01	3.44E-01	4.74E-01	0.00E+00	1.50E-01	5.49E-01	5.90E-01	2.75E-01	3.31E-01	6.53E-01	2.11E-01	5.89E-01	5.27E-01	3.28E-01	3.15E-01	4.37E-01	4.25E-01	2.64E-01	3.15E-01	3.17E-01	3.80E-01	3.86E-01	3.14E-01	2.12E-01	3.73E-01	3.49E-01	3.22E-01	2.51E-01	2.72E-01	7.08E-02	1.43E-01	4.67E-02	2.42E-02	5.90E-02	5.63E-02	1.03E-01	6.55E-02	4.45E-02	1.92E-02	3.76E-02	2.42E-02	2.09E-02	-2.20E-02	1.92E-03	5.21E-02	-4.95E-03	-6.31E-03	3.80E-02
2.81E-01	3.21E-01	1.80E-01	3.37E-01	2.27E-01	1.50E-01	0.00E+00	2.39E-01	1.15E-01	2.74E-01	2.11E-01	8.55E-02	4.33E-01	1.35E-01	6.37E-02	3.27E-01	2.70E-01	2.48E-01	2.35E-01	3.73E-01	2.53E-01	3.31E-01	3.15E-01	2.15E-01	1.86E-01	1.14E-01	2.04E-01	2.48E-01	1.37E-01	1.30E-01	1.47E-01	1.03E-02	6.18E-02	-1.52E-03	6.44E-02	1.23E-02	2.93E-03	9.99E-02	2.59E-02	5.05E-02	-1.64E-02	5.66E-02	5.72E-02	3.42E-02	3.45E-02	3.35E-02	4.52E-02	6.67E-02	8.12E-02	1.18E-01
5.47E-01	4.82E-01	5.77E-01	4.89E-01	5.32E-01	5.49E-01	2.39E-01	0.00E+00	4.21E-01	3.43E-01	3.69E-01	5.08E-01	2.13E-01	7.09E-01	3.60E-01	3.28E-01	5.99E-01	4.40E-01	4.76E-01	2.47E-01	3.45E-01	3.56E-01	5.85E-01	3.92E-01	3.79E-01	2.87E-01	4.92E-01	5.09E-01	4.23E-01	3.49E-01	4.46E-01	1.87E-01	2.69E-01	1.50E-01	1.85E-01	1.82E-01	1.97E-01	2.42E-01	1.57E-01	1.75E-01	1.28E-01	1.86E-01	1.57E-01	1.18E-01	1.44E-01	1.23E-01	1.66E-01	1.45E-01	1.17E-01	2.25E-01
3.49E-01	1.45E-01	5.13E-01	3.30E-01	5.45E-01	5.90E-01	1.15E-01	4.21E-01	0.00E+00	3.24E-01	5.01E-01	5.47E-01	1.97E-01	4.74E-01	5.86E-01	2.32E-01	2.41E-01	5.27E-01	4.74E-01	2.64E-01	3.40E-01	2.69E-01	3.71E-01	4.02E-01	3.24E-01	1.43E-01	3.76E-01	3.10E-01	3.48E-01	2.33E-01	2.76E-01	-7.21E-03	6.34E-02	-8.07E-03	-1.51E-02	3.43E-02	3.95E-02	6.87E-02	2.07E-02	1.91E-02	2.42E-02	4.82E-02	1.29E-02	8.86E-04	2.18E-03	9.64E-03	2.56E-02	9.05E-03	-9.56E-03	4.98E-02
3.57E-01	2.02E-01	3.98E-01	6.56E-01	6.14E-01	2.75E-01	2.74E-01	3.43E-01	3.24E-01	0.00E+00	5.99E-01	1.43E-01	3.91E-01	3.86E-01	1.36E-01	3.85E-01	3.38E-01	5.03E-01	4.21E-01	3.49E-01	5.48E-01	4.57E-01	3.74E-01	4.63E-01	5.42E-01	2.71E-01	4.20E-01	2.80E-01	5.11E-01	3.78E-01	3.55E-01	2.99E-02	9.07E-02	-2.02E-02	5.58E-02	3.25E-02	2.10E-02	4.04E-02	2.38E-02	4.24E-02	4.29E-02	2.12E-02	3.59E-02	1.65E-03	9.81E-03	1.82E-02	4.27E-02	2.60E-02	2.28E-02	1.18E-02
3.46E-01	1.74E-01	4.72E-01	5.90E-01	6.75E-01	3.31E-01	2.11E-01	3.69E-01	5.01E-01	5.99E-01	0.00E+00	2.54E-01	3.45E-01	3.54E-01	2.96E-01	3.85E-01	3.77E-01	6.30E-01	4.93E-01	3.93E-01	5.96E-01	4.76E-01	4.95E-01	5.75E-01	5.71E-01	2.88E-01	5.28E-01	3.45E-01	5.41E-01	4.00E-01	3.89E-01	1.53E-02	1.02E-01	2.07E-02	4.02E-02	6.54E-02	2.49E-02	3.80E-02	7.27E-02	7.44E-02	4.63E-02	3.86E-02	4.18E-02	9.75E-03	2.64E-02	6.80E-03	7.44E-02	1.60E-02	1.10E-02	8.56E-02
3.21E-01	2.70E-01	4.20E-01	1.96E-01	3.20E-01	6.53E-01	8.55E-02	5.08E-01	5.47E-01	1.43E-01	2.54E-01	0.00E+00	1.81E-01	5.92E-01	6.59E-01	2.24E-01	2.21E-01	3.53E-01	3.97E-01	1.97E-01	2.12E-01	1.96E-01	2.91E-01	2.60E-01	2.07E-01	1.51E-01	2.55E-01	2.78E-01	1.96E-01	1.80E-01	2.10E-01	8.90E-02	1.36E-01	5.06E-02	-3.58E-03	6.66E-02	6.49E-02	1.05E-01	3.19E-02	6.95E-02	3.00E-02	3.33E-02	-1.91E-02	-2.87E-02	-2.12E-02	-2.25E-02	4.03E-02	-1.50E-02	1.10E-04	5.47E-02
2.11E-01	1.81E-01	2.61E-01	4.18E-01	3.22E-01	2.11E-01	4.33E-01	2.13E-01	1.97E-01	3.91E-01	3.45E-01	1.81E-01	0.00E+00	2.01E-01	1.22E-01	4.87E-01	2.71E-01	3.59E-01	2.67E-01	4.54E-01	3.96E-01	4.82E-01	3.86E-01	3.25E-01	3.90E-01	2.27E-01	2.96E-01	2.88E-01	3.34E-01	2.59E-01	2.59E-01	8.61E-02	1.22E-01	3.69E-02	1.93E-02	6.01E-02	5.37E-02	1.09E-01	1.65E-02	1.74E-02	6.18E-03	1.89E-02	3.97E-02	4.26E-03	3.26E-02	4.49E-02	5.03E-02	3.73E-02	1.14E-01	1.13E-01
4.56E-01	3.29E-01	5.55E-01	4.83E-01	6.07E-01	5.89E-01	1.35E-01	7.09E-01	4.74E-01	3.86E-01	3.54E-01	5.92E-01	2.01E-01	0.00E+00	4.14E-01	3.10E-01	5.26E-01	4.76E-01	6.06E-01	2.17E-01	3.63E-01	3.51E-01	5.81E-01	4.80E-01	4.51E-01	3.02E-01	5.31E-01	4.50E-01	4.79E-01	3.91E-01	4.12E-01	1.70E-01	2.23E-01	8.23E-02	1.15E-01	1.20E-01	8.92E-02	1.58E-01	9.80E-02	9.15E-02	4.99E-02	1.06E-01	4.12E-02	1.05E-02	1.44E-02	4.73E-02	7.88E-02	7.67E-02	6.32E-03	1.45E-01
2.77E-01	1.87E-01	4.02E-01	1.48E-01	3.50E-01	5.27E-01	6.37E-02	3.60E-01	5.86E-01	1.36E-01	2.96E-01	6.59E-01	1.22E-01	4.14E-01	0.00E+00	2.71E-01	1.50E-01	4.73E-01	3.66E-01	2.67E-01	2.95E-01	2.52E-01	2.66E-01	3.27E-01	2.41E-01	1.87E-01	2.76E-01	2.71E-01	2.15E-01	2.09E-01	1.71E-01	8.30E-02	1.08E-01	6.31E-02	-1.06E-02	2.37E-02	4.10E-02	6.21E-02	3.00E-02	1.65E-02	-1.75E-02	-3.77E-02	-5.57E-02	-5.63E-02	-4.40E-02	-2.41E-02	1.21E-02	-2.96E-02	-3.08E-02	6.48E-03
2.69E-01	3.53E-01	3.37E-01	4.60E-01	4.14E-01	3.28E-01	3.27E-01	3.28E-01	2.32E-01	3.85E-01	3.85E-01	2.24E-01	4.87E-01	3.10E-01	2.71E-01	0.00E+00	2.74E-01	5.39E-01	3.15E-01	5.50E-01	6.62E-01	7.55E-01	4.42E-01	4.84E-01	5.41E-01	5.42E-01	4.59E-01	2.47E-01	4.07E-01	4.36E-01	2.87E-01	1.06E-01	1.62E-01	5.11E-02	-3.64E-03	4.08E-02	5.72E-02	9.10E-02	-1.59E-03	-1.42E-02	0.00E+00	8.47E-03	0.00E+00	0.00E+00	0.00E+00	0.00E+00	5.46E-03	9.43E-03	1.16E-02	0.00E+00
4.34E-01	3.69E-01	4.43E-01	5.27E-01	4.75E-01	3.15E-01	2.70E-01	5.99E-01	2.41E-01	3.38E-01	3.77E-01	2.21E-01	2.71E-01	5.26E-01	1.50E-01	2.74E-01	0.00E+00	3.95E-01	4.82E-01	3.38E-01	4.49E-01	4.67E-01	6.81E-01	4.91E-01	4.60E-01	3.52E-01	5.74E-01	5.14E-01	4.99E-01	4.10E-01	4.63E-01	2.22E-01	3.16E-01	1.23E-01	2.45E-01	2.05E-01	2.26E-01	2.71E-01	1.85E-01	2.51E-01	2.02E-01	2.67E-01	2.42E-01	2.13E-01	2.34E-01	2.46E-01	2.14E-01	2.55E-01	2.10E-01	2.98E-01
3.83E-01	2.73E-01	4.64E-01	5.38E-01	6.51E-01	4.37E-01	2.48E-01	4.40E-01	5.27E-01	5.03E-01	6.30E-01	3.53E-01	3.59E-01	4.76E-01	4.73E-01	5.39E-01	3.95E-01	0.00E+00	5.77E-01	4.15E-01	7.02E-01	5.70E-01	5.22E-01	6.16E-01	5.66E-01	2.86E-01	5.08E-01	4.33E-01	4.89E-01	4.08E-01	4.09E-01	1.19E-01	1.40E-01	5.30E-02	7.11E-03	6.10E-02	6.41E-02	1.07E-01	7.59E-02	5.87E-02	6.38E-03	-1.07E-04	-6.11E-03	7.28E-03	-4.92E-03	-6.99E-03	2.97E-02	1.31E-02	2.51E-02	5.06E-02
4.21E-01	2.08E-01	4.92E-01	5.02E-01	6.10E-01	4.25E-01	2.35E-01	4.76E-01	4.74E-01	4.21E-01	4.93E-01	3.97E-01	2.67E-01	6.06E-01	3.66E-01	3.15E-01	4.82E-01	5.77E-01	0.00E+00	2.94E-01	4.29E-01	3.62E-01	5.88E-01	6.28E-01	3.92E-01	1.58E-01	5.54E-01	4.46E-01	4.76E-01	2.91E-01	4.04E-01	9.53E-02	1.43E-01	3.15E-02	8.28E-02	1.07E-01	4.78E-02	1.07E-01	3.02E-02	1.16E-01	7.79E-02	5.61E-02	1.11E-01	5.56E-02	6.16E-02	4.03E-02	1.03E-01	8.19E-02	3.35E-02	1.29E-01
2.50E-01	2.50E-01	3.22E-01	3.25E-01	3.23E-01	2.64E-01	3.73E-01	2.47E-01	2.64E-01	3.49E-01	3.93E-01	1.97E-01	4.54E-01	2.17E-01	2.67E-01	5.50E-01	3.38E-01	4.15E-01	2.94E-01	0.00E+00	4.77E-01	5.56E-01	3.91E-01	3.48E-01	3.95E-01	3.13E-01	3.35E-01	3.47E-01	3.47E-01	2.84E-01	2.75E-01	1.46E-01	1.50E-01	7.51E-02	6.03E-02	1.54E-01	9.44E-02	1.12E-01	3.96E-02	3.69E-02	5.22E-02	2.95E-02	5.29E-02	2.02E-02	3.95E-02	2.12E-03	8.40E-02	6.12E-02	7.01E-02	8.38E-02
3.41E-01	2.24E-01	4.09E-01	5.73E-01	5.63E-01	3.15E-01	2.53E-01	3.45E-01	3.40E-01	5.48E-01	5.96E-01	2.12E-01	3.96E-01	3.63E-01	2.95E-01	6.62E-01	4.49E-01	7.02E-01	4.29E-01	4.77E-01	0.00E+00	7.46E-01	5.60E-01	5.93E-01	6.92E-01	4.38E-01	5.55E-01	4.25E-01	5.59E-01	4.59E-01	4.53E-01	7.65E-02	1.48E-01	2.94E-02	3.59E-02	1.88E-02	5.00E-02	1.11E-01	1.66E-02	8.01E-03	1.40E-02	4.41E-02	2.38E-02	6.43E-03	2.24E-02	-8.99E-04	4.52E-02	-7.84E-03	6.70E-03	2.19E-02
3.21E-01	3.06E-01	4.05E-01	5.00E-01	4.86E-01	3.17E-01	3.31E-01	3.56E-01	2.69E-01	4.57E-01	4.76E-01	1.96E-01	4.82E-01	3.51E-01	2.52E-01	7.55E-01	4.67E-01	5.70E-01	3.62E-01	5.56E-01	7.46E-01	0.00E+00	5.46E-01	5.35E-01	6.21E-01	5.79E-01	5.28E-01	4.40E-01	5.07E-01	4.90E-01	4.13E-01	1.43E-01	2.71E-01	8.98E-02	5.68E-02	6.18E-02	1.15E-01	1.86E-01	2.11E-02	8.47E-02	-2.33E-03	5.04E-02	8.11E-02	2.14E-02	3.34E-02	2.28E-02	7.58E-02	3.77E-02	1.96E-02	5.85E-02
4.76E-01	3.40E-01	5.15E-01	6.12E-01	5.60E-01	3.80E-01	3.15E-01	5.85E-01	3.71E-01	3.74E-01	4.95E-01	2.91E-01	3.86E-01	5.81E-01	2.66E-01	4.42E-01	6.81E-01	5.22E-01	5.88E-01	3.91E-01	5.60E-01	5.46E-01	0.00E+00	6.19E-01	5.69E-01	4.10E-01	7.33E-01	6.79E-01	5.89E-01	4.52E-01	5.56E-01	1.50E-01	2.39E-01	9.70E-02	1.56E-01	9.57E-02	1.99E-01	2.39E-01	7.49E-02	1.78E-01	1.02E-01	1.46E-01	1.37E-01	9.06E-02	8.49E-02	1.01E-01	1.66E-01	1.45E-01	1.14E-01	2.50E-01
3.65E-01	1.99E-01	4.57E-01	5.31E-01	6.10E-01	3.86E-01	2.15E-01	3.92E-01	4.02E-01	4.63E-01	5.75E-01	2.60E-01	3.25E-01	4.80E-01	3.27E-01	4.84E-01	4.91E-01	6.16E-01	6.28E-01	3.48E-01	5.93E-01	5.35E-01	6.19E-01	0.00E+00	6.77E-01	4.02E-01	6.93E-01	4.88E-01	6.61E-01	4.70E-01	4.51E-01	1.08E-01	2.01E-01	8.50E-02	7.72E-02	1.46E-01	1.36E-01	1.85E-01	5.20E-02	1.18E-01	8.56E-02	6.04E-02	9.08E-02	3.11E-02	7.15E-02	2.74E-02	9.28E-02	7.60E-02	6.64E-02	1.09E-01
3.32E-01	1.85E-01	3.96E-01	5.25E-01	5.63E-01	3.14E-01	1.86E-01	3.79E-01	3.24E-01	5.42E-01	5.71E-01	2.07E-01	3.90E-01	4.51E-01	2.41E-01	5.41E-01	4.60E-01	5.66E-01	3.92E-01	3.95E-01	6.92E-01	6.21E-01	5.69E-01	6.77E-01	0.00E+00	6.03E-01	6.70E-01	5.36E-01	7.92E-01	6.62E-01	5.35E-01	2.07E-01	2.87E-01	1.50E-01	8.84E-02	1.25E-01	1.82E-01	2.21E-01	7.00E-02	6.34E-02	7.14E-02	7.64E-02	1.06E-01	2.25E-02	5.09E-02	3.20E-02	9.86E-02	6.57E-02	5.70E-02	9.22E-02
2.53E-01	2.64E-01	2.21E-01	2.78E-01	3.03E-01	2.12E-01	1.14E-01	2.87E-01	1.43E-01	2.71E-01	2.88E-01	1.51E-01	2.27E-01	3.02E-01	1.87E-01	5.42E-01	3.52E-01	2.86E-01	1.58E-01	3.13E-01	4.38E-01	5.79E-01	4.10E-01	4.02E-01	6.03E-01	0.00E+00	5.27E-01	4.63E-01	4.88E-01	7.30E-01	4.31E-01	4.00E-01	5.13E-01	3.09E-01	9.11E-02	1.13E-01	2.49E-01	3.63E-01	2.54E-02	2.80E-02	7.98E-02	3.80E-02	7.78E-02	6.90E-02	9.78E-02	5.57E-02	7.14E-02	5.28E-02	1.10E-01	9.11E-02
4.31E-01	2.64E-01	4.88E-01	5.54E-01	6.20E-01	3.73E-01	2.04E-01	4.92E-01	3.76E-01	4.20E-01	5.28E-01	2.55E-01	2.96E-01	5.31E-01	2.76E-01	4.59E-01	5.74E-01	5.08E-01	5.54E-01	3.35E-01	5.55E-01	5.28E-01	7.33E-01	6.93E-01	6.70E-01	5.27E-01	0.00E+00	6.91E-01	7.21E-01	5.56E-01	5.66E-01	1.97E-01	3.10E-01	1.68E-01	1.42E-01	1.17E-01	2.56E-01	2.80E-01	1.11E-01	1.19E-01	1.48E-01	8.62E-02	1.36E-01	1.07E-01	9.76E-02	9.97E-02	1.98E-01	1.27E-01	1.54E-01	2.40E-01
4.61E-01	3.47E-01	4.44E-01	4.74E-01	5.01E-01	3.49E-01	2.48E-01	5.09E-01	3.10E-01	2.80E-01	3.45E-01	2.78E-01	2.88E-01	4.50E-01	2.71E-01	2.47E-01	5.14E-01	4.33E-01	4.46E-01	3.47E-01	4.25E-01	4.40E-01	6.79E-01	4.88E-01	5.36E-01	4.63E-01	6.91E-01	0.00E+00	6.02E-01	5.38E-01	5.84E-01	2.00E-01	2.85E-01	1.71E-01	1.64E-01	1.39E-01	2.36E-01	2.45E-01	8.40E-02	1.32E-01	1.17E-01	9.23E-02	7.56E-02	9.01E-02	9.35E-02	1.17E-01	1.75E-01	1.73E-01	1.21E-01	2.20E-01
3.58E-01	1.51E-01	4.40E-01	5.37E-01	5.95E-01	3.22E-01	1.37E-01	4.23E-01	3.48E-01	5.11E-01	5.41E-01	1.96E-01	3.34E-01	4.79E-01	2.15E-01	4.07E-01	4.99E-01	4.89E-01	4.76E-01	3.47E-01	5.59E-01	5.07E-01	5.89E-01	6.61E-01	7.92E-01	4.88E-01	7.21E-01	6.02E-01	0.00E+00	6.37E-01	6.19E-01	1.65E-01	2.57E-01	1.33E-01	1.40E-01	1.97E-01	1.74E-01	2.29E-01	1.62E-01	1.78E-01	1.90E-01	1.64E-01	1.21E-01	5.52E-02	1.22E-01	9.28E-02	1.97E-01	1.20E-01	1.38E-01	2.23E-01
2.95E-01	1.89E-01	3.13E-01	3.92E-01	4.55E-01	2.51E-01	1.30E-01	3.49E-01	2.33E-01	3.78E-01	4.00E-01	1.80E-01	2.59E-01	3.91E-01	2.09E-01	4.36E-01	4.10E-01	4.08E-01	2.91E-01	2.84E-01	4.59E-01	4.90E-01	4.52E-01	4.70E-01	6.62E-01	7.30E-01	5.56E-01	5.38E-01	6.37E-01	0.00E+00	6.36E-01	3.37E-01	4.93E-01	3.56E-01	2.23E-01	1.72E-01	3.69E-01	3.91E-01	8.61E-02	9.78E-02	1.29E-01	6.70E-02	1.28E-01	9.17E-02	1.40E-01	1.10E-01	1.39E-01	1.26E-01	1.32E-01	1.83E-01
3.34E-01	2.69E-01	3.91E-01	4.44E-01	5.00E-01	2.72E-01	1.47E-01	4.46E-01	2.76E-01	3.55E-01	3.89E-01	2.10E-01	2.59E-01	4.12E-01	1.71E-01	2.87E-01	4.63E-01	4.09E-01	4.04E-01	2.75E-01	4.53E-01	4.13E-01	5.56E-01	4.51E-01	5.35E-01	4.31E-01	5.66E-01	5.84E-01	6.19E-01	6.36E-01	0.00E+00	2.06E-01	2.96E-01	1.97E-01	2.11E-01	2.38E-01	2.41E-01	2.56E-01	1.49E-01	1.91E-01	1.97E-01	2.00E-01	2.45E-01	1.36E-01	1.94E-01	1.44E-01	2.31E-01	1.77E-01	2.30E-01	3.16E-01
1.41E-01	1.40E-01	5.83E-02	4.35E-02	1.39E-01	7.08E-02	1.03E-02	1.87E-01	-7.21E-03	2.99E-02	1.53E-02	8.90E-02	8.61E-02	1.70E-01	8.30E-02	1.06E-01	2.22E-01	1.19E-01	9.53E-02	1.46E-01	7.65E-02	1.43E-01	1.50E-01	1.08E-01	2.07E-01	4.00E-01	1.97E-01	2.00E-01	1.65E-01	3.37E-01	2.06E-01	0.00E+00	7.05E-01	6.24E-01	3.50E-01	2.70E-01	6.55E-01	5.48E-01	1.51E-01	2.05E-01	3.12E-01	2.42E-01	3.04E-01	2.71E-01	2.03E-01	2.76E-01	2.01E-01	2.73E-01	2.97E-01	2.34E-01
1.92E-01	2.08E-01	1.61E-01	1.40E-01	1.87E-01	1.43E-01	6.18E-02	2.69E-01	6.34E-02	9.07E-02	1.02E-01	1.36E-01	1.22E-01	2.23E-01	1.08E-01	1.62E-01	3.16E-01	1.40E-01	1.43E-01	1.50E-01	1.48E-01	2.71E-01	2.39E-01	2.01E-01	2.87E-01	5.13E-01	3.10E-01	2.85E-01	2.57E-01	4.93E-01	2.96E-01	7.05E-01	0.00E+00	6.32E-01	4.12E-01	2.86E-01	7.44E-01	7.37E-01	1.53E-01	2.66E-01	2.77E-01	2.79E-01	4.56E-01	3.65E-01	3.34E-01	3.03E-01	2.37E-01	3.89E-01	3.12E-01	3.04E-01
1.01E-01	1.34E-01	7.26E-02	2.13E-02	5.66E-02	4.67E-02	-1.52E-03	1.50E-01	-8.07E-03	-2.02E-02	2.07E-02	5.06E-02	3.69E-02	8.23E-02	6.31E-02	5.11E-02	1.23E-01	5.30E-02	3.15E-02	7.51E-02	2.94E-02	8.98E-02	9.70E-02	8.50E-02	1.50E-01	3.09E-01	1.68E-01	1.71E-01	1.33E-01	3.56E-01	1.97E-01	6.24E-01	6.32E-01	0.00E+00	3.33E-01	2.35E-01	5.90E-01	5.52E-01	8.36E-02	1.44E-01	1.69E-01	1.77E-01	3.25E-01	2.63E-01	2.71E-01	1.99E-01	1.84E-01	3.60E-01	2.81E-01	2.22E-01
1.44E-01	1.40E-01	8.96E-02	1.44E-01	8.51E-02	2.42E-02	6.44E-02	1.85E-01	-1.51E-02	5.58E-02	4.02E-02	-3.58E-03	1.93E-02	1.15E-01	-1.06E-02	-3.64E-03	2.45E-01	7.11E-03	8.28E-02	6.03E-02	3.59E-02	5.68E-02	1.56E-01	7.72E-02	8.84E-02	9.11E-02	1.42E-01	1.64E-01	1.40E-01	2.23E-01	2.11E-01	3.50E-01	4.12E-01	3.33E-01	0.00E+00	5.09E-01	3.23E-01	4.11E-01	4.77E-01	5.30E-01	4.77E-01	5.08E-01	4.59E-01	4.09E-01	3.82E-01	3.69E-01	3.29E-01	3.34E-01	3.50E-01	3.38E-01
9.83E-02	6.13E-02	1.21E-01	1.41E-01	1.54E-01	5.90E-02	1.23E-02	1.82E-01	3.43E-02	3.25E-02	6.54E-02	6.66E-02	6.01E-02	1.20E-01	2.37E-02	4.08E-02	2.05E-01	6.10E-02	1.07E-01	1.54E-01	1.88E-02	6.18E-02	9.57E-02	1.46E-01	1.25E-01	1.13E-01	1.17E-01	1.39E-01	1.97E-01	1.72E-01	2.38E-01	2.70E-01	2.86E-01	2.35E-01	5.09E-01	0.00E+00	2.10E-01	3.29E-01	5.44E-01	5.26E-01	6.16E-01	5.20E-01	2.80E-01	2.04E-01	1.78E-01	2.10E-01	2.37E-01	1.56E-01	3.04E-01	2.73E-01
1.32E-01	9.57E-02	1.20E-01	9.46E-02	6.86E-02	5.63E-02	2.93E-03	1.97E-01	3.95E-02	2.10E-02	2.49E-02	6.49E-02	5.37E-02	8.92E-02	4.10E-02	5.72E-02	2.26E-01	6.41E-02	4.78E-02	9.44E-02	5.00E-02	1.15E-01	1.99E-01	1.36E-01	1.82E-01	2.49E-01	2.56E-01	2.36E-01	1.74E-01	3.69E-01	2.41E-01	6.55E-01	7.44E-01	5.90E-01	3.23E-01	2.10E-01	0.00E+00	6.16E-01	7.07E-02	1.78E-01	2.68E-01	2.35E-01	3.93E-01	2.65E-01	2.75E-01	2.91E-01	2.05E-01	2.54E-01	1.97E-01	2.04E-01
1.43E-01	2.40E-01	1.59E-01	1.50E-01	1.19E-01	1.03E-01	9.99E-02	2.42E-01	6.87E-02	4.04E-02	3.80E-02	1.05E-01	1.09E-01	1.58E-01	6.21E-02	9.10E-02	2.71E-01	1.07E-01	1.07E-01	1.12E-01	1.11E-01	1.86E-01	2.39E-01	1.85E-01	2.21E-01	3.63E-01	2.80E-01	2.45E-01	2.29E-01	3.91E-01	2.56E-01	5.48E-01	7.37E-01	5.52E-01	4.11E-01	3.29E-01	6.16E-01	0.00E+00	2.03E-01	3.38E-01	2.75E-01	3.31E-01	4.49E-01	3.99E-01	3.60E-01	2.93E-01	2.36E-01	3.68E-01	3.31E-01	2.81E-01
6.87E-02	3.85E-02	5.10E-02	8.28E-02	1.01E-01	6.55E-02	2.59E-02	1.57E-01	2.07E-02	2.38E-02	7.27E-02	3.19E-02	1.65E-02	9.80E-02	3.00E-02	-1.59E-03	1.85E-01	7.59E-02	3.02E-02	3.96E-02	1.66E-02	2.11E-02	7.49E-02	5.20E-02	7.00E-02	2.54E-02	1.11E-01	8.40E-02	1.62E-01	8.61E-02	1.49E-01	1.51E-01	1.53E-01	8.36E-02	4.77E-01	5.44E-01	7.07E-02	2.03E-01	0.00E+00	6.21E-01	6.28E-01	6.09E-01	2.63E-01	2.01E-01	1.34E-01	2.14E-01	2.50E-01	1.56E-01	2.37E-01	2.61E-01
1.02E-01	9.33E-02	1.03E-01	1.44E-01	1.44E-01	4.45E-02	5.05E-02	1.75E-01	1.91E-02	4.24E-02	7.44E-02	6.95E-02	1.74E-02	9.15E-02	1.65E-02	-1.42E-02	2.51E-01	5.87E-02	1.16E-01	3.69E-02	8.01E-03	8.47E-02	1.78E-01	1.18E-01	6.34E-02	2.80E-02	1.19E-01	1.32E-01	1.78E-01	9.78E-02	1.91E-01	2.05E-01	2.66E-01	1.44E-01	5.30E-01	5.26E-01	1.78E-01	3.38E-01	6.21E-01	0.00E+00	5.39E-01	6.26E-01	4.29E-01	3.34E-01	3.20E-01	2.88E-01	3.38E-01	3.13E-01	3.67E-01	3.72E-01
1.67E-02	5.16E-02	5.05E-02	5.35E-02	9.43E-02	1.92E-02	-1.64E-02	1.28E-01	2.42E-02	4.29E-02	4.63E-02	3.00E-02	6.18E-03	4.99E-02	-1.75E-02	0.00E+00	2.02E-01	6.38E-03	7.79E-02	5.22E-02	1.40E-02	-2.33E-03	1.02E-01	8.56E-02	7.14E-02	7.98E-02	1.48E-01	1.17E-01	1.90E-01	1.29E-01	1.97E-01	3.12E-01	2.77E-01	1.69E-01	4.77E-01	6.16E-01	2.68E-01	2.75E-01	6.28E-01	5.39E-01	0.00E+00	6.26E-01	2.43E-01	1.91E-01	1.44E-01	2.26E-01	2.52E-01	1.68E-01	3.12E-01	2.84E-01
7.07E-02	9.07E-02	6.20E-02	8.74E-02	1.43E-01	3.76E-02	5.66E-02	1.86E-01	4.82E-02	2.12E-02	3.86E-02	3.33E-02	1.89E-02	1.06E-01	-3.77E-02	8.47E-03	2.67E-01	-1.07E-04	5.61E-02	2.95E-02	4.41E-02	5.04E-02	1.46E-01	6.04E-02	7.64E-02	3.80E-02	8.62E-02	9.23E-02	1.64E-01	6.70E-02	2.00E-01	2.42E-01	2.79E-01	1.77E-01	5.08E-01	5.20E-01	2.35E-01	3.31E-01	6.09E-01	6.26E-01	6.26E-01	0.00E+00	4.29E-01	3.50E-01	2.79E-01	3.67E-01	3.64E-01	2.81E-01	3.65E-01	4.04E-01
1.06E-01	1.13E-01	8.15E-02	1.24E-01	1.09E-01	2.42E-02	5.72E-02	1.57E-01	1.29E-02	3.59E-02	4.18E-02	-1.91E-02	3.97E-02	4.12E-02	-5.57E-02	0.00E+00	2.42E-01	-6.11E-03	1.11E-01	5.29E-02	2.38E-02	8.11E-02	1.37E-01	9.08E-02	1.06E-01	7.78E-02	1.36E-01	7.56E-02	1.21E-01	1.28E-01	2.45E-01	3.04E-01	4.56E-01	3.25E-01	4.59E-01	2.80E-01	3.93E-01	4.49E-01	2.63E-01	4.29E-01	2.43E-01	4.29E-01	0.00E+00	7.26E-01	7.75E-01	5.42E-01	5.06E-01	6.90E-01	4.83E-01	5.06E-01
5.54E-02	1.07E-01	3.85E-02	5.99E-02	5.15E-02	2.09E-02	3.42E-02	1.18E-01	8.86E-04	1.65E-03	9.75E-03	-2.87E-02	4.26E-03	1.05E-02	-5.63E-02	0.00E+00	2.13E-01	7.28E-03	5.56E-02	2.02E-02	6.43E-03	2.14E-02	9.06E-02	3.11E-02	2.25E-02	6.90E-02	1.07E-01	9.01E-02	5.52E-02	9.17E-02	1.36E-01	2.71E-01	3.65E-01	2.63E-01	4.09E-01	2.04E-01	2.65E-01	3.99E-01	2.01E-01	3.34E-01	1.91E-01	3.50E-01	7.26E-01	0.00E+00	7.35E-01	6.70E-01	4.75E-01	7.38E-01	4.31E-01	4.55E-01
5.75E-02	1.04E-01	3.92E-02	1.50E-01	9.42E-02	-2.20E-02	3.45E-02	1.44E-01	2.18E-03	9.81E-03	2.64E-02	-2.12E-02	3.26E-02	1.44E-02	-4.40E-02	0.00E+00	2.34E-01	-4.92E-03	6.16E-02	3.95E-02	2.24E-02	3.34E-02	8.49E-02	7.15E-02	5.09E-02	9.78E-02	9.76E-02	9.35E-02	1.22E-01	1.40E-01	1.94E-01	2.03E-01	3.34E-01	2.71E-01	3.82E-01	1.78E-01	2.75E-01	3.60E-01	1.34E-01	3.20E-01	1.44E-01	2.79E-01	7.75E-01	7.35E-01	0.00E+00	4.89E-01	3.98E-01	7.89E-01	4.16E-01	4.08E-01
6.98E-02	7.60E-02	2.61E-02	6.44E-02	5.43E-02	1.92E-03	3.35E-02	1.23E-01	9.64E-03	1.82E-02	6.80E-03	-2.25E-02	4.49E-02	4.73E-02	-2.41E-02	0.00E+00	2.46E-01	-6.99E-03	4.03E-02	2.12E-03	-8.99E-04	2.28E-02	1.01E-01	2.74E-02	3.20E-02	5.57E-02	9.97E-02	1.17E-01	9.28E-02	1.10E-01	1.44E-01	2.76E-01	3.03E-01	1.99E-01	3.69E-01	2.10E-01	2.91E-01	2.93E-01	2.14E-01	2.88E-01	2.26E-01	3.67E-01	5.42E-01	6.70E-01	4.89E-01	0.00E+00	4.41E-01	5.42E-01	4.50E-01	4.74E-01
1.62E-01	8.36E-02	8.89E-02	1.58E-01	8.15E-02	5.21E-02	4.52E-02	1.66E-01	2.56E-02	4.27E-02	7.44E-02	4.03E-02	5.03E-02	7.88E-02	1.21E-02	5.46E-03	2.14E-01	2.97E-02	1.03E-01	8.40E-02	4.52E-02	7.58E-02	1.66E-01	9.28E-02	9.86E-02	7.14E-02	1.98E-01	1.75E-01	1.97E-01	1.39E-01	2.31E-01	2.01E-01	2.37E-01	1.84E-01	3.29E-01	2.37E-01	2.05E-01	2.36E-01	2.50E-01	3.38E-01	2.52E-01	3.64E-01	5.06E-01	4.75E-01	3.98E-01	4.41E-01	0.00E+00	4.60E-01	4.82E-01	5.04E-01
1.13E-01	5.60E-02	6.43E-02	8.39E-02	1.07E-01	-4.95E-03	6.67E-02	1.45E-01	9.05E-03	2.60E-02	1.60E-02	-1.50E-02	3.73E-02	7.67E-02	-2.96E-02	9.43E-03	2.55E-01	1.31E-02	8.19E-02	6.12E-02	-7.84E-03	3.77E-02	1.45E-01	7.60E-02	6.57E-02	5.28E-02	1.27E-01	1.73E-01	1.20E-01	1.26E-01	1.77E-01	2.73E-01	3.89E-01	3.60E-01	3.34E-01	1.56E-01	2.54E-01	3.68E-01	1.56E-01	3.13E-01	1.68E-01	2.81E-01	6.90E-01	7.38E-01	7.89E-01	5.42E-01	4.60E-01	0.00E+00	5.12E-01	4.84E-01
3.15E-03	5.37E-02	1.18E-02	4.68E-02	2.38E-02	-6.31E-03	8.12E-02	1.17E-01	-9.56E-03	2.28E-02	1.10E-02	1.10E-04	1.14E-01	6.32E-03	-3.08E-02	1.16E-02	2.10E-01	2.51E-02	3.35E-02	7.01E-02	6.70E-03	1.96E-02	1.14E-01	6.64E-02	5.70E-02	1.10E-01	1.54E-01	1.21E-01	1.38E-01	1.32E-01	2.30E-01	2.97E-01	3.12E-01	2.81E-01	3.50E-01	3.04E-01	1.97E-01	3.31E-01	2.37E-01	3.67E-01	3.12E-01	3.65E-01	4.83E-01	4.31E-01	4.16E-01	4.50E-01	4.82E-01	5.12E-01	0.00E+00	4.92E-01
1.08E-01	1.28E-01	1.25E-01	2.10E-01	1.05E-01	3.80E-02	1.18E-01	2.25E-01	4.98E-02	1.18E-02	8.56E-02	5.47E-02	1.13E-01	1.45E-01	6.48E-03	0.00E+00	2.98E-01	5.06E-02	1.29E-01	8.38E-02	2.19E-02	5.85E-02	2.50E-01	1.09E-01	9.22E-02	9.11E-02	2.40E-01	2.20E-01	2.23E-01	1.83E-01	3.16E-01	2.34E-01	3.04E-01	2.22E-01	3.38E-01	2.73E-01	2.04E-01	2.81E-01	2.61E-01	3.72E-01	2.84E-01	4.04E-01	5.06E-01	4.55E-01	4.08E-01	4.74E-01	5.04E-01	4.84E-01	4.92E-01	0.00E+00
4.11E-02	6.60E-02	4.19E-02	2.50E-02	2.84E-02	1.54E-02	2.27E-03	9.59E-02	-1.72E-02	6.54E-03	-1.24E-02	-1.89E-02	1.35E-02	2.27E-02	-8.05E-03	0.00E+00	2.58E-01	-1.96E-02	-3.41E-03	6.86E-03	8.99E-03	3.90E-03	9.41E-02	3.53E-02	3.11E-02	2.22E-02	5.61E-02	1.17E-01	6.48E-02	1.25E-01	1.28E-01	2.29E-01	3.01E-01	2.55E-01	3.59E-01	2.45E-01	1.33E-01	2.67E-01	2.07E-01	3.17E-01	2.56E-01	3.41E-01	5.08E-01	6.27E-01	5.02E-01	5.52E-01	5.22E-01	6.61E-01	5.02E-01	4.77E-01
6.87E-02	1.18E-01	1.39E-02	4.71E-03	-1.02E-02	-9.58E-03	-1.92E-02	1.39E-01	-1.91E-02	2.53E-02	5.70E-03	-7.44E-03	-7.61E-03	4.26E-02	-5.40E-02	6.42E-03	2.00E-01	-7.87E-02	4.93E-03	2.53E-02	-2.07E-02	-2.18E-03	6.61E-02	4.12E-02	1.87E-02	3.23E-02	7.81E-02	7.85E-02	5.07E-02	2.04E-02	8.35E-02	2.29E-01	2.05E-01	1.50E-01	3.09E-01	2.52E-01	1.06E-01	1.79E-01	2.41E-01	2.18E-01	2.83E-01	3.19E-01	3.62E-01	3.79E-01	2.40E-01	4.73E-01	4.27E-01	2.59E-01	4.92E-01	4.90E-01
2.97E-03	-3.87E-03	-3.39E-03	1.98E-02	2.96E-02	-1.17E-02	5.74E-02	9.07E-02	-1.35E-02	2.69E-04	6.60E-03	-1.13E-02	4.22E-02	1.54E-02	-2.07E-03	3.13E-03	1.93E-01	-2.15E-02	2.84E-02	4.46E-02	1.33E-02	-2.51E-03	8.91E-02	3.14E-02	2.47E-02	1.95E-02	9.06E-02	1.25E-01	7.12E-02	9.62E-02	1.18E-01	2.58E-01	2.45E-01	2.40E-01	2.67E-01	1.88E-01	1.50E-01	2.36E-01	1.49E-01	2.29E-01	2.18E-01	2.45E-01	4.48E-01	5.21E-01	4.46E-01	4.91E-01	4.16E-01	6.15E-01	4.66E-01	4.18E-01
2.47E-02	4.34E-02	3.26E-02	8.17E-02	2.35E-02	2.62E-02	3.63E-02	6.20E-02	1.90E-02	2.76E-02	1.12E-02	1.40E-02	5.99E-02	7.06E-02	1.39E-02	8.94E-03	1.74E-01	7.19E-03	2.28E-02	4.58E-02	1.26E-02	3.00E-02	1.62E-01	1.23E-02	4.00E-02	6.61E-02	1.07E-01	1.41E-01	1.07E-01	1.32E-01	1.88E-01	2.35E-01	2.29E-01	1.78E-01	2.65E-01	2.66E-01	1.13E-01	2.67E-01	2.41E-01	2.96E-01	2.87E-01	3.34E-01	3.01E-01	2.76E-01	2.49E-01	2.96E-01	3.36E-01	2.83E-01	5.67E-01	4.86E-01
1.99E-02	1.40E-02	1.24E-02	2.22E-02	3.72E-02	-1.74E-02	5.04E-02	1.47E-01	-3.13E-02	1.39E-02	6.26E-03	-2.18E-03	6.18E-02	3.20E-02	2.20E-03	2.92E-03	1.95E-01	-2.63E-02	3.29E-02	7.75E-02	-1.64E-02	7.50E-03	1.42E-01	4.81E-02	6.32E-02	8.74E-02	1.35E-01	1.25E-01	9.69E-02	7.29E-02	2.03E-01	2.93E-01	3.52E-01	2.53E-01	3.68E-01	3.25E-01	1.86E-01	3.03E-01	2.46E-01	3.32E-01	3.20E-01	3.70E-01	4.72E-01	4.92E-01	4.28E-01	5.00E-01	4.51E-01	4.93E-01	6.91E-01	5.49E-01
6.07E-02	3.45E-02	5.75E-02	6.85E-02	8.43E-02	3.41E-02	5.29E-02	1.44E-01	1.32E-02	1.01E-02	1.61E-02	4.77E-03	3.94E-02	5.68E-02	-1.74E-02	9.50E-03	2.34E-01	4.13E-03	5.16E-02	8.11E-02	1.15E-02	3.99E-02	1.14E-01	1.07E-01	1.06E-01	1.28E-01	1.77E-01	1.86E-01	1.77E-01	1.43E-01	2.68E-01	2.74E-01	3.43E-01	2.41E-01	4.40E-01	2.69E-01	2.69E-01	2.99E-01	2.91E-01	4.49E-01	3.35E-01	4.30E-01	5.57E-01	5.15E-01	4.55E-01	4.19E-01	5.20E-01	5.52E-01	6.04E-01	5.40E-01
7.95E-02	7.32E-02	5.28E-02	5.79E-02	5.99E-02	-4.12E-03	1.50E-02	1.19E-01	-5.58E-03	9.76E-03	3.76E-02	-4.62E-02	2.33E-02	1.12E-02	-5.36E-02	-2.42E-03	2.12E-01	-1.50E-03	4.94E-02	4.43E-02	-1.69E-02	2.74E-02	1.09E-01	6.16E-02	9.70E-02	5.34E-02	1.54E-01	1.56E-01	1.47E-01	8.47E-02	2.22E-01	2.21E-01	2.54E-01	1.68E-01	3.68E-01	2.81E-01	1.91E-01	2.27E-01	2.49E-01	3.24E-01	2.92E-01	3.72E-01	4.37E-01	4.31E-01	3.28E-01	4.60E-01	4.79E-01	3.71E-01	4.71E-01	5.81E-01
1.05E-01	1.10E-01	1.12E-01	1.87E-01	1.12E-01	-6.17E-03	9.41E-02	1.67E-01	3.72E-02	7.94E-02	6.51E-02	-1.11E-02	1.15E-01	1.07E-01	-3.76E-02	5.65E-02	3.42E-01	4.19E-02	1.31E-01	1.29E-01	8.31E-02	1.73E-01	2.73E-01	1.87E-01	1.94E-01	1.98E-01	2.34E-01	2.62E-01	2.41E-01	3.10E-01	3.34E-01	2.87E-01	3.66E-01	2.90E-01	2.95E-01	2.29E-01	2.91E-01	3.78E-01	1.92E-01	3.06E-01	2.28E-01	3.23E-01	4.32E-01	5.02E-01	4.12E-01	4.76E-01	3.96E-01	5.74E-01	5.15E-01	4.39E-01
4.02E-02	1.20E-02	3.36E-02	6.45E-02	7.24E-02	-3.75E-02	9.31E-02	1.20E-01	1.26E-02	1.08E-02	2.54E-02	-5.95E-03	5.26E-02	-1.25E-03	-4.42E-02	8.38E-03	2.54E-01	-1.31E-02	6.62E-02	3.39E-02	1.91E-02	1.42E-02	1.32E-01	6.91E-02	1.23E-01	6.08E-02	1.74E-01	1.85E-01	1.61E-01	1.93E-01	2.21E-01	2.82E-01	3.32E-01	2.66E-01	3.20E-01	2.66E-01	2.39E-01	2.91E-01	2.13E-01	3.07E-01	2.82E-01	3.22E-01	4.34E-01	5.21E-01	4.25E-01	4.16E-01	4.02E-01	5.85E-01	4.94E-01	3.65E-01
7.06E-02	1.32E-01	7.48E-02	1.05E-01	3.34E-02	3.99E-02	7.06E-02	2.28E-01	1.65E-02	5.97E-02	5.46E-02	2.48E-02	7.30E-02	1.03E-01	-3.49E-02	1.97E-02	2.90E-01	6.84E-03	6.74E-02	4.66E-02	2.41E-02	2.44E-02	2.35E-01	1.22E-01	1.27E-01	1.11E-01	1.91E-01	2.34E-01	1.87E-01	1.48E-01	2.61E-01	2.19E-01	2.74E-01	1.83E-01	2.92E-01	2.62E-01	2.26E-01	2.78E-01	2.31E-01	2.65E-01	2.82E-01	3.59E-01	3.87E-01	4.02E-01	2.99E-01	4.51E-01	4.05E-01	3.53E-01	4.76E-01	6.29E-01
1.13E-01	9.54E-02	6.04E-02	9.96E-02	1.61E-01	7.04E-03	6.33E-02	1.57E-01	1.93E-02	5.72E-02	3.66E-02	-2.27E-02	4.28E-02	6.55E-02	-2.39E-02	2.05E-03	2.07E-01	3.16E-02	1.27E-01	4.98E-02	2.76E-02	2.96E-02	1.94E-01	9.37E-02	1.02E-01	9.99E-02	1.76E-01	2.28E-01	2.12E-01	1.74E-01	2.83E-01	2.15E-01	2.34E-01	1.61E-01	3.31E-01	1.99E-01	2.08E-01	2.23E-01	2.20E-01	2.92E-01	2.68E-01	3.30E-01	3.72E-01	4.18E-01	3.01E-01	3.59E-01	3.91E-01	4.08E-01	3.64E-01	4.07E-01
3.16E-02	4.38E-02	6.36E-03	4.45E-02	4.59E-02	2.72E-02	2.71E-02	1.50E-01	-2.84E-03	-4.09E-03	1.73E-02	-1.56E-02	2.72E-02	4.42E-02	-3.14E-02	6.14E-04	1.74E-01	9.15E-03	1.24E-02	2.03E-02	9.28E-03	3.92E-02	1.06E-01	4.56E-02	6.70E-02	1.02E-01	1.20E-01	1.17E-01	1.25E-01	1.48E-01	1.39E-01	1.47E-01	2.05E-01	1.36E-01	2.89E-01	2.23E-01	1.50E-01	2.02E-01	1.95E-01	2.97E-01	2.16E-01	3.11E-01	3.51E-01	2.99E-01	2.84E-01	2.52E-01	2.97E-01	2.96E-01	3.48E-01	4.46E-01
6.64E-02	3.15E-02	7.57E-02	4.75E-02	4.35E-02	2.94E-03	4.50E-02	9.68E-02	3.05E-03	4.29E-03	1.67E-02	-6.17E-03	4.69E-02	3.64E-02	-1.35E-02	0.00E+00	2.60E-01	2.38E-04	6.82E-02	4.48E-02	1.00E-03	5.01E-02	1.89E-01	8.86E-02	1.09E-01	1.26E-01	1.68E-01	1.65E-01	1.24E-01	1.23E-01	2.39E-01	2.80E-01	3.43E-01	2.36E-01	3.13E-01	3.25E-01	2.41E-01	3.35E-01	2.16E-01	2.75E-01	2.82E-01	3.64E-01	3.90E-01	3.71E-01	3.24E-01	4.12E-01	3.38E-01	3.65E-01	5.33E-01	4.92E-01
4.67E-02	3.76E-02	6.40E-02	1.17E-01	7.65E-02	2.79E-02	1.93E-02	1.66E-01	1.80E-03	4.42E-02	4.15E-03	-1.82E-02	3.11E-02	5.50E-02	-2.19E-02	2.36E-02	2.31E-01	-3.32E-03	5.35E-02	4.69E-02	1.79E-02	5.27E-02	1.74E-01	6.80E-02	6.02E-02	1.19E-01	1.69E-01	2.05E-01	1.51E-01	1.98E-01	2.56E-01	3.26E-01	3.84E-01	2.82E-01	3.91E-01	3.13E-01	2.40E-01	3.47E-01	2.35E-01	3.28E-01	3.18E-01	3.99E-01	4.59E-01	4.44E-01	4.21E-01	4.01E-01	4.18E-01	5.00E-01	5.40E-01	4.48E-01
1.21E-02	2.08E-02	7.24E-02	4.46E-02	8.02E-02	4.47E-03	1.52E-02	1.01E-01	2.03E-02	1.69E-02	2.86E-02	3.75E-03	3.87E-02	2.45E-02	1.50E-02	1.14E-03	2.15E-01	4.54E-02	6.94E-02	3.22E-02	3.07E-02	1.48E-02	1.29E-01	7.97E-02	5.94E-02	1.11E-01	1.45E-01	1.81E-01	1.98E-01	1.62E-01	1.90E-01	2.28E-01	2.74E-01	2.28E-01	2.50E-01	1.38E-01	1.48E-01	2.39E-01	1.27E-01	2.22E-01	1.69E-01	2.37E-01	3.17E-01	3.24E-01	3.09E-01	2.68E-01	2.89E-01	4.10E-01	3.20E-01	3.53E-01
4.42E-02	4.02E-02	7.45E-02	5.57E-02	4.26E-02	1.76E-02	7.19E-02	1.53E-01	2.20E-03	1.37E-02	3.28E-02	-5.84E-03	1.86E-02	8.33E-02	-1.76E-02	-1.08E-02	2.32E-01	7.01E-04	6.39E-02	4.57E-02	1.15E-02	3.18E-02	1.62E-01	9.71E-02	9.35E-02	1.07E-01	1.83E-01	2.20E-01	1.67E-01	1.69E-01	2.71E-01	2.92E-01	3.71E-01	2.53E-01	3.72E-01	3.05E-01	2.82E-01	3.31E-01	2.64E-01	3.63E-01	3.27E-01	3.82E-01	4.72E-01	4.70E-01	4.03E-01	3.91E-01	4.86E-01	5.08E-01	4.94E-01	5.48E-01
8.02E-02	6.04E-02	2.69E-02	7.33E-02	4.71E-02	4.66E-02	1.22E-02	1.45E-01	1.85E-02	1.41E-02	2.18E-02	-3.65E-02	2.00E-02	1.30E-02	-4.90E-02	5.77E-03	1.99E-01	-3.23E-03	3.85E-02	2.74E-02	1.14E-02	4.04E-02	1.40E-01	1.03E-01	9.81E-02	1.35E-01	1.83E-01	1.64E-01	1.42E-01	1.34E-01	2.28E-01	2.84E-01	3.50E-01	2.40E-01	3.65E-01	2.69E-01	2.24E-01	3.28E-01	2.46E-01	3.12E-01	2.85E-01	3.62E-01	4.47E-01	4.78E-01	3.87E-01	4.25E-01	4.38E-01	4.53E-01	4.47E-01	4.66E-01
2.21E-02	3.28E-02	2.85E-02	2.76E-02	-1.81E-02	-1.21E-02	2.04E-02	3.71E-02	2.35E-03	-3.13E-03	-3.00E-03	-1.36E-02	7.28E-03	2.31E-02	1.22E-02	3.22E-03	1.07E-01	-8.07E-03	2.68E-02	2.24E-02	-1.56E-02	-1.01E-02	7.15E-02	3.77E-03	9.94E-03	6.45E-02	6.80E-02	1.10E-01	5.94E-02	6.81E-02	1.34E-01	1.24E-01	2.48E-01	1.80E-01	2.96E-01	1.86E-01	6.35E-02	1.67E-01	1.58E-01	2.35E-01	2.07E-01	2.52E-01	3.23E-01	3.07E-01	3.14E-01	3.10E-01	2.60E-01	3.42E-01	3.16E-01	3.72E-01
3.70E-01	2.73E-01	3.87E-01	2.16E-01	3.12E-01	2.87E-01	1.03E-01	2.93E-01	2.39E-01	1.08E-01	1.77E-01	1.63E-01	2.76E-02	2.28E-01	1.72E-01	1.11E-01	2.86E-01	2.76E-01	2.84E-01	1.22E-01	1.54E-01	1.89E-01	2.20E-01	2.06E-01	1.71E-01	1.56E-01	2.37E-01	2.55E-01	2.04E-01	1.86E-01	2.10E-01	7.45E-02	1.84E-01	1.20E-01	1.43E-01	1.26E-01	1.29E-01	1.38E-01	8.67E-02	1.02E-01	1.06E-01	1.49E-01	1.51E-01	1.28E-01	1.29E-01	1.02E-01	5.75E-02	1.27E-01	3.63E-02	6.33E-02
5.68E-01	5.03E-01	5.71E-01	3.97E-01	4.16E-01	4.94E-01	2.44E-01	6.34E-01	3.63E-01	2.70E-01	3.05E-01	4.34E-01	2.22E-01	4.78E-01	3.19E-01	2.60E-01	4.66E-01	3.90E-01	4.01E-01	2.45E-01	2.87E-01	3.16E-01	4.27E-01	2.96E-01	2.76E-01	2.07E-01	3.48E-01	4.49E-01	2.77E-01	2.57E-01	3.72E-01	1.39E-01	2.43E-01	1.41E-01	2.38E-01	1.95E-01	1.84E-01	2.41E-01	1.86E-01	2.19E-01	1.48E-01	2.40E-01	1.61E-01	9.13E-02	1.14E-01	1.16E-01	1.48E-01	1.42E-01	1.62E-01	1.69E-01
4.22E-01	3.74E-01	3.98E-01	4.24E-01	3.76E-01	3.13E-01	2.69E-01	5.62E-01	2.77E-01	3.10E-01	3.10E-01	2.83E-01	2.67E-01	4.10E-01	1.86E-01	2.07E-01	6.03E-01	3.70E-01	3.82E-01	2.91E-01	3.76E-01	3.99E-01	5.27E-01	3.37E-01	3.72E-01	2.62E-01	4.04E-01	5.11E-01	3.83E-01	3.55E-01	4.64E-01	2.08E-01	2.89E-01	1.38E-01	2.64E-01	2.23E-01	2.47E-01	2.51E-01	1.98E-01	2.63E-01	1.94E-01	3.41E-01	2.56E-01	2.10E-01	1.85E-01	2.56E-01	2.00E-01	2.35E-01	2.49E-01	2.90E-01
2.59E-01	1.81E-01	2.59E-01	3.12E-01	2.42E-01	1.54E-01	2.97E-01	3.06E-01	1.47E-01	1.31E-01	1.94E-01	1.30E-01	2.09E-01	2.16E-01	1.01E-01	1.20E-01	5.60E-01	2.18E-01	2.81E-01	3.13E-01	2.01E-01	2.52E-01	5.09E-01	3.47E-01	2.93E-01	2.01E-01	4.09E-01	4.62E-01	2.94E-01	2.22E-01	3.48E-01	1.35E-01	1.94E-01	8.41E-02	1.71E-01	2.09E-01	1.28E-01	1.66E-01	1.70E-01	2.38E-01	2.12E-01	2.46E-01	1.92E-01	1.68E-01	1.38E-01	2.28E-01	1.45E-01	1.93E-01	1.99E-01	2.64E-01
3.93E-01	2.93E-01	3.75E-01	3.92E-01	4.27E-01	2.47E-01	1.07E-01	4.87E-01	2.85E-01	2.36E-01	2.54E-01	2.58E-01	1.59E-01	4.13E-01	2.00E-01	1.77E-01	4.41E-01	3.11E-01	3.95E-01	1.98E-01	3.28E-01	3.07E-01	5.37E-01	3.95E-01	4.73E-01	4.07E-01	6.31E-01	7.04E-01	5.12E-01	5.58E-01	6.62E-01	2.36E-01	3.39E-01	2.21E-01	2.48E-01	2.06E-01	2.45E-01	2.78E-01	1.37E-01	1.93E-01	1.92E-01	1.86E-01	2.16E-01	1.56E-01	1.60E-01	1.59E-01	2.79E-01	2.29E-01	2.08E-01	2.70E-01
1.49E-01	9.95E-02	9.56E-02	9.85E-02	1.05E-01	2.33E-02	6.05E-02	2.40E-01	-5.47E-03	2.71E-02	4.45E-02	2.02E-04	4.95E-02	6.83E-02	-7.03E-03	2.51E-02	3.57E-01	5.89E-03	8.74E-02	5.18E-02	1.17E-02	1.01E-01	2.17E-01	1.21E-01	1.30E-01	6.34E-02	1.95E-01	2.82E-01	1.83E-01	1.36E-01	3.61E-01	2.89E-01	3.62E-01	3.06E-01	3.43E-01	1.44E-01	3.07E-01	3.10E-01	1.19E-01	2.36E-01	1.62E-01	3.41E-01	4.56E-01	5.37E-01	4.67E-01	4.99E-01	3.75E-01	5.90E-01	4.15E-01	3.71E-01
2.97E-01	2.45E-01	2.87E-01	3.62E-01	3.41E-01	2.15E-01	1.48E-01	4.40E-01	1.48E-01	1.73E-01	1.70E-01	1.83E-01	1.89E-01	3.48E-01	1.10E-01	1.42E-01	3.77E-01	2.57E-01	3.11E-01	1.91E-01	2.72E-01	2.68E-01	4.65E-01	2.94E-01	3.43E-01	2.14E-01	4.36E-01	4.83E-01	3.71E-01	3.40E-01	6.18E-01	8.68E-02	1.52E-01	1.02E-01	2.04E-01	1.47E-01	1.29E-01	1.39E-01	1.45E-01	1.97E-01	1.71E-01	2.82E-01	2.29E-01	1.58E-01	1.45E-01	1.63E-01	3.07E-01	1.40E-01	1.98E-01	3.33E-01
6.57E-02	6.82E-02	-8.54E-03	6.52E-02	7.80E-03	1.38E-02	5.07E-02	1.42E-01	-2.61E-02	2.19E-02	1.66E-02	1.39E-02	4.49E-02	2.86E-02	-2.40E-02	5.13E-03	2.37E-01	-1.48E-02	1.48E-02	2.64E-02	2.26E-02	2.12E-02	1.26E-01	3.49E-02	3.45E-02	2.38E-02	9.26E-02	1.09E-01	8.15E-02	6.68E-02	1.95E-01	1.77E-01	2.26E-01	1.40E-01	3.19E-01	1.73E-01	9.48E-02	1.98E-01	1.89E-01	2.18E-01	2.12E-01	3.41E-01	4.65E-01	4.76E-01	4.14E-01	5.18E-01	3.67E-01	4.14E-01	4.20E-01	5.12E-01
1.96E-01	2.10E-01	1.74E-01	1.70E-01	1.66E-01	8.34E-02	1.44E-01	3.22E-01	5.87E-02	6.64E-02	2.81E-02	7.69E-02	5.94E-02	1.87E-01	1.85E-02	5.23E-02	3.02E-01	1.16E-01	1.62E-01	1.12E-01	6.64E-02	1.10E-01	2.85E-01	1.41E-01	1.59E-01	1.89E-01	2.52E-01	3.66E-01	2.10E-01	2.75E-01	4.92E-01	1.66E-01	2.94E-01	1.89E-01	3.06E-01	1.21E-01	2.35E-01	2.68E-01	9.66E-02	2.11E-01	1.07E-01	2.73E-01	3.42E-01	3.15E-01	3.33E-01	2.64E-01	2.81E-01	3.48E-01	2.56E-01	3.18E-01
1.76E-01	1.23E-01	1.60E-01	2.27E-01	1.80E-01	1.01E-01	1.34E-01	2.83E-01	3.24E-02	4.69E-02	5.78E-02	6.62E-02	7.94E-02	1.83E-01	3.05E-02	5.41E-02	3.42E-01	7.85E-02	2.26E-01	8.59E-02	1.33E-01	1.84E-01	3.58E-01	1.99E-01	1.97E-01	1.94E-01	3.44E-01	3.90E-01	2.76E-01	3.18E-01	5.01E-01	1.80E-01	2.60E-01	1.49E-01	2.78E-01	1.40E-01	2.34E-01	2.33E-01	9.35E-02	2.00E-01	1.25E-01	2.56E-01	2.58E-01	2.80E-01	2.63E-01	3.06E-01	2.54E-01	3.22E-01	2.46E-01	2.98E-01
1.01E-01	1.06E-01	5.64E-02	8.46E-02	7.61E-02	1.96E-02	6.12E-02	1.97E-01	-1.74E-02	-1.95E-05	1.31E-02	1.19E-02	9.69E-02	8.59E-02	-3.75E-02	-9.11E-05	3.31E-01	3.69E-02	1.11E-01	9.44E-02	7.78E-03	5.17E-02	2.28E-01	9.20E-02	1.39E-01	1.39E-01	1.85E-01	2.12E-01	1.30E-01	1.41E-01	2.67E-01	2.46E-01	3.04E-01	2.28E-01	3.24E-01	2.18E-01	2.28E-01	2.83E-01	2.10E-01	2.57E-01	2.47E-01	3.97E-01	4.52E-01	4.92E-01	4.02E-01	5.62E-01	4.28E-01	4.68E-01	5.01E-01	4.84E-01
1.16E-01	9.46E-02	9.54E-02	1.39E-01	8.51E-02	7.74E-02	6.14E-02	2.67E-01	1.12E-02	3.97E-02	1.19E-02	8.54E-02	6.56E-02	1.52E-01	2.23E-02	2.07E-02	2.74E-01	5.51E-02	1.34E-01	6.28E-02	2.72E-02	4.48E-02	2.79E-01	1.03E-01	9.98E-02	7.32E-02	2.76E-01	3.13E-01	1.82E-01	1.14E-01	3.32E-01	1.19E-01	1.24E-01	4.17E-02	1.96E-01	1.53E-01	9.77E-02	1.06E-01	1.74E-01	2.21E-01	2.37E-01	2.95E-01	2.01E-01	1.73E-01	1.18E-01	2.79E-01	3.15E-01	1.29E-01	3.15E-01	3.67E-01
2.77E-01	2.85E-01	2.79E-01	3.45E-01	3.00E-01	2.13E-01	1.79E-01	3.79E-01	2.11E-01	2.28E-01	2.40E-01	1.90E-01	2.25E-01	2.69E-01	1.33E-01	2.25E-01	4.06E-01	2.74E-01	2.76E-01	2.85E-01	2.92E-01	3.14E-01	4.86E-01	2.88E-01	3.77E-01	2.95E-01	4.40E-01	5.50E-01	4.14E-01	3.87E-01	6.57E-01	1.83E-01	2.30E-01	1.57E-01	2.65E-01	2.04E-01	2.09E-01	2.04E-01	1.90E-01	2.09E-01	2.06E-01	3.23E-01	2.55E-01	2.44E-01	2.06E-01	3.01E-01	3.43E-01	2.27E-01	3.22E-01	3.69E-01
1.94E-01	1.40E-01	1.87E-01	2.38E-01	1.87E-01	1.69E-01	1.37E-01	3.74E-01	1.05E-01	8.31E-02	1.27E-01	1.00E-01	1.73E-01	2.84E-01	5.48E-02	8.21E-02	3.95E-01	6.95E-02	2.36E-01	1.80E-01	1.93E-01	1.61E-01	4.76E-01	2.71E-01	2.93E-01	2.22E-01	4.31E-01	4.69E-01	3.44E-01	3.27E-01	4.99E-01	2.23E-01	3.07E-01	1.73E-01	2.47E-01	1.78E-01	2.30E-01	2.90E-01	1.52E-01	2.15E-01	1.91E-01	2.56E-01	3.18E-01	3.13E-01	2.68E-01	3.70E-01	3.89E-01	3.35E-01	3.71E-01	4.37E-01
1.39E-01	1.66E-01	2.01E-01	2.45E-01	2.30E-01	1.72E-01	2.00E-01	3.73E-01	1.23E-01	1.18E-01	1.16E-01	1.07E-01	2.05E-01	1.50E-01	9.71E-02	7.73E-02	4.54E-01	1.51E-01	2.22E-01	2.37E-01	1.36E-01	2.61E-01	4.69E-01	2.72E-01	3.11E-01	2.80E-01	3.97E-01	4.95E-01	3.72E-01	3.84E-01	5.27E-01	2.59E-01	3.32E-01	2.43E-01	2.54E-01	2.15E-01	2.92E-01	3.09E-01	1.59E-01	2.10E-01	1.93E-01	2.88E-01	3.02E-01	2.71E-01	2.77E-01	3.44E-01	2.98E-01	3.14E-01	4.41E-01	3.99E-01
1.25E-01	1.42E-01	1.44E-01	2.27E-01	1.95E-01	5.59E-02	1.20E-01	2.45E-01	5.94E-02	8.34E-02	1.12E-01	4.03E-02	1.54E-01	1.93E-01	-1.98E-02	1.07E-01	3.74E-01	8.95E-02	1.93E-01	1.17E-01	1.61E-01	2.02E-01	3.68E-01	2.25E-01	2.62E-01	2.63E-01	3.31E-01	3.96E-01	3.23E-01	3.86E-01	4.51E-01	2.62E-01	3.32E-01	2.41E-01	2.88E-01	2.21E-01	2.94E-01	3.29E-01	1.84E-01	2.87E-01	2.23E-01	3.45E-01	4.07E-01	4.14E-01	3.72E-01	4.62E-01	3.80E-01	4.63E-01	5.00E-01	5.23E-01
6.65E-02	7.47E-02	1.00E-01	4.88E-02	6.19E-02	2.79E-02	7.49E-02	1.54E-01	1.83E-02	3.93E-02	3.57E-02	2.90E-02	5.28E-02	4.45E-02	1.40E-02	7.32E-04	2.21E-01	2.85E-02	3.78E-02	7.28E-02	4.76E-02	1.30E-01	2.07E-01	5.26E-02	8.77E-02	1.02E-01	1.91E-01	2.29E-01	2.03E-01	1.54E-01	2.93E-01	2.56E-01	3.15E-01	2.58E-01	3.12E-01	3.06E-01	2.27E-01	3.12E-01	2.14E-01	2.61E-01	2.93E-01	3.25E-01	3.45E-01	2.80E-01	1.96E-01	3.90E-01	2.86E-01	3.18E-01	4.57E-01	3.93E-01
2.03E-01	8.83E-02	1.68E-01	1.75E-01	1.80E-01	6.38E-02	5.63E-02	2.36E-01	7.34E-02	4.42E-02	6.58E-02	4.53E-02	8.10E-02	1.08E-01	3.42E-02	1.00E-02	2.61E-01	1.22E-01	1.81E-01	6.57E-02	8.76E-02	1.44E-01	2.81E-01	1.66E-01	1.48E-01	1.27E-01	2.79E-01	3.03E-01	2.36E-01	1.83E-01	3.39E-01	2.00E-01	2.71E-01	2.05E-01	3.00E-01	2.17E-01	2.33E-01	2.43E-01	1.85E-01	2.89E-01	2.30E-01	3.18E-01	3.68E-01	3.47E-01	2.92E-01	2.90E-01	4.91E-01	3.92E-01	3.71E-01	5.06E-01
1.89E-01	1.38E-01	1.48E-01	1.81E-01	1.73E-01	6.62E-02	7.75E-02	1.57E-01	6.75E-02	2.15E-02	9.65E-02	-1.27E-02	3.38E-02	6.79E-02	1.17E-02	2.24E-02	2.31E-01	8.00E-02	1.28E-01	9.56E-02	5.82E-02	5.52E-02	2.44E-01	1.31E-01	1.62E-01	7.31E-02	2.08E-01	2.99E-01	2.44E-01	1.65E-01	3.81E-01	1.35E-01	1.94E-01	1.25E-01	3.06E-01	2.04E-01	1.74E-01	1.93E-01	2.09E-01	2.68E-01	2.23E-01	2.81E-01	3.14E-01	3.44E-01	2.49E-01	2.93E-01	3.55E-01	3.45E-01	2.57E-01	4.07E-01
1.54E-01	1.14E-01	1.48E-01	1.83E-01	1.69E-01	4.30E-02	9.76E-02	2.16E-01	3.02E-02	5.72E-03	4.79E-02	3.71E-02	4.89E-02	1.03E-01	7.89E-03	0.00E+00	2.97E-01	5.70E-02	1.33E-01	8.98E-02	6.80E-02	5.02E-02	3.08E-01	1.19E-01	1.43E-01	1.38E-01	3.19E-01	3.62E-01	1.87E-01	1.53E-01	3.40E-01	2.51E-01	2.91E-01	1.83E-01	3.25E-01	2.12E-01	2.31E-01	2.42E-01	1.97E-01	2.86E-01	2.38E-01	3.28E-01	3.76E-01	3.59E-01	2.92E-01	3.47E-01	4.24E-01	3.89E-01	3.95E-01	5.28E-01
1.28E-01	1.19E-01	8.09E-02	9.80E-02	1.17E-01	1.91E-02	1.07E-01	1.15E-01	4.43E-02	1.46E-02	4.98E-02	1.77E-02	7.82E-02	5.30E-02	1.63E-03	1.84E-02	1.89E-01	7.61E-02	1.26E-01	6.21E-02	4.38E-02	8.32E-02	2.08E-01	8.47E-02	8.36E-02	1.02E-01	1.63E-01	2.03E-01	1.46E-01	2.31E-01	2.90E-01	1.39E-01	2.23E-01	1.80E-01	2.70E-01	1.11E-01	1.86E-01	2.13E-01	1.15E-01	2.06E-01	1.47E-01	2.05E-01	3.09E-01	2.78E-01	2.67E-01	2.44E-01	3.06E-01	3.40E-01	2.64E-01	3.06E-01
1.53E-01	1.11E-01	1.45E-01	1.59E-01	1.47E-01	5.34E-03	1.01E-01	1.61E-01	2.46E-02	2.76E-02	4.01E-02	-6.54E-03	8.15E-02	1.97E-02	4.46E-03	1.98E-02	2.34E-01	8.01E-02	1.06E-01	1.00E-01	6.48E-03	4.45E-02	2.03E-01	1.06E-01	6.23E-02	6.82E-02	1.39E-01	2.42E-01	9.00E-02	9.48E-02	3.16E-01	2.16E-01	2.85E-01	2.32E-01	2.38E-01	6.13E-02	2.63E-01	2.54E-01	-3.95E-03	1.42E-01	4.67E-02	1.51E-01	3.52E-01	4.38E-01	4.16E-01	3.75E-01	3.47E-01	5.30E-01	2.70E-01	2.53E-01
1.85E-01	8.96E-02	9.56E-02	1.44E-01	1.27E-01	3.98E-02	5.74E-02	2.14E-01	5.32E-02	2.65E-02	5.03E-02	5.72E-02	8.03E-02	5.67E-02	2.77E-02	5.58E-03	2.72E-01	4.71E-02	1.15E-01	1.01E-01	3.22E-02	7.52E-02	2.61E-01	1.15E-01	8.66E-02	3.40E-02	2.14E-01	2.63E-01	1.49E-01	6.99E-02	2.79E-01	2.29E-01	2.93E-01	2.36E-01	2.61E-01	1.47E-01	2.84E-01	2.45E-01	1.09E-01	2.05E-01	1.44E-01	2.12E-01	3.55E-01	4.27E-01	3.45E-01	3.88E-01	5.10E-01	5.11E-01	4.11E-01	3.64E-01
1.59E-01	8.22E-02	1.38E-01	2.08E-01	2.06E-01	1.18E-01	4.10E-02	2.28E-01	6.80E-02	1.38E-01	1.09E-01	1.09E-01	7.42E-02	1.83E-01	2.90E-02	3.93E-02	2.71E-01	1.38E-01	1.20E-01	1.13E-01	1.12E-01	1.17E-01	1.78E-01	1.57E-01	2.55E-01	1.06E-01	1.76E-01	1.91E-01	2.67E-01	2.33E-01	2.55E-01	2.34E-01	2.51E-01	1.80E-01	4.33E-01	5.28E-01	2.19E-01	3.15E-01	5.97E-01	6.04E-01	5.93E-01	6.68E-01	3.05E-01	2.26E-01	1.95E-01	2.08E-01	2.81E-01	2.14E-01	3.54E-01	3.38E-01
1.44E-01	7.61E-02	1.45E-01	1.78E-01	1.50E-01	9.53E-02	6.95E-02	2.11E-01	4.58E-02	3.41E-02	7.17E-02	9.83E-02	7.95E-02	1.11E-01	8.20E-02	7.36E-02	2.32E-01	9.53E-02	1.21E-01	7.87E-02	1.13E-01	1.74E-01	1.96E-01	1.88E-01	2.37E-01	2.53E-01	2.46E-01	2.07E-01	2.25E-01	2.79E-01	3.56E-01	3.97E-01	5.14E-01	4.08E-01	3.51E-01	3.57E-01	5.45E-01	5.00E-01	2.51E-01	3.67E-01	3.59E-01	4.30E-01	3.62E-01	3.05E-01	2.89E-01	2.36E-01	3.07E-01	3.25E-01	2.93E-01	2.98E-01
1.20E-01	1.44E-01	8.75E-02	1.34E-01	1.14E-01	-1.99E-02	5.05E-02	2.11E-01	1.22E-03	3.94E-02	4.27E-02	-1.49E-02	6.29E-02	6.46E-02	-1.59E-02	3.13E-02	3.06E-01	5.88E-02	7.06E-02	3.11E-02	3.35E-02	9.43E-02	2.05E-01	1.23E-01	1.22E-01	1.18E-01	1.72E-01	2.31E-01	1.76E-01	2.01E-01	3.81E-01	2.97E-01	3.57E-01	2.81E-01	4.41E-01	2.12E-01	3.40E-01	3.07E-01	1.89E-01	3.22E-01	2.15E-01	4.49E-01	5.26E-01	5.57E-01	4.92E-01	5.18E-01	3.62E-01	5.19E-01	3.73E-01	4.00E-01
8.57E-02	5.53E-02	9.18E-02	1.36E-01	1.02E-01	8.84E-02	1.31E-02	1.66E-01	4.96E-02	8.59E-02	4.18E-02	3.33E-02	3.19E-02	9.02E-02	2.79E-02	1.42E-02	2.11E-01	6.36E-02	6.20E-02	2.31E-02	3.69E-02	4.67E-02	1.63E-01	7.21E-02	8.19E-02	5.18E-02	1.50E-01	2.31E-01	1.29E-01	1.55E-01	2.83E-01	9.58E-02	1.73E-01	1.06E-01	3.60E-01	3.07E-01	1.82E-01	2.25E-01	3.39E-01	4.02E-01	3.38E-01	4.95E-01	2.65E-01	2.23E-01	2.14E-01	2.13E-01	2.62E-01	2.09E-01	2.24E-01	2.70E-01
2.26E-01	1.99E-01	1.79E-01	1.60E-01	2.03E-01	1.96E-01	1.46E-01	3.09E-01	1.53E-01	4.66E-02	6.77E-02	2.18E-01	1.35E-01	2.49E-01	1.80E-01	1.40E-01	3.72E-01	1.79E-01	1.50E-01	2.46E-01	1.91E-01	3.31E-01	3.40E-01	2.64E-01	2.85E-01	3.54E-01	3.25E-01	3.40E-01	2.32E-01	3.47E-01	2.74E-01	3.68E-01	4.53E-01	3.22E-01	2.11E-01	1.79E-01	4.12E-01	4.12E-01	1.14E-01	1.92E-01	1.52E-01	2.00E-01	2.65E-01	2.25E-01	2.02E-01	2.03E-01	2.23E-01	2.63E-01	2.22E-01	2.29E-01
9.96E-02	1.34E-01	1.59E-02	-2.03E-02	6.13E-02	5.97E-02	5.12E-02	1.40E-01	3.01E-02	-5.18E-02	-4.00E-02	1.08E-01	1.33E-01	1.00E-01	1.47E-01	1.65E-01	1.22E-01	8.41E-02	1.09E-02	1.45E-01	5.37E-02	1.63E-01	8.37E-02	7.52E-02	9.59E-02	2.95E-01	1.01E-01	1.20E-01	5.59E-02	1.76E-01	1.07E-01	5.76E-01	3.43E-01	3.33E-01	8.85E-02	4.11E-02	3.52E-01	2.52E-01	-6.90E-02	-3.01E-02	3.60E-02	2.18E-03	9.98E-02	8.55E-02	1.04E-01	8.41E-02	6.40E-02	1.20E-01	5.43E-02	1.16E-01
2.73E-01	3.09E-01	1.79E-01	2.33E-01	2.39E-01	1.27E-01	7.11E-02	2.49E-01	5.55E-02	1.43E-01	1.37E-01	1.16E-01	7.92E-02	1.90E-01	7.80E-02	2.52E-01	2.68E-01	1.84E-01	1.44E-01	7.92E-02	2.19E-01	2.82E-01	2.63E-01	1.97E-01	2.90E-01	4.46E-01	2.72E-01	2.41E-01	2.33E-01	4.59E-01	2.96E-01	5.62E-01	6.29E-01	5.25E-01	5.12E-01	2.91E-01	5.61E-01	5.72E-01	1.73E-01	3.14E-01	2.45E-01	2.96E-01	3.81E-01	2.67E-01	2.97E-01	2.35E-01	2.61E-01	3.39E-01	3.33E-01	2.89E-01
1.23E-01	1.26E-01	1.33E-01	1.61E-01	1.22E-01	6.23E-02	5.65E-02	1.14E-01	4.83E-02	6.57E-02	1.02E-01	1.91E-02	4.83E-02	3.30E-02	1.49E-02	3.83E-02	1.51E-01	1.12E-01	1.02E-01	5.36E-02	7.80E-02	1.45E-01	1.36E-01	1.07E-01	1.47E-01	9.45E-02	1.54E-01	1.58E-01	1.15E-01	1.02E-01	1.48E-01	2.55E-01	3.74E-01	2.78E-01	4.14E-01	2.19E-01	2.17E-01	3.04E-01	7.86E-02	2.21E-01	1.25E-01	1.96E-01	2.87E-01	2.12E-01	1.72E-01	1.57E-01	2.32E-01	2.10E-01	1.90E-01	2.41E-01
2.12E-01	2.50E-01	1.24E-01	1.46E-01	1.76E-01	1.52E-01	1.14E-01	2.50E-01	7.10E-02	6.30E-02	9.42E-02	1.57E-01	1.98E-01	1.97E-01	1.44E-01	2.86E-01	2.57E-01	1.72E-01	9.03E-02	1.52E-01	2.40E-01	3.35E-01	2.48E-01	2.04E-01	2.55E-01	4.51E-01	2.48E-01	2.40E-01	1.97E-01	3.41E-01	2.43E-01	5.96E-01	5.15E-01	4.78E-01	2.97E-01	1.38E-01	5.11E-01	4.72E-01	5.35E-02	1.75E-01	1.22E-01	2.66E-01	3.01E-01	2.43E-01	2.61E-01	2.33E-01	1.74E-01	3.15E-01	3.07E-01	2.50E-01
5.05E-02	3.26E-04	5.54E-02	1.04E-01	1.11E-01	6.62E-02	2.09E-02	5.15E-02	6.43E-02	9.96E-02	1.21E-01	7.27E-02	3.25E-02	6.81E-02	1.59E-02	5.27E-02	1.46E-01	7.38E-02	3.33E-02	5.02E-02	1.20E-01	7.97E-02	1.43E-01	8.70E-02	1.18E-01	2.86E-02	1.37E-01	8.60E-02	1.25E-01	1.09E-01	1.40E-01	2.52E-02	6.18E-02	-1.86E-03	3.33E-01	3.02E-01	8.13E-02	1.34E-01	3.81E-01	4.04E-01	3.42E-01	3.86E-01	1.78E-01	6.61E-02	6.67E-02	1.70E-01	2.54E-01	2.40E-02	2.74E-01	2.28E-01
6.76E-02	4.16E-02	5.33E-02	1.33E-01	1.05E-01	3.57E-02	4.14E-02	1.23E-01	4.23E-02	6.58E-02	1.48E-02	3.52E-03	1.82E-02	6.76E-02	1.15E-02	-5.77E-03	1.66E-01	2.44E-02	4.40E-02	7.42E-02	6.79E-03	5.27E-02	1.21E-01	6.77E-02	8.28E-02	6.61E-02	1.17E-01	4.95E-02	8.79E-02	9.91E-02	1.21E-01	1.27E-01	1.58E-01	9.45E-02	4.99E-01	4.23E-01	1.62E-01	2.22E-01	4.64E-01	5.40E-01	4.02E-01	4.92E-01	2.82E-01	2.03E-01	1.92E-01	2.41E-01	2.68E-01	1.60E-01	2.86E-01	3.05E-01
3.98E-02	7.78E-03	3.50E-02	3.17E-02	4.02E-02	2.35E-02	3.44E-03	9.36E-02	3.30E-02	3.53E-02	5.38E-03	1.90E-02	2.93E-02	6.37E-02	3.32E-02	-2.87E-03	1.18E-01	1.75E-02	4.19E-02	8.32E-02	1.63E-02	6.02E-02	9.38E-02	1.95E-02	1.12E-02	-1.99E-03	4.48E-02	7.26E-02	4.98E-02	4.48E-02	6.55E-02	1.61E-01	6.15E-02	1.14E-02	3.71E-01	3.83E-01	6.72E-02	1.41E-01	5.04E-01	4.69E-01	3.84E-01	4.02E-01	9.73E-02	5.95E-02	2.70E-02	8.55E-02	1.81E-01	2.74E-02	1.60E-01	1.59E-01
4.62E-02	-1.31E-02	2.02E-02	6.80E-02	7.20E-02	2.27E-02	5.11E-02	1.13E-01	5.52E-02	1.75E-02	3.48E-02	3.04E-02	4.72E-02	3.31E-02	-1.69E-02	0.00E+00	1.44E-01	2.32E-02	1.97E-02	5.56E-02	3.59E-02	5.37E-02	1.31E-01	6.01E-02	4.83E-02	-2.49E-03	9.88E-02	4.16E-02	1.00E-01	3.26E-02	1.13E-01	1.13E-01	3.49E-02	1.93E-02	4.09E-01	4.20E-01	4.89E-02	9.72E-02	5.88E-01	6.12E-01	5.54E-01	5.57E-01	2.01E-01	1.14E-01	1.08E-01	1.40E-01	2.15E-01	1.03E-01	2.51E-01	2.40E-01
1.47E-01	1.08E-01	5.20E-02	1.36E-01	8.84E-02	8.76E-03	5.96E-02	1.27E-01	1.86E-03	2.35E-02	3.07E-02	-2.09E-02	2.21E-02	4.28E-02	-4.04E-02	2.07E-02	1.86E-01	7.22E-02	8.68E-02	1.61E-02	4.36E-02	5.36E-02	1.54E-01	9.87E-02	8.65E-02	9.97E-02	1.30E-01	1.50E-01	1.58E-01	1.71E-01	2.50E-01	2.57E-01	3.36E-01	2.64E-01	3.71E-01	1.57E-01	3.43E-01	3.09E-01	6.73E-02	2.69E-01	1.39E-01	3.05E-01	4.57E-01	4.41E-01	4.48E-01	3.53E-01	3.17E-01	4.51E-01	3.03E-01	3.16E-01
6.54E-02	-9.44E-03	8.01E-02	8.11E-02	1.27E-01	4.53E-02	7.06E-02	6.06E-02	4.53E-02	3.73E-02	6.43E-02	-1.51E-02	7.10E-02	1.27E-02	3.28E-02	7.17E-03	1.42E-01	4.66E-02	8.10E-02	1.33E-01	1.37E-02	2.53E-02	1.35E-01	9.41E-02	5.22E-02	6.85E-02	1.54E-01	1.23E-01	1.38E-01	1.20E-01	1.76E-01	1.57E-01	1.45E-01	8.35E-02	2.25E-01	1.20E-01	1.48E-01	1.47E-01	1.00E-01	1.70E-01	1.50E-01	1.62E-01	2.88E-01	1.95E-01	2.12E-01	2.10E-01	3.11E-01	3.30E-01	3.07E-01	3.61E-01
2.03E-02	6.46E-02	1.14E-03	1.11E-01	7.45E-02	5.46E-03	1.18E-01	7.61E-02	3.52E-02	1.08E-02	4.36E-02	9.09E-03	1.65E-01	5.27E-03	9.02E-03	2.98E-02	7.91E-02	2.72E-02	5.03E-02	2.32E-01	2.66E-02	1.17E-01	1.08E-01	4.67E-02	3.43E-02	7.99E-02	1.38E-01	9.19E-02	9.42E-02	1.14E-01	1.58E-01	1.78E-01	2.55E-01	1.84E-01	2.79E-01	1.92E-01	1.50E-01	2.73E-01	1.36E-01	2.30E-01	1.66E-01	1.61E-01	2.35E-01	1.78E-01	1.30E-01	1.73E-01	3.35E-01	2.77E-01	4.49E-01	2.60E-01
5.77E-02	1.01E-01	4.27E-02	1.37E-01	1.22E-01	2.96E-02	1.71E-01	1.16E-01	2.62E-02	3.06E-02	4.36E-02	5.44E-03	1.78E-01	5.48E-02	2.13E-02	6.45E-02	2.75E-01	6.19E-02	1.06E-01	1.99E-01	9.39E-02	1.33E-01	2.04E-01	7.59E-02	8.90E-02	1.38E-01	1.41E-01	1.31E-01	1.78E-01	2.01E-01	2.82E-01	3.03E-01	3.51E-01	2.17E-01	3.57E-01	2.82E-01	2.40E-01	3.33E-01	2.51E-01	3.62E-01	3.31E-01	2.57E-01	4.47E-01	3.44E-01	3.28E-01	3.68E-01	4.36E-01	4.55E-01	5.70E-01	4.71E-01
5.92E-02	5.23E-02	1.33E-01	1.04E-01	5.99E-02	3.03E-02	8.00E-02	1.52E-01	5.53E-03	-1.13E-03	2.19E-02	4.01E-03	1.84E-01	6.73E-02	-5.19E-03	2.07E-02	2.53E-01	1.34E-02	6.82E-02	1.58E-01	5.60E-02	1.03E-01	2.27E-01	6.92E-02	1.15E-01	2.05E-01	2.12E-01	2.64E-01	2.17E-01	2.59E-01	3.59E-01	2.95E-01	3.85E-01	2.97E-01	3.49E-01	2.08E-01	2.08E-01	3.55E-01	1.55E-01	2.84E-01	2.23E-01	2.76E-01	4.27E-01	4.12E-01	3.92E-01	3.51E-01	3.54E-01	4.83E-01	5.74E-01	5.04E-01
3.97E-02	7.19E-02	9.00E-02	1.12E-01	8.89E-02	2.85E-02	7.39E-02	1.67E-01	3.08E-02	2.55E-02	1.25E-02	-3.60E-03	6.87E-02	3.84E-02	3.70E-02	1.22E-02	1.69E-01	6.02E-02	6.91E-02	1.03E-01	2.43E-02	6.64E-02	1.31E-01	6.66E-02	1.08E-01	9.28E-02	1.75E-01	1.71E-01	1.49E-01	2.13E-01	2.50E-01	2.82E-01	3.10E-01	2.04E-01	3.24E-01	2.35E-01	2.52E-01	2.93E-01	2.39E-01	3.71E-01	2.45E-01	2.76E-01	3.75E-01	3.35E-01	2.86E-01	3.06E-01	4.87E-01	3.72E-01	4.68E-01	4.30E-01
8.51E-02	8.20E-02	9.70E-02	1.26E-01	1.35E-01	3.36E-03	1.24E-01	1.72E-01	9.69E-03	3.22E-02	6.05E-02	1.90E-02	1.47E-01	7.84E-02	-2.24E-02	5.49E-02	2.92E-01	4.11E-02	1.41E-01	1.76E-01	6.91E-02	1.42E-01	3.07E-01	1.59E-01	1.52E-01	2.33E-01	2.63E-01	3.34E-01	2.61E-01	3.35E-01	4.09E-01	2.73E-01	3.64E-01	3.01E-01	2.52E-01	1.24E-01	2.54E-01	3.70E-01	1.17E-01	1.95E-01	1.40E-01	2.66E-01	3.88E-01	3.34E-01	3.98E-01	3.11E-01	2.73E-01	4.69E-01	4.36E-01	3.51E-01
9.51E-02	9.92E-02	1.33E-01	7.06E-02	1.06E-01	6.93E-02	1.81E-01	2.13E-01	5.94E-02	1.88E-02	4.65E-02	2.65E-02	1.53E-01	1.04E-01	1.96E-02	7.90E-02	3.65E-01	8.20E-02	8.83E-02	2.10E-01	1.29E-01	1.94E-01	3.81E-01	1.96E-01	1.96E-01	2.96E-01	2.59E-01	3.29E-01	2.46E-01	4.00E-01	4.50E-01	2.56E-01	3.52E-01	2.71E-01	2.49E-01	1.99E-01	2.88E-01	3.52E-01	1.45E-01	2.69E-01	2.05E-01	2.58E-01	3.09E-01	3.62E-01	2.85E-01	3.76E-01	2.83E-01	4.22E-01	5.12E-01	3.74E-01
2.83E-02	4.68E-03	2.42E-02	7.16E-02	1.63E-02	-6.39E-03	9.56E-03	4.54E-02	-8.22E-03	0.00E+00	0.00E+00	-1.18E-02	4.84E-02	-8.20E-03	-2.30E-03	2.04E-03	1.53E-01	1.88E-02	5.07E-02	4.72E-02	-1.64E-04	2.67E-02	1.08E-01	4.66E-02	6.00E-02	5.06E-02	6.93E-02	8.46E-02	1.05E-01	4.63E-02	9.44E-02	1.11E-01	2.03E-01	1.32E-01	2.21E-01	6.01E-02	9.70E-02	1.76E-01	1.10E-01	2.29E-01	8.85E-02	1.77E-01	2.89E-01	2.62E-01	2.64E-01	1.98E-01	2.85E-01	2.89E-01	2.69E-01	3.23E-01
2.17E-02	1.21E-01	4.05E-02	5.06E-02	1.03E-01	6.59E-02	-2.60E-02	8.17E-02	1.64E-02	1.47E-02	4.26E-02	6.40E-02	-4.91E-03	7.24E-02	5.55E-02	5.27E-02	8.84E-02	5.09E-02	5.27E-02	7.20E-02	2.89E-02	4.36E-02	7.15E-02	5.59E-02	3.61E-02	2.12E-02	3.56E-02	8.69E-02	1.79E-02	6.50E-02	3.00E-02	1.78E-01	1.48E-01	7.61E-02	3.24E-02	1.45E-02	7.16E-02	1.40E-01	-3.37E-02	7.37E-03	3.48E-03	-1.44E-02	1.28E-02	1.03E-04	2.13E-02	1.93E-02	1.82E-02	6.58E-03	8.11E-02	2.20E-03
1.69E-01	3.11E-01	1.65E-01	1.28E-01	1.65E-01	1.58E-01	6.68E-02	2.14E-01	1.04E-01	5.95E-02	9.46E-02	1.31E-01	2.27E-02	1.53E-01	1.16E-01	1.03E-01	1.61E-01	1.51E-01	1.26E-01	5.83E-02	1.19E-01	1.57E-01	1.45E-01	1.36E-01	1.47E-01	1.83E-01	1.38E-01	1.73E-01	1.24E-01	1.89E-01	1.48E-01	2.58E-01	4.00E-01	2.05E-01	1.90E-01	1.10E-01	2.28E-01	3.19E-01	1.49E-03	3.11E-02	-1.34E-02	1.03E-01	1.22E-01	2.85E-02	4.33E-02	3.37E-02	8.44E-02	6.99E-02	1.68E-01	8.30E-02
4.19E-02	1.72E-01	7.39E-02	6.86E-02	1.11E-01	9.63E-02	1.44E-02	1.09E-01	4.57E-02	1.48E-02	6.49E-03	7.22E-02	1.44E-02	4.57E-02	8.82E-02	5.06E-02	1.06E-01	5.96E-02	8.78E-02	5.08E-02	2.52E-02	1.03E-01	7.38E-02	5.03E-02	1.11E-02	1.05E-01	7.13E-02	5.81E-02	1.36E-02	5.60E-02	3.33E-02	2.28E-01	2.81E-01	1.41E-01	9.08E-02	-7.89E-03	8.94E-02	1.76E-01	-7.33E-02	-2.18E-02	-3.50E-02	7.49E-03	4.14E-02	4.45E-02	4.30E-02	3.72E-02	4.34E-02	8.65E-02	1.03E-01	-4.35E-03
1.43E-02	6.89E-02	5.05E-03	7.95E-03	3.59E-02	3.82E-02	2.61E-03	2.04E-02	-2.52E-03	7.99E-04	-1.34E-02	2.49E-02	4.00E-02	1.48E-02	2.94E-02	3.64E-02	4.33E-02	7.79E-03	1.57E-02	8.51E-02	-4.26E-03	1.53E-02	1.56E-02	1.64E-02	1.25E-02	4.61E-02	3.21E-02	9.53E-03	-7.80E-03	4.58E-02	1.00E-02	1.53E-01	1.46E-01	1.78E-02	3.75E-02	5.22E-02	4.66E-02	8.42E-02	-5.82E-03	1.94E-02	1.38E-02	5.75E-04	1.66E-02	1.12E-02	1.01E-02	1.03E-02	3.47E-02	-1.33E-02	9.03E-02	2.04E-03
4.16E-02	9.34E-02	1.21E-03	1.23E-02	-1.29E-02	6.37E-02	-1.97E-03	5.70E-02	5.90E-02	2.38E-02	3.80E-02	5.57E-02	1.72E-02	-1.76E-02	2.54E-02	1.60E-02	7.54E-02	2.12E-02	3.60E-02	5.58E-02	1.49E-02	4.77E-02	1.87E-02	4.48E-02	4.59E-02	3.08E-02	5.29E-02	8.18E-02	5.19E-02	3.44E-02	4.73E-02	1.12E-01	1.57E-01	7.14E-02	1.18E-01	5.40E-02	1.20E-01	1.26E-01	3.05E-02	6.69E-02	2.63E-02	5.21E-02	9.08E-02	8.08E-02	8.15E-02	6.10E-02	7.72E-02	8.61E-02	1.06E-01	9.86E-02
1.46E-01	3.53E-01	6.20E-02	5.43E-02	2.00E-02	2.29E-01	3.13E-03	3.00E-01	5.47E-02	3.61E-02	-5.63E-03	3.19E-01	5.03E-03	2.49E-01	1.64E-01	9.46E-02	8.18E-02	6.42E-03	-7.70E-02	-3.83E-02	2.14E-02	5.68E-02	7.52E-02	1.25E-02	4.71E-02	1.21E-01	3.58E-02	5.63E-02	1.63E-02	6.09E-02	3.92E-02	6.80E-02	1.52E-01	8.35E-02	9.83E-02	1.23E-01	6.46E-02	1.65E-01	5.94E-02	9.40E-02	3.79E-02	8.66E-02	4.60E-02	-8.92E-03	4.88E-03	-3.08E-03	6.73E-02	-7.03E-03	3.07E-02	7.67E-02
2.39E-01	2.61E-01	1.49E-01	1.63E-01	1.20E-01	1.28E-01	1.92E-01	2.03E-01	7.65E-02	7.67E-02	9.07E-02	1.10E-01	1.15E-01	1.20E-01	1.04E-01	9.07E-02	9.38E-02	7.28E-02	7.95E-02	8.22E-02	9.42E-02	1.21E-01	1.11E-01	8.04E-02	9.98E-02	1.19E-01	1.08E-01	7.48E-02	5.65E-02	7.42E-02	6.59E-02	3.59E-02	9.53E-02	6.60E-02	2.13E-02	2.88E-02	1.55E-02	1.05E-01	4.42E-02	6.76E-02	3.00E-02	3.83E-02	5.81E-02	1.39E-02	3.90E-02	2.65E-02	2.94E-02	3.18E-02	3.29E-02	3.44E-02
1.77E-01	4.02E-01	9.71E-02	9.34E-03	6.29E-03	2.02E-01	1.39E-02	2.81E-01	5.01E-02	-1.32E-02	-2.75E-02	2.47E-01	-6.40E-03	2.07E-01	1.52E-01	1.79E-01	6.23E-02	4.62E-02	-8.58E-02	-3.85E-02	3.16E-02	8.18E-02	5.19E-02	-3.53E-02	2.01E-02	1.80E-01	4.83E-02	3.81E-02	-1.76E-02	9.52E-02	1.22E-02	1.57E-01	9.12E-02	1.93E-02	3.16E-02	7.84E-02	3.97E-02	1.04E-01	-2.97E-03	3.72E-02	-1.50E-02	2.80E-02	8.35E-03	1.48E-02	-3.08E-03	-1.31E-02	7.16E-03	-2.48E-04	1.29E-02	6.24E-03
1.16E-01	3.57E-01	5.03E-02	-6.22E-02	-2.00E-02	2.31E-01	-7.00E-02	2.87E-01	4.44E-02	-5.18E-02	-7.94E-02	2.80E-01	-3.86E-02	2.24E-01	1.96E-01	1.19E-01	2.27E-02	-2.66E-02	-1.27E-01	-7.22E-02	-2.29E-02	4.34E-02	1.60E-02	-3.26E-02	-1.79E-02	1.63E-01	1.50E-02	1.88E-02	-4.06E-02	4.33E-02	-2.05E-02	1.25E-01	1.77E-01	9.33E-02	4.19E-02	2.62E-02	1.32E-01	1.46E-01	-1.31E-02	-2.78E-02	-6.65E-02	2.54E-02	3.75E-02	2.21E-03	1.76E-03	-5.02E-03	2.52E-02	-5.35E-02	2.46E-02	6.66E-02
2.10E-01	4.20E-01	1.53E-01	8.87E-03	3.91E-02	2.77E-01	-1.95E-02	3.31E-01	6.31E-02	-5.74E-02	-4.38E-02	3.25E-01	1.55E-02	2.58E-01	2.24E-01	1.78E-01	7.90E-02	4.61E-02	-6.83E-02	-1.16E-03	1.37E-02	1.25E-01	9.44E-02	2.87E-02	6.59E-02	2.40E-01	8.35E-02	1.02E-01	-5.39E-03	1.07E-01	4.41E-02	1.80E-01	2.34E-01	1.96E-01	6.93E-02	5.51E-02	1.96E-01	2.12E-01	1.05E-02	-1.70E-03	-3.55E-02	1.41E-02	5.64E-02	2.70E-02	1.92E-02	-4.01E-04	4.53E-02	5.78E-03	3.88E-02	9.38E-02
2.06E-01	2.54E-01	9.32E-02	1.21E-01	1.26E-01	1.91E-01	1.46E-01	2.52E-01	8.03E-02	7.75E-02	7.37E-02	2.28E-01	1.80E-01	2.05E-01	1.45E-01	1.63E-01	1.58E-01	9.95E-02	5.56E-02	1.39E-01	8.72E-02	1.37E-01	1.24E-01	8.29E-02	1.43E-01	2.30E-01	1.43E-01	1.31E-01	1.08E-01	1.89E-01	1.46E-01	3.29E-01	2.89E-01	2.59E-01	1.51E-01	1.49E-01	2.71E-01	2.76E-01	5.06E-02	1.49E-01	1.08E-01	1.17E-01	1.85E-01	1.27E-01	1.78E-01	1.23E-01	1.73E-01	1.36E-01	1.10E-01	1.83E-01
1.37E-01	1.97E-01	7.68E-02	6.34E-02	7.20E-02	1.51E-01	1.49E-01	1.71E-01	4.70E-02	5.37E-03	-4.76E-03	1.17E-01	2.20E-01	1.27E-01	9.42E-02	1.76E-01	1.46E-01	6.43E-02	1.88E-02	1.30E-01	4.19E-02	1.54E-01	9.54E-02	7.72E-02	1.01E-01	1.29E-01	9.66E-02	8.36E-02	5.43E-02	1.17E-01	9.47E-02	1.95E-01	1.81E-01	1.35E-01	8.19E-03	3.12E-03	1.28E-01	1.98E-01	-3.19E-02	1.20E-02	-2.38E-02	2.55E-02	1.12E-01	6.99E-02	6.77E-02	4.15E-02	7.04E-02	4.23E-02	2.43E-02	7.16E-02
1.97E-01	2.62E-01	1.16E-01	9.37E-02	5.80E-02	1.56E-01	2.03E-01	1.41E-01	1.02E-01	1.90E-02	7.03E-02	1.68E-01	1.15E-01	1.19E-01	1.67E-01	1.96E-01	1.41E-01	1.14E-01	4.16E-02	1.35E-01	7.29E-02	1.40E-01	1.48E-01	8.04E-02	6.50E-02	1.18E-01	1.09E-01	6.70E-02	1.26E-02	3.43E-02	4.85E-02	6.77E-02	1.39E-01	4.32E-02	1.13E-01	6.37E-02	7.00E-02	1.17E-01	4.39E-02	4.51E-02	3.84E-02	6.73E-02	3.64E-02	2.80E-02	3.06E-02	5.17E-02	3.56E-02	4.08E-02	9.97E-02	3.79E-02
2.62E-01	2.79E-01	2.56E-01	2.21E-01	2.74E-01	2.25E-01	1.38E-01	3.86E-01	1.60E-01	1.21E-01	1.51E-01	1.52E-01	1.27E-01	2.60E-01	1.30E-01	8.27E-02	3.26E-01	2.11E-01	2.81E-01	2.02E-01	1.94E-01	1.96E-01	3.74E-01	2.56E-01	2.75E-01	2.57E-01	3.71E-01	5.33E-01	3.68E-01	3.95E-01	6.18E-01	1.82E-01	2.65E-01	1.98E-01	2.48E-01	2.13E-01	1.77E-01	2.32E-01	8.61E-02	1.51E-01	1.54E-01	2.03E-01	2.44E-01	2.06E-01	2.16E-01	1.72E-01	2.54E-01	2.35E-01	1.98E-01	2.84E-01
6.11E-02	9.45E-02	1.16E-01	1.41E-01	8.76E-02	6.28E-02	4.75E-02	1.58E-01	6.63E-02	6.23E-02	6.63E-02	4.58E-02	6.66E-02	8.40E-02	1.20E-02	6.49E-02	2.21E-01	1.26E-01	9.99E-02	2.91E-02	1.09E-01	1.23E-01	2.21E-01	1.19E-01	1.01E-01	9.45E-02	1.78E-01	2.22E-01	1.33E-01	1.67E-01	3.34E-01	1.39E-01	2.06E-01	1.24E-01	2.64E-01	1.35E-01	2.10E-01	2.03E-01	1.22E-01	2.33E-01	1.66E-01	3.12E-01	2.43E-01	2.59E-01	2.27E-01	2.68E-01	2.93E-01	2.79E-01	2.75E-01	3.06E-01
1.30E-01	1.10E-01	1.11E-01	1.44E-01	1.11E-01	9.22E-02	1.00E-01	1.69E-01	8.72E-02	6.91E-02	4.22E-02	7.85E-02	6.33E-02	7.51E-02	4.67E-02	5.27E-02	1.61E-01	1.40E-01	9.12E-02	8.38E-02	8.55E-02	1.35E-01	1.88E-01	1.16E-01	1.43E-01	1.33E-01	1.80E-01	2.21E-01	1.93E-01	2.08E-01	3.76E-01	1.12E-01	2.02E-01	1.61E-01	2.26E-01	1.19E-01	1.83E-01	2.20E-01	1.12E-01	1.69E-01	8.49E-02	2.11E-01	2.56E-01	2.79E-01	2.59E-01	2.30E-01	2.47E-01	3.22E-01	1.84E-01	2.79E-01
2.37E-01	1.85E-01	1.79E-01	1.97E-01	1.54E-01	1.46E-01	1.31E-01	3.45E-01	1.02E-01	7.34E-02	8.27E-02	1.12E-01	7.86E-02	1.61E-01	9.93E-02	5.67E-02	2.79E-01	1.53E-01	1.72E-01	1.74E-01	1.22E-01	1.61E-01	2.96E-01	1.59E-01	1.82E-01	1.65E-01	2.61E-01	3.77E-01	2.23E-01	2.91E-01	4.92E-01	1.26E-01	2.14E-01	1.35E-01	2.77E-01	1.77E-01	1.60E-01	2.17E-01	1.44E-01	1.99E-01	1.39E-01	2.67E-01	2.75E-01	2.66E-01	2.40E-01	2.34E-01	3.05E-01	2.78E-01	1.82E-01	2.91E-01
1.38E-01	8.47E-02	2.83E-02	9.84E-02	7.06E-02	6.80E-02	8.38E-02	1.81E-01	5.59E-02	2.02E-02	7.13E-02	1.87E-02	6.80E-02	9.01E-02	1.12E-03	3.36E-02	1.92E-01	5.33E-02	9.37E-02	6.57E-02	1.24E-02	9.91E-02	2.43E-01	1.06E-01	1.11E-01	1.22E-01	1.50E-01	2.76E-01	1.60E-01	2.06E-01	4.05E-01	1.88E-01	2.67E-01	2.19E-01	1.98E-01	4.93E-02	2.74E-01	2.10E-01	1.61E-02	1.17E-01	2.43E-02	1.49E-01	2.86E-01	3.12E-01	3.28E-01	2.51E-01	2.25E-01	4.08E-01	1.71E-01	2.21E-01
1.32E-01	1.24E-01	1.21E-01	1.61E-01	1.06E-01	6.59E-02	9.58E-02	2.54E-01	2.30E-02	2.17E-02	3.31E-02	3.30E-02	7.05E-02	7.67E-02	-3.32E-02	2.56E-02	3.05E-01	5.34E-02	1.23E-01	7.32E-02	2.66E-02	8.49E-02	2.44E-01	9.51E-02	1.28E-01	1.29E-01	1.56E-01	2.77E-01	1.08E-01	1.88E-01	3.97E-01	2.10E-01	2.67E-01	2.31E-01	2.87E-01	1.12E-01	2.72E-01	2.62E-01	8.58E-02	1.64E-01	9.65E-02	2.96E-01	4.07E-01	4.80E-01	3.78E-01	4.65E-01	3.41E-01	4.58E-01	2.96E-01	3.89E-01
3.40E-01	4.76E-01	2.44E-01	1.47E-01	1.86E-01	3.06E-01	1.28E-01	3.60E-01	1.55E-01	3.50E-02	9.01E-02	3.01E-01	5.86E-02	2.41E-01	2.50E-01	1.86E-01	2.39E-01	2.24E-01	1.38E-01	1.53E-01	1.46E-01	2.14E-01	1.94E-01	1.44E-01	1.13E-01	2.23E-01	1.58E-01	2.47E-01	6.30E-02	1.58E-01	1.87E-01	1.39E-01	2.27E-01	1.61E-01	1.04E-01	9.42E-02	1.80E-01	2.11E-01	4.62E-03	3.34E-02	4.99E-03	6.74E-02	1.02E-01	7.96E-02	9.23E-02	3.73E-02	5.44E-02	1.03E-01	9.70E-02	4.57E-02
5.95E-02	1.55E-01	6.65E-02	7.32E-02	1.10E-01	5.42E-02	2.10E-02	9.79E-02	4.71E-02	4.36E-02	3.23E-02	9.90E-02	3.33E-02	3.25E-02	4.60E-02	2.89E-02	1.26E-01	9.24E-02	4.22E-02	-1.07E-02	3.05E-02	6.77E-02	8.55E-02	1.05E-01	8.89E-02	6.53E-02	8.40E-02	5.44E-02	4.99E-02	7.71E-02	5.76E-02	1.82E-01	2.45E-01	1.48E-01	1.88E-01	8.34E-02	1.45E-01	1.57E-01	1.00E-02	7.24E-02	1.64E-02	3.16E-02	1.51E-01	6.66E-02	6.16E-02	5.45E-02	6.97E-02	5.62E-02	1.01E-01	7.36E-02
5.69E-02	9.84E-02	6.15E-02	4.62E-02	9.05E-02	9.65E-03	5.77E-02	4.01E-02	2.71E-02	6.95E-03	1.90E-02	-1.79E-02	1.93E-02	-4.72E-02	-9.08E-03	4.60E-02	4.43E-02	3.76E-02	4.12E-02	3.53E-02	1.69E-02	7.81E-02	5.81E-02	6.71E-02	9.57E-03	5.74E-02	6.41E-02	1.03E-01	2.49E-02	6.66E-02	9.62E-02	1.37E-01	2.41E-01	2.15E-01	1.98E-01	3.58E-02	2.14E-01	2.03E-01	-7.00E-02	3.82E-02	-1.06E-02	6.88E-02	2.52E-01	1.33E-01	2.31E-01	1.38E-01	1.39E-01	1.81E-01	1.22E-01	1.33E-01
8.02E-02	1.62E-01	6.94E-02	8.70E-02	1.13E-01	3.50E-02	5.77E-02	1.02E-01	5.03E-03	1.89E-02	1.91E-02	-2.43E-02	5.86E-02	4.04E-03	-2.31E-02	9.90E-03	1.29E-01	4.39E-02	8.38E-02	8.64E-02	3.49E-02	4.94E-02	9.36E-02	5.91E-02	3.02E-02	3.91E-02	5.38E-02	1.51E-01	5.94E-02	4.27E-02	1.24E-01	2.05E-01	3.05E-01	2.13E-01	2.25E-01	5.02E-02	2.67E-01	2.42E-01	-6.09E-02	6.23E-02	4.78E-03	5.48E-02	3.17E-01	3.19E-01	3.46E-01	2.55E-01	2.30E-01	3.39E-01	1.72E-01	1.98E-01
4.10E-02	3.65E-02	4.62E-02	7.08E-02	7.16E-02	2.47E-02	7.44E-02	3.45E-02	3.55E-02	2.08E-02	2.80E-02	-4.13E-03	4.58E-02	-1.05E-02	-1.85E-02	4.03E-03	7.80E-02	5.43E-02	6.50E-02	6.30E-02	-3.18E-03	2.95E-02	4.27E-02	2.99E-02	2.53E-02	1.39E-02	2.24E-02	9.04E-02	7.61E-02	5.50E-02	6.75E-02	1.30E-01	1.93E-01	1.68E-01	1.93E-01	8.79E-02	1.84E-01	1.84E-01	3.35E-02	1.22E-01	7.44E-02	1.03E-01	3.04E-01	2.68E-01	2.42E-01	2.11E-01	2.79E-01	2.64E-01	2.02E-01	2.39E-01
6.53E-03	2.80E-02	1.62E-02	4.98E-02	8.32E-02	1.34E-06	4.22E-02	1.33E-02	2.43E-02	-1.22E-02	3.34E-02	-2.38E-02	1.02E-02	-2.44E-02	9.10E-03	6.19E-03	7.49E-02	2.31E-02	2.54E-02	6.39E-02	2.01E-02	1.21E-02	4.25E-02	2.86E-02	2.42E-02	1.30E-02	1.58E-02	5.65E-02	5.85E-02	3.72E-02	2.31E-02	9.22E-02	1.13E-01	5.91E-02	1.38E-01	5.20E-02	7.79E-02	9.47E-02	3.92E-02	7.25E-02	5.90E-02	3.02E-02	2.07E-01	1.11E-01	1.39E-01	1.42E-01	2.13E-01	2.01E-01	2.40E-01	1.68E-01
1.03E-01	7.39E-02	9.67E-02	1.36E-01	1.23E-01	1.27E-02	7.48E-02	1.01E-01	4.83E-03	3.13E-02	6.56E-02	1.03E-02	4.06E-02	1.87E-02	-1.33E-02	7.97E-03	1.58E-01	7.32E-02	6.84E-02	7.61E-02	3.48E-02	4.94E-02	1.47E-01	6.94E-02	9.07E-02	5.73E-02	1.12E-01	1.77E-01	1.15E-01	1.07E-01	2.25E-01	1.70E-01	1.95E-01	1.19E-01	2.55E-01	1.37E-01	1.64E-01	1.89E-01	1.22E-01	1.81E-01	1.25E-01	2.16E-01	3.25E-01	3.05E-01	2.98E-01	3.10E-01	3.37E-01	3.72E-01	3.04E-01	3.48E-01
2.04E-01	1.81E-01	1.41E-01	1.56E-01	1.48E-01	4.76E-02	1.32E-01	1.64E-01	6.38E-02	5.20E-02	8.14E-02	5.50E-02	6.81E-02	9.07E-02	1.75E-02	2.39E-02	1.93E-01	9.98E-02	1.67E-01	1.47E-01	6.47E-02	1.37E-01	2.06E-01	8.83E-02	1.01E-01	6.57E-02	1.48E-01	2.47E-01	1.28E-01	1.70E-01	2.89E-01	2.15E-01	2.64E-01	2.29E-01	2.63E-01	1.44E-01	2.79E-01	2.41E-01	9.05E-02	1.71E-01	1.17E-01	2.04E-01	3.84E-01	3.67E-01	3.58E-01	3.38E-01	4.12E-01	4.44E-01	3.07E-01	3.63E-01
1.73E-01	1.74E-01	1.59E-01	1.36E-01	1.03E-01	1.20E-01	4.45E-02	1.89E-01	7.08E-02	2.25E-02	5.95E-02	9.52E-02	3.79E-02	1.29E-01	7.99E-02	5.35E-02	1.58E-01	4.40E-02	1.43E-01	7.04E-02	4.10E-02	7.15E-02	2.08E-01	1.09E-01	7.57E-02	3.48E-02	1.79E-01	2.40E-01	8.98E-02	7.46E-02	2.32E-01	1.35E-01	1.33E-01	1.28E-01	1.50E-01	9.31E-02	1.24E-01	1.23E-01	8.14E-02	1.21E-01	4.94E-02	1.33E-01	1.84E-01	1.70E-01	1.72E-01	1.53E-01	2.77E-01	2.14E-01	2.39E-01	1.98E-01
1.08E-01	4.38E-02	9.97E-02	6.74E-02	9.51E-02	4.94E-03	4.91E-02	4.08E-02	1.81E-02	2.56E-02	2.75E-02	3.77E-02	4.30E-02	3.35E-02	-2.38E-05	9.32E-03	1.28E-01	4.38E-02	5.44E-02	9.90E-02	1.68E-02	1.46E-02	1.02E-01	3.53E-02	5.98E-02	2.86E-02	9.51E-02	1.32E-01	1.30E-01	6.86E-02	1.67E-01	1.04E-01	1.29E-01	1.02E-01	1.96E-01	1.24E-01	1.40E-01	1.23E-01	1.23E-01	1.48E-01	9.51E-02	1.59E-01	2.25E-01	2.37E-01	2.17E-01	2.16E-01	3.00E-01	2.85E-01	2.78E-01	2.92E-01
7.14E-02	8.99E-02	2.26E-02	1.17E-01	8.64E-02	2.29E-02	6.82E-02	8.44E-02	2.60E-02	6.91E-02	7.40E-02	4.70E-02	5.44E-02	6.81E-02	2.51E-02	4.38E-02	9.05E-02	9.75E-02	9.12E-02	3.46E-02	9.58E-02	6.56E-02	9.44E-02	8.82E-02	1.08E-01	9.67E-02	8.78E-02	6.23E-02	1.08E-01	1.15E-01	9.98E-02	2.38E-01	2.17E-01	1.80E-01	3.46E-01	2.75E-01	1.28E-01	2.36E-01	2.48E-01	2.31E-01	2.45E-01	1.92E-01	1.16E-01	9.16E-02	2.76E-02	5.17E-02	7.74E-02	9.89E-02	1.53E-01	1.36E-01
2.79E-01	1.67E-01	3.11E-01	3.38E-01	3.55E-01	2.54E-01	1.33E-01	2.98E-01	2.70E-01	2.92E-01	2.27E-01	1.91E-01	1.99E-01	2.70E-01	1.61E-01	2.10E-01	3.03E-01	3.20E-01	2.81E-01	3.17E-01	3.79E-01	3.30E-01	3.77E-01	3.36E-01	3.90E-01	1.72E-01	3.64E-01	4.05E-01	4.57E-01	3.40E-01	5.26E-01	3.61E-02	8.66E-02	-1.43E-03	1.55E-01	2.23E-01	4.16E-02	1.03E-01	2.07E-01	2.14E-01	2.42E-01	2.54E-01	1.41E-01	3.38E-02	7.96E-02	7.79E-02	1.68E-01	7.61E-02	1.82E-01	1.94E-01
2.37E-01	2.50E-01	2.10E-01	2.32E-01	1.90E-01	2.17E-01	2.48E-01	2.96E-01	1.65E-01	1.26E-01	1.50E-01	1.48E-01	1.80E-01	2.17E-01	1.07E-01	1.76E-01	3.42E-01	1.78E-01	2.46E-01	3.33E-01	2.04E-01	2.55E-01	3.36E-01	2.11E-01	2.45E-01	2.81E-01	2.65E-01	3.73E-01	2.53E-01	3.34E-01	4.31E-01	1.74E-01	2.92E-01	2.02E-01	2.33E-01	2.14E-01	2.41E-01	2.76E-01	1.16E-01	1.58E-01	1.56E-01	2.09E-01	2.39E-01	1.85E-01	2.36E-01	2.04E-01	1.82E-01	2.59E-01	2.98E-01	2.32E-01
5.84E-02	1.09E-01	6.04E-02	7.71E-02	4.63E-02	6.63E-03	1.27E-01	5.98E-02	-1.22E-02	2.16E-03	2.73E-02	1.34E-02	1.62E-01	4.98E-03	3.89E-03	6.02E-02	8.59E-02	2.92E-03	2.17E-02	1.40E-01	1.46E-02	7.84E-02	7.55E-02	3.43E-02	4.83E-02	6.62E-02	4.33E-02	8.25E-02	5.59E-02	1.04E-01	1.11E-01	2.05E-01	2.17E-01	1.74E-01	1.71E-01	9.65E-02	1.70E-01	2.14E-01	4.43E-02	1.00E-01	8.69E-02	1.36E-01	2.19E-01	1.86E-01	1.98E-01	1.81E-01	2.06E-01	2.75E-01	3.37E-01	2.02E-01
6.28E-02	1.19E-01	3.84E-02	1.44E-01	8.34E-02	3.68E-02	5.79E-02	1.16E-01	3.49E-02	7.66E-02	2.64E-02	4.60E-02	1.09E-01	8.57E-02	7.23E-03	1.10E-01	1.30E-01	4.09E-02	4.94E-02	1.68E-01	1.01E-01	1.21E-01	1.47E-01	8.44E-02	1.62E-01	1.79E-01	1.26E-01	1.04E-01	1.39E-01	2.00E-01	2.57E-01	1.82E-01	2.72E-01	1.81E-01	1.81E-01	1.76E-01	2.22E-01	2.59E-01	1.03E-01	1.97E-01	1.55E-01	1.56E-01	1.54E-01	9.43E-02	1.52E-01	1.36E-01	9.31E-02	2.08E-01	2.44E-01	2.00E-01
6.70E-02	9.19E-02	7.65E-02	7.78E-02	1.04E-01	2.65E-02	9.74E-02	8.07E-02	4.53E-02	2.60E-02	2.53E-02	4.91E-02	3.61E-02	4.55E-02	5.37E-02	3.13E-02	7.30E-02	7.10E-02	3.30E-02	1.16E-01	2.26E-02	4.57E-02	4.20E-02	3.87E-02	5.49E-02	4.85E-02	2.63E-02	1.09E-01	5.95E-02	5.10E-02	1.37E-01	1.67E-01	1.96E-01	1.38E-01	2.77E-01	1.65E-01	1.23E-01	2.12E-01	1.48E-01	2.23E-01	1.45E-01	1.74E-01	2.52E-01	2.12E-01	1.82E-01	2.05E-01	3.46E-01	2.64E-01	3.16E-01	2.36E-01
2.17E-01	3.77E-01	1.42E-01	7.31E-02	9.82E-02	2.15E-01	1.15E-01	2.63E-01	7.61E-02	1.93E-02	3.97E-02	2.60E-01	8.86E-02	2.14E-01	1.96E-01	1.92E-01	1.48E-01	7.30E-02	2.50E-02	1.01E-01	6.67E-02	1.45E-01	9.72E-02	8.93E-02	1.03E-01	2.27E-01	9.81E-02	6.49E-02	4.59E-02	1.64E-01	7.51E-02	2.23E-01	2.70E-01	2.32E-01	1.50E-01	1.28E-01	2.20E-01	2.93E-01	6.23E-02	6.13E-02	3.94E-02	9.17E-02	1.63E-01	1.25E-01	1.34E-01	9.18E-02	8.52E-02	1.34E-01	8.07E-02	1.13E-01
1.58E-01	3.73E-01	1.45E-01	-2.44E-02	2.99E-02	1.82E-01	6.24E-02	2.23E-01	4.48E-02	-6.83E-02	-4.61E-02	2.01E-01	3.45E-02	1.34E-01	1.46E-01	1.21E-01	8.58E-02	4.84E-02	-2.65E-02	9.97E-02	5.24E-03	1.05E-01	5.79E-02	4.56E-02	4.56E-02	2.15E-01	5.76E-02	4.41E-02	1.91E-03	1.05E-01	3.47E-02	1.88E-01	2.43E-01	2.31E-01	7.71E-02	4.32E-02	1.65E-01	2.33E-01	-1.49E-02	-7.24E-05	-3.59E-02	-4.40E-03	8.71E-02	7.53E-02	8.82E-02	4.60E-02	4.16E-02	9.56E-02	6.49E-02	8.32E-02
1.77E-01	4.00E-01	1.44E-01	-1.41E-02	5.88E-02	2.55E-01	1.19E-04	2.90E-01	7.90E-02	-4.58E-02	-7.69E-02	2.54E-01	7.56E-04	1.93E-01	2.28E-01	1.60E-01	9.29E-02	7.74E-02	-5.18E-03	4.20E-02	3.04E-02	1.48E-01	6.14E-02	4.85E-02	4.53E-02	2.10E-01	6.34E-02	5.74E-02	-4.02E-03	6.17E-02	2.20E-02	1.71E-01	2.21E-01	2.20E-01	4.55E-02	-1.29E-02	1.68E-01	2.14E-01	-5.84E-02	-6.34E-02	-9.61E-02	-2.55E-02	7.21E-02	6.85E-02	5.60E-02	1.90E-02	4.08E-02	5.99E-02	6.39E-02	6.26E-02
2.06E-01	2.80E-01	1.62E-01	5.34E-02	1.14E-01	1.79E-01	1.36E-01	2.19E-01	7.57E-02	7.61E-04	3.68E-02	1.78E-01	1.68E-01	1.78E-01	1.51E-01	2.62E-01	2.23E-01	1.04E-01	7.04E-02	2.53E-01	1.16E-01	2.18E-01	1.39E-01	1.18E-01	1.27E-01	2.99E-01	1.34E-01	1.24E-01	9.46E-02	2.01E-01	1.13E-01	3.01E-01	3.41E-01	2.74E-01	1.62E-01	1.15E-01	2.78E-01	3.08E-01	4.82E-02	8.32E-02	8.89E-03	6.72E-02	1.81E-01	1.98E-01	1.88E-01	1.62E-01	1.51E-01	2.27E-01	2.08E-01	1.35E-01
2.15E-01	2.09E-01	1.00E-01	1.23E-01	1.97E-01	9.65E-02	2.96E-02	2.46E-01	4.39E-02	6.90E-02	1.03E-01	1.13E-01	8.53E-02	2.24E-01	1.04E-01	1.47E-01	2.57E-01	1.57E-01	1.43E-01	1.12E-01	1.36E-01	2.14E-01	2.21E-01	1.67E-01	2.45E-01	3.96E-01	2.28E-01	2.38E-01	2.10E-01	3.82E-01	2.72E-01	7.60E-01	6.12E-01	5.43E-01	3.67E-01	2.67E-01	5.78E-01	4.81E-01	1.74E-01	2.40E-01	2.75E-01	2.61E-01	2.89E-01	2.59E-01	2.02E-01	2.13E-01	2.27E-01	2.62E-01	1.52E-01	2.31E-01
2.31E-01	2.93E-01	1.56E-01	6.00E-02	1.21E-01	2.08E-01	1.02E-01	2.42E-01	8.51E-02	3.14E-02	6.05E-02	2.02E-01	1.30E-01	1.96E-01	1.82E-01	1.98E-01	2.29E-01	1.75E-01	7.10E-02	2.13E-01	2.04E-01	2.66E-01	1.64E-01	1.45E-01	1.80E-01	3.73E-01	1.60E-01	1.53E-01	1.12E-01	2.50E-01	1.65E-01	3.36E-01	4.04E-01	3.24E-01	1.45E-01	1.09E-01	3.79E-01	3.40E-01	5.61E-03	3.69E-02	3.30E-02	7.29E-02	2.07E-01	1.72E-01	1.84E-01	1.47E-01	1.57E-01	1.90E-01	1.21E-01	1.48E-01
1.57E-01	3.64E-02	1.44E-01	1.90E-01	1.87E-01	8.22E-02	1.83E-01	1.07E-01	1.14E-01	1.52E-01	2.61E-01	4.81E-02	1.73E-01	6.82E-02	2.43E-02	1.13E-01	2.20E-01	1.89E-01	2.02E-01	2.95E-01	1.96E-01	1.64E-01	1.64E-01	1.80E-01	1.78E-01	1.39E-03	1.51E-01	1.38E-01	1.88E-01	1.09E-01	1.74E-01	-2.06E-02	7.53E-03	-2.05E-02	1.55E-01	2.34E-01	-9.88E-03	4.09E-02	2.66E-01	2.70E-01	2.81E-01	2.55E-01	1.57E-01	1.48E-01	1.50E-01	1.57E-01	2.08E-01	2.12E-01	1.79E-01	1.71E-01
1.60E-01	1.04E-01	1.44E-01	1.83E-01	1.95E-01	1.13E-01	1.54E-01	2.12E-01	7.92E-02	1.34E-01	8.11E-02	7.20E-02	1.24E-01	1.43E-01	-1.36E-03	1.61E-02	2.51E-01	8.00E-02	1.71E-01	1.51E-01	9.26E-02	1.25E-01	1.65E-01	1.75E-01	2.05E-01	1.39E-01	1.79E-01	1.85E-01	2.11E-01	2.13E-01	2.36E-01	2.64E-01	2.86E-01	1.73E-01	3.19E-01	3.63E-01	2.43E-01	3.08E-01	2.88E-01	3.19E-01	3.74E-01	3.05E-01	2.91E-01	1.96E-01	1.74E-01	1.88E-01	2.08E-01	1.59E-01	1.46E-01	2.30E-01
1.10E-01	-4.94E-02	1.48E-01	1.57E-01	1.75E-01	3.38E-02	1.61E-01	1.12E-01	7.15E-02	1.37E-01	1.73E-01	1.37E-02	1.27E-01	8.80E-02	-3.81E-02	3.02E-03	2.37E-01	9.90E-02	1.48E-01	2.20E-01	1.48E-01	9.37E-02	1.74E-01	1.68E-01	2.04E-01	-1.73E-02	1.78E-01	1.57E-01	2.28E-01	1.02E-01	1.85E-01	2.86E-02	4.05E-02	-1.78E-02	2.00E-01	3.15E-01	3.82E-02	6.81E-02	3.74E-01	3.46E-01	3.99E-01	3.12E-01	2.26E-01	1.87E-01	1.38E-01	1.87E-01	2.86E-01	2.08E-01	2.39E-01	2.69E-01
1.39E-01	6.56E-02	1.57E-01	1.66E-01	1.93E-01	6.08E-02	9.71E-02	1.76E-01	8.78E-02	1.16E-01	1.85E-01	7.30E-02	1.40E-01	1.21E-01	3.58E-02	6.34E-02	2.49E-01	1.50E-01	1.52E-01	2.33E-01	1.99E-01	2.25E-01	1.81E-01	2.12E-01	2.48E-01	1.37E-01	2.16E-01	1.53E-01	2.34E-01	1.66E-01	2.11E-01	1.58E-01	1.73E-01	1.12E-01	1.82E-01	2.40E-01	1.65E-01	1.64E-01	2.47E-01	2.67E-01	2.86E-01	3.14E-01	2.37E-01	2.11E-01	1.65E-01	2.04E-01	2.89E-01	2.05E-01	1.81E-01	2.50E-01
1.23E-01	1.56E-02	1.69E-01	2.23E-01	1.90E-01	7.93E-02	1.24E-01	1.54E-01	8.00E-02	9.77E-02	1.41E-01	6.62E-02	1.19E-01	8.77E-02	4.50E-02	2.34E-02	2.67E-01	8.95E-02	1.54E-01	2.13E-01	1.44E-01	1.06E-01	1.99E-01	1.85E-01	2.11E-01	7.32E-02	2.10E-01	2.01E-01	2.31E-01	2.02E-01	1.75E-01	8.35E-02	1.48E-01	4.91E-02	1.86E-01	2.72E-01	1.35E-01	1.70E-01	3.19E-01	3.56E-01	3.54E-01	3.46E-01	2.18E-01	1.47E-01	1.15E-01	1.47E-01	2.22E-01	1.91E-01	1.71E-01	2.22E-01
1.51E-01	1.90E-01	1.31E-01	8.10E-02	1.10E-01	1.16E-01	1.36E-01	1.56E-01	1.08E-01	4.79E-02	9.53E-02	1.42E-01	9.86E-02	1.07E-01	1.17E-01	5.20E-02	1.81E-01	1.38E-01	1.30E-01	2.74E-01	1.28E-01	1.19E-01	2.23E-01	1.68E-01	1.93E-01	2.51E-01	2.12E-01	2.84E-01	1.70E-01	2.61E-01	2.13E-01	2.09E-01	2.68E-01	2.13E-01	1.57E-01	2.24E-01	2.47E-01	2.32E-01	1.25E-01	1.32E-01	2.19E-01	1.30E-01	1.61E-01	1.41E-01	9.31E-02	1.28E-01	1.38E-01	1.64E-01	1.28E-01	1.32E-01
3.43E-01	3.61E-01	2.78E-01	2.90E-01	2.57E-01	1.75E-01	2.26E-01	3.13E-01	1.93E-01	1.35E-01	2.26E-01	1.68E-01	2.11E-01	2.11E-01	1.28E-01	1.62E-01	3.71E-01	2.55E-01	2.62E-01	3.60E-01	2.20E-01	2.35E-01	4.64E-01	2.48E-01	3.03E-01	2.58E-01	3.53E-01	6.32E-01	3.52E-01	3.35E-01	4.62E-01	1.31E-01	1.85E-01	1.28E-01	1.87E-01	2.19E-01	1.67E-01	1.51E-01	1.42E-01	1.46E-01	1.92E-01	1.69E-01	1.48E-01	1.12E-01	1.42E-01	1.26E-01	1.29E-01	1.43E-01	1.54E-01	2.13E-01
1.49E-01	1.90E-01	1.03E-01	-1.95E-03	6.58E-02	1.07E-01	7.18E-02	1.39E-01	6.88E-02	3.49E-02	6.84E-02	1.20E-01	5.77E-02	9.52E-02	7.26E-02	3.60E-02	1.06E-01	8.50E-02	6.95E-02	2.21E-01	5.35E-02	3.46E-02	8.81E-02	8.66E-02	1.31E-01	1.38E-01	1.04E-01	1.72E-01	1.32E-01	1.73E-01	1.77E-01	1.33E-01	1.90E-01	1.65E-01	1.59E-01	2.72E-01	1.65E-01	1.86E-01	1.57E-01	1.40E-01	2.23E-01	1.52E-01	1.39E-01	1.28E-01	9.17E-02	7.99E-02	1.20E-01	1.36E-01	7.59E-02	1.03E-01
1.12E-01	5.35E-02	1.16E-01	6.69E-02	1.30E-01	1.35E-01	6.50E-02	1.17E-01	1.38E-01	6.04E-02	9.95E-02	9.01E-02	8.20E-02	9.67E-02	7.94E-02	3.32E-02	9.18E-02	1.41E-01	1.06E-01	1.38E-01	7.69E-02	8.82E-02	1.08E-01	1.40E-01	1.68E-01	1.49E-01	1.28E-01	1.67E-01	1.90E-01	2.35E-01	2.15E-01	8.89E-02	1.99E-01	1.54E-01	2.01E-01	2.86E-01	1.75E-01	2.16E-01	2.07E-01	2.32E-01	2.46E-01	2.24E-01	1.73E-01	1.15E-01	1.30E-01	9.24E-02	1.68E-01	1.80E-01	1.61E-01	1.48E-01
1.75E-01	2.64E-01	1.16E-01	4.83E-02	9.61E-02	1.65E-01	1.44E-01	1.86E-01	1.11E-01	3.23E-02	4.79E-02	1.28E-01	6.17E-02	1.07E-01	9.50E-02	6.28E-02	1.46E-01	1.04E-01	1.14E-01	2.38E-01	1.03E-01	1.09E-01	1.47E-01	1.16E-01	1.47E-01	1.56E-01	1.19E-01	2.53E-01	1.58E-01	2.17E-01	3.59E-01	1.03E-01	1.70E-01	1.41E-01	1.95E-01	2.11E-01	9.22E-02	1.66E-01	1.15E-01	1.11E-01	1.50E-01	1.28E-01	1.78E-01	1.16E-01	1.52E-01	1.05E-01	1.41E-01	1.57E-01	1.20E-01	1.37E-01
1.13E-01	1.42E-01	7.12E-02	6.30E-02	7.49E-02	8.79E-02	6.91E-02	1.65E-01	6.59E-02	4.58E-02	2.03E-02	5.23E-02	2.36E-02	9.38E-02	5.89E-02	6.00E-02	1.23E-01	1.47E-01	7.07E-02	7.14E-02	9.05E-02	1.20E-01	1.31E-01	9.24E-02	1.23E-01	1.01E-01	1.26E-01	1.59E-01	1.22E-01	1.92E-01	3.23E-01	9.75E-02	1.98E-01	1.24E-01	2.14E-01	1.48E-01	1.41E-01	1.83E-01	1.02E-01	1.19E-01	7.72E-02	1.44E-01	2.03E-01	1.74E-01	1.87E-01	1.73E-01	1.67E-01	2.18E-01	1.64E-01	1.92E-01
9.79E-02	2.45E-01	1.50E-01	1.44E-01	1.33E-01	1.31E-01	5.41E-02	1.84E-01	4.62E-02	5.96E-02	9.78E-02	1.10E-01	2.92E-02	1.13E-01	5.79E-02	1.28E-01	1.60E-01	1.31E-01	1.17E-01	4.67E-02	1.29E-01	1.50E-01	1.63E-01	1.18E-01	1.32E-01	1.64E-01	1.71E-01	1.38E-01	8.36E-02	1.29E-01	1.26E-01	2.01E-01	3.43E-01	2.51E-01	2.91E-01	1.95E-01	1.46E-01	3.32E-01	1.03E-01	1.80E-01	1.05E-01	1.69E-01	1.40E-01	8.58E-02	1.16E-01	7.44E-02	1.03E-01	9.43E-02	1.75E-01	8.28E-02
4.29E-02	5.05E-02	5.07E-02	5.50E-02	7.22E-02	3.90E-02	3.14E-02	4.68E-02	3.88E-02	5.34E-02	4.77E-02	5.21E-02	2.15E-03	2.54E-02	1.62E-02	2.56E-02	5.34E-02	5.89E-02	3.27E-02	4.46E-02	3.71E-02	4.63E-02	9.61E-02	3.25E-02	6.17E-02	3.98E-03	4.14E-02	5.52E-02	2.48E-02	1.05E-02	5.83E-02	7.03E-02	3.49E-02	4.25E-02	1.86E-01	7.86E-02	3.41E-02	6.15E-02	1.05E-01	6.38E-02	1.37E-01	1.38E-02	-1.51E-02	-3.08E-02	-2.05E-02	1.77E-02	6.46E-02	2.41E-03	3.04E-02	-8.17E-05
4.25E-02	1.01E-01	1.39E-02	5.69E-03	-2.59E-02	4.18E-03	1.99E-02	-8.77E-04	2.11E-02	-4.66E-02	-4.00E-02	-4.36E-02	-9.06E-04	-4.67E-02	-1.45E-02	1.72E-02	5.18E-02	-2.54E-02	8.07E-03	9.01E-02	7.43E-03	3.08E-03	-6.67E-03	6.92E-03	2.95E-03	4.10E-02	1.04E-02	-7.78E-03	9.38E-03	1.12E-02	2.99E-02	8.02E-02	1.55E-01	6.17E-02	1.02E-01	2.70E-02	1.01E-01	1.02E-01	2.77E-02	-5.79E-03	-1.03E-02	3.65E-02	6.84E-02	6.54E-02	5.64E-02	4.56E-02	-1.07E-02	7.15E-02	9.49E-02	2.22E-02
1.33E-02	1.43E-01	3.07E-02	-8.42E-03	1.77E-02	2.09E-02	4.24E-02	2.23E-04	-9.72E-03	-1.03E-02	-1.48E-02	-2.34E-02	-3.73E-02	6.05E-03	-3.61E-02	4.21E-02	1.80E-02	-1.91E-02	-9.90E-03	1.60E-01	-4.14E-02	2.19E-02	1.05E-02	6.99E-03	2.26E-02	6.46E-02	2.54E-02	2.22E-02	9.89E-03	1.99E-02	5.31E-02	1.35E-01	1.22E-01	6.30E-02	9.54E-02	4.09E-02	4.04E-02	1.39E-01	6.74E-03	3.59E-02	2.29E-02	9.35E-03	6.82E-02	3.33E-02	3.62E-02	4.03E-02	2.11E-02	7.05E-02	1.61E-01	1.54E-02
7.79E-02	4.69E-02	6.79E-02	7.98E-02	1.20E-01	6.54E-02	4.43E-02	7.17E-02	5.80E-02	2.42E-02	6.15E-02	8.56E-02	5.78E-02	3.01E-02	4.34E-02	3.81E-02	1.06E-01	8.00E-02	5.87E-02	8.10E-02	4.05E-02	7.92E-02	7.49E-02	1.25E-01	7.56E-02	3.74E-02	7.71E-02	8.39E-02	3.40E-02	5.31E-02	9.54E-02	1.58E-01	2.67E-01	1.47E-01	3.43E-01	1.91E-01	1.71E-01	2.63E-01	1.14E-01	2.05E-01	1.55E-01	1.48E-01	1.88E-01	1.44E-01	1.50E-01	7.89E-02	1.57E-01	9.56E-02	1.34E-01	8.38E-02
2.04E-02	3.49E-02	4.34E-02	3.11E-02	2.64E-02	-5.19E-02	2.72E-02	-3.04E-03	3.84E-02	4.44E-03	2.64E-02	-2.41E-02	1.32E-02	-1.33E-02	-5.25E-02	9.54E-03	5.49E-02	2.46E-02	1.38E-02	1.54E-02	3.50E-02	2.84E-02	4.68E-02	1.68E-02	1.41E-02	1.77E-02	4.01E-02	1.85E-02	4.55E-02	2.27E-02	3.82E-02	5.80E-02	1.69E-01	9.83E-02	1.27E-01	4.77E-02	1.18E-01	1.09E-01	-2.54E-02	4.46E-02	9.13E-03	3.90E-02	1.64E-01	1.32E-01	1.28E-01	1.37E-01	1.90E-01	1.82E-01	1.65E-01	1.02E-01
3.72E-02	-6.72E-03	1.92E-02	4.56E-02	5.22E-02	4.13E-02	7.60E-03	6.09E-02	3.83E-02	2.17E-02	5.22E-02	7.00E-02	4.91E-02	3.18E-02	3.45E-02	-8.26E-03	5.18E-02	8.21E-02	2.11E-02	5.13E-02	4.19E-02	4.89E-02	7.75E-02	3.82E-02	6.91E-02	1.20E-02	1.32E-02	4.42E-02	4.84E-02	4.63E-02	1.12E-01	-1.78E-03	-1.67E-02	-1.58E-02	2.87E-01	2.70E-01	2.46E-02	9.19E-02	3.50E-01	3.22E-01	2.96E-01	3.12E-01	1.20E-01	5.98E-02	2.29E-02	5.28E-02	2.62E-01	2.50E-02	1.82E-01	1.59E-01
-1.87E-02	4.55E-02	2.86E-03	1.43E-02	1.30E-02	-3.05E-03	2.53E-02	9.11E-03	-1.66E-02	2.97E-03	1.17E-02	-4.03E-02	1.00E-02	-2.43E-02	-3.84E-02	-1.42E-02	5.60E-02	9.87E-03	4.77E-03	1.26E-01	-2.87E-02	-1.52E-02	3.96E-02	6.34E-02	-1.12E-02	-5.35E-03	6.83E-03	2.34E-02	3.91E-02	2.43E-02	5.55E-02	9.33E-02	7.13E-02	3.16E-02	1.28E-01	7.18E-02	4.67E-02	9.61E-02	2.90E-02	3.94E-02	2.57E-02	3.79E-02	4.11E-02	2.52E-02	1.63E-03	4.62E-03	3.69E-02	5.32E-02	2.41E-01	6.51E-02
-5.16E-03	2.23E-02	-5.60E-03	-2.94E-02	6.03E-03	-1.66E-02	7.81E-02	-2.60E-02	4.02E-02	-1.20E-02	1.15E-02	-3.62E-02	4.46E-02	-4.68E-02	-2.70E-02	1.22E-02	-3.65E-03	8.50E-04	-1.15E-02	1.48E-01	-1.84E-02	7.93E-03	-4.27E-02	1.85E-02	1.19E-02	3.44E-02	1.36E-02	7.65E-03	-2.63E-03	3.36E-02	1.50E-02	5.94E-02	1.16E-01	7.32E-02	1.58E-01	8.17E-02	4.46E-02	1.04E-01	2.61E-02	6.65E-02	8.39E-02	3.47E-02	1.20E-01	4.46E-02	7.41E-02	2.52E-02	5.20E-02	5.36E-02	2.30E-01	7.37E-02
1.32E-01	9.81E-02	9.78E-02	9.52E-02	9.49E-02	4.60E-02	7.05E-02	1.00E-01	3.13E-02	1.83E-02	5.32E-02	-3.39E-03	3.84E-02	2.40E-02	1.02E-02	2.63E-02	1.01E-01	8.48E-02	7.78E-02	4.43E-02	4.16E-02	6.79E-02	1.14E-01	8.07E-02	7.75E-02	6.12E-02	1.14E-01	1.34E-01	1.20E-01	9.44E-02	1.89E-01	1.05E-01	2.08E-01	1.60E-01	3.11E-01	1.80E-01	1.97E-01	2.35E-01	1.46E-01	2.44E-01	1.53E-01	2.46E-01	3.56E-01	3.22E-01	2.88E-01	2.76E-01	3.58E-01	3.13E-01	2.27E-01	2.78E-01
2.45E-02	1.07E-01	3.56E-02	4.51E-02	8.93E-02	1.63E-02	7.88E-02	8.06E-02	-4.17E-03	-4.31E-03	3.87E-02	-8.27E-03	-3.83E-03	4.53E-02	-6.23E-03	2.00E-02	7.08E-02	2.59E-02	4.11E-02	1.19E-01	2.33E-02	4.24E-03	4.76E-02	3.97E-02	3.14E-02	6.56E-02	1.74E-02	2.32E-02	6.12E-02	4.60E-02	4.13E-02	1.03E-01	1.24E-01	6.39E-02	1.36E-01	7.22E-02	1.11E-01	1.08E-01	2.02E-02	5.62E-02	4.27E-02	2.08E-02	1.42E-01	9.05E-02	8.71E-02	1.43E-01	7.28E-02	1.49E-01	1.91E-01	8.76E-02
2.75E-02	4.46E-02	1.33E-02	2.93E-02	6.86E-02	8.63E-03	1.04E-01	-2.24E-02	-1.30E-03	-2.33E-03	3.35E-02	1.79E-03	1.04E-01	-2.58E-03	-9.05E-03	4.48E-02	4.15E-02	8.66E-04	1.89E-02	1.80E-01	8.19E-03	4.21E-02	1.34E-03	1.54E-02	1.67E-02	6.37E-02	3.22E-02	1.24E-02	5.32E-02	7.19E-02	1.04E-01	1.57E-01	1.64E-01	9.85E-02	1.78E-01	1.28E-01	8.73E-02	1.92E-01	8.25E-02	1.02E-01	1.48E-01	5.73E-02	1.15E-01	1.05E-01	6.06E-02	1.04E-01	1.68E-01	1.50E-01	3.43E-01	1.17E-01
1.58E-02	4.87E-02	5.75E-02	3.68E-02	9.22E-02	5.16E-02	7.38E-02	3.29E-02	3.27E-02	3.06E-02	4.49E-02	2.44E-02	-5.18E-03	7.15E-03	1.94E-02	2.05E-02	6.34E-02	7.84E-02	3.23E-02	9.62E-02	1.30E-02	5.20E-02	6.64E-02	1.75E-02	3.22E-02	4.07E-02	2.02E-02	4.51E-02	4.45E-02	5.05E-02	3.60E-02	1.16E-01	1.38E-01	9.18E-02	2.05E-01	1.24E-01	1.06E-01	1.40E-01	9.00E-02	1.07E-01	9.25E-02	8.55E-02	1.13E-01	1.19E-01	1.08E-01	1.18E-01	1.95E-01	1.42E-01	2.79E-01	1.29E-01
4.09E-02	-2.01E-03	5.50E-02	3.17E-02	8.17E-02	4.25E-02	3.18E-02	2.48E-02	1.89E-02	2.65E-02	4.79E-02	-3.37E-02	-1.18E-02	-3.42E-03	2.20E-02	1.92E-02	6.56E-02	7.70E-02	5.08E-02	8.61E-02	2.31E-02	3.08E-02	5.24E-02	5.48E-02	3.54E-02	2.04E-02	-5.24E-03	4.14E-02	2.12E-02	2.25E-02	4.03E-02	7.84E-02	1.00E-01	7.87E-02	1.27E-01	5.34E-02	7.76E-02	6.31E-02	3.54E-02	3.56E-02	6.90E-02	3.95E-02	1.09E-01	1.22E-01	8.03E-02	1.09E-01	1.22E-01	1.30E-01	1.59E-01	1.16E-01
3.64E-02	6.60E-03	2.79E-02	4.07E-02	1.17E-01	2.86E-02	6.15E-02	3.24E-02	7.45E-02	4.49E-02	7.38E-02	-1.65E-02	-2.92E-02	3.45E-02	2.57E-02	-3.41E-04	7.50E-02	7.47E-02	7.38E-02	9.10E-02	6.94E-02	2.37E-02	5.08E-02	6.89E-02	4.77E-02	3.70E-02	1.74E-02	6.32E-02	5.71E-02	7.13E-02	3.95E-02	6.83E-02	6.03E-02	3.24E-02	1.34E-01	9.96E-02	5.43E-02	5.85E-02	8.13E-02	7.70E-02	6.50E-02	9.63E-02	1.48E-01	1.18E-01	1.19E-01	9.80E-02	1.64E-01	1.52E-01	1.98E-01	2.01E-01
4.52E-02	5.88E-02	1.22E-02	2.34E-02	3.00E-02	2.69E-02	2.94E-02	4.20E-02	1.21E-02	2.01E-02	5.93E-02	-5.54E-03	-1.22E-02	2.11E-02	1.08E-02	0.00E+00	1.22E-01	1.90E-02	3.73E-02	1.15E-01	3.46E-02	3.13E-02	6.75E-02	5.33E-02	1.26E-02	-2.14E-02	5.71E-02	7.58E-02	5.02E-02	2.06E-02	1.18E-01	1.95E-02	6.74E-02	4.61E-02	1.93E-01	1.23E-01	5.06E-02	6.37E-02	1.11E-01	1.15E-01	1.12E-01	9.62E-02	1.61E-01	1.17E-01	1.35E-01	1.51E-01	1.76E-01	1.94E-01	1.49E-01	2.12E-01
1.10E-01	8.67E-02	5.39E-02	6.59E-02	1.07E-01	4.32E-02	5.24E-02	2.49E-02	3.27E-02	9.45E-03	6.58E-02	5.19E-03	-1.55E-03	-7.96E-03	3.54E-02	-2.74E-03	6.79E-02	9.95E-02	9.19E-02	6.93E-02	3.52E-02	3.03E-02	6.65E-02	7.87E-02	6.70E-02	4.52E-02	5.92E-02	1.02E-01	4.56E-02	9.49E-02	1.74E-01	7.20E-02	1.20E-01	1.26E-01	2.05E-01	1.42E-01	9.74E-02	1.24E-01	1.09E-01	1.55E-01	1.30E-01	1.02E-01	2.04E-01	2.19E-01	1.97E-01	1.94E-01	2.78E-01	2.70E-01	1.67E-01	1.61E-01
3.45E-02	3.26E-02	2.57E-02	3.35E-02	2.35E-02	2.43E-04	1.78E-02	5.18E-02	2.18E-02	1.08E-02	6.47E-03	1.74E-02	-1.10E-02	2.96E-02	3.70E-02	5.15E-03	1.12E-02	4.28E-02	1.87E-02	4.25E-02	6.49E-03	1.79E-02	1.92E-02	1.80E-02	3.58E-02	3.88E-02	-1.59E-03	1.65E-02	1.12E-02	1.54E-02	3.34E-02	8.37E-02	1.33E-01	6.81E-02	1.52E-01	3.04E-02	7.54E-02	8.84E-02	-3.36E-03	4.39E-02	7.41E-03	1.26E-02	8.11E-02	5.47E-02	5.77E-02	4.41E-02	7.12E-02	7.41E-02	1.69E-01	8.84E-02
1.75E-02	6.57E-03	9.58E-03	2.65E-02	5.74E-02	-7.97E-03	6.60E-02	-5.94E-02	2.18E-02	9.60E-03	3.38E-02	-3.52E-02	-3.45E-02	-2.83E-02	2.17E-03	-4.23E-03	1.56E-02	5.74E-03	2.35E-02	8.42E-02	-1.75E-02	-9.33E-03	8.71E-03	1.32E-02	2.15E-03	-1.05E-02	3.02E-02	-2.54E-02	1.95E-02	2.47E-03	3.70E-02	-1.01E-02	3.81E-02	-1.55E-02	1.30E-01	7.00E-02	1.09E-02	1.22E-02	8.05E-02	9.01E-02	8.78E-02	6.47E-02	1.36E-01	1.07E-01	1.19E-01	1.08E-01	9.56E-02	1.33E-01	1.16E-01	5.78E-02
1.80E-01	1.08E-01	1.37E-01	1.10E-01	1.08E-01	5.35E-02	8.27E-02	1.45E-01	6.44E-02	3.89E-02	5.82E-02	4.59E-02	4.05E-02	9.24E-02	7.27E-02	4.58E-03	1.39E-01	9.93E-02	1.55E-01	6.70E-02	7.82E-02	6.98E-02	1.76E-01	1.51E-01	1.06E-01	9.46E-02	1.53E-01	2.12E-01	1.30E-01	1.20E-01	2.35E-01	1.53E-01	1.79E-01	1.53E-01	2.35E-01	1.75E-01	1.70E-01	1.90E-01	1.46E-01	1.78E-01	1.66E-01	1.81E-01	2.47E-01	2.22E-01	1.98E-01	1.81E-01	4.10E-01	2.95E-01	2.87E-01	2.62E-01
8.38E-02	5.28E-02	8.06E-02	3.04E-02	6.40E-02	2.39E-02	4.82E-02	1.01E-01	6.19E-03	-2.38E-03	1.80E-03	3.41E-03	1.59E-02	2.15E-03	2.03E-02	-8.71E-03	1.36E-01	2.83E-02	6.38E-02	7.96E-02	2.35E-02	1.22E-02	1.14E-01	8.45E-02	8.80E-02	1.95E-02	1.10E-01	1.79E-01	1.11E-01	1.01E-01	1.63E-01	2.84E-02	7.71E-02	6.78E-02	2.13E-01	1.18E-01	8.16E-02	1.19E-01	1.55E-01	1.50E-01	9.37E-02	1.11E-01	2.40E-01	2.49E-01	2.17E-01	2.24E-01	2.69E-01	2.59E-01	1.48E-01	2.58E-01
6.90E-02	7.15E-02	4.63E-02	5.97E-02	5.81E-02	2.29E-02	9.31E-02	3.05E-02	1.64E-02	1.05E-02	-3.10E-04	-2.07E-02	7.66E-03	-2.37E-02	-3.86E-03	-1.58E-02	9.98E-02	2.50E-02	5.18E-02	9.69E-02	8.61E-04	5.43E-03	8.46E-02	2.24E-02	2.10E-02	2.61E-03	6.18E-02	1.08E-01	5.21E-02	6.85E-02	1.08E-01	9.55E-03	5.82E-02	1.85E-02	2.06E-01	1.06E-01	6.07E-02	7.15E-02	9.64E-02	1.74E-01	1.32E-01	1.38E-01	1.91E-01	1.44E-01	1.57E-01	1.61E-01	1.64E-01	1.97E-01	1.29E-01	1.81E-01
5.97E-02	2.02E-02	7.82E-02	8.60E-02	7.89E-02	3.46E-02	8.84E-02	6.67E-02	8.34E-02	3.95E-02	3.37E-02	2.34E-02	4.46E-02	3.41E-02	1.55E-02	-5.31E-03	5.82E-02	5.75E-02	5.55E-02	9.22E-02	8.84E-03	5.92E-02	7.42E-02	8.30E-02	3.80E-02	1.03E-02	4.89E-02	6.43E-02	5.21E-02	5.99E-02	1.40E-01	2.22E-02	8.78E-02	3.75E-02	1.49E-01	1.13E-01	5.35E-02	7.48E-02	7.59E-02	1.28E-01	8.96E-02	1.05E-01	1.73E-01	1.51E-01	1.68E-01	1.31E-01	1.64E-01	1.77E-01	1.27E-01	1.54E-01
4.59E-02	4.19E-03	2.34E-02	8.89E-02	5.23E-02	1.13E-02	3.69E-02	1.13E-01	2.19E-02	2.05E-02	1.77E-02	3.37E-02	5.19E-02	3.65E-03	2.23E-02	8.26E-03	1.17E-01	3.18E-02	4.92E-02	3.43E-02	5.12E-03	2.04E-02	9.19E-02	8.64E-02	2.32E-02	5.21E-02	6.78E-02	8.15E-02	8.69E-02	5.60E-02	1.26E-01	8.22E-02	1.98E-01	1.05E-01	2.43E-01	1.08E-01	1.32E-01	1.61E-01	1.23E-01	1.96E-01	1.07E-01	1.68E-01	2.78E-01	2.30E-01	2.45E-01	1.77E-01	3.90E-01	2.81E-01	2.77E-01	2.58E-01
2.06E-01	2.77E-01	1.77E-01	2.00E-01	1.88E-01	1.34E-01	3.30E-01	1.24E-01	1.81E-01	1.80E-01	2.35E-01	1.29E-01	2.92E-01	7.76E-02	1.03E-01	2.74E-01	2.04E-01	2.39E-01	1.77E-01	5.89E-01	2.74E-01	2.49E-01	2.13E-01	1.69E-01	1.68E-01	5.30E-02	1.04E-01	2.05E-01	1.49E-01	8.75E-02	1.79E-01	-3.10E-03	-3.97E-03	-3.01E-02	7.89E-02	2.05E-01	-6.13E-02	4.25E-02	1.24E-01	7.78E-02	1.60E-01	1.03E-01	3.48E-02	4.60E-02	2.77E-02	5.26E-02	2.65E-02	3.01E-02	9.61E-02	7.45E-02
2.42E-01	2.82E-01	1.57E-01	2.23E-01	1.73E-01	8.95E-02	2.90E-01	1.53E-01	1.24E-01	2.02E-01	2.19E-01	8.45E-02	2.33E-01	1.05E-01	7.89E-02	2.49E-01	2.39E-01	2.11E-01	1.74E-01	5.35E-01	2.67E-01	2.87E-01	2.96E-01	2.00E-01	2.62E-01	2.38E-01	2.46E-01	3.54E-01	2.27E-01	2.24E-01	2.39E-01	1.04E-01	1.06E-01	8.05E-02	1.11E-01	2.07E-01	8.60E-02	1.09E-01	1.72E-01	1.11E-01	2.00E-01	1.21E-01	8.35E-02	8.91E-02	8.27E-02	6.44E-02	7.09E-02	6.39E-02	1.86E-01	1.62E-01
1.03E-01	2.35E-01	4.51E-02	3.12E-02	3.92E-02	7.40E-02	1.83E-01	9.74E-02	3.75E-02	4.92E-02	4.25E-02	7.76E-02	1.24E-01	5.98E-02	3.01E-02	1.68E-01	8.50E-02	1.07E-01	3.31E-02	3.17E-01	8.59E-02	1.20E-01	6.60E-02	6.50E-02	7.59E-02	1.27E-01	5.18E-02	5.97E-02	4.59E-02	1.23E-01	1.15E-01	5.82E-02	1.07E-01	9.76E-02	1.09E-01	1.62E-01	7.96E-02	1.29E-01	2.77E-02	8.08E-02	5.43E-02	8.30E-02	1.03E-01	6.24E-02	1.01E-01	2.30E-02	6.51E-02	5.54E-02	1.43E-01	6.45E-02
2.09E-01	2.10E-01	1.94E-01	2.20E-01	2.07E-01	1.63E-01	1.39E-01	2.04E-01	1.25E-01	1.73E-01	1.38E-01	1.50E-01	1.54E-01	2.15E-01	1.01E-01	1.60E-01	2.07E-01	2.80E-01	1.73E-01	2.04E-01	2.21E-01	2.03E-01	1.88E-01	2.04E-01	2.11E-01	1.60E-01	1.66E-01	1.77E-01	1.75E-01	2.97E-01	2.90E-01	5.97E-02	1.63E-01	1.10E-01	1.92E-01	1.79E-01	1.18E-01	1.83E-01	1.32E-01	1.60E-01	1.48E-01	2.21E-01	1.34E-01	5.16E-02	1.09E-01	6.52E-02	6.95E-02	1.30E-01	1.59E-01	1.30E-01
2.21E-01	1.77E-01	1.98E-01	2.40E-01	2.44E-01	1.43E-01	1.25E-01	1.74E-01	1.72E-01	2.07E-01	2.20E-01	1.39E-01	1.95E-01	1.73E-01	1.22E-01	1.46E-01	2.02E-01	2.63E-01	1.80E-01	3.46E-01	2.86E-01	2.32E-01	2.66E-01	2.50E-01	3.03E-01	1.87E-01	2.56E-01	3.05E-01	3.07E-01	3.40E-01	2.96E-01	6.87E-02	8.72E-02	3.76E-02	1.43E-01	2.62E-01	5.17E-02	1.24E-01	2.41E-01	1.54E-01	2.66E-01	2.68E-01	9.79E-02	1.33E-02	3.46E-02	3.00E-02	6.67E-02	3.33E-02	1.52E-01	1.75E-01
1.06E-01	1.68E-01	1.11E-01	2.26E-02	6.64E-02	7.59E-02	1.22E-01	7.88E-02	5.18E-02	4.60E-02	4.25E-02	8.57E-02	7.47E-02	7.11E-02	2.22E-02	9.17E-02	8.25E-02	1.08E-01	8.54E-02	2.87E-01	6.07E-02	9.54E-02	6.20E-02	1.18E-01	1.30E-01	1.69E-01	8.88E-02	1.27E-01	1.41E-01	2.23E-01	1.62E-01	6.55E-02	1.46E-01	1.15E-01	1.44E-01	2.17E-01	1.19E-01	1.53E-01	1.40E-01	1.19E-01	1.73E-01	1.10E-01	1.27E-01	7.17E-02	6.71E-02	4.61E-02	5.27E-02	8.64E-02	1.42E-01	8.60E-02
9.41E-02	2.03E-01	7.64E-02	8.92E-02	8.28E-02	7.18E-02	1.70E-01	1.25E-01	1.54E-02	1.66E-02	8.92E-02	6.89E-02	1.39E-01	3.55E-02	3.61E-02	1.27E-01	9.50E-02	6.25E-02	6.70E-02	2.77E-01	9.06E-02	1.53E-01	1.02E-01	1.03E-01	1.17E-01	2.07E-01	8.95E-02	1.35E-01	6.37E-02	1.99E-01	1.83E-01	1.09E-01	2.28E-01	1.79E-01	1.61E-01	1.21E-01	1.67E-01	2.23E-01	3.63E-02	6.80E-02	5.65E-02	4.83E-02	1.53E-01	1.21E-01	1.27E-01	1.06E-01	6.17E-02	1.24E-01	1.81E-01	7.62E-02
2.73E-02	1.15E-01	3.09E-02	8.99E-02	2.36E-02	1.75E-02	1.61E-01	9.30E-02	2.85E-02	1.70E-02	2.48E-02	3.91E-02	1.18E-01	-1.47E-04	-6.02E-03	8.34E-02	7.58E-02	2.01E-02	1.32E-02	2.80E-01	5.56E-02	1.23E-01	7.67E-02	4.87E-02	8.50E-02	1.25E-01	1.01E-01	1.47E-01	8.58E-02	1.63E-01	2.38E-01	1.12E-01	2.16E-01	1.60E-01	1.63E-01	1.35E-01	1.37E-01	2.24E-01	5.18E-02	8.73E-02	8.05E-02	1.28E-01	1.84E-01	1.38E-01	1.82E-01	1.89E-01	1.22E-01	2.10E-01	2.45E-01	1.96E-01
3.07E-02	4.63E-02	2.01E-02	2.82E-02	4.25E-02	2.05E-02	8.67E-02	8.11E-02	2.37E-03	7.01E-03	5.48E-02	-1.36E-03	1.36E-01	8.30E-03	1.62E-03	2.13E-02	1.06E-01	6.40E-03	4.76E-02	2.10E-01	1.61E-02	4.18E-02	6.19E-02	7.53E-02	6.35E-02	7.39E-02	9.22E-02	1.14E-01	1.24E-01	1.38E-01	1.53E-01	1.63E-01	2.06E-01	1.22E-01	1.24E-01	1.25E-01	1.14E-01	2.26E-01	4.37E-02	6.93E-02	1.11E-01	1.43E-01	2.50E-01	2.00E-01	1.86E-01	1.65E-01	1.87E-01	2.79E-01	3.69E-01	2.24E-01
1.61E-01	1.15E-01	1.16E-01	1.15E-01	1.21E-01	1.37E-01	1.47E-01	1.60E-01	1.03E-01	8.41E-02	1.02E-01	1.05E-01	1.18E-01	1.13E-01	7.89E-02	1.28E-01	1.66E-01	1.31E-01	1.52E-01	2.70E-01	1.57E-01	1.44E-01	1.61E-01	1.58E-01	1.80E-01	1.56E-01	1.44E-01	2.10E-01	1.69E-01	2.62E-01	3.20E-01	8.76E-02	1.76E-01	1.08E-01	1.30E-01	2.27E-01	9.61E-02	1.67E-01	1.36E-01	1.13E-01	1.60E-01	1.54E-01	1.34E-01	5.72E-02	7.75E-02	3.95E-02	6.56E-02	9.31E-02	1.53E-01	7.04E-02
4.02E-02	1.98E-01	1.11E-01	1.10E-01	1.12E-01	1.21E-01	1.84E-01	1.81E-01	7.74E-02	5.62E-02	4.15E-02	9.62E-02	1.17E-01	1.04E-01	2.32E-02	1.14E-01	1.70E-01	8.56E-02	1.16E-01	2.66E-01	6.40E-02	1.44E-01	1.58E-01	1.50E-01	1.34E-01	1.33E-01	1.40E-01	1.88E-01	1.41E-01	1.97E-01	2.95E-01	8.69E-02	1.68E-01	1.23E-01	2.10E-01	1.99E-01	1.47E-01	1.77E-01	1.48E-01	1.46E-01	1.82E-01	1.80E-01	1.84E-01	1.56E-01	1.81E-01	1.07E-01	1.30E-01	2.02E-01	2.47E-01	1.71E-01
2.77E-01	2.74E-01	2.21E-01	1.98E-01	1.96E-01	2.56E-01	4.23E-02	2.88E-01	1.28E-01	4.08E-02	6.87E-02	1.01E-01	4.10E-02	1.15E-01	1.68E-01	1.37E-01	8.05E-02	1.07E-01	1.88E-01	7.62E-02	1.31E-01	2.03E-01	2.04E-01	2.08E-01	1.74E-01	1.81E-01	2.05E-01	1.84E-01	1.79E-01	1.66E-01	1.53E-01	2.55E-02	1.10E-01	6.68E-02	2.12E-02	2.06E-02	0.00E+00	2.56E-02	1.75E-02	0.00E+00	1.48E-02	-2.20E-04	0.00E+00	1.72E-02	0.00E+00	1.28E-02	5.71E-03	0.00E+00	1.16E-02	0.00E+00
1.92E-01	4.08E-01	1.79E-01	3.36E-01	2.59E-01	2.05E-01	1.99E-01	2.65E-01	1.25E-01	1.46E-01	1.43E-01	1.46E-01	1.38E-01	2.08E-01	8.30E-02	2.31E-01	1.89E-01	2.12E-01	1.94E-01	1.93E-01	1.70E-01	2.66E-01	2.09E-01	1.58E-01	1.57E-01	2.15E-01	2.16E-01	1.90E-01	1.52E-01	1.78E-01	1.88E-01	5.04E-02	8.58E-02	4.32E-02	-4.10E-03	2.10E-03	4.83E-03	5.68E-02	8.03E-03	1.72E-02	2.81E-02	4.14E-03	0.00E+00	0.00E+00	7.23E-03	-1.36E-04	-1.51E-02	1.63E-02	2.67E-02	-3.34E-03
2.52E-01	2.75E-01	4.19E-01	4.27E-01	4.27E-01	3.37E-01	1.79E-01	4.17E-01	2.68E-01	2.99E-01	2.27E-01	2.27E-01	2.00E-01	2.80E-01	2.50E-01	2.91E-01	3.45E-01	3.11E-01	4.04E-01	2.95E-01	3.08E-01	3.87E-01	4.66E-01	3.57E-01	3.73E-01	2.59E-01	4.01E-01	2.81E-01	4.10E-01	2.51E-01	3.39E-01	8.70E-02	1.20E-01	4.09E-02	1.01E-02	3.89E-02	4.71E-02	5.25E-02	0.00E+00	0.00E+00	7.20E-03	0.00E+00	1.25E-02	-2.26E-03	0.00E+00	0.00E+00	9.24E-03	1.31E-02	3.20E-02	1.27E-02
2.01E-01	1.90E-01	4.19E-01	4.06E-01	4.34E-01	4.29E-01	1.22E-01	4.21E-01	3.09E-01	2.45E-01	2.42E-01	3.01E-01	1.76E-01	2.84E-01	2.86E-01	2.99E-01	2.45E-01	3.18E-01	4.08E-01	2.62E-01	3.31E-01	3.84E-01	4.08E-01	3.76E-01	3.32E-01	2.18E-01	4.35E-01	3.02E-01	3.91E-01	2.61E-01	2.72E-01	2.22E-02	9.81E-02	1.46E-02	1.04E-02	3.81E-02	2.40E-02	7.53E-02	1.04E-02	0.00E+00	1.17E-02	2.59E-02	1.07E-02	0.00E+00	6.39E-03	-7.55E-03	1.15E-02	7.53E-03	3.05E-02	2.58E-02
3.69E-01	3.67E-01	3.72E-01	6.79E-01	6.19E-01	2.82E-01	2.72E-01	4.82E-01	2.59E-01	4.66E-01	4.04E-01	1.96E-01	3.25E-01	3.16E-01	1.75E-01	4.10E-01	3.58E-01	4.24E-01	4.20E-01	3.66E-01	4.94E-01	5.53E-01	5.64E-01	4.76E-01	5.04E-01	3.12E-01	4.56E-01	3.23E-01	4.81E-01	3.45E-01	3.64E-01	5.34E-02	5.74E-02	3.84E-03	0.00E+00	1.45E-02	1.14E-02	6.25E-02	9.72E-03	0.00E+00	4.13E-03	1.15E-02	2.52E-02	-1.71E-04	0.00E+00	1.35E-02	0.00E+00	1.36E-02	3.99E-02	0.00E+00
2.24E-01	1.38E-01	5.18E-01	5.18E-01	4.87E-01	2.51E-01	1.27E-01	3.41E-01	4.06E-01	2.84E-01	4.07E-01	1.95E-01	1.85E-01	3.62E-01	3.20E-01	2.75E-01	2.82E-01	3.69E-01	3.92E-01	2.98E-01	3.60E-01	4.30E-01	4.07E-01	4.88E-01	5.32E-01	2.60E-01	5.13E-01	2.46E-01	4.56E-01	3.18E-01	3.33E-01	6.39E-02	8.78E-02	2.44E-02	3.92E-03	2.23E-02	8.93E-03	6.80E-02	2.97E-02	0.00E+00	0.00E+00	0.00E+00	0.00E+00	0.00E+00	0.00E+00	1.39E-02	0.00E+00	0.00E+00	1.04E-02	3.90E-02
7.91E-02	1.69E-01	7.09E-02	3.06E-01	1.64E-01	8.75E-02	2.63E-01	1.52E-01	9.44E-02	1.59E-01	9.08E-02	7.79E-02	1.46E-01	7.92E-02	4.51E-02	1.60E-01	8.69E-02	1.24E-01	1.39E-01	1.61E-01	1.95E-01	1.98E-01	1.54E-01	1.37E-01	1.52E-01	8.58E-02	1.29E-01	7.42E-02	1.53E-01	6.01E-02	7.29E-02	3.20E-05	3.68E-02	-4.56E-03	-5.40E-03	2.53E-02	1.25E-03	6.31E-03	5.74E-03	7.38E-03	0.00E+00	3.85E-03	-2.38E-03	0.00E+00	0.00E+00	0.00E+00	8.30E-03	-1.74E-03	4.07E-03	1.92E-02
1.17E-01	1.53E-01	2.84E-01	2.68E-01	3.14E-01	2.96E-01	9.34E-02	2.51E-01	2.90E-01	1.72E-01	1.51E-01	2.55E-01	1.10E-01	2.03E-01	3.10E-01	2.16E-01	1.55E-01	2.70E-01	3.00E-01	2.46E-01	2.30E-01	2.67E-01	2.08E-01	2.22E-01	2.81E-01	1.44E-01	2.92E-01	1.31E-01	2.84E-01	2.10E-01	1.93E-01	1.84E-02	3.77E-02	1.52E-02	0.00E+00	1.93E-02	8.46E-03	3.19E-02	1.85E-02	0.00E+00	0.00E+00	3.30E-04	0.00E+00	-4.80E-03	0.00E+00	0.00E+00	0.00E+00	2.15E-02	0.00E+00	0.00E+00
2.35E-01	2.54E-01	3.20E-01	2.87E-01	2.99E-01	4.33E-01	9.28E-02	5.56E-01	2.09E-01	1.66E-01	1.63E-01	3.89E-01	1.52E-01	3.82E-01	3.02E-01	2.97E-01	3.55E-01	2.45E-01	2.78E-01	2.23E-01	2.80E-01	3.49E-01	4.13E-01	3.21E-01	3.19E-01	3.18E-01	3.81E-01	3.56E-01	3.18E-01	2.74E-01	3.77E-01	1.44E-01	2.04E-01	8.06E-02	7.68E-02	1.18E-01	9.26E-02	1.80E-01	1.88E-02	2.07E-02	3.68E-02	6.97E-02	3.86E-02	2.99E-02	9.31E-03	1.12E-02	1.44E-02	3.26E-03	3.81E-02	5.93E-02
1.10E-01	1.08E-01	1.73E-01	1.03E-01	1.43E-01	2.35E-01	4.91E-02	2.07E-01	1.30E-01	8.97E-02	9.39E-02	2.76E-01	5.26E-02	2.57E-01	2.63E-01	1.32E-01	1.26E-01	1.46E-01	1.21E-01	1.19E-01	1.23E-01	2.03E-01	1.70E-01	2.02E-01	2.03E-01	1.48E-01	1.54E-01	1.39E-01	1.56E-01	1.35E-01	9.51E-02	1.64E-02	4.45E-02	4.41E-03	0.00E+00	1.41E-02	-6.74E-03	3.01E-02	0.00E+00	5.76E-03	6.19E-03	1.69E-02	0.00E+00	0.00E+00	0.00E+00	3.11E-03	3.75E-03	0.00E+00	0.00E+00	9.48E-03
1.07E-01	1.00E-01	1.98E-01	2.97E-01	3.27E-01	1.10E-01	9.75E-02	2.32E-01	2.05E-01	3.10E-01	3.06E-01	1.14E-01	1.80E-01	1.62E-01	1.22E-01	2.31E-01	1.03E-01	2.80E-01	2.82E-01	2.96E-01	4.01E-01	3.26E-01	2.16E-01	3.39E-01	4.13E-01	1.87E-01	2.39E-01	1.01E-01	2.92E-01	2.11E-01	1.39E-01	1.27E-02	2.60E-02	8.82E-03	-2.03E-03	3.44E-03	0.00E+00	-3.41E-03	0.00E+00	0.00E+00	0.00E+00	0.00E+00	0.00E+00	0.00E+00	0.00E+00	0.00E+00	0.00E+00	0.00E+00	2.83E-04	0.00E+00
1.18E-01	1.62E-01	2.55E-01	4.56E-01	4.57E-01	1.79E-01	1.61E-01	2.39E-01	1.61E-01	4.46E-01	3.43E-01	9.34E-02	2.19E-01	1.95E-01	1.02E-01	2.73E-01	1.81E-01	3.13E-01	3.09E-01	3.15E-01	4.28E-01	4.67E-01	1.67E-01	4.07E-01	5.23E-01	1.99E-01	2.64E-01	1.20E-01	3.95E-01	2.81E-01	2.92E-01	4.10E-03	3.27E-02	1.38E-02	-4.70E-03	1.76E-02	0.00E+00	3.22E-03	1.15E-02	0.00E+00	0.00E+00	0.00E+00	0.00E+00	0.00E+00	0.00E+00	0.00E+00	0.00E+00	0.00E+00	-3.35E-03	3.66E-02
9.81E-02	1.59E-01	2.43E-01	1.17E-01	1.80E-01	3.05E-01	2.89E-02	2.67E-01	1.80E-01	8.55E-02	6.48E-02	3.90E-01	2.85E-02	2.36E-01	3.56E-01	1.49E-01	7.91E-02	1.72E-01	1.13E-01	1.07E-01	1.26E-01	1.62E-01	1.35E-01	1.34E-01	1.64E-01	1.11E-01	1.21E-01	8.29E-02	1.14E-01	9.18E-02	9.15E-02	4.84E-04	1.17E-02	1.01E-02	-2.77E-03	2.74E-02	1.32E-03	2.29E-02	0.00E+00	0.00E+00	0.00E+00	5.60E-03	0.00E+00	0.00E+00	0.00E+00	0.00E+00	0.00E+00	0.00E+00	-4.69E-03	-7.78E-03
1.67E-01	1.32E-01	2.44E-01	3.93E-01	2.85E-01	1.43E-01	2.73E-01	2.56E-01	1.57E-01	2.41E-01	2.87E-01	1.55E-01	4.12E-01	2.19E-01	1.69E-01	5.55E-01	2.54E-01	3.00E-01	2.55E-01	5.57E-01	4.26E-01	6.29E-01	3.95E-01	3.68E-01	4.81E-01	3.67E-01	4.18E-01	2.24E-01	3.56E-01	2.93E-01	2.84E-01	1.00E-01	1.26E-01	1.50E-02	1.79E-02	1.80E-02	4.78E-02	9.10E-02	1.74E-02	6.55E-03	-3.39E-03	1.35E-02	1.48E-03	0.00E+00	-2.83E-03	3.55E-03	8.45E-03	1.39E-02	8.52E-02	6.80E-02
1.81E-01	1.21E-01	3.53E-01	2.17E-01	3.53E-01	2.92E-01	6.03E-02	2.38E-01	3.64E-01	1.96E-01	3.46E-01	2.84E-01	1.38E-01	2.23E-01	5.13E-01	2.39E-01	9.13E-02	4.94E-01	2.46E-01	2.19E-01	3.76E-01	3.03E-01	2.38E-01	2.97E-01	2.95E-01	1.50E-01	2.92E-01	1.57E-01	2.33E-01	2.14E-01	1.79E-01	2.32E-02	2.26E-02	-1.52E-02	0.00E+00	3.98E-03	3.21E-03	4.16E-02	-1.62E-03	0.00E+00	8.71E-03	0.00E+00	0.00E+00	0.00E+00	0.00E+00	-5.30E-03	0.00E+00	0.00E+00	-1.91E-03	1.03E-02
2.11E-01	2.02E-01	2.74E-01	2.68E-01	2.49E-01	1.37E-01	1.70E-01	4.19E-01	1.17E-01	1.59E-01	1.47E-01	1.48E-01	1.12E-01	2.54E-01	6.50E-02	2.49E-01	4.58E-01	1.68E-01	2.46E-01	2.25E-01	2.26E-01	3.92E-01	3.83E-01	2.81E-01	3.13E-01	3.47E-01	4.07E-01	3.10E-01	3.21E-01	2.73E-01	2.83E-01	1.58E-01	2.72E-01	4.92E-02	1.23E-01	1.13E-01	1.83E-01	1.90E-01	1.94E-02	1.05E-01	6.71E-02	6.75E-02	7.97E-02	3.87E-02	3.75E-02	4.36E-02	9.04E-02	8.65E-02	2.02E-01	7.46E-02
2.26E-01	2.65E-01	2.15E-01	3.38E-01	3.21E-01	2.01E-01	2.88E-01	2.28E-01	2.32E-01	2.36E-01	2.57E-01	1.63E-01	3.79E-01	2.25E-01	2.08E-01	4.15E-01	2.15E-01	3.37E-01	2.35E-01	6.27E-01	4.32E-01	4.80E-01	3.48E-01	2.75E-01	3.64E-01	3.69E-01	2.88E-01	2.67E-01	3.04E-01	2.91E-01	2.40E-01	1.48E-01	1.59E-01	5.93E-02	4.90E-02	8.51E-02	5.23E-02	1.04E-01	1.57E-02	6.37E-02	3.58E-02	1.73E-02	3.36E-03	2.30E-02	4.69E-03	2.62E-02	2.25E-02	2.54E-02	4.43E-02	3.60E-02
1.26E-01	1.83E-01	3.66E-01	3.19E-01	3.16E-01	2.50E-01	1.00E-01	4.35E-01	2.40E-01	1.70E-01	2.16E-01	2.84E-01	1.63E-01	3.17E-01	2.33E-01	2.97E-01	3.14E-01	3.05E-01	4.32E-01	1.91E-01	3.16E-01	3.64E-01	3.71E-01	3.21E-01	3.90E-01	2.39E-01	4.51E-01	2.19E-01	2.95E-01	2.79E-01	2.88E-01	8.16E-02	4.46E-02	-1.29E-03	1.50E-02	1.49E-02	9.05E-03	5.04E-02	4.19E-03	4.37E-03	1.41E-02	0.00E+00	5.90E-05	0.00E+00	-8.61E-03	1.60E-02	2.65E-04	0.00E+00	1.38E-02	9.93E-03
1.94E-01	1.54E-01	3.06E-01	5.01E-01	5.12E-01	2.87E-01	1.95E-01	3.08E-01	2.79E-01	4.53E-01	5.56E-01	1.94E-01	3.03E-01	2.62E-01	2.93E-01	5.84E-01	3.07E-01	6.23E-01	3.52E-01	4.69E-01	8.16E-01	7.27E-01	4.27E-01	5.26E-01	6.75E-01	4.71E-01	5.05E-01	2.68E-01	4.67E-01	4.09E-01	2.94E-01	5.60E-02	9.36E-02	-5.35E-03	-5.24E-03	4.97E-02	2.31E-02	2.82E-02	9.93E-03	0.00E+00	1.21E-02	0.00E+00	-3.84E-03	1.60E-02	0.00E+00	0.00E+00	1.31E-02	0.00E+00	4.70E-03	0.00E+00
2.52E-01	2.77E-01	3.35E-01	4.60E-01	4.28E-01	3.01E-01	2.92E-01	3.48E-01	2.69E-01	3.61E-01	3.81E-01	1.94E-01	3.95E-01	3.17E-01	2.44E-01	7.52E-01	4.28E-01	5.38E-01	3.23E-01	5.48E-01	6.97E-01	7.85E-01	5.13E-01	4.81E-01	6.08E-01	6.16E-01	5.25E-01	4.29E-01	4.81E-01	4.75E-01	3.81E-01	2.03E-01	3.00E-01	5.75E-02	5.82E-02	4.14E-02	7.50E-02	2.04E-01	1.21E-02	-5.99E-04	7.90E-03	2.09E-02	3.95E-02	-1.25E-02	1.37E-02	3.66E-02	3.54E-02	-2.52E-03	5.83E-02	1.71E-02
1.43E-01	6.37E-02	3.03E-01	3.04E-01	2.82E-01	2.62E-01	1.43E-01	2.99E-01	2.27E-01	2.10E-01	2.51E-01	2.46E-01	1.24E-01	2.60E-01	2.71E-01	2.22E-01	2.21E-01	3.35E-01	4.71E-01	2.57E-01	2.96E-01	3.24E-01	3.15E-01	3.74E-01	3.37E-01	1.49E-01	3.08E-01	2.02E-01	3.32E-01	1.79E-01	2.15E-01	1.24E-02	2.31E-02	-1.29E-03	2.34E-02	9.50E-03	-5.79E-03	2.38E-02	0.00E+00	1.31E-02	1.73E-02	1.17E-03	0.00E+00	0.00E+00	1.08E-02	0.00E+00	0.00E+00	0.00E+00	-8.47E-04	1.41E-02
2.59E-01	2.12E-01	3.54E-01	4.34E-01	3.33E-01	2.08E-01	1.71E-01	4.53E-01	1.94E-01	2.03E-01	2.41E-01	1.74E-01	2.34E-01	4.09E-01	1.78E-01	3.09E-01	4.92E-01	3.41E-01	3.72E-01	3.24E-01	3.54E-01	5.05E-01	6.54E-01	4.93E-01	4.88E-01	3.88E-01	5.61E-01	4.59E-01	4.33E-01	3.88E-01	4.23E-01	1.06E-01	2.32E-01	8.33E-02	6.18E-02	7.52E-02	1.21E-01	1.63E-01	2.69E-02	1.78E-02	3.12E-02	3.40E-02	2.19E-02	2.34E-02	4.40E-02	2.18E-02	5.64E-02	2.79E-02	1.28E-01	5.48E-02
2.08E-01	1.09E-01	3.34E-01	4.19E-01	4.11E-01	2.42E-01	1.35E-01	3.29E-01	2.16E-01	3.60E-01	3.33E-01	1.18E-01	1.79E-01	2.85E-01	2.40E-01	3.17E-01	2.61E-01	4.39E-01	4.31E-01	3.58E-01	5.14E-01	5.02E-01	4.36E-01	6.74E-01	6.06E-01	3.48E-01	5.63E-01	2.97E-01	5.55E-01	3.63E-01	3.20E-01	7.73E-02	1.03E-01	4.31E-02	0.00E+00	5.10E-02	1.37E-02	7.14E-02	0.00E+00	0.00E+00	4.48E-02	2.35E-02	0.00E+00	8.95E-03	0.00E+00	0.00E+00	1.78E-02	0.00E+00	1.92E-02	-5.06E-03
1.72E-01	1.51E-01	1.85E-01	2.74E-01	2.93E-01	1.32E-01	8.04E-02	2.43E-01	1.16E-01	2.22E-01	2.11E-01	1.32E-01	1.93E-01	2.60E-01	1.21E-01	4.36E-01	2.86E-01	2.55E-01	1.83E-01	2.86E-01	3.58E-01	5.39E-01	3.75E-01	3.30E-01	5.48E-01	8.06E-01	5.24E-01	4.05E-01	4.34E-01	6.23E-01	3.42E-01	2.00E-01	2.86E-01	1.13E-01	4.04E-02	7.88E-02	1.26E-01	2.14E-01	1.11E-02	0.00E+00	1.48E-02	-2.82E-02	1.50E-02	9.29E-03	0.00E+00	0.00E+00	1.01E-02	0.00E+00	5.62E-02	1.79E-02
1.59E-01	1.25E-01	2.38E-01	4.03E-01	3.56E-01	1.89E-01	1.11E-01	2.47E-01	2.16E-01	3.49E-01	3.14E-01	1.47E-01	1.79E-01	2.76E-01	2.00E-01	3.72E-01	2.91E-01	4.02E-01	2.61E-01	3.46E-01	6.05E-01	5.84E-01	4.51E-01	5.07E-01	7.86E-01	4.73E-01	5.27E-01	3.12E-01	5.60E-01	4.91E-01	3.24E-01	5.37E-02	1.02E-01	3.12E-02	1.39E-02	5.05E-02	2.21E-02	5.12E-02	0.00E+00	1.72E-02	2.52E-02	0.00E+00	0.00E+00	0.00E+00	0.00E+00	1.10E-02	0.00E+00	0.00E+00	3.23E-02	0.00E+00
1.92E-01	1.44E-01	4.17E-01	4.51E-01	4.50E-01	2.78E-01	1.40E-01	3.64E-01	2.92E-01	3.36E-01	3.06E-01	1.98E-01	1.84E-01	4.07E-01	2.23E-01	3.37E-01	3.70E-01	3.66E-01	5.19E-01	3.14E-01	4.28E-01	4.84E-01	5.68E-01	5.37E-01	6.31E-01	4.60E-01	6.50E-01	4.48E-01	5.87E-01	4.55E-01	4.23E-01	8.12E-02	1.64E-01	3.99E-02	8.53E-03	5.74E-02	5.96E-02	9.53E-02	1.23E-03	5.82E-03	1.88E-02	-6.03E-03	1.33E-02	0.00E+00	1.66E-02	8.97E-03	1.51E-02	3.54E-02	6.48E-02	4.34E-02
2.05E-01	2.22E-01	3.03E-01	4.13E-01	3.57E-01	2.17E-01	8.92E-02	3.76E-01	2.00E-01	1.88E-01	1.96E-01	1.35E-01	1.66E-01	3.01E-01	1.61E-01	2.36E-01	3.65E-01	2.77E-01	3.04E-01	2.50E-01	2.46E-01	3.63E-01	4.63E-01	3.50E-01	3.51E-01	3.14E-01	5.48E-01	4.81E-01	4.45E-01	3.40E-01	4.55E-01	7.91E-02	1.53E-01	4.63E-02	4.31E-02	7.29E-02	7.32E-02	1.34E-01	2.50E-02	3.35E-02	5.39E-02	4.72E-02	3.27E-02	6.95E-03	1.59E-02	3.95E-02	5.49E-02	4.17E-02	8.37E-02	4.17E-02
1.44E-01	1.29E-01	2.60E-01	3.68E-01	3.82E-01	1.84E-01	8.27E-02	3.05E-01	1.72E-01	2.92E-01	2.48E-01	1.31E-01	1.95E-01	2.70E-01	1.26E-01	3.84E-01	3.07E-01	3.25E-01	2.75E-01	2.34E-01	4.25E-01	4.92E-01	3.74E-01	4.23E-01	6.46E-01	6.71E-01	5.37E-01	3.67E-01	5.48E-01	7.03E-01	4.80E-01	1.86E-01	2.74E-01	1.91E-01	3.19E-02	1.04E-01	1.34E-01	1.78E-01	4.96E-03	4.21E-02	4.23E-02	-1.28E-02	2.62E-02	1.88E-02	2.25E-02	3.14E-02	2.35E-02	0.00E+00	5.93E-02	3.55E-02
2.30E-01	1.64E-01	3.72E-01	4.79E-01	5.04E-01	2.80E-01	1.39E-01	3.94E-01	2.64E-01	3.70E-01	3.82E-01	1.54E-01	2.50E-01	3.54E-01	1.95E-01	3.46E-01	3.91E-01	3.87E-01	4.16E-01	3.17E-01	4.94E-01	5.13E-01	5.07E-01	5.81E-01	7.57E-01	5.16E-01	6.57E-01	5.25E-01	7.34E-01	5.69E-01	5.77E-01	1.35E-01	2.26E-01	7.69E-02	2.18E-02	6.51E-02	1.37E-01	1.38E-01	-4.88E-03	2.22E-02	-3.89E-03	2.42E-02	3.82E-02	9.94E-03	1.79E-03	0.00E+00	6.63E-02	2.06E-02	4.42E-02	1.78E-02
2.53E-01	1.84E-01	2.93E-01	3.60E-01	3.78E-01	2.07E-01	9.65E-02	3.81E-01	1.81E-01	2.16E-01	1.99E-01	1.86E-01	1.95E-01	2.97E-01	1.53E-01	2.43E-01	3.39E-01	2.74E-01	3.47E-01	2.37E-01	3.19E-01	3.70E-01	4.74E-01	3.78E-01	4.89E-01	4.53E-01	5.37E-01	5.06E-01	5.16E-01	4.94E-01	6.04E-01	1.40E-01	2.69E-01	9.94E-02	7.74E-02	9.27E-02	1.17E-01	1.98E-01	1.81E-02	1.46E-02	6.58E-02	5.93E-02	2.74E-02	2.00E-02	1.97E-02	3.41E-02	4.75E-02	2.12E-02	1.09E-01	4.48E-02
2.41E-02	3.64E-02	2.92E-02	8.87E-02	4.12E-02	2.81E-02	-1.48E-03	1.31E-01	2.23E-02	3.91E-03	1.68E-03	1.88E-02	1.87E-02	3.50E-02	4.02E-02	8.75E-02	9.01E-02	3.09E-02	5.22E-02	1.10E-01	4.98E-02	2.03E-01	1.26E-01	8.08E-02	1.80E-01	2.00E-01	1.36E-01	1.60E-01	1.41E-01	1.43E-01	1.73E-01	4.51E-01	4.75E-01	2.78E-01	8.04E-02	1.48E-01	2.63E-01	3.79E-01	8.65E-02	4.65E-02	7.25E-02	5.12E-02	6.82E-02	7.36E-02	5.01E-02	1.49E-02	2.49E-02	5.10E-02	9.39E-02	6.26E-02
3.87E-02	-5.40E-03	7.29E-02	6.08E-02	4.95E-02	3.20E-02	9.23E-02	1.04E-01	3.04E-02	2.63E-02	9.28E-02	-6.46E-03	9.14E-02	2.67E-02	-1.03E-02	-1.82E-02	1.62E-01	2.49E-02	6.86E-02	1.65E-01	2.74E-02	4.90E-02	1.03E-01	9.35E-02	1.26E-01	2.67E-02	1.64E-01	1.13E-01	1.59E-01	6.18E-02	1.42E-01	1.00E-01	1.55E-01	4.74E-02	1.55E-01	2.71E-01	8.99E-02	1.80E-01	1.81E-01	1.10E-01	2.23E-01	1.45E-01	6.73E-02	5.23E-02	7.72E-02	7.13E-02	7.06E-02	5.42E-02	1.18E-01	9.22E-02
4.87E-02	6.42E-02	5.16E-02	4.02E-02	3.90E-02	5.39E-02	3.55E-02	1.25E-01	2.81E-02	1.66E-02	1.61E-02	1.80E-02	9.97E-02	5.15E-02	2.22E-02	5.48E-02	1.29E-01	4.73E-02	7.79E-02	9.71E-02	8.37E-02	1.68E-01	1.41E-01	1.04E-01	1.23E-01	3.00E-01	1.68E-01	1.39E-01	1.46E-01	2.00E-01	2.11E-01	5.28E-01	5.98E-01	4.33E-01	1.99E-01	2.86E-01	3.37E-01	4.46E-01	7.80E-02	9.09E-02	1.83E-01	1.21E-01	1.21E-01	1.10E-01	8.68E-02	9.41E-02	7.84E-02	1.19E-01	2.50E-01	1.30E-01
3.00E-02	1.24E-02	1.28E-02	2.36E-02	2.97E-02	1.07E-02	1.53E-03	6.96E-02	-1.40E-02	-9.23E-03	1.51E-02	2.82E-02	6.56E-02	3.22E-02	2.48E-02	5.99E-02	6.40E-02	3.67E-02	2.14E-02	1.03E-01	2.25E-02	9.50E-02	8.42E-02	3.68E-02	7.65E-02	1.81E-01	5.73E-02	7.51E-02	4.38E-02	1.11E-01	7.51E-02	4.66E-01	4.34E-01	2.95E-01	1.35E-01	1.77E-01	3.02E-01	3.30E-01	3.62E-02	4.94E-02	1.59E-01	1.07E-01	7.37E-02	4.01E-02	7.05E-02	7.95E-02	7.33E-02	4.40E-02	1.55E-01	5.91E-02
1.57E-02	0.00E+00	6.68E-03	6.22E-03	0.00E+00	0.00E+00	4.77E-03	8.67E-03	1.50E-03	0.00E+00	-4.34E-03	0.00E+00	1.18E-02	1.24E-02	0.00E+00	0.00E+00	5.37E-02	0.00E+00	-5.00E-03	2.29E-02	0.00E+00	4.40E-02	3.72E-02	9.73E-03	1.02E-02	2.15E-02	0.00E+00	3.94E-02	1.37E-02	1.38E-02	2.52E-02	8.48E-02	1.54E-01	4.25E-02	1.03E-01	1.05E-01	9.54E-02	7.60E-02	1.40E-02	1.14E-01	4.00E-02	4.92E-02	2.11E-01	2.99E-02	2.82E-02	2.23E-02	9.21E-02	7.64E-02	2.03E-01	1.19E-01
1.76E-02	0.00E+00	3.05E-02	4.28E-02	2.80E-02	0.00E+00	1.84E-02	3.63E-02	0.00E+00	0.00E+00	0.00E+00	1.44E-02	2.11E-02	-7.86E-04	1.62E-02	1.29E-02	3.32E-02	0.00E+00	1.65E-02	2.34E-02	5.17E-03	2.91E-02	2.05E-02	3.93E-02	2.90E-02	3.72E-02	1.88E-02	2.85E-02	2.14E-02	4.96E-02	5.78E-02	1.77E-01	1.84E-01	1.17E-01	1.19E-01	1.68E-01	1.22E-01	2.26E-01	8.10E-02	8.05E-02	1.45E-01	9.11E-02	-2.36E-03	4.05E-02	6.99E-02	7.22E-02	7.63E-02	7.72E-02	1.75E-01	9.87E-02
3.72E-02	4.33E-02	3.56E-02	6.38E-02	2.58E-02	2.28E-03	-1.08E-02	1.13E-01	3.56E-03	1.11E-02	4.64E-03	-5.37E-03	5.12E-02	3.56E-02	2.84E-02	6.33E-02	1.22E-01	7.63E-03	3.62E-02	7.15E-02	5.92E-02	8.68E-02	1.40E-01	7.35E-02	8.96E-02	1.72E-01	1.04E-01	1.08E-01	1.60E-01	2.07E-01	2.23E-01	3.94E-01	5.23E-01	3.14E-01	1.81E-01	1.92E-01	3.61E-01	4.58E-01	3.54E-02	6.83E-02	1.08E-01	7.78E-02	1.19E-01	5.73E-02	-4.02E-03	3.76E-02	3.18E-02	7.59E-02	1.31E-01	7.40E-02
5.24E-02	1.93E-02	6.57E-02	9.51E-02	5.33E-02	4.27E-02	5.33E-02	5.34E-02	2.18E-02	4.41E-02	1.62E-02	6.57E-03	3.55E-02	5.21E-04	8.58E-03	1.68E-02	1.04E-01	2.47E-02	8.73E-02	5.53E-02	1.66E-02	7.26E-02	9.78E-02	5.55E-02	8.59E-02	2.90E-02	9.98E-02	1.16E-01	1.29E-01	7.27E-02	1.01E-01	1.05E-01	1.81E-01	7.99E-02	7.70E-02	1.96E-01	7.36E-02	2.35E-01	7.39E-02	1.06E-01	2.26E-01	7.61E-02	5.88E-02	7.47E-02	4.68E-02	3.82E-02	6.18E-02	5.32E-02	6.24E-02	8.65E-02
-1.05E-02	-8.19E-04	2.54E-03	9.37E-03	1.05E-02	0.00E+00	2.40E-02	4.19E-03	0.00E+00	0.00E+00	-1.36E-03	-9.19E-04	2.67E-02	1.36E-02	9.32E-03	-2.69E-02	2.62E-02	3.51E-03	-6.07E-03	-2.17E-02	9.37E-04	-8.69E-04	-3.25E-03	2.10E-02	1.15E-02	1.87E-02	1.78E-02	-5.02E-03	1.29E-03	9.43E-03	-7.52E-03	-1.97E-02	-3.00E-03	-1.62E-02	8.92E-02	1.93E-01	-1.94E-02	1.73E-02	1.15E-01	7.99E-02	1.82E-01	1.02E-01	8.82E-02	2.12E-02	5.35E-02	4.39E-02	8.47E-02	1.91E-02	1.71E-01	6.78E-02
4.29E-02	2.64E-02	2.42E-02	8.91E-02	8.02E-02	1.24E-02	2.41E-02	1.24E-01	1.38E-02	1.41E-02	1.82E-02	5.51E-03	4.26E-02	4.00E-02	-2.47E-04	3.29E-02	1.30E-01	2.75E-02	5.81E-02	1.05E-01	2.37E-02	9.57E-02	9.83E-02	8.00E-02	8.08E-02	2.02E-01	1.34E-01	1.05E-01	1.13E-01	1.60E-01	1.61E-01	4.31E-01	5.34E-01	4.18E-01	2.20E-01	3.44E-01	4.37E-01	5.11E-01	1.83E-01	2.07E-01	3.23E-01	1.63E-01	1.66E-01	1.32E-01	1.84E-01	1.79E-01	1.46E-01	1.62E-01	2.62E-01	1.80E-01
0.00E+00	0.00E+00	5.83E-03	9.94E-03	0.00E+00	0.00E+00	-1.18E-02	2.89E-02	0.00E+00	-6.07E-04	0.00E+00	-4.01E-03	-4.67E-03	-7.00E-03	0.00E+00	0.00E+00	0.00E+00	-1.56E-02	-2.40E-04	-2.74E-03	-1.65E-02	2.09E-07	4.40E-03	0.00E+00	0.00E+00	-1.29E-02	-1.23E-04	5.58E-03	5.41E-03	4.71E-03	7.17E-03	-9.74E-03	4.35E-02	2.07E-02	4.15E-02	7.24E-02	-1.79E-03	1.02E-02	4.54E-02	0.00E+00	1.38E-01	2.14E-02	4.16E-02	-6.07E-03	2.08E-03	3.06E-03	6.04E-02	1.43E-02	1.23E-01	5.25E-02
3.40E-02	3.23E-03	5.61E-03	8.56E-03	1.72E-02	0.00E+00	6.76E-03	9.75E-03	0.00E+00	0.00E+00	0.00E+00	0.00E+00	2.61E-02	3.08E-02	-4.21E-03	0.00E+00	8.01E-03	0.00E+00	5.73E-04	4.51E-02	0.00E+00	1.85E-02	3.22E-02	0.00E+00	0.00E+00	4.23E-03	4.63E-02	2.87E-02	3.89E-03	0.00E+00	7.09E-02	2.54E-02	6.26E-02	1.50E-02	2.03E-01	1.34E-01	-8.00E-03	4.75E-02	6.59E-02	1.76E-01	6.81E-02	6.94E-02	1.72E-01	4.27E-02	8.48E-02	4.15E-02	1.80E-01	5.19E-02	3.39E-01	2.26E-01
1.81E-03	-4.95E-03	-8.53E-03	-5.49E-03	2.70E-03	0.00E+00	7.03E-03	2.18E-02	5.90E-04	0.00E+00	3.78E-04	0.00E+00	3.39E-03	5.70E-03	-8.75E-03	0.00E+00	3.94E-02	-1.20E-02	6.57E-03	5.79E-02	0.00E+00	-3.05E-03	-1.09E-03	-9.61E-04	1.80E-02	4.17E-02	-9.63E-04	2.26E-03	1.95E-02	-4.09E-03	2.26E-02	4.08E-02	6.75E-02	8.49E-03	8.96E-02	2.50E-01	3.86E-02	1.14E-01	1.24E-01	1.11E-01	2.52E-01	1.14E-01	5.56E-02	8.27E-03	9.68E-03	1.04E-01	5.75E-02	1.05E-02	1.60E-01	7.90E-02
0.00E+00	-1.09E-02	-1.35E-03	2.65E-02	0.00E+00	0.00E+00	4.86E-03	-3.63E-03	0.00E+00	0.00E+00	0.00E+00	0.00E+00	-1.55E-03	0.00E+00	-7.76E-03	0.00E+00	4.18E-02	0.00E+00	-1.82E-03	4.18E-03	0.00E+00	3.06E-03	-8.35E-04	0.00E+00	0.00E+00	-3.49E-03	2.56E-03	0.00E+00	6.56E-03	-2.03E-02	8.72E-03	-9.08E-03	2.84E-02	-7.98E-03	9.96E-02	1.09E-01	-7.28E-03	4.61E-02	5.80E-02	2.97E-02	1.36E-01	6.70E-02	3.37E-02	3.15E-03	1.28E-02	2.12E-02	5.59E-02	2.33E-03	1.81E-01	5.89E-02
0.00E+00	-2.46E-04	1.06E-02	0.00E+00	0.00E+00	9.12E-03	2.99E-02	2.86E-02	0.00E+00	0.00E+00	0.00E+00	-1.68E-03	2.07E-02	2.55E-03	-2.62E-03	0.00E+00	4.31E-02	0.00E+00	0.00E+00	-1.83E-03	0.00E+00	8.91E-03	2.92E-02	0.00E+00	1.21E-02	0.00E+00	2.23E-02	8.82E-03	1.01E-02	1.70E-02	6.22E-02	6.95E-02	5.76E-02	3.53E-02	7.40E-02	8.38E-03	7.13E-02	1.19E-02	2.20E-02	5.55E-02	1.51E-02	5.57E-02	2.40E-01	2.42E-02	1.38E-01	8.54E-02	2.66E-01	1.40E-01	4.03E-01	2.64E-01
1.60E-02	4.98E-03	-1.07E-03	1.84E-02	0.00E+00	8.94E-03	1.22E-02	8.65E-03	0.00E+00	9.01E-03	4.10E-03	2.09E-03	1.79E-03	0.00E+00	0.00E+00	9.28E-03	8.62E-02	0.00E+00	1.02E-02	4.52E-02	7.35E-03	5.22E-04	2.73E-02	1.66E-02	2.21E-02	-7.76E-03	9.47E-03	1.37E-02	3.70E-02	3.92E-02	6.97E-02	1.35E-01	1.93E-01	1.29E-01	1.92E-01	1.24E-01	1.02E-01	1.96E-01	6.73E-02	1.35E-01	1.19E-01	7.91E-02	3.94E-01	1.72E-01	2.86E-01	2.85E-01	2.93E-01	3.08E-01	4.51E-01	2.85E-01
4.29E-03	1.03E-02	2.04E-02	1.78E-02	4.51E-02	0.00E+00	5.45E-03	2.63E-02	-8.93E-03	0.00E+00	0.00E+00	-1.95E-03	4.27E-03	2.44E-03	0.00E+00	0.00E+00	1.15E-02	5.80E-03	1.33E-02	5.80E-02	0.00E+00	9.95E-03	3.96E-02	4.07E-03	2.18E-02	3.35E-02	0.00E+00	5.04E-02	3.87E-02	2.39E-02	2.70E-02	1.20E-01	1.50E-01	1.03E-01	1.28E-01	1.17E-01	6.08E-02	2.22E-01	4.57E-02	1.03E-01	7.92E-02	1.19E-01	1.66E-01	8.39E-02	1.02E-01	1.94E-01	1.28E-01	1.55E-01	3.29E-01	1.63E-01
4.25E-03	1.88E-03	0.00E+00	8.59E-03	-1.22E-02	0.00E+00	1.30E-02	3.08E-02	0.00E+00	0.00E+00	0.00E+00	0.00E+00	9.17E-03	0.00E+00	0.00E+00	8.01E-03	3.00E-02	0.00E+00	-2.12E-04	4.94E-03	0.00E+00	1.57E-03	1.17E-02	0.00E+00	0.00E+00	2.27E-02	2.21E-02	1.83E-02	1.90E-02	6.58E-03	3.35E-02	2.34E-02	6.04E-02	7.02E-02	1.52E-01	7.82E-02	3.91E-02	1.06E-01	9.72E-02	1.08E-01	8.66E-02	2.93E-02	2.62E-01	1.39E-01	1.86E-01	1.30E-01	2.44E-01	1.23E-01	4.18E-01	2.40E-01
0.00E+00	0.00E+00	-9.83E-03	0.00E+00	4.66E-03	0.00E+00	0.00E+00	3.70E-02	-6.97E-03	0.00E+00	0.00E+00	1.36E-02	1.53E-02	-8.09E-03	0.00E+00	0.00E+00	1.74E-02	-2.85E-03	0.00E+00	-8.80E-03	0.00E+00	8.00E-03	-1.01E-02	-5.51E-03	0.00E+00	3.20E-02	-3.69E-03	3.34E-03	-4.09E-03	0.00E+00	3.94E-02	1.65E-02	4.25E-02	2.17E-02	6.08E-02	7.23E-02	3.13E-03	8.47E-02	3.34E-02	4.44E-02	1.05E-01	2.97E-02	7.52E-02	6.95E-02	7.88E-02	1.67E-01	4.41E-02	7.61E-02	2.97E-01	1.18E-01
1.06E-02	0.00E+00	1.69E-02	2.19E-02	0.00E+00	-4.81E-03	4.88E-02	4.13E-02	1.27E-03	7.70E-03	0.00E+00	0.00E+00	9.89E-02	9.56E-03	2.39E-02	2.16E-02	9.89E-02	-6.60E-04	1.52E-02	6.16E-02	8.75E-03	5.35E-02	6.60E-02	5.21E-02	8.20E-02	5.65E-02	5.13E-02	5.76E-02	8.27E-02	6.94E-02	1.34E-01	1.12E-01	2.05E-01	1.12E-01	2.77E-01	1.77E-01	6.31E-02	2.25E-01	1.36E-01	2.79E-01	1.63E-01	1.58E-01	4.26E-01	3.27E-01	3.36E-01	3.30E-01	3.76E-01	4.23E-01	5.53E-01	4.83E-01
0.00E+00	0.00E+00	-1.49E-02	-1.06E-02	-1.34E-02	0.00E+00	1.36E-02	-1.08E-02	0.00E+00	0.00E+00	0.00E+00	-1.63E-03	-5.08E-03	9.03E-03	-1.30E-03	0.00E+00	1.41E-02	0.00E+00	2.00E-02	2.34E-02	0.00E+00	1.27E-02	-6.43E-03	0.00E+00	2.80E-02	3.90E-03	1.45E-02	1.15E-02	1.33E-03	9.69E-03	1.30E-02	1.12E-01	8.08E-02	1.16E-01	4.65E-02	9.58E-02	3.59E-02	6.96E-02	4.56E-02	8.77E-02	7.51E-02	4.70E-02	1.14E-01	1.21E-01	1.27E-01	2.10E-01	1.36E-01	1.80E-01	3.11E-01	6.05E-02
-2.41E-03	5.44E-03	-1.59E-03	2.44E-02	4.71E-02	0.00E+00	1.56E-02	4.54E-02	0.00E+00	0.00E+00	0.00E+00	5.61E-03	5.43E-02	1.70E-02	0.00E+00	1.44E-03	3.43E-02	-6.40E-03	0.00E+00	6.08E-02	4.48E-02	3.01E-02	3.29E-02	2.01E-03	3.78E-02	1.02E-02	7.20E-02	7.02E-02	7.50E-02	5.37E-02	3.64E-02	1.22E-01	1.76E-01	1.02E-01	1.93E-01	1.66E-01	8.72E-02	2.15E-01	5.13E-02	1.55E-01	1.12E-01	1.40E-01	2.67E-01	1.23E-01	1.60E-01	1.75E-01	3.45E-01	2.56E-01	5.19E-01	4.94E-01
2.04E-02	-6.57E-03	1.42E-02	0.00E+00	0.00E+00	-1.65E-02	2.72E-03	1.82E-02	0.00E+00	0.00E+00	-4.27E-03	8.85E-03	-7.74E-03	0.00E+00	-2.61E-03	1.15E-03	5.10E-02	-9.55E-03	0.00E+00	-1.28E-02	-7.12E-03	1.81E-02	1.47E-02	1.26E-03	5.02E-03	3.21E-02	1.45E-02	4.30E-03	2.14E-03	2.73E-04	1.67E-02	1.01E-01	1.17E-01	9.40E-02	6.51E-02	1.13E-01	7.44E-02	1.23E-01	6.56E-02	2.92E-02	7.63E-02	1.04E-01	7.22E-02	6.54E-02	7.40E-02	1.99E-01	8.22E-02	1.22E-01	3.71E-01	1.51E-01
2.20E-02	2.37E-02	2.41E-02	1.23E-02	2.52E-02	1.06E-02	4.22E-02	8.28E-02	-9.45E-03	0.00E+00	1.15E-02	8.84E-03	6.30E-02	-7.30E-03	1.03E-02	1.11E-02	1.42E-01	-6.74E-03	5.08E-02	1.19E-01	2.92E-03	3.68E-02	1.20E-01	8.15E-02	3.18E-02	5.39E-02	7.04E-02	9.92E-02	8.53E-02	8.18E-02	1.19E-01	1.89E-01	2.38E-01	1.68E-01	3.67E-01	2.82E-01	1.01E-01	2.82E-01	2.19E-01	3.83E-01	2.36E-01	3.20E-01	4.70E-01	3.61E-01	3.95E-01	3.28E-01	4.45E-01	4.33E-01	7.36E-01	4.89E-01
1.33E-02	1.11E-02	-5.39E-03	4.25E-03	0.00E+00	0.00E+00	0.00E+00	1.07E-02	0.00E+00	0.00E+00	0.00E+00	0.00E+00	8.94E-03	0.00E+00	0.00E+00	9.15E-03	4.67E-02	0.00E+00	1.37E-03	4.32E-02	0.00E+00	2.62E-02	3.48E-03	2.25E-02	7.75E-03	0.00E+00	1.30E-02	2.62E-02	1.62E-02	1.76E-02	9.42E-02	4.13E-02	6.57E-02	4.84E-02	5.90E-02	1.31E-01	3.19E-02	7.02E-02	5.33E-02	9.69E-02	1.37E-01	6.46E-02	1.39E-01	6.64E-02	1.39E-01	1.63E-01	1.70E-01	1.11E-01	3.75E-01	1.31E-01
2.27E-02	2.08E-02	6.42E-03	7.29E-03	-1.09E-02	-1.95E-02	8.54E-03	7.29E-02	-4.12E-03	0.00E+00	6.12E-03	0.00E+00	-9.69E-03	3.42E-02	-1.71E-02	3.61E-03	6.86E-02	1.07E-02	-3.28E-03	2.40E-02	-1.76E-02	-1.41E-02	1.28E-02	1.84E-02	-3.94E-03	3.81E-02	4.06E-03	-5.60E-04	3.30E-02	5.80E-02	5.77E-02	1.44E-01	2.37E-01	5.94E-02	1.89E-01	1.59E-01	6.93E-02	1.25E-01	9.27E-02	1.50E-01	1.61E-01	1.05E-01	2.55E-01	2.14E-01	1.70E-01	2.53E-01	2.95E-01	2.34E-01	4.30E-01	3.99E-01
5.96E-03	2.87E-02	7.20E-03	2.20E-02	2.56E-03	4.70E-02	1.99E-02	1.15E-01	1.43E-02	5.89E-03	9.69E-03	1.33E-02	4.47E-02	6.97E-03	5.99E-03	0.00E+00	8.72E-02	-1.96E-03	1.73E-02	6.81E-02	0.00E+00	3.98E-02	5.29E-02	4.28E-02	4.93E-02	6.32E-02	7.85E-02	8.12E-02	3.04E-02	4.99E-02	5.79E-02	1.37E-01	1.80E-01	1.27E-01	1.64E-01	1.98E-01	9.37E-02	1.78E-01	1.17E-01	1.44E-01	1.62E-01	1.31E-01	1.06E-01	1.15E-01	1.03E-01	2.23E-01	1.21E-01	1.25E-01	3.11E-01	2.16E-01
2.90E-02	-3.18E-03	6.82E-02	4.72E-02	7.63E-02	8.03E-03	3.82E-02	6.81E-02	1.98E-02	1.67E-02	0.00E+00	2.40E-03	6.27E-02	3.13E-02	-1.62E-02	1.19E-02	1.73E-01	-1.02E-02	6.44E-02	6.33E-02	2.77E-02	5.73E-02	1.51E-01	9.58E-02	1.25E-01	1.33E-01	1.13E-01	1.71E-01	1.24E-01	1.33E-01	2.13E-01	2.66E-01	2.89E-01	2.26E-01	1.43E-01	1.61E-01	2.48E-01	3.06E-01	1.07E-01	1.51E-01	1.63E-01	1.91E-01	1.80E-01	1.57E-01	1.67E-01	2.87E-01	2.47E-01	2.29E-01	3.85E-01	2.41E-01
1.48E-02	-1.45E-03	-6.33E-03	7.18E-03	2.61E-02	-1.23E-02	2.29E-02	1.35E-02	-5.42E-03	0.00E+00	0.00E+00	8.74E-03	2.48E-02	-1.10E-02	3.89E-03	1.08E-02	4.14E-02	-5.94E-03	0.00E+00	2.04E-02	1.07E-02	2.75E-02	1.85E-02	1.25E-02	4.15E-02	1.83E-02	6.65E-02	5.28E-02	2.57E-02	1.86E-02	1.07E-01	1.29E-01	1.68E-01	1.51E-01	1.56E-01	1.80E-01	1.21E-01	2.08E-01	1.16E-01	1.34E-01	2.01E-01	1.79E-01	2.18E-01	1.91E-01	2.05E-01	3.03E-01	3.00E-01	3.46E-01	4.43E-01	2.48E-01
3.06E-02	6.14E-03	1.61E-03	1.13E-03	5.93E-03	-1.60E-02	2.99E-02	2.59E-02	-6.48E-03	-3.06E-03	-6.81E-04	0.00E+00	5.43E-02	1.50E-02	-2.39E-03	0.00E+00	8.42E-02	7.39E-03	1.52E-02	6.47E-02	-9.96E-03	6.13E-03	9.66E-02	1.30E-02	1.93E-02	6.00E-02	2.98E-02	4.11E-02	3.80E-02	7.58E-02	8.75E-02	1.80E-01	2.64E-01	1.41E-01	2.95E-01	2.78E-01	1.39E-01	2.54E-01	1.74E-01	2.72E-01	2.00E-01	2.69E-01	4.31E-01	3.46E-01	3.09E-01	3.24E-01	3.97E-01	3.92E-01	6.34E-01	4.45E-01
2.77E-02	5.68E-03	-3.33E-04	1.36E-02	3.19E-03	0.00E+00	1.52E-02	6.50E-02	0.00E+00	9.75E-03	0.00E+00	1.26E-03	1.01E-02	3.56E-03	-2.21E-03	0.00E+00	8.93E-02	5.44E-03	1.94E-02	3.70E-02	1.25E-02	3.73E-02	7.92E-02	2.09E-02	4.02E-02	3.04E-02	4.32E-02	4.34E-02	2.34E-02	6.16E-02	1.94E-01	8.66E-02	2.41E-01	9.30E-02	2.08E-01	1.13E-01	8.99E-02	1.91E-01	8.32E-02	1.85E-01	1.01E-01	1.40E-01	3.00E-01	2.22E-01	2.28E-01	2.34E-01	3.70E-01	2.68E-01	3.87E-01	3.29E-01
4.65E-02	3.65E-02	1.24E-02	-2.39E-03	8.54E-03	3.90E-02	-5.57E-03	1.22E-01	-7.25E-03	0.00E+00	-1.45E-03	2.38E-02	2.40E-02	2.81E-02	-2.06E-02	1.91E-02	8.49E-02	-3.62E-02	8.12E-03	2.33E-02	-9.96E-05	2.17E-02	5.70E-02	3.49E-02	2.27E-02	7.96E-02	1.13E-01	6.88E-02	7.02E-02	4.00E-02	7.72E-02	1.76E-01	2.52E-01	1.46E-01	2.01E-01	2.21E-01	1.49E-01	2.10E-01	1.38E-01	1.24E-01	2.12E-01	1.47E-01	1.98E-01	1.80E-01	1.51E-01	1.98E-01	2.19E-01	1.28E-01	3.88E-01	2.79E-01
2.43E-02	1.16E-02	1.51E-02	9.63E-03	-1.27E-03	-5.11E-03	2.86E-03	9.48E-02	1.05E-02	7.00E-03	0.00E+00	1.40E-02	2.31E-02	1.57E-02	1.47E-02	0.00E+00	9.09E-02	0.00E+00	1.57E-02	3.79E-02	0.00E+00	2.12E-02	3.37E-02	1.12E-02	5.35E-02	4.34E-02	8.96E-02	8.41E-02	6.69E-02	4.47E-02	9.75E-02	1.13E-01	1.87E-01	9.47E-02	1.94E-01	2.17E-01	8.20E-02	1.56E-01	1.27E-01	1.94E-01	1.45E-01	1.68E-01	2.05E-01	1.05E-01	1.19E-01	1.72E-01	2.10E-01	1.25E-01	3.32E-01	2.99E-01
4.75E-02	2.06E-02	2.21E-02	2.04E-02	1.89E-02	-2.64E-02	2.43E-02	2.14E-02	1.58E-04	0.00E+00	3.47E-03	9.54E-03	1.14E-02	-4.08E-03	-2.66E-02	2.91E-02	7.18E-02	0.00E+00	2.43E-02	4.75E-02	1.27E-02	5.89E-02	6.91E-02	3.10E-02	7.24E-02	6.35E-02	6.90E-02	8.07E-02	6.63E-02	5.78E-02	1.19E-01	1.45E-01	2.81E-01	1.57E-01	2.06E-01	1.64E-01	1.39E-01	2.53E-01	1.26E-01	1.44E-01	2.15E-01	1.53E-01	2.37E-01	2.77E-01	1.84E-01	2.58E-01	2.34E-01	3.02E-01	3.81E-01	2.80E-01
1.56E-02	1.38E-02	-6.20E-03	2.63E-02	6.87E-02	7.25E-03	4.46E-02	3.84E-02	2.88E-03	1.85E-02	0.00E+00	7.52E-03	3.44E-02	5.75E-02	-1.83E-02	-1.04E-02	6.24E-02	4.23E-03	2.01E-02	6.80E-02	-3.13E-03	3.60E-02	1.11E-01	1.63E-02	3.60E-02	8.39E-02	1.12E-01	1.17E-01	1.25E-01	1.15E-01	1.69E-01	1.93E-01	2.58E-01	1.72E-01	2.47E-01	2.71E-01	1.64E-01	2.72E-01	1.97E-01	2.12E-01	2.69E-01	2.05E-01	2.38E-01	1.73E-01	1.85E-01	2.90E-01	2.89E-01	2.48E-01	3.90E-01	3.39E-01
3.02E-03	1.12E-02	9.09E-03	4.02E-02	1.24E-02	3.64E-03	2.01E-03	4.88E-02	3.36E-03	0.00E+00	0.00E+00	0.00E+00	3.78E-02	1.85E-02	6.91E-03	1.17E-02	8.29E-02	0.00E+00	2.86E-02	3.23E-02	1.85E-02	1.55E-02	1.04E-01	1.96E-02	4.98E-02	4.78E-02	6.54E-02	3.42E-02	7.31E-02	2.11E-02	1.13E-01	9.09E-02	1.51E-01	7.54E-02	2.08E-01	7.24E-02	1.03E-01	1.54E-01	5.76E-02	1.85E-01	7.62E-02	1.33E-01	2.60E-01	1.97E-01	2.33E-01	1.56E-01	2.19E-01	2.72E-01	2.80E-01	3.24E-01
6.49E-02	4.51E-02	5.77E-02	4.11E-02	5.30E-02	1.92E-02	2.71E-02	1.02E-01	3.97E-04	1.07E-02	4.04E-02	-1.08E-02	4.80E-02	2.26E-02	-2.48E-03	0.00E+00	1.73E-01	3.39E-02	3.52E-02	8.51E-02	1.32E-02	6.61E-02	1.28E-01	8.82E-02	5.61E-02	9.95E-02	1.54E-01	1.55E-01	1.27E-01	8.26E-02	2.26E-01	2.57E-01	3.10E-01	1.63E-01	2.23E-01	2.00E-01	2.78E-01	3.11E-01	1.13E-01	1.45E-01	2.14E-01	1.94E-01	1.73E-01	2.26E-01	1.69E-01	1.84E-01	2.05E-01	1.90E-01	3.90E-01	2.60E-01
1.33E-02	1.92E-02	-4.71E-03	2.76E-02	2.87E-02	-6.18E-03	3.27E-02	6.88E-02	0.00E+00	0.00E+00	0.00E+00	0.00E+00	7.70E-03	6.21E-03	-1.16E-03	1.23E-02	7.36E-02	-6.13E-03	9.55E-03	5.67E-02	1.32E-02	7.33E-03	5.87E-02	2.81E-02	1.50E-02	3.59E-02	4.00E-02	3.06E-02	6.44E-02	4.65E-02	1.01E-01	1.41E-01	2.18E-01	1.70E-01	2.73E-01	1.77E-01	1.74E-01	1.92E-01	1.00E-01	2.08E-01	1.42E-01	2.53E-01	2.91E-01	2.91E-01	2.64E-01	2.54E-01	2.87E-01	3.21E-01	4.34E-01	3.53E-01
1.56E-02	8.20E-03	2.29E-02	5.86E-02	5.26E-03	-1.30E-02	8.31E-03	4.18E-02	1.02E-02	2.55E-02	4.79E-03	3.11E-03	-9.53E-03	1.68E-03	-6.06E-03	9.96E-03	3.55E-02	-2.68E-02	6.52E-03	4.79E-02	-1.19E-02	9.55E-03	2.23E-02	3.41E-02	3.44E-02	1.78E-02	4.76E-02	4.93E-02	6.84E-02	8.61E-02	1.09E-01	1.09E-01	1.94E-01	1.46E-01	2.54E-01	1.58E-01	1.03E-01	2.03E-01	1.25E-01	1.86E-01	1.95E-01	2.03E-01	3.25E-01	3.05E-01	2.98E-01	2.48E-01	2.98E-01	3.46E-01	3.56E-01	3.81E-01
0.00E+00	3.06E-02	-1.07E-02	8.62E-03	8.94E-04	-1.20E-02	5.40E-02	8.87E-03	0.00E+00	0.00E+00	0.00E+00	-1.29E-02	4.06E-03	5.17E-04	-9.01E-03	6.04E-03	4.49E-02	-7.15E-03	-7.31E-03	5.63E-02	8.38E-03	9.72E-03	1.81E-02	-9.97E-03	3.50E-02	5.48E-02	3.31E-02	1.03E-02	2.20E-02	3.05E-02	8.14E-02	1.60E-01	2.04E-01	1.45E-01	1.52E-01	1.43E-01	1.54E-01	1.96E-01	7.34E-02	6.93E-02	1.16E-01	1.52E-01	1.09E-01	1.65E-01	1.00E-01	1.90E-01	1.24E-01	2.38E-01	2.87E-01	1.50E-01
3.06E-01	2.97E-01	4.20E-01	2.41E-01	2.69E-01	2.79E-01	1.26E-01	5.06E-01	2.09E-01	1.05E-01	9.11E-02	2.77E-01	7.92E-02	3.64E-01	2.81E-01	2.38E-01	3.73E-01	2.20E-01	2.58E-01	2.02E-01	2.13E-01	3.20E-01	3.79E-01	2.27E-01	2.71E-01	2.12E-01	2.86E-01	2.46E-01	2.50E-01	1.78E-01	2.79E-01	1.36E-01	2.53E-01	8.20E-02	8.09E-02	8.88E-02	9.69E-02	1.49E-01	1.84E-02	2.06E-02	1.22E-02	2.75E-02	5.44E-02	1.19E-02	4.73E-03	5.38E-02	4.37E-02	6.00E-02	1.21E-01	7.90E-02
1.42E-01	1.91E-01	1.63E-01	1.86E-01	1.33E-01	1.20E-01	8.71E-02	2.68E-01	5.62E-02	8.96E-02	6.20E-03	1.38E-01	1.14E-01	1.57E-01	7.85E-02	1.41E-01	2.05E-01	1.04E-01	1.34E-01	1.67E-01	1.61E-01	3.06E-01	2.73E-01	2.01E-01	2.29E-01	2.36E-01	1.75E-01	2.41E-01	1.56E-01	1.99E-01	2.72E-01	1.68E-01	2.44E-01	6.97E-02	6.04E-02	9.20E-02	1.58E-01	2.05E-01	-4.52E-04	6.28E-02	6.68E-02	4.28E-02	1.05E-02	-4.51E-03	3.96E-02	1.38E-02	2.17E-03	3.35E-02	1.47E-01	4.92E-02
6.60E-02	3.58E-02	1.57E-02	2.51E-02	5.89E-02	1.97E-02	6.01E-02	1.48E-01	1.56E-02	2.20E-02	1.73E-02	4.70E-02	4.30E-02	1.15E-02	1.79E-02	4.48E-02	1.63E-01	1.01E-02	7.11E-02	1.48E-01	1.33E-02	1.22E-01	8.45E-02	6.39E-02	1.47E-01	1.23E-01	1.68E-01	1.38E-01	6.91E-02	1.06E-01	1.19E-01	1.35E-01	1.80E-01	1.01E-02	1.35E-03	6.80E-02	7.42E-02	9.85E-02	8.98E-03	3.05E-02	8.08E-02	2.17E-02	9.66E-02	4.18E-03	0.00E+00	0.00E+00	5.01E-02	1.85E-02	1.34E-01	8.38E-02
2.24E-01	2.41E-01	2.00E-01	2.11E-01	1.69E-01	1.19E-01	1.32E-01	2.24E-01	9.70E-02	6.58E-02	1.48E-01	1.36E-01	1.05E-01	1.19E-01	1.18E-01	1.53E-01	2.39E-01	1.28E-01	1.22E-01	2.77E-01	1.66E-01	2.52E-01	2.78E-01	1.40E-01	1.96E-01	3.03E-01	2.59E-01	3.66E-01	2.88E-01	2.60E-01	3.35E-01	1.38E-01	1.86E-01	1.06E-01	7.84E-02	1.12E-01	1.31E-01	1.58E-01	9.67E-03	3.07E-02	5.78E-02	6.12E-02	4.09E-02	5.61E-03	3.36E-03	5.17E-02	4.02E-02	9.23E-03	1.04E-01	7.18E-02
1.30E-01	1.10E-01	1.51E-01	2.40E-01	1.26E-01	1.47E-01	9.27E-02	2.66E-01	1.11E-01	8.35E-02	7.74E-02	1.53E-01	1.13E-01	1.71E-01	9.77E-02	9.16E-02	2.62E-01	1.09E-01	1.91E-01	1.41E-01	1.82E-01	2.27E-01	3.46E-01	2.00E-01	2.55E-01	1.47E-01	3.01E-01	3.47E-01	2.37E-01	2.55E-01	3.60E-01	4.53E-02	1.77E-01	6.77E-02	3.62E-02	6.79E-02	6.68E-02	9.04E-02	4.24E-02	7.44E-02	3.12E-02	5.30E-02	4.51E-02	1.18E-02	2.77E-02	5.34E-02	5.95E-02	1.98E-02	9.17E-02	7.25E-02
6.16E-03	1.58E-02	2.12E-02	1.80E-02	1.12E-02	0.00E+00	2.92E-02	3.28E-02	1.46E-02	0.00E+00	0.00E+00	-2.84E-03	3.59E-02	4.98E-03	0.00E+00	8.61E-03	5.10E-02	3.25E-03	1.48E-02	4.22E-02	0.00E+00	5.75E-02	1.61E-02	7.35E-04	2.76E-02	3.72E-02	2.94E-02	5.63E-02	1.22E-02	3.36E-02	1.19E-01	1.05E-01	2.20E-01	9.28E-02	7.24E-02	7.95E-02	7.66E-02	1.64E-01	1.15E-02	3.32E-02	6.15E-02	5.38E-02	5.68E-02	1.99E-02	6.96E-02	9.02E-02	3.11E-02	1.04E-01	1.80E-01	1.64E-02
1.94E-01	1.40E-01	2.77E-01	2.94E-01	2.79E-01	2.15E-01	9.92E-02	3.13E-01	1.60E-01	1.98E-01	1.39E-01	1.27E-01	1.38E-01	1.96E-01	1.65E-01	1.74E-01	3.42E-01	2.19E-01	2.64E-01	2.71E-01	3.06E-01	3.81E-01	4.38E-01	3.32E-01	3.97E-01	2.92E-01	3.45E-01	3.90E-01	4.81E-01	3.48E-01	5.03E-01	1.14E-01	1.50E-01	5.78E-02	3.76E-02	8.79E-02	1.23E-01	1.57E-01	2.55E-02	4.88E-02	5.81E-02	2.89E-02	2.48E-02	5.52E-03	3.89E-02	2.16E-02	5.51E-02	2.97E-02	9.92E-02	4.74E-02
1.02E-02	1.95E-02	1.62E-02	1.78E-02	2.15E-02	5.16E-03	1.89E-02	4.39E-02	4.55E-03	0.00E+00	0.00E+00	3.79E-03	1.96E-02	8.32E-03	1.07E-02	0.00E+00	3.48E-02	0.00E+00	0.00E+00	3.84E-02	1.04E-02	6.96E-03	1.14E-01	1.98E-02	3.20E-02	4.10E-02	5.37E-02	5.44E-02	7.93E-02	4.23E-02	1.31E-01	1.28E-01	2.46E-01	8.11E-02	8.77E-02	9.72E-02	1.03E-01	1.70E-01	3.10E-02	5.04E-05	3.80E-02	2.22E-02	3.59E-02	3.82E-02	8.27E-03	5.68E-02	8.71E-02	3.75E-02	2.24E-01	8.60E-02
4.39E-03	5.25E-03	2.39E-02	0.00E+00	0.00E+00	0.00E+00	1.67E-02	3.63E-02	0.00E+00	0.00E+00	-4.55E-03	-4.70E-03	3.30E-02	-3.82E-03	0.00E+00	6.68E-03	6.76E-02	9.78E-03	1.23E-02	5.54E-02	1.86E-02	2.55E-02	2.38E-02	4.14E-03	2.80E-02	4.11E-02	5.37E-02	4.29E-02	4.24E-02	3.97E-02	1.40E-01	1.12E-01	2.16E-01	5.16E-02	7.56E-02	6.98E-02	6.28E-02	1.91E-01	5.31E-02	7.40E-02	7.36E-02	9.24E-02	7.12E-02	2.05E-01	1.52E-01	2.22E-01	1.77E-01	1.23E-01	3.45E-01	1.57E-01
8.65E-02	1.78E-01	1.65E-01	1.18E-01	8.52E-02	1.26E-01	6.73E-02	2.32E-01	7.64E-02	8.70E-02	2.92E-02	1.22E-01	7.60E-02	1.12E-01	5.55E-02	1.30E-01	1.89E-01	9.91E-02	1.47E-01	1.29E-01	1.10E-01	2.20E-01	3.00E-01	1.33E-01	1.68E-01	1.39E-01	2.18E-01	2.75E-01	2.31E-01	1.71E-01	3.57E-01	1.24E-01	2.22E-01	9.46E-02	8.07E-02	1.19E-01	1.52E-01	1.69E-01	3.47E-02	4.30E-02	5.66E-02	1.08E-01	5.59E-02	3.63E-02	4.84E-02	5.24E-02	1.31E-01	5.57E-02	1.87E-01	3.86E-02
3.69E-02	7.34E-02	5.15E-02	4.54E-02	2.88E-02	1.19E-02	4.87E-02	1.63E-01	3.43E-02	2.28E-02	0.00E+00	1.39E-02	2.68E-02	9.00E-02	-2.97E-03	6.19E-03	1.37E-01	5.23E-02	5.80E-02	1.99E-02	2.17E-02	8.40E-02	1.27E-01	9.45E-02	6.30E-02	1.06E-01	1.43E-01	1.41E-01	1.19E-01	1.21E-01	2.57E-01	1.66E-01	2.48E-01	1.54E-01	1.03E-01	7.41E-02	1.69E-01	1.95E-01	2.14E-02	4.27E-02	5.72E-02	4.28E-02	4.46E-02	7.59E-02	4.75E-02	8.95E-02	9.66E-02	4.84E-02	2.72E-01	1.28E-01
2.41E-01	1.34E-01	2.75E-01	3.28E-01	2.29E-01	1.67E-01	1.48E-01	3.78E-01	1.10E-01	1.60E-01	9.74E-02	1.46E-01	2.01E-01	2.75E-01	1.05E-01	1.35E-01	3.72E-01	1.98E-01	2.34E-01	2.11E-01	2.58E-01	3.45E-01	4.49E-01	2.54E-01	3.53E-01	2.78E-01	4.16E-01	4.38E-01	3.40E-01	4.18E-01	5.54E-01	1.82E-01	2.58E-01	1.64E-01	1.26E-01	1.46E-01	1.78E-01	2.01E-01	7.61E-02	6.33E-02	1.09E-01	7.71E-02	7.17E-02	5.68E-02	8.20E-02	5.65E-02	8.69E-02	1.22E-01	2.50E-01	1.76E-01
4.98E-02	1.91E-02	2.34E-02	3.91E-02	5.04E-02	1.21E-02	3.00E-02	9.39E-02	6.56E-03	-4.94E-04	-1.15E-03	-1.17E-03	7.19E-02	-1.09E-03	-6.41E-03	2.14E-02	1.32E-01	2.73E-03	4.92E-02	7.09E-02	2.04E-02	7.59E-02	1.41E-01	2.21E-02	9.23E-02	6.39E-02	1.29E-01	1.34E-01	1.49E-01	1.09E-01	2.26E-01	1.98E-01	2.21E-01	1.24E-01	1.18E-01	1.42E-01	1.34E-01	2.14E-01	5.58E-02	8.53E-02	1.14E-01	1.26E-01	1.86E-01	2.19E-01	9.55E-02	2.75E-01	2.31E-01	1.94E-01	4.21E-01	2.10E-01
6.36E-02	7.12E-02	1.02E-01	1.12E-01	1.01E-01	6.23E-02	7.94E-02	2.28E-01	4.94E-02	3.74E-02	8.22E-02	6.34E-02	1.15E-01	1.13E-01	-4.86E-03	7.37E-02	2.79E-01	4.46E-02	1.27E-01	1.00E-01	7.83E-02	1.48E-01	2.30E-01	1.22E-01	1.72E-01	1.60E-01	2.14E-01	3.18E-01	1.70E-01	1.71E-01	3.61E-01	2.06E-01	2.52E-01	1.49E-01	1.69E-01	1.04E-01	1.41E-01	2.32E-01	9.99E-02	8.55E-02	1.09E-01	1.56E-01	1.11E-01	1.41E-01	1.15E-01	1.47E-01	1.39E-01	1.53E-01	3.58E-01	2.73E-01
2.76E-01	2.12E-01	3.09E-01	3.30E-01	3.19E-01	2.37E-01	1.96E-01	3.72E-01	2.24E-01	2.42E-01	1.82E-01	1.79E-01	2.28E-01	2.68E-01	1.64E-01	2.83E-01	3.61E-01	2.87E-01	2.79E-01	2.94E-01	3.16E-01	3.72E-01	4.31E-01	3.27E-01	4.40E-01	3.54E-01	4.53E-01	4.87E-01	4.38E-01	4.31E-01	5.83E-01	1.84E-01	2.70E-01	1.49E-01	1.49E-01	1.96E-01	1.90E-01	2.43E-01	8.02E-02	1.23E-01	1.42E-01	1.46E-01	1.23E-01	8.76E-02	1.16E-01	6.40E-02	1.59E-01	1.42E-01	2.00E-01	2.11E-01
1.40E-01	1.40E-01	2.46E-01	2.68E-01	2.01E-01	1.24E-01	1.03E-01	3.32E-01	7.86E-02	1.34E-01	1.14E-01	1.05E-01	1.71E-01	2.02E-01	8.74E-02	1.17E-01	3.72E-01	1.25E-01	2.19E-01	1.97E-01	1.76E-01	2.87E-01	4.16E-01	2.27E-01	3.50E-01	2.97E-01	4.36E-01	3.83E-01	3.65E-01	3.23E-01	4.89E-01	2.29E-01	2.96E-01	1.86E-01	2.03E-01	1.48E-01	1.94E-01	2.78E-01	8.25E-02	1.39E-01	1.48E-01	1.39E-01	2.34E-01	1.73E-01	1.29E-01	1.85E-01	2.29E-01	1.90E-01	3.82E-01	3.36E-01
1.12E-01	1.63E-01	1.97E-01	2.87E-01	1.42E-01	9.97E-02	2.15E-01	3.12E-01	7.49E-02	1.44E-01	1.23E-01	5.90E-02	2.39E-01	1.74E-01	4.16E-02	1.46E-01	4.04E-01	9.34E-02	1.84E-01	2.48E-01	1.70E-01	2.92E-01	3.65E-01	1.95E-01	3.28E-01	2.69E-01	3.15E-01	4.20E-01	3.13E-01	3.25E-01	4.53E-01	2.79E-01	3.32E-01	2.37E-01	2.54E-01	2.32E-01	2.80E-01	3.37E-01	1.46E-01	2.43E-01	2.18E-01	2.36E-01	3.00E-01	3.10E-01	2.17E-01	3.23E-01	2.89E-01	2.99E-01	5.32E-01	3.97E-01
1.37E-01	9.20E-02	1.70E-01	1.96E-01	1.61E-01	6.96E-02	1.10E-01	2.72E-01	7.38E-02	1.04E-01	1.05E-01	4.10E-02	1.82E-01	1.37E-01	3.33E-02	1.43E-01	3.47E-01	8.88E-02	1.41E-01	1.95E-01	1.17E-01	2.76E-01	3.70E-01	2.12E-01	2.48E-01	2.18E-01	3.03E-01	3.48E-01	3.47E-01	3.13E-01	4.48E-01	2.09E-01	2.49E-01	1.19E-01	1.26E-01	1.42E-01	2.21E-01	2.63E-01	7.03E-02	1.34E-01	1.20E-01	1.17E-01	1.59E-01	1.41E-01	6.56E-02	2.32E-01	1.51E-01	1.56E-01	3.27E-01	2.10E-01
6.26E-02	5.41E-02	9.21E-02	1.08E-01	6.19E-02	2.94E-02	7.70E-02	2.13E-01	3.11E-02	6.30E-02	5.63E-02	3.23E-02	1.37E-01	7.77E-02	1.32E-03	3.97E-02	2.79E-01	4.58E-02	1.31E-01	1.30E-01	3.81E-02	1.71E-01	2.67E-01	1.00E-01	1.98E-01	2.42E-01	2.74E-01	2.49E-01	2.20E-01	2.43E-01	3.42E-01	2.89E-01	3.46E-01	2.31E-01	2.35E-01	2.13E-01	3.10E-01	3.08E-01	1.16E-01	1.55E-01	1.90E-01	1.83E-01	2.62E-01	1.90E-01	2.23E-01	3.02E-01	2.87E-01	3.20E-01	5.14E-01	3.98E-01
5.09E-02	1.48E-02	4.60E-02	5.00E-02	4.16E-02	4.67E-02	8.84E-03	6.85E-02	1.84E-03	1.29E-02	4.87E-03	0.00E+00	4.82E-02	-9.14E-04	0.00E+00	0.00E+00	1.44E-01	1.81E-02	2.54E-02	5.02E-02	1.83E-02	2.37E-02	1.76E-01	2.47E-02	4.80E-02	1.12E-02	7.79E-02	1.04E-01	4.54E-02	7.38E-02	1.30E-01	1.13E-01	1.62E-01	9.58E-02	1.96E-01	1.53E-01	1.09E-01	1.95E-01	8.98E-02	1.95E-01	4.56E-02	1.08E-01	2.69E-01	1.32E-01	1.87E-01	1.41E-01	3.26E-01	1.91E-01	3.71E-01	3.96E-01
4.83E-02	4.35E-02	1.35E-02	4.80E-02	1.81E-02	-7.21E-03	2.76E-02	9.41E-02	7.22E-04	3.53E-02	4.00E-02	7.90E-03	5.45E-02	2.69E-02	-5.93E-03	2.50E-02	1.71E-01	7.00E-03	3.54E-02	7.92E-02	1.54E-02	5.01E-02	1.07E-01	3.21E-02	3.75E-02	1.23E-02	1.01E-01	1.20E-01	1.20E-01	7.32E-02	1.25E-01	1.45E-01	1.81E-01	1.14E-01	2.37E-01	1.56E-01	9.48E-02	1.72E-01	1.25E-01	1.98E-01	1.38E-01	8.99E-02	2.88E-01	1.66E-01	1.49E-01	1.80E-01	3.77E-01	2.04E-01	3.25E-01	4.22E-01
4.97E-02	5.58E-02	1.45E-02	3.97E-02	3.39E-02	-4.88E-03	-1.54E-02	5.61E-02	-5.71E-03	0.00E+00	1.70E-02	0.00E+00	7.07E-03	1.44E-02	7.93E-03	9.92E-03	6.55E-02	2.39E-03	2.95E-02	3.15E-02	2.08E-05	-6.08E-03	1.10E-01	1.20E-02	1.89E-02	3.07E-02	2.70E-02	5.58E-02	5.68E-02	5.62E-02	7.17E-02	8.98E-02	1.45E-01	1.22E-01	1.68E-01	8.14E-02	7.85E-02	1.84E-01	4.77E-02	1.06E-01	5.79E-02	1.06E-01	2.39E-01	1.28E-01	1.73E-01	1.81E-01	2.91E-01	2.36E-01	2.74E-01	2.75E-01
2.34E-02	2.15E-03	3.58E-02	5.23E-02	1.26E-02	1.46E-02	1.58E-02	4.63E-02	4.33E-03	0.00E+00	0.00E+00	0.00E+00	3.93E-02	2.40E-03	6.16E-03	-1.03E-03	8.59E-02	1.38E-02	-3.39E-03	2.89E-02	1.23E-02	6.23E-02	8.02E-02	2.89E-02	1.35E-02	3.85E-02	3.09E-02	5.35E-02	2.76E-02	5.98E-02	4.56E-02	3.48E-02	1.04E-01	1.01E-01	1.04E-01	5.77E-02	4.88E-02	1.02E-01	3.46E-02	6.30E-02	3.55E-02	1.34E-02	2.02E-01	1.12E-01	2.20E-01	9.71E-02	2.71E-01	8.80E-02	3.50E-01	2.32E-01
4.12E-02	6.71E-02	7.06E-02	2.84E-02	3.30E-02	2.16E-02	3.81E-02	1.09E-01	2.18E-02	1.46E-02	1.06E-02	5.53E-07	5.69E-02	3.94E-02	1.12E-02	1.77E-02	9.53E-02	1.52E-02	3.46E-02	9.30E-02	2.03E-02	1.76E-01	9.25E-02	6.06E-02	9.04E-02	1.24E-01	8.26E-02	1.98E-01	1.22E-01	1.87E-01	1.14E-01	1.99E-01	2.90E-01	1.35E-01	4.08E-02	5.75E-02	1.03E-01	2.21E-01	5.99E-03	6.04E-03	7.11E-02	1.97E-02	2.74E-02	2.60E-02	2.12E-02	5.67E-03	3.26E-02	2.55E-02	1.23E-01	6.69E-02
5.18E-02	2.45E-02	3.17E-02	5.96E-02	7.03E-02	3.67E-02	2.48E-02	8.54E-02	1.43E-02	3.33E-02	5.38E-03	2.06E-02	4.70E-02	1.53E-02	1.98E-02	5.84E-02	7.13E-02	4.75E-04	4.63E-02	8.64E-02	5.48E-02	1.37E-01	1.25E-01	1.04E-01	1.15E-01	1.51E-01	1.22E-01	9.98E-02	1.12E-01	1.00E-01	9.93E-02	2.54E-01	3.60E-01	1.79E-01	3.69E-02	1.55E-01	2.05E-01	2.95E-01	7.74E-02	5.02E-02	8.45E-02	6.57E-02	8.65E-03	2.17E-02	1.46E-02	5.59E-02	4.84E-02	3.52E-02	5.57E-02	5.91E-02
4.79E-02	1.67E-02	6.35E-02	7.31E-02	4.25E-02	2.65E-02	3.18E-02	7.12E-02	1.77E-02	1.44E-03	1.69E-02	-4.88E-03	3.99E-02	7.53E-02	-9.46E-04	2.24E-02	3.50E-02	6.26E-02	2.44E-02	3.12E-02	3.14E-02	6.58E-02	9.89E-02	6.13E-02	5.74E-02	6.72E-02	9.95E-02	6.05E-02	1.16E-01	6.02E-02	1.69E-01	1.50E-01	1.63E-01	9.56E-02	9.47E-02	1.33E-01	1.34E-01	1.05E-01	5.36E-02	6.35E-02	1.40E-01	9.00E-02	2.98E-02	2.20E-02	1.57E-02	4.44E-02	1.88E-02	2.56E-02	8.61E-02	3.62E-02
7.04E-02	5.39E-02	6.22E-02	1.06E-01	9.30E-02	-3.90E-04	5.84E-02	1.13E-01	7.32E-03	4.89E-02	4.45E-02	1.63E-02	9.03E-02	1.58E-02	1.00E-02	4.58E-02	1.84E-01	4.55E-02	3.99E-02	1.08E-01	3.29E-02	8.79E-02	1.43E-01	6.23E-02	1.03E-01	1.31E-01	1.46E-01	1.94E-01	1.10E-01	1.61E-01	2.35E-01	3.38E-01	4.59E-01	2.77E-01	2.51E-01	2.56E-01	3.24E-01	4.17E-01	1.78E-01	1.86E-01	2.90E-01	3.10E-01	1.34E-01	1.39E-01	1.43E-01	1.51E-01	1.64E-01	1.88E-01	3.02E-01	1.99E-01
5.39E-03	5.97E-03	0.00E+00	1.14E-02	0.00E+00	2.29E-03	1.70E-02	5.33E-02	2.60E-03	1.22E-02	0.00E+00	-1.05E-02	1.07E-02	3.22E-02	9.91E-03	2.29E-02	4.95E-02	0.00E+00	1.13E-02	2.45E-02	6.67E-03	3.36E-02	2.47E-02	4.56E-02	3.09E-02	3.21E-02	2.56E-02	5.28E-02	4.55E-02	2.60E-02	8.49E-02	1.20E-01	1.30E-01	8.02E-02	1.15E-01	2.43E-01	1.07E-01	2.01E-01	1.84E-01	1.21E-01	2.78E-01	2.77E-01	5.44E-02	7.70E-02	4.76E-02	4.37E-02	5.74E-02	8.84E-02	1.92E-01	5.83E-02
5.12E-02	4.01E-02	4.42E-02	5.55E-02	1.70E-02	1.05E-02	5.33E-03	6.04E-02	1.78E-02	7.47E-03	2.72E-02	4.93E-03	4.94E-02	4.50E-02	1.08E-02	0.00E+00	5.90E-02	5.27E-02	3.02E-02	6.30E-02	5.02E-02	4.86E-02	1.23E-01	4.63E-02	2.77E-02	5.96E-02	9.73E-02	8.86E-02	1.12E-01	8.42E-02	1.56E-01	1.17E-01	1.82E-01	7.17E-02	9.71E-02	1.67E-01	1.46E-01	2.01E-01	1.03E-01	5.45E-02	1.71E-01	1.20E-01	9.61E-02	8.07E-02	1.57E-02	1.14E-01	1.25E-01	5.33E-02	2.37E-01	1.11E-01
3.46E-02	1.36E-02	7.14E-02	1.49E-01	4.21E-02	1.82E-02	7.20E-02	8.38E-02	2.36E-02	3.52E-03	0.00E+00	3.14E-02	9.82E-02	2.13E-02	1.75E-02	1.12E-02	8.42E-02	2.88E-02	3.90E-02	3.53E-02	1.24E-02	8.57E-02	1.85E-01	1.01E-01	1.38E-01	1.24E-01	1.29E-01	1.34E-01	1.27E-01	1.40E-01	2.33E-01	1.80E-01	1.84E-01	1.44E-01	1.24E-01	1.25E-01	1.42E-01	2.03E-01	9.27E-02	8.66E-02	1.31E-01	1.61E-01	3.67E-02	1.46E-02	5.25E-02	6.62E-02	1.11E-01	1.73E-02	2.22E-01	1.24E-01
2.25E-02	1.72E-02	2.40E-02	1.42E-02	1.98E-02	1.25E-02	0.00E+00	6.93E-02	1.01E-02	0.00E+00	0.00E+00	0.00E+00	2.97E-02	2.25E-02	2.07E-05	1.37E-02	7.14E-02	0.00E+00	0.00E+00	1.30E-02	1.36E-02	1.08E-02	7.57E-02	1.60E-02	4.92E-03	0.00E+00	2.28E-02	5.06E-02	5.34E-02	4.81E-02	6.16E-02	3.09E-02	1.16E-01	5.05E-02	1.43E-01	7.54E-02	6.45E-02	4.55E-02	4.42E-02	1.46E-01	5.11E-02	6.34E-02	2.62E-01	1.11E-01	2.16E-01	1.08E-01	4.30E-01	1.92E-01	4.43E-01	3.14E-01
2.78E-02	3.24E-02	5.86E-03	1.19E-02	4.71E-02	1.75E-02	1.16E-02	9.80E-02	1.74E-02	-2.94E-02	8.20E-03	3.55E-02	4.38E-02	5.08E-02	2.92E-02	6.02E-02	8.34E-02	3.63E-02	1.64E-02	1.01E-01	4.00E-02	1.88E-01	8.12E-02	3.60E-02	9.59E-02	1.81E-01	8.37E-02	7.57E-02	5.83E-02	1.27E-01	6.98E-02	3.23E-01	1.90E-01	1.12E-01	5.67E-03	2.47E-02	1.10E-01	1.14E-01	1.71E-02	-6.10E-03	4.66E-03	-1.40E-02	3.43E-02	0.00E+00	3.73E-02	3.27E-02	4.09E-02	3.77E-02	8.30E-02	3.44E-02
0.00E+00	0.00E+00	3.38E-02	0.00E+00	1.22E-03	0.00E+00	2.83E-03	2.31E-02	0.00E+00	1.53E-03	0.00E+00	0.00E+00	1.01E-02	0.00E+00	1.53E-02	-3.91E-03	0.00E+00	0.00E+00	-2.38E-03	-2.75E-02	3.15E-02	4.07E-03	1.81E-02	0.00E+00	2.41E-02	5.35E-02	1.43E-02	1.68E-02	2.77E-02	2.84E-02	1.92E-02	3.24E-02	1.02E-01	5.70E-02	2.03E-02	2.47E-02	8.05E-02	9.02E-02	-3.89E-03	3.41E-02	2.59E-02	2.82E-02	3.65E-02	8.95E-03	2.95E-02	9.38E-03	3.84E-02	2.30E-02	1.38E-01	1.31E-01
4.41E-02	1.49E-02	5.76E-02	4.58E-02	3.07E-02	2.96E-02	7.32E-02	9.10E-02	-9.15E-03	-7.89E-03	1.75E-02	5.13E-02	9.12E-02	2.10E-02	6.17E-03	1.18E-01	7.98E-02	4.79E-02	4.66E-02	1.58E-01	6.39E-02	1.67E-01	1.62E-01	5.28E-02	8.87E-02	2.90E-01	1.58E-01	1.18E-01	9.33E-02	2.01E-01	1.57E-01	5.40E-01	3.50E-01	3.20E-01	1.10E-01	8.73E-02	2.58E-01	3.80E-01	6.36E-02	4.27E-02	5.61E-02	6.88E-02	6.10E-02	7.95E-02	2.23E-02	3.21E-02	7.34E-02	4.20E-02	2.20E-01	8.00E-02
0.00E+00	0.00E+00	-4.92E-03	2.56E-03	0.00E+00	0.00E+00	7.71E-03	1.23E-02	4.17E-03	0.00E+00	0.00E+00	5.30E-03	1.54E-03	0.00E+00	0.00E+00	0.00E+00	2.27E-03	0.00E+00	0.00E+00	8.74E-04	0.00E+00	1.58E-03	8.78E-04	0.00E+00	0.00E+00	0.00E+00	-3.78E-04	1.09E-02	1.41E-02	1.60E-02	1.19E-02	3.40E-02	6.01E-02	4.64E-02	1.93E-02	1.22E-02	2.71E-02	3.79E-02	2.73E-02	-3.61E-03	1.37E-02	1.89E-02	4.00E-02	0.00E+00	-1.02E-03	1.82E-03	2.36E-02	3.07E-03	2.03E-01	6.30E-02
9.80E-04	-5.05E-03	1.22E-02	6.06E-03	0.00E+00	-6.22E-03	1.80E-02	2.22E-02	-8.19E-03	1.72E-02	1.28E-02	0.00E+00	1.50E-02	7.71E-03	-9.96E-04	7.11E-03	1.32E-03	0.00E+00	8.71E-03	8.14E-03	0.00E+00	2.60E-02	1.79E-02	1.08E-02	2.13E-02	1.29E-02	1.45E-02	1.78E-02	1.19E-02	9.76E-03	5.01E-02	-1.01E-02	3.14E-02	5.78E-03	1.28E-01	7.71E-02	2.43E-02	4.02E-02	3.81E-02	8.85E-02	3.57E-02	5.01E-02	6.63E-02	-5.38E-03	8.17E-04	1.83E-02	1.21E-01	1.95E-03	2.13E-01	7.54E-02
0.00E+00	5.76E-03	2.41E-03	5.26E-03	0.00E+00	0.00E+00	8.53E-04	-9.25E-04	6.31E-03	0.00E+00	0.00E+00	4.29E-03	2.13E-02	2.96E-03	0.00E+00	-3.75E-03	2.65E-02	0.00E+00	4.29E-03	2.40E-02	1.26E-02	8.41E-03	1.13E-03	2.07E-02	1.37E-02	1.76E-02	-5.04E-03	6.13E-03	0.00E+00	5.96E-04	1.32E-02	8.98E-03	-1.73E-02	-8.32E-03	1.50E-01	9.56E-02	-1.02E-02	1.47E-02	1.25E-01	1.24E-01	8.65E-02	1.04E-02	2.14E-02	7.27E-03	9.93E-03	0.00E+00	9.32E-02	-1.35E-02	1.75E-01	1.16E-01
0.00E+00	-1.30E-02	-8.85E-03	0.00E+00	0.00E+00	0.00E+00	1.26E-02	4.73E-03	0.00E+00	0.00E+00	0.00E+00	0.00E+00	0.00E+00	-1.38E-03	6.57E-03	9.44E-03	1.91E-02	0.00E+00	0.00E+00	3.45E-02	0.00E+00	9.38E-03	2.29E-02	0.00E+00	0.00E+00	5.16E-03	0.00E+00	0.00E+00	9.48E-03	1.41E-03	1.41E-02	7.35E-03	-2.31E-02	1.12E-02	8.59E-02	9.74E-02	-2.14E-03	-1.02E-03	2.20E-02	1.42E-01	8.23E-02	7.13E-02	5.31E-02	-1.70E-03	-2.69E-03	-6.67E-03	1.38E-01	-1.26E-02	2.08E-01	7.96E-02
7.16E-03	1.07E-02	1.68E-02	0.00E+00	0.00E+00	0.00E+00	1.32E-02	1.45E-02	0.00E+00	0.00E+00	0.00E+00	0.00E+00	2.02E-02	0.00E+00	-5.27E-07	0.00E+00	4.81E-02	0.00E+00	0.00E+00	1.96E-03	8.52E-03	3.65E-03	2.63E-02	0.00E+00	1.19E-03	9.74E-03	1.70E-02	2.54E-02	6.48E-03	2.54E-02	6.47E-02	9.62E-03	5.14E-02	5.86E-02	1.43E-01	7.39E-02	3.65E-02	6.48E-02	1.48E-02	9.01E-02	2.12E-02	1.01E-01	1.27E-01	5.48E-02	8.69E-02	1.08E-01	1.52E-01	1.02E-01	3.15E-01	1.74E-01
2.12E-02	-1.10E-02	1.14E-02	2.11E-02	8.15E-03	3.48E-03	3.42E-02	8.94E-04	1.71E-02	0.00E+00	0.00E+00	0.00E+00	5.12E-02	-2.69E-03	0.00E+00	7.27E-03	6.61E-02	2.10E-02	2.49E-02	4.83E-02	4.26E-03	0.00E+00	1.63E-02	0.00E+00	-3.03E-03	2.17E-03	5.25E-02	1.68E-02	0.00E+00	1.84E-02	3.46E-02	5.54E-02	4.75E-02	8.69E-03	9.70E-02	5.95E-02	5.24E-02	5.24E-02	5.47E-02	2.80E-02	2.92E-02	6.25E-02	1.10E-01	1.36E-02	5.03E-02	7.72E-02	1.34E-01	8.28E-02	3.11E-01	8.58E-02
5.10E-02	5.35E-02	6.27E-02	5.84E-02	3.68E-02	1.16E-02	4.17E-02	6.92E-02	1.38E-02	2.38E-02	0.00E+00	4.14E-03	6.89E-02	3.21E-04	1.12E-02	4.32E-03	1.29E-01	2.84E-02	1.95E-02	9.56E-02	6.11E-02	9.65E-02	6.95E-02	1.10E-02	6.27E-02	2.72E-02	7.95E-02	4.05E-02	7.16E-02	5.86E-02	1.22E-01	1.11E-01	1.58E-01	6.84E-02	2.49E-01	1.68E-01	9.41E-02	1.76E-01	1.15E-01	2.53E-01	1.14E-01	1.90E-01	2.87E-01	1.28E-01	2.21E-01	1.60E-01	3.49E-01	1.97E-01	4.61E-01	3.42E-01
6.83E-02	1.71E-02	8.73E-02	6.01E-02	4.19E-02	-4.64E-03	2.62E-02	8.79E-02	3.30E-02	2.60E-02	2.50E-02	2.57E-02	1.17E-01	3.36E-02	9.68E-03	2.01E-02	1.31E-01	2.84E-02	4.98E-02	1.08E-01	3.18E-02	7.83E-02	1.33E-01	8.46E-03	1.21E-01	6.69E-02	8.12E-02	9.39E-02	1.02E-01	1.42E-01	1.49E-01	1.60E-01	1.66E-01	1.27E-01	3.53E-01	2.26E-01	1.41E-01	2.10E-01	1.93E-01	4.11E-01	1.39E-01	2.40E-01	4.43E-01	2.28E-01	3.03E-01	3.25E-01	4.29E-01	3.94E-01	5.71E-01	5.32E-01
2.84E-02	9.77E-02	8.99E-02	1.51E-01	1.08E-01	2.44E-02	1.15E-01	1.44E-01	1.90E-02	2.30E-02	4.07E-02	2.91E-02	1.55E-01	5.68E-02	1.60E-02	2.88E-02	1.90E-01	4.50E-02	7.05E-02	1.43E-01	1.12E-01	1.57E-01	2.54E-01	7.58E-02	1.14E-01	1.87E-01	2.14E-01	1.38E-01	1.55E-01	2.58E-01	2.81E-01	2.47E-01	3.33E-01	2.57E-01	2.18E-01	1.38E-01	2.60E-01	2.93E-01	8.14E-02	2.28E-01	1.59E-01	1.84E-01	3.06E-01	1.93E-01	2.65E-01	2.34E-01	1.78E-01	3.55E-01	3.83E-01	3.39E-01
2.89E-02	-9.00E-03	2.60E-02	2.46E-02	2.63E-02	4.07E-04	2.23E-02	5.93E-02	1.25E-02	1.30E-03	0.00E+00	0.00E+00	4.58E-02	1.15E-02	4.65E-03	0.00E+00	8.54E-02	0.00E+00	8.10E-03	2.21E-02	1.99E-02	4.31E-02	3.58E-02	5.17E-03	2.48E-02	4.25E-02	6.36E-03	3.08E-02	1.92E-02	2.83E-02	6.65E-02	4.79E-02	8.06E-02	3.84E-02	2.73E-01	7.75E-02	4.83E-02	3.65E-02	5.24E-02	1.73E-01	1.34E-01	8.19E-02	2.34E-01	1.11E-01	1.43E-01	5.79E-02	3.28E-01	1.09E-01	3.63E-01	2.98E-01
2.86E-02	9.34E-02	6.37E-02	1.46E-01	2.16E-02	1.74E-02	9.19E-02	1.31E-01	4.55E-02	3.34E-02	2.52E-02	-1.87E-02	1.46E-01	2.46E-02	1.35E-02	2.66E-02	2.12E-01	1.85E-02	9.91E-02	1.32E-01	6.39E-02	1.18E-01	2.61E-01	9.36E-02	8.36E-02	1.57E-01	2.26E-01	2.51E-01	1.78E-01	1.95E-01	3.66E-01	2.63E-01	2.60E-01	1.48E-01	1.29E-01	1.67E-01	2.77E-01	3.28E-01	6.93E-02	1.79E-01	1.53E-01	1.57E-01	2.12E-01	1.97E-01	1.76E-01	2.38E-01	2.35E-01	2.64E-01	4.68E-01	2.91E-01
3.73E-02	3.53E-02	7.38E-02	2.24E-02	3.76E-02	3.77E-02	3.80E-02	1.39E-01	-8.94E-03	5.57E-03	2.39E-02	1.62E-02	9.73E-02	2.54E-02	1.09E-02	0.00E+00	1.47E-01	2.38E-02	1.24E-02	1.02E-01	4.73E-02	9.46E-02	9.87E-02	6.33E-02	6.48E-02	1.09E-01	6.62E-02	7.88E-02	4.94E-02	7.97E-02	8.76E-02	2.05E-01	1.92E-01	1.38E-01	2.02E-01	2.23E-01	1.27E-01	1.94E-01	1.51E-01	1.97E-01	2.06E-01	2.19E-01	1.93E-01	1.57E-01	1.36E-01	1.98E-01	2.73E-01	1.27E-01	5.61E-01	3.72E-01
3.61E-02	9.11E-03	2.05E-02	2.38E-02	1.61E-02	3.85E-03	1.50E-02	6.74E-02	0.00E+00	4.58E-03	0.00E+00	8.32E-03	5.77E-02	6.07E-03	5.48E-03	1.63E-02	9.19E-02	-6.99E-04	1.93E-02	-1.36E-02	1.26E-02	3.85E-02	9.24E-02	6.81E-02	1.28E-02	3.99E-02	6.74E-02	4.25E-02	6.83E-02	5.58E-02	7.41E-02	7.72E-02	1.76E-01	8.65E-02	2.89E-01	1.07E-01	1.47E-01	1.53E-01	1.37E-01	3.02E-01	5.80E-02	2.45E-01	3.61E-01	2.32E-01	2.70E-01	1.79E-01	3.80E-01	2.66E-01	3.93E-01	4.26E-01
0.00E+00	1.53E-02	9.74E-04	1.81E-03	1.97E-02	-2.63E-04	-6.65E-03	2.11E-02	0.00E+00	0.00E+00	0.00E+00	3.93E-03	2.23E-03	1.42E-02	0.00E+00	0.00E+00	3.13E-02	0.00E+00	0.00E+00	-4.46E-03	0.00E+00	0.00E+00	2.91E-03	1.26E-02	1.08E-02	0.00E+00	1.41E-02	9.83E-03	1.98E-02	1.65E-02	3.26E-02	3.74E-02	2.27E-02	3.43E-02	1.02E-01	-4.37E-03	8.86E-02	3.70E-02	9.71E-04	5.30E-02	1.69E-02	5.07E-02	1.19E-01	4.92E-02	1.17E-01	4.87E-02	1.56E-01	8.82E-02	1.92E-01	1.72E-01
0.00E+00	4.07E-03	0.00E+00	7.85E-03	5.77E-03	4.08E-03	3.28E-03	2.01E-03	0.00E+00	0.00E+00	-5.00E-04	0.00E+00	-6.17E-03	0.00E+00	0.00E+00	4.77E-03	0.00E+00	0.00E+00	0.00E+00	4.09E-02	-4.11E-03	9.69E-03	0.00E+00	-2.30E-03	-2.12E-03	1.60E-02	1.42E-02	1.04E-02	-1.15E-02	1.15E-02	0.00E+00	0.00E+00	0.00E+00	0.00E+00	2.68E-03	1.57E-02	0.00E+00	3.50E-03	0.00E+00	-1.18E-03	-2.43E-03	1.11E-02	4.52E-04	0.00E+00	0.00E+00	-2.33E-04	-3.77E-03	2.24E-04	1.55E-02	3.42E-03
0.00E+00	0.00E+00	1.19E-04	0.00E+00	-3.29E-04	1.35E-02	-4.91E-03	2.97E-02	0.00E+00	2.69E-03	5.71E-03	0.00E+00	2.11E-02	1.58E-02	0.00E+00	1.82E-02	0.00E+00	0.00E+00	9.63E-03	8.31E-03	0.00E+00	2.09E-02	-6.02E-03	-2.30E-03	1.91E-03	1.94E-02	2.58E-03	6.05E-03	-3.14E-03	7.96E-03	1.33E-02	9.53E-03	3.80E-02	0.00E+00	3.16E-03	0.00E+00	0.00E+00	0.00E+00	0.00E+00	0.00E+00	0.00E+00	0.00E+00	3.00E-03	1.32E-02	0.00E+00	0.00E+00	0.00E+00	0.00E+00	4.53E-02	0.00E+00
-2.12E-03	1.48E-02	0.00E+00	3.15E-03	-1.71E-03	8.57E-03	-1.52E-02	-7.54E-04	0.00E+00	0.00E+00	0.00E+00	0.00E+00	1.72E-03	-1.19E-03	0.00E+00	0.00E+00	0.00E+00	2.79E-03	0.00E+00	1.66E-02	2.22E-03	-1.80E-02	9.49E-03	7.25E-03	7.30E-03	3.98E-02	5.42E-03	0.00E+00	0.00E+00	2.50E-02	-4.90E-04	0.00E+00	9.27E-03	0.00E+00	0.00E+00	-5.57E-04	-7.03E-03	0.00E+00	0.00E+00	0.00E+00	0.00E+00	0.00E+00	0.00E+00	-7.00E-03	5.42E-03	1.33E-02	9.33E-03	0.00E+00	-1.81E-02	2.92E-02
0.00E+00	0.00E+00	6.63E-04	0.00E+00	0.00E+00	8.77E-03	0.00E+00	-4.42E-04	0.00E+00	0.00E+00	0.00E+00	0.00E+00	1.64E-03	0.00E+00	1.61E-02	4.81E-03	0.00E+00	0.00E+00	2.33E-03	1.61E-03	0.00E+00	4.26E-03	0.00E+00	4.68E-03	1.04E-02	1.11E-02	2.80E-03	0.00E+00	8.33E-03	0.00E+00	-6.36E-03	2.74E-02	2.55E-02	0.00E+00	0.00E+00	0.00E+00	0.00E+00	0.00E+00	0.00E+00	0.00E+00	-6.86E-03	0.00E+00	0.00E+00	0.00E+00	0.00E+00	0.00E+00	0.00E+00	0.00E+00	0.00E+00	0.00E+00
0.00E+00	0.00E+00	4.16E-04	8.87E-03	0.00E+00	0.00E+00	-3.21E-02	-1.30E-02	0.00E+00	0.00E+00	0.00E+00	1.01E-02	3.95E-03	6.33E-03	-2.02E-02	0.00E+00	0.00E+00	1.28E-03	1.13E-02	1.02E-02	9.78E-03	1.09E-02	-3.64E-04	9.00E-03	0.00E+00	0.00E+00	0.00E+00	0.00E+00	0.00E+00	0.00E+00	-5.11E-04	1.67E-02	3.15E-02	0.00E+00	6.78E-03	7.65E-03	0.00E+00	0.00E+00	-2.05E-02	-1.67E-03	0.00E+00	0.00E+00	0.00E+00	9.27E-03	0.00E+00	0.00E+00	0.00E+00	0.00E+00	1.48E-02	-2.78E-04
0.00E+00	0.00E+00	0.00E+00	0.00E+00	4.61E-03	5.83E-03	4.18E-03	3.40E-04	7.59E-03	0.00E+00	0.00E+00	0.00E+00	3.23E-02	0.00E+00	6.65E-03	0.00E+00	8.58E-03	0.00E+00	-2.55E-03	2.01E-02	0.00E+00	2.33E-03	-2.36E-03	0.00E+00	0.00E+00	6.73E-03	0.00E+00	6.28E-03	0.00E+00	8.64E-04	0.00E+00	0.00E+00	-6.59E-03	0.00E+00	1.79E-02	4.52E-03	3.50E-02	2.16E-02	3.91E-04	5.81E-03	0.00E+00	-1.39E-02	1.52E-02	0.00E+00	-6.38E-03	4.99E-03	-4.95E-03	1.58E-02	7.02E-02	1.74E-02
4.82E-02	1.38E-01	1.24E-02	7.44E-02	2.62E-02	3.28E-02	1.46E-02	1.01E-01	2.16E-02	2.61E-02	4.25E-02	6.70E-02	3.92E-02	5.29E-02	4.79E-02	6.10E-02	3.01E-02	4.00E-02	-7.07E-03	-4.08E-02	4.05E-02	5.94E-02	6.41E-02	5.49E-02	6.28E-02	6.63E-02	2.78E-02	1.76E-02	4.14E-02	5.89E-02	1.43E-02	6.29E-03	3.51E-03	4.55E-03	0.00E+00	1.36E-02	-2.01E-03	0.00E+00	0.00E+00	0.00E+00	0.00E+00	0.00E+00	0.00E+00	0.00E+00	0.00E+00	0.00E+00	0.00E+00	0.00E+00	0.00E+00	0.00E+00
5.70E-03	1.51E-01	2.09E-03	3.13E-02	2.99E-03	6.93E-02	-1.67E-02	1.13E-01	3.99E-02	1.18E-03	2.36E-03	6.43E-02	1.04E-02	6.90E-02	6.85E-02	5.87E-02	5.38E-04	1.55E-02	-2.88E-02	-5.61E-02	9.81E-03	6.37E-02	4.41E-02	2.28E-02	5.41E-02	1.12E-01	2.43E-02	4.08E-02	9.43E-03	5.60E-02	-5.69E-03	3.96E-02	5.56E-02	2.92E-02	3.77E-03	-3.77E-03	1.04E-03	1.79E-02	-7.70E-03	9.77E-03	6.86E-03	2.11E-02	0.00E+00	-3.14E-03	0.00E+00	1.34E-03	4.78E-04	0.00E+00	-3.66E-03	0.00E+00
3.61E-02	4.92E-02	2.16E-02	7.56E-02	1.26E-02	2.29E-02	4.19E-02	4.19E-02	1.93E-02	3.08E-02	4.44E-02	3.83E-02	6.74E-02	2.63E-02	7.04E-03	5.03E-02	4.37E-02	2.38E-02	6.61E-02	5.87E-02	5.85E-02	6.99E-02	6.27E-02	5.98E-02	8.01E-02	7.42E-02	8.64E-02	4.56E-02	6.36E-02	5.33E-02	2.68E-02	2.35E-02	6.16E-02	1.01E-03	1.37E-02	1.33E-02	7.64E-03	1.28E-02	4.93E-03	8.84E-03	5.04E-03	0.00E+00	9.37E-03	0.00E+00	9.47E-03	0.00E+00	-2.13E-03	-1.48E-03	1.29E-02	4.03E-02
3.20E-02	9.10E-02	5.13E-02	2.53E-02	1.06E-02	7.68E-02	2.32E-02	1.38E-01	1.21E-02	5.99E-03	2.05E-02	8.45E-02	4.70E-02	1.37E-01	6.75E-02	1.20E-01	2.24E-02	4.08E-03	-2.04E-02	-6.11E-03	3.55E-02	9.81E-02	5.96E-02	3.08E-03	4.02E-02	1.39E-01	2.93E-02	1.93E-02	3.21E-02	9.85E-02	2.96E-02	2.62E-02	8.52E-02	-3.08E-03	1.33E-03	-1.34E-02	5.78E-03	3.77E-02	-1.20E-02	0.00E+00	4.05E-03	5.70E-04	8.31E-03	-9.67E-04	0.00E+00	-3.63E-03	0.00E+00	0.00E+00	4.05E-03	9.56E-03
-2.68E-03	4.43E-02	1.76E-02	2.72E-02	1.12E-02	2.34E-02	6.72E-02	5.03E-02	-7.48E-04	-1.81E-02	1.08E-02	9.26E-03	1.31E-02	5.33E-03	2.33E-03	2.54E-02	4.16E-03	6.53E-04	7.33E-05	1.03E-01	-1.57E-02	6.43E-02	1.80E-02	3.39E-02	3.90E-02	1.64E-02	1.35E-02	0.00E+00	2.40E-02	3.37E-02	5.62E-03	9.12E-03	1.67E-03	0.00E+00	-4.76E-03	9.32E-03	2.80E-02	2.61E-02	-8.44E-03	0.00E+00	7.26E-03	0.00E+00	7.36E-03	0.00E+00	0.00E+00	0.00E+00	0.00E+00	0.00E+00	3.80E-02	7.95E-03
9.04E-02	2.40E-01	3.14E-02	-1.52E-02	-6.84E-03	1.07E-01	-6.44E-02	1.66E-01	2.71E-02	-2.44E-02	-1.43E-02	1.76E-01	9.01E-03	1.01E-01	4.75E-02	1.02E-01	4.06E-02	6.50E-03	-7.92E-02	-5.21E-02	1.06E-02	1.21E-01	2.41E-02	-3.72E-03	2.26E-02	1.76E-01	2.41E-02	1.36E-02	-1.31E-02	8.52E-02	2.98E-02	9.64E-02	1.73E-01	5.96E-02	6.34E-03	-8.47E-03	-3.39E-03	1.02E-01	1.65E-02	-8.60E-04	-2.00E-02	-3.54E-03	-5.23E-03	0.00E+00	4.83E-03	-1.64E-05	2.09E-02	-5.75E-03	3.79E-02	1.89E-02
6.77E-02	1.81E-01	7.98E-02	2.76E-02	3.14E-02	7.18E-02	9.28E-02	1.62E-01	4.57E-02	1.37E-02	2.24E-02	5.36E-02	-1.08E-02	9.15E-02	9.54E-02	1.72E-01	5.16E-02	5.41E-02	3.49E-02	1.14E-01	9.89E-02	1.50E-01	1.08E-01	1.25E-02	5.82E-02	1.36E-01	5.30E-02	2.40E-02	9.80E-03	4.01E-02	7.76E-03	3.85E-02	5.64E-02	2.79E-02	1.30E-02	3.84E-02	1.81E-02	8.96E-02	-3.97E-03	3.43E-02	7.52E-04	-2.62E-03	5.55E-03	-1.28E-03	6.05E-03	5.81E-04	-3.43E-03	1.84E-02	5.69E-02	3.25E-02
3.15E-02	5.61E-02	6.43E-02	6.60E-02	6.21E-02	3.95E-02	4.32E-02	8.82E-02	2.28E-02	1.58E-02	1.38E-02	4.74E-02	7.75E-02	4.64E-02	4.24E-02	4.40E-02	8.75E-02	6.54E-02	4.04E-02	3.77E-02	3.72E-02	8.97E-02	9.04E-02	7.99E-02	1.07E-01	1.55E-01	9.56E-02	6.74E-02	9.35E-02	1.52E-01	1.97E-01	1.24E-01	2.43E-01	1.37E-01	1.10E-01	1.06E-01	1.31E-01	2.36E-01	3.51E-02	2.13E-02	2.92E-02	3.22E-02	3.93E-02	3.20E-02	2.39E-02	1.84E-02	2.25E-02	2.64E-02	1.45E-01	8.33E-02
-3.50E-03	1.13E-02	3.80E-02	2.58E-02	6.81E-03	1.95E-02	2.48E-02	4.62E-02	-3.34E-03	1.32E-02	1.70E-02	1.72E-02	6.54E-02	2.85E-02	3.19E-02	4.56E-02	5.57E-02	4.97E-02	1.48E-02	6.72E-03	4.68E-02	7.79E-02	5.63E-02	3.43E-02	5.23E-02	5.42E-02	9.10E-02	8.74E-02	6.88E-02	7.75E-02	1.28E-01	1.19E-01	1.25E-01	9.19E-02	5.86E-02	5.34E-02	1.04E-01	1.47E-01	1.53E-02	2.33E-02	2.92E-02	6.84E-02	3.25E-02	1.23E-02	4.53E-02	3.21E-02	6.59E-02	2.80E-02	1.61E-01	7.58E-02
9.59E-02	1.22E-01	9.16E-02	9.57E-02	7.82E-02	9.15E-02	7.67E-02	1.39E-01	4.41E-02	3.33E-02	3.10E-02	5.19E-02	6.68E-02	8.03E-02	7.12E-02	1.01E-01	1.49E-01	1.02E-01	1.14E-01	1.58E-01	4.57E-02	1.45E-01	1.79E-01	8.90E-02	1.38E-01	1.86E-01	1.61E-01	1.79E-01	1.08E-01	1.41E-01	3.66E-01	1.36E-01	2.08E-01	6.69E-02	5.83E-02	9.56E-02	9.68E-02	1.44E-01	1.43E-03	5.33E-02	1.59E-02	3.83E-02	1.47E-02	4.74E-02	2.45E-02	2.13E-02	3.98E-02	4.80E-02	1.00E-01	8.04E-02
2.95E-02	2.55E-02	4.03E-02	2.79E-02	8.24E-03	6.85E-03	1.30E-02	6.95E-02	0.00E+00	8.42E-03	1.03E-02	6.88E-04	2.69E-02	0.00E+00	-1.40E-03	3.13E-02	4.52E-02	1.36E-02	1.35E-02	-9.40E-04	1.04E-02	4.75E-02	7.58E-02	1.96E-02	3.47E-02	2.87E-02	7.61E-02	5.40E-02	4.64E-02	9.33E-02	1.07E-01	1.50E-01	2.09E-01	1.19E-01	9.90E-02	4.97E-02	1.22E-01	1.62E-01	4.95E-03	5.59E-02	6.26E-02	8.70E-02	3.50E-02	3.87E-02	3.50E-02	6.76E-02	8.31E-02	1.11E-01	1.90E-01	1.04E-01
2.48E-03	1.73E-02	2.21E-02	3.05E-02	4.43E-02	8.45E-03	3.88E-02	3.62E-02	-7.09E-03	0.00E+00	0.00E+00	7.13E-03	3.42E-02	1.84E-02	6.84E-04	6.02E-03	5.60E-02	2.03E-02	9.79E-03	3.68E-02	1.13E-02	8.12E-02	8.32E-02	2.49E-02	2.61E-02	5.37E-02	1.04E-01	4.63E-02	4.06E-02	7.21E-02	1.23E-01	8.60E-02	1.61E-01	1.02E-01	4.05E-02	7.98E-02	4.81E-02	9.66E-02	2.04E-02	2.56E-02	1.25E-02	1.95E-02	4.04E-02	3.18E-02	1.35E-02	4.03E-02	2.59E-02	4.62E-02	1.48E-01	4.10E-02
4.57E-02	4.67E-02	3.10E-02	6.98E-02	1.40E-02	-1.06E-03	4.97E-02	1.18E-01	2.01E-02	9.94E-03	-6.23E-04	1.51E-02	3.80E-02	7.44E-03	2.00E-02	2.50E-02	1.19E-01	1.46E-02	2.74E-02	5.06E-02	3.89E-02	4.66E-02	1.35E-01	4.16E-02	7.60E-02	6.86E-02	7.81E-02	9.64E-02	6.07E-02	8.27E-02	1.83E-01	1.84E-01	1.99E-01	7.66E-02	8.30E-02	5.00E-02	1.06E-01	1.80E-01	5.90E-03	1.69E-02	2.75E-02	2.86E-02	6.99E-02	4.36E-02	5.72E-02	6.04E-02	9.01E-02	4.34E-02	1.94E-01	7.96E-02
4.68E-02	2.22E-01	7.13E-02	-2.26E-02	-1.65E-02	1.06E-01	2.85E-02	1.32E-01	3.30E-02	-1.36E-02	3.97E-02	1.07E-01	1.53E-02	8.89E-02	1.14E-01	1.22E-01	2.97E-02	7.11E-02	-2.14E-02	3.55E-02	-1.30E-02	1.07E-01	5.92E-02	1.44E-02	4.40E-02	1.58E-01	1.30E-02	3.49E-02	-6.61E-04	1.10E-01	3.34E-02	1.30E-01	2.01E-01	1.06E-01	2.11E-02	1.80E-02	6.16E-02	1.39E-01	-6.23E-03	3.75E-03	-5.54E-02	-5.01E-03	5.39E-03	1.17E-02	7.40E-04	-6.25E-03	6.23E-04	-4.66E-03	3.28E-02	4.95E-02
1.84E-01	2.05E-01	1.24E-01	5.14E-02	7.38E-02	1.32E-01	3.60E-02	2.35E-01	1.12E-01	-5.01E-03	5.05E-02	1.68E-01	7.76E-02	1.46E-01	1.28E-01	1.47E-01	1.35E-01	1.29E-01	6.33E-02	1.38E-01	8.76E-02	2.23E-01	1.74E-01	7.61E-02	1.15E-01	1.94E-01	1.27E-01	1.60E-01	7.09E-02	1.17E-01	1.41E-01	1.63E-01	2.06E-01	1.38E-01	4.74E-03	4.26E-02	1.38E-01	1.68E-01	1.88E-02	-1.17E-02	4.58E-03	2.49E-02	2.17E-02	2.00E-02	-1.39E-02	2.01E-02	4.25E-02	2.86E-03	7.31E-02	3.42E-02
5.16E-03	7.72E-04	-2.11E-03	3.60E-03	1.58E-02	-2.76E-03	8.93E-03	6.15E-03	-4.30E-03	8.20E-03	0.00E+00	-4.65E-03	2.38E-03	4.75E-03	2.74E-03	-4.76E-04	2.02E-02	1.83E-02	1.16E-02	1.05E-02	2.72E-02	4.36E-02	1.46E-02	2.38E-02	3.15E-02	8.35E-03	6.27E-02	1.94E-02	2.08E-02	2.05E-02	3.07E-02	1.52E-02	6.11E-02	6.19E-03	5.01E-02	3.10E-02	3.02E-02	5.92E-02	0.00E+00	0.00E+00	-1.17E-02	1.01E-02	2.65E-02	0.00E+00	-2.80E-03	0.00E+00	5.31E-02	4.73E-03	1.37E-01	2.16E-02
0.00E+00	-4.45E-03	1.17E-02	2.97E-03	1.77E-03	7.36E-03	3.45E-03	-3.70E-03	-2.44E-03	-2.98E-04	2.89E-04	-1.53E-02	-1.47E-03	-6.94E-03	-1.32E-04	0.00E+00	2.58E-04	0.00E+00	2.32E-02	2.84E-02	2.43E-03	1.72E-02	0.00E+00	1.09E-02	2.00E-02	2.64E-02	1.01E-02	0.00E+00	1.41E-02	0.00E+00	2.76E-04	3.15E-02	2.19E-02	0.00E+00	1.03E-02	6.63E-03	2.09E-02	2.36E-02	-4.05E-03	4.50E-03	3.12E-03	0.00E+00	0.00E+00	0.00E+00	4.84E-03	1.05E-02	-3.00E-03	0.00E+00	4.87E-02	1.95E-03
0.00E+00	-7.15E-03	0.00E+00	6.08E-03	5.72E-03	-1.41E-02	-2.68E-03	1.41E-03	8.65E-03	6.79E-03	0.00E+00	0.00E+00	9.39E-03	1.66E-03	8.62E-03	0.00E+00	-1.78E-03	5.15E-04	0.00E+00	1.27E-02	0.00E+00	3.99E-02	5.48E-04	0.00E+00	1.22E-02	1.23E-02	-2.32E-03	2.22E-03	4.03E-03	0.00E+00	9.02E-03	1.43E-03	2.29E-02	1.73E-02	5.12E-02	4.11E-02	1.32E-03	7.31E-02	0.00E+00	7.38E-02	-3.53E-03	8.01E-04	4.58E-02	3.56E-03	2.34E-02	2.34E-02	3.49E-02	4.80E-03	1.02E-01	1.34E-02
-1.95E-05	1.28E-02	1.14E-02	1.03E-02	5.48E-03	1.39E-02	1.76E-02	2.62E-02	9.52E-04	-1.46E-03	2.19E-02	5.88E-03	1.54E-02	0.00E+00	2.02E-02	9.41E-04	8.80E-03	2.42E-03	2.91E-02	3.52E-02	0.00E+00	2.07E-02	4.07E-02	0.00E+00	0.00E+00	0.00E+00	3.84E-04	3.81E-03	1.04E-02	2.14E-02	1.68E-02	3.61E-02	7.81E-02	4.82E-02	6.36E-02	5.67E-02	5.38E-02	6.32E-02	1.23E-02	3.88E-02	-6.17E-04	5.10E-03	3.61E-02	3.03E-02	6.24E-02	-3.68E-03	4.60E-02	4.59E-02	2.02E-01	9.66E-02
0.00E+00	6.50E-03	1.22E-02	1.26E-02	0.00E+00	0.00E+00	-5.50E-03	2.23E-02	0.00E+00	0.00E+00	1.36E-02	0.00E+00	-9.44E-03	0.00E+00	-1.42E-02	0.00E+00	5.56E-02	0.00E+00	2.64E-02	7.45E-03	4.52E-03	4.18E-03	0.00E+00	-3.30E-03	0.00E+00	1.12E-02	8.97E-03	0.00E+00	1.17E-02	0.00E+00	0.00E+00	-1.81E-03	2.23E-02	3.83E-02	6.82E-03	2.84E-02	9.42E-03	8.44E-02	0.00E+00	2.35E-02	8.14E-03	9.77E-03	4.54E-02	1.77E-02	-8.84E-04	7.41E-03	3.58E-02	3.60E-02	1.02E-01	6.70E-02
1.98E-02	-9.75E-03	4.23E-02	2.60E-02	2.21E-02	0.00E+00	1.36E-02	1.48E-02	0.00E+00	0.00E+00	1.01E-02	5.12E-03	1.53E-02	0.00E+00	0.00E+00	0.00E+00	6.91E-03	6.88E-03	1.43E-02	7.52E-02	0.00E+00	3.98E-02	3.56E-02	2.74E-02	4.65E-03	2.22E-02	1.74E-02	2.71E-02	6.17E-03	9.20E-03	3.11E-02	1.37E-02	5.45E-02	-8.77E-04	8.18E-02	2.62E-02	3.98E-02	6.19E-02	0.00E+00	7.01E-02	1.17E-02	3.34E-02	1.00E-01	6.68E-02	6.06E-02	4.17E-02	1.07E-01	4.97E-02	2.50E-01	1.30E-01
3.73E-02	1.22E-02	1.23E-02	0.00E+00	6.12E-03	7.22E-03	1.59E-02	4.76E-02	0.00E+00	0.00E+00	0.00E+00	0.00E+00	1.27E-02	0.00E+00	0.00E+00	2.32E-03	1.82E-02	1.25E-02	8.02E-03	4.71E-02	0.00E+00	2.04E-02	0.00E+00	0.00E+00	0.00E+00	0.00E+00	1.11E-02	6.19E-03	0.00E+00	1.40E-02	0.00E+00	7.59E-03	3.84E-02	1.18E-02	8.69E-02	-1.60E-02	2.37E-02	7.47E-02	-4.91E-03	2.77E-02	1.14E-02	0.00E+00	1.07E-01	5.62E-02	3.02E-02	5.96E-02	1.67E-01	7.10E-02	2.37E-01	1.18E-01
3.80E-02	1.22E-02	3.36E-02	4.24E-02	1.61E-02	0.00E+00	2.72E-02	5.13E-02	0.00E+00	9.99E-03	0.00E+00	-9.44E-03	4.40E-02	8.04E-03	0.00E+00	0.00E+00	7.80E-02	0.00E+00	6.74E-03	1.50E-02	0.00E+00	2.47E-02	3.45E-02	2.80E-03	0.00E+00	0.00E+00	3.60E-03	5.61E-02	2.47E-03	1.52E-02	4.58E-02	1.28E-02	3.60E-02	5.97E-02	9.62E-02	2.13E-03	4.01E-02	1.18E-01	3.40E-02	6.37E-02	2.41E-02	-4.11E-03	2.05E-01	1.09E-01	5.60E-02	6.09E-02	2.02E-01	1.54E-01	3.09E-01	1.61E-01
5.43E-03	0.00E+00	0.00E+00	6.93E-03	4.16E-02	0.00E+00	2.46E-03	2.14E-03	4.26E-03	0.00E+00	1.30E-02	1.36E-02	-1.41E-03	-1.75E-03	0.00E+00	0.00E+00	1.25E-02	8.00E-03	0.00E+00	2.45E-02	0.00E+00	0.00E+00	1.13E-02	1.11E-02	1.47E-02	0.00E+00	3.18E-03	9.64E-03	1.50E-02	2.47E-02	4.01E-02	2.25E-02	2.33E-02	2.51E-02	6.23E-02	4.45E-02	2.75E-02	-4.87E-03	3.28E-02	4.98E-02	2.87E-02	4.03E-02	5.65E-02	0.00E+00	3.63E-02	2.66E-02	7.04E-02	7.95E-03	2.33E-01	6.79E-02
1.52E-02	2.31E-02	1.48E-02	1.51E-02	0.00E+00	0.00E+00	1.17E-02	1.10E-02	0.00E+00	6.93E-03	0.00E+00	0.00E+00	1.22E-02	0.00E+00	0.00E+00	1.76E-02	3.09E-02	0.00E+00	0.00E+00	1.93E-02	1.30E-02	3.42E-02	2.74E-02	0.00E+00	0.00E+00	1.09E-02	1.45E-02	2.87E-02	4.16E-03	0.00E+00	8.36E-02	8.13E-03	5.85E-02	2.91E-02	4.44E-02	4.24E-02	2.36E-02	3.24E-02	2.96E-02	7.57E-03	2.23E-02	8.05E-03	7.37E-02	2.24E-02	3.92E-02	5.61E-02	1.75E-01	3.69E-02	3.38E-01	7.70E-02
1.68E-02	3.21E-02	3.79E-02	7.02E-03	-2.46E-03	5.66E-03	1.76E-02	5.86E-02	5.85E-03	0.00E+00	0.00E+00	2.43E-02	6.32E-02	2.47E-04	0.00E+00	-6.89E-03	5.96E-02	1.19E-02	-4.02E-03	6.82E-02	-6.92E-03	4.14E-03	3.41E-02	2.24E-02	1.24E-02	3.29E-02	5.28E-02	4.38E-02	4.22E-02	3.45E-02	6.90E-02	6.10E-02	1.17E-01	5.38E-02	1.25E-01	7.59E-02	2.70E-02	3.19E-02	1.08E-02	6.65E-02	4.08E-02	1.76E-02	1.60E-01	5.82E-02	6.80E-02	6.99E-02	2.81E-01	9.49E-02	3.80E-01	2.24E-01
1.32E-02	8.77E-03	8.02E-03	1.30E-02	1.15E-02	0.00E+00	-2.05E-03	7.50E-03	-1.23E-03	1.92E-03	0.00E+00	0.00E+00	-9.54E-04	0.00E+00	0.00E+00	0.00E+00	3.45E-02	0.00E+00	0.00E+00	2.77E-02	0.00E+00	0.00E+00	7.64E-03	1.02E-02	2.37E-02	8.81E-03	1.89E-03	1.91E-02	3.34E-02	3.46E-02	3.48E-02	2.51E-02	5.70E-02	2.55E-02	1.14E-01	4.56E-02	1.62E-02	3.89E-02	1.66E-02	4.52E-02	1.25E-02	3.17E-02	6.94E-02	3.94E-02	4.34E-02	3.50E-02	7.11E-02	8.35E-02	2.49E-01	6.95E-02
3.82E-02	9.73E-03	7.76E-03	2.89E-02	6.90E-03	3.97E-03	-8.02E-03	4.08E-02	2.03E-04	0.00E+00	0.00E+00	0.00E+00	2.13E-03	1.54E-02	5.00E-03	0.00E+00	2.97E-02	3.29E-02	7.17E-03	6.55E-02	8.85E-03	1.80E-02	5.52E-02	1.45E-02	5.07E-02	9.76E-03	2.32E-02	2.46E-02	2.05E-02	1.66E-02	4.87E-02	8.63E-02	9.93E-02	3.87E-02	1.19E-01	5.29E-02	6.28E-02	9.03E-02	1.80E-02	2.99E-02	9.35E-03	3.35E-02	8.05E-02	7.12E-03	6.22E-02	3.61E-02	1.52E-01	1.18E-01	2.97E-01	1.33E-01
5.03E-02	2.77E-02	2.75E-02	-8.11E-04	0.00E+00	8.21E-03	-1.27E-03	4.69E-02	-7.62E-03	0.00E+00	7.72E-03	0.00E+00	4.04E-02	8.14E-03	1.32E-02	1.02E-02	5.90E-02	1.59E-02	7.54E-03	4.76E-02	1.50E-02	3.91E-02	6.79E-02	2.84E-02	1.13E-02	1.22E-02	1.47E-02	4.23E-02	1.43E-02	3.64E-02	8.99E-02	1.12E-01	1.00E-01	8.19E-02	1.50E-01	6.21E-02	7.35E-02	8.46E-02	3.52E-02	1.25E-01	6.18E-02	7.78E-02	1.63E-01	5.24E-02	1.01E-01	6.76E-02	2.94E-01	6.02E-02	3.41E-01	2.25E-01
3.48E-02	2.30E-02	1.17E-02	1.24E-02	0.00E+00	2.01E-02	3.26E-02	2.59E-02	-2.17E-03	6.61E-03	0.00E+00	1.40E-02	3.33E-02	1.61E-02	1.26E-02	7.62E-03	4.69E-02	1.61E-03	2.06E-03	7.16E-02	0.00E+00	2.01E-02	7.66E-02	4.45E-03	6.07E-04	3.28E-02	2.22E-02	4.61E-02	-6.38E-03	3.29E-02	1.00E-01	4.68E-02	1.42E-01	9.56E-02	1.42E-01	4.66E-02	5.65E-02	1.12E-01	4.20E-02	8.04E-02	3.59E-02	7.53E-02	1.08E-01	6.89E-02	9.37E-02	4.23E-02	2.01E-01	1.01E-01	1.80E-01	1.62E-01
4.93E-02	6.22E-02	2.78E-02	1.41E-02	2.97E-02	1.06E-02	4.33E-02	6.44E-02	1.05E-02	5.92E-03	1.42E-02	5.53E-03	8.98E-04	1.88E-02	0.00E+00	1.43E-02	1.14E-01	8.57E-03	2.25E-02	2.17E-02	-2.18E-03	4.54E-02	8.28E-02	5.59E-03	2.98E-02	5.85E-02	9.92E-02	1.11E-01	5.36E-02	4.73E-02	1.85E-01	1.20E-01	1.67E-01	1.22E-01	2.18E-01	7.89E-02	1.03E-01	1.73E-01	4.83E-02	1.44E-01	1.04E-01	9.95E-02	2.30E-01	1.64E-01	1.67E-01	1.36E-01	2.49E-01	2.23E-01	2.47E-01	2.81E-01
1.84E-01	1.41E-01	2.47E-01	3.02E-01	3.18E-01	1.70E-01	9.05E-02	2.54E-01	1.74E-01	2.65E-01	2.57E-01	1.51E-01	1.49E-01	2.58E-01	1.34E-01	1.67E-01	2.62E-01	2.74E-01	2.52E-01	2.67E-01	3.34E-01	2.88E-01	2.90E-01	3.12E-01	3.70E-01	1.56E-01	3.12E-01	3.04E-01	3.98E-01	3.45E-01	4.00E-01	5.51E-02	6.91E-02	-5.89E-03	1.26E-01	2.20E-01	5.19E-02	8.02E-02	1.28E-01	1.16E-01	2.11E-01	1.93E-01	5.78E-03	1.20E-02	4.82E-02	6.95E-02	6.33E-02	2.73E-02	1.12E-01	1.43E-01
1.01E-01	1.52E-01	1.13E-01	1.22E-01	9.46E-02	1.24E-01	1.58E-01	1.61E-01	2.86E-02	5.68E-02	4.31E-02	9.23E-02	1.29E-01	7.98E-02	7.18E-02	5.26E-02	1.74E-01	1.25E-01	1.05E-01	2.02E-01	1.06E-01	1.67E-01	1.50E-01	1.48E-01	1.65E-01	1.68E-01	1.58E-01	1.81E-01	1.44E-01	2.07E-01	2.47E-01	8.17E-02	1.46E-01	6.43E-02	1.11E-01	1.84E-01	1.19E-01	1.74E-01	5.24E-02	1.42E-01	1.18E-01	1.00E-01	7.59E-02	5.47E-02	2.93E-02	5.44E-02	3.90E-02	9.41E-02	1.44E-01	5.73E-02
7.81E-02	8.00E-02	7.26E-02	1.53E-01	6.48E-02	5.04E-02	8.12E-02	1.19E-01	2.95E-02	4.61E-02	3.82E-02	3.30E-02	1.27E-01	1.18E-01	5.47E-02	9.58E-02	1.35E-01	5.98E-02	5.73E-02	1.71E-01	6.68E-02	2.16E-01	1.77E-01	1.63E-01	1.28E-01	1.41E-01	1.53E-01	1.21E-01	8.87E-02	3.12E-01	1.94E-01	1.69E-01	2.47E-01	2.07E-01	1.59E-01	1.38E-01	1.81E-01	2.58E-01	7.25E-02	1.62E-01	8.86E-02	1.90E-01	1.53E-01	9.03E-02	1.46E-01	8.46E-02	1.07E-01	1.94E-01	2.28E-01	1.93E-01
2.18E-02	2.64E-02	1.90E-02	3.86E-02	2.95E-02	1.51E-02	5.33E-02	5.69E-02	2.28E-02	2.13E-02	0.00E+00	1.19E-02	6.35E-02	-1.40E-03	-1.03E-02	-5.01E-03	8.35E-02	2.68E-02	3.19E-02	8.20E-02	3.28E-02	8.47E-02	4.77E-02	2.07E-02	3.96E-02	2.00E-02	3.63E-02	3.45E-02	5.91E-02	4.30E-02	8.02E-02	5.05E-02	9.40E-02	5.14E-02	1.94E-01	6.19E-02	1.04E-01	7.96E-02	1.50E-02	9.18E-02	5.34E-02	3.82E-02	1.91E-01	9.68E-02	1.23E-01	8.55E-02	1.95E-01	1.63E-01	2.78E-01	2.53E-01
0.00E+00	-2.02E-02	9.66E-04	2.21E-02	1.95E-02	-1.62E-05	4.74E-03	-5.39E-03	-8.87E-03	1.51E-02	1.75E-02	6.02E-03	4.81E-02	2.82E-03	1.70E-02	7.36E-03	1.64E-02	6.25E-03	-7.54E-04	6.78E-02	6.40E-03	3.72E-02	1.91E-03	2.43E-02	-1.96E-03	3.14E-03	4.28E-03	1.71E-03	9.27E-03	2.00E-02	4.29E-03	4.99E-02	5.34E-02	4.95E-02	1.74E-01	1.20E-01	6.10E-02	7.25E-02	4.02E-02	5.70E-02	5.23E-02	2.89E-02	9.75E-02	1.70E-02	6.26E-02	5.91E-02	1.38E-01	6.34E-02	3.38E-01	1.78E-01
4.31E-02	1.18E-02	7.91E-03	1.96E-02	0.00E+00	0.00E+00	4.51E-02	9.47E-03	0.00E+00	0.00E+00	1.08E-02	4.85E-03	5.75E-03	9.89E-03	5.47E-03	1.06E-03	1.97E-02	6.15E-03	0.00E+00	1.83E-02	3.23E-03	4.34E-02	2.31E-02	-1.78E-03	-3.02E-03	1.12E-02	2.07E-02	2.35E-02	-6.25E-03	2.18E-02	3.23E-02	4.99E-02	5.43E-02	-2.12E-03	1.45E-01	5.13E-02	4.85E-02	7.94E-02	3.70E-02	9.28E-02	3.89E-02	6.54E-02	1.66E-01	6.59E-02	5.75E-02	1.33E-02	1.99E-01	1.07E-01	2.65E-01	1.91E-01
4.95E-02	-2.31E-03	9.52E-02	9.53E-02	5.96E-02	2.55E-02	1.81E-02	9.02E-02	1.36E-02	4.12E-02	0.00E+00	2.03E-02	1.55E-02	3.50E-02	3.50E-03	3.82E-02	1.49E-01	4.88E-02	1.23E-02	1.19E-01	3.49E-02	9.07E-02	5.91E-02	7.91E-02	1.11E-01	1.07E-01	1.05E-01	9.70E-02	1.04E-01	1.21E-01	9.86E-02	1.24E-01	1.95E-01	7.59E-02	5.46E-02	1.60E-01	1.20E-01	2.18E-01	4.17E-02	5.60E-02	9.05E-02	3.12E-02	3.51E-02	1.27E-02	2.17E-02	1.26E-02	5.46E-02	0.00E+00	6.68E-02	4.20E-02
1.39E-01	1.11E-01	1.44E-01	1.63E-01	9.18E-02	7.45E-02	7.78E-02	1.77E-01	7.61E-02	4.61E-02	5.30E-02	7.25E-02	7.27E-02	6.02E-02	9.96E-02	9.76E-02	2.04E-01	8.27E-02	1.04E-01	2.38E-01	1.16E-01	1.69E-01	2.55E-01	1.04E-01	2.31E-01	1.77E-01	2.02E-01	2.41E-01	2.03E-01	1.51E-01	2.51E-01	1.62E-01	1.61E-01	4.87E-02	7.13E-02	1.30E-01	1.48E-01	1.37E-01	4.05E-02	2.98E-02	8.99E-02	4.51E-02	3.44E-02	2.40E-02	1.60E-02	3.80E-02	3.85E-02	2.53E-02	1.05E-01	6.85E-02
8.79E-02	7.34E-02	9.59E-02	9.22E-02	8.38E-02	2.00E-02	7.33E-02	1.03E-01	2.92E-03	-5.38E-03	3.99E-02	5.00E-02	3.86E-02	1.28E-02	2.40E-02	2.05E-02	1.25E-01	5.38E-02	2.71E-02	1.57E-01	9.79E-02	1.41E-01	1.20E-01	1.14E-01	1.63E-01	1.45E-01	1.37E-01	1.55E-01	1.13E-01	1.89E-01	1.83E-01	1.73E-01	2.72E-01	1.13E-01	1.05E-01	1.64E-01	1.37E-01	1.86E-01	5.83E-02	4.24E-02	1.12E-01	5.64E-02	9.86E-02	1.59E-02	3.96E-02	-1.85E-02	4.23E-02	1.65E-02	7.54E-02	6.96E-02
4.80E-02	5.29E-02	6.10E-02	6.64E-02	4.83E-02	2.56E-02	4.79E-02	9.05E-02	2.48E-02	2.91E-02	1.39E-02	1.21E-02	6.22E-02	1.17E-02	-1.70E-03	1.92E-02	1.01E-01	1.17E-02	6.25E-02	4.38E-02	3.27E-02	9.40E-02	8.44E-02	7.42E-02	1.09E-01	3.29E-02	7.70E-02	5.02E-02	1.09E-01	1.37E-01	1.60E-01	9.46E-02	2.08E-01	1.04E-01	5.62E-02	1.15E-01	1.32E-01	1.84E-01	4.61E-02	5.57E-02	5.38E-02	8.97E-02	1.99E-02	4.03E-02	1.39E-02	1.07E-02	3.85E-02	1.98E-02	9.87E-02	6.06E-02
7.57E-02	1.28E-01	5.06E-02	7.12E-02	5.02E-02	6.33E-02	1.15E-01	9.26E-02	2.07E-02	2.14E-02	1.05E-02	5.00E-02	3.01E-02	2.75E-02	3.47E-02	5.80E-02	9.21E-02	7.97E-02	6.61E-02	1.57E-01	1.68E-02	1.00E-01	4.17E-02	5.67E-02	9.48E-02	9.43E-02	6.81E-02	8.34E-02	1.00E-01	1.29E-01	2.12E-01	1.01E-01	1.39E-01	6.25E-02	5.96E-02	8.06E-02	6.82E-02	1.55E-01	3.84E-02	6.39E-02	4.41E-02	1.56E-02	7.47E-02	4.37E-02	3.21E-02	5.28E-03	2.41E-02	5.10E-02	1.29E-01	8.91E-02
2.11E-02	6.17E-02	2.63E-02	6.31E-02	6.12E-02	8.87E-02	1.02E-01	1.44E-01	1.55E-02	4.50E-02	4.56E-02	7.12E-02	5.97E-02	4.93E-02	4.70E-02	1.03E-01	3.71E-02	1.86E-02	3.37E-02	8.33E-02	4.32E-02	1.22E-01	4.74E-02	8.40E-02	6.89E-02	1.39E-01	8.85E-02	1.82E-02	8.12E-02	9.16E-02	5.95E-02	6.56E-02	1.22E-01	2.90E-02	6.48E-03	6.15E-02	7.42E-02	1.14E-01	1.59E-02	2.64E-02	2.32E-02	2.49E-02	3.50E-02	0.00E+00	2.41E-02	0.00E+00	2.85E-02	0.00E+00	4.19E-02	3.46E-02
2.68E-02	1.77E-01	9.37E-02	4.05E-02	6.20E-02	3.41E-02	5.17E-02	1.61E-01	4.96E-02	5.02E-03	1.54E-02	8.41E-02	5.98E-02	8.27E-02	5.60E-02	1.48E-01	8.40E-02	3.89E-02	4.36E-02	1.61E-01	4.97E-02	1.31E-01	6.44E-02	5.50E-02	5.59E-02	1.54E-01	4.14E-02	1.02E-02	7.05E-02	9.22E-02	6.44E-02	7.20E-02	1.75E-01	5.12E-02	-4.41E-03	1.27E-02	7.95E-02	1.37E-01	1.45E-02	3.22E-02	-7.94E-03	-2.08E-02	1.02E-02	0.00E+00	9.14E-03	2.49E-02	1.44E-02	1.84E-02	2.72E-02	-3.52E-03
3.36E-02	3.96E-02	6.28E-03	3.19E-02	5.13E-02	1.49E-02	3.52E-03	1.20E-01	3.73E-03	-1.94E-03	6.88E-03	3.67E-02	5.94E-02	2.68E-02	7.20E-03	1.11E-01	7.39E-02	2.77E-02	2.98E-02	9.14E-02	7.24E-02	1.48E-01	8.42E-02	7.30E-02	6.60E-02	1.30E-01	5.69E-02	1.63E-02	4.95E-02	1.34E-01	4.59E-02	2.05E-01	1.32E-01	9.45E-02	2.66E-02	-2.94E-02	7.15E-02	1.05E-01	3.53E-02	3.58E-02	-1.48E-02	5.28E-02	4.23E-02	1.81E-02	-6.80E-03	0.00E+00	1.76E-02	0.00E+00	5.07E-02	3.48E-03
8.72E-02	1.43E-01	1.46E-01	1.04E-01	8.15E-02	1.30E-01	1.40E-01	2.02E-01	4.62E-02	4.12E-02	4.81E-02	9.68E-02	1.95E-01	1.13E-01	4.69E-02	1.15E-01	2.18E-01	5.44E-02	1.09E-01	2.74E-01	5.83E-02	2.54E-01	1.67E-01	1.48E-01	1.48E-01	1.74E-01	1.82E-01	1.33E-01	1.20E-01	1.59E-01	1.73E-01	2.04E-01	2.69E-01	1.58E-01	6.77E-02	1.26E-01	1.69E-01	2.97E-01	2.33E-02	1.48E-02	8.57E-02	8.60E-02	5.85E-02	7.82E-02	1.26E-02	5.97E-02	-7.25E-03	4.36E-02	1.18E-01	8.95E-02
1.60E-02	4.34E-02	9.94E-02	5.37E-02	1.86E-02	3.69E-02	2.04E-02	1.08E-01	7.31E-03	1.06E-03	3.28E-02	4.64E-02	5.55E-02	2.38E-02	6.11E-02	1.26E-01	9.88E-02	3.77E-02	4.20E-02	1.45E-01	6.51E-02	1.68E-01	9.78E-02	8.77E-02	9.68E-02	2.60E-01	8.12E-02	9.38E-02	6.39E-02	1.61E-01	8.88E-02	2.19E-01	2.80E-01	1.74E-01	1.53E-02	2.75E-02	1.03E-01	2.54E-01	1.61E-03	1.19E-02	2.83E-02	-1.04E-02	4.56E-03	3.22E-02	5.75E-03	1.31E-02	-1.68E-03	7.90E-03	8.25E-02	3.92E-02
7.04E-02	5.57E-02	1.08E-01	1.36E-01	9.75E-02	7.26E-02	6.98E-02	1.43E-01	5.97E-02	2.10E-02	4.99E-02	8.11E-02	1.57E-01	4.54E-02	4.33E-02	7.44E-02	1.30E-01	8.40E-02	1.12E-01	1.39E-01	1.37E-01	2.11E-01	1.74E-01	9.54E-02	1.59E-01	1.06E-01	1.87E-01	1.06E-01	1.50E-01	1.41E-01	1.84E-01	2.01E-01	2.20E-01	1.51E-01	2.57E-02	1.29E-01	1.80E-01	1.44E-01	3.86E-02	4.67E-02	1.11E-01	3.33E-02	5.31E-02	3.04E-02	4.34E-02	1.42E-02	1.87E-02	3.22E-02	1.49E-01	4.92E-02
6.40E-02	5.00E-02	3.57E-02	6.32E-02	5.06E-03	1.31E-02	2.12E-02	1.38E-01	-6.68E-03	1.07E-02	1.14E-02	1.07E-02	6.13E-02	2.35E-02	1.94E-02	4.34E-02	8.23E-02	3.20E-02	3.88E-02	8.77E-02	4.12E-02	1.11E-01	9.73E-02	6.97E-02	6.87E-02	1.33E-01	5.42E-02	5.82E-02	8.69E-02	6.39E-02	1.30E-01	1.49E-01	1.63E-01	7.34E-02	4.88E-02	5.74E-02	4.45E-02	1.62E-01	4.71E-03	3.87E-02	5.68E-02	4.03E-02	1.98E-02	3.34E-02	2.43E-02	5.13E-03	4.12E-03	2.54E-02	8.09E-02	3.01E-02
6.67E-02	2.71E-02	9.94E-02	1.56E-01	1.30E-01	9.64E-02	5.05E-02	1.80E-01	3.90E-02	5.98E-02	1.37E-02	7.49E-02	9.14E-02	8.75E-02	1.26E-02	8.35E-02	2.05E-01	6.64E-02	1.41E-01	1.82E-01	1.55E-01	2.01E-01	1.41E-01	1.60E-01	1.92E-01	1.70E-01	1.67E-01	1.56E-01	2.36E-01	1.87E-01	1.88E-01	2.43E-01	2.77E-01	1.36E-01	1.43E-01	2.33E-01	2.53E-01	2.90E-01	1.64E-01	6.86E-02	2.20E-01	1.82E-01	8.10E-02	8.60E-02	2.75E-02	7.43E-02	8.29E-02	8.96E-02	2.81E-01	1.17E-01
0.00E+00	0.00E+00	5.29E-03	3.95E-02	0.00E+00	0.00E+00	1.48E-02	-1.60E-03	-6.82E-03	0.00E+00	0.00E+00	0.00E+00	-1.75E-03	0.00E+00	0.00E+00	1.33E-02	8.49E-03	1.53E-02	1.25E-02	2.73E-02	1.57E-02	4.56E-02	1.38E-02	-2.62E-03	3.37E-02	3.73E-02	3.13E-02	1.64E-03	3.99E-02	1.80E-02	9.54E-03	3.48E-02	2.03E-02	-6.03E-03	0.00E+00	1.46E-02	2.26E-02	4.95E-02	5.20E-03	0.00E+00	2.73E-02	0.00E+00	1.04E-02	5.08E-03	-3.17E-03	0.00E+00	1.98E-02	0.00E+00	5.59E-02	9.99E-03
0.00E+00	9.07E-03	5.35E-04	-8.18E-03	-6.99E-03	0.00E+00	-3.95E-03	5.34E-03	3.85E-03	0.00E+00	0.00E+00	0.00E+00	1.18E-02	0.00E+00	0.00E+00	0.00E+00	-4.77E-04	0.00E+00	-4.03E-03	-2.20E-04	0.00E+00	1.13E-02	5.87E-03	1.65E-02	-4.66E-05	9.73E-03	0.00E+00	0.00E+00	-3.49E-03	0.00E+00	1.42E-02	1.31E-02	0.00E+00	0.00E+00	5.06E-03	0.00E+00	0.00E+00	5.49E-03	0.00E+00	2.20E-02	2.88E-03	0.00E+00	0.00E+00	0.00E+00	0.00E+00	0.00E+00	-7.19E-03	-7.86E-03	2.94E-02	1.80E-02
0.00E+00	3.52E-03	3.72E-03	1.25E-02	0.00E+00	3.51E-03	3.06E-03	5.64E-04	0.00E+00	0.00E+00	0.00E+00	6.36E-03	-3.89E-03	0.00E+00	0.00E+00	6.85E-03	1.57E-02	0.00E+00	8.85E-03	3.34E-02	1.56E-02	1.89E-02	1.52E-02	0.00E+00	0.00E+00	0.00E+00	-5.19E-03	9.56E-03	-5.00E-03	5.82E-03	1.25E-02	3.47E-03	3.66E-02	-7.20E-03	4.72E-02	5.17E-02	2.13E-02	3.55E-02	2.20E-02	4.29E-02	1.02E-02	0.00E+00	-5.48E-03	-9.69E-03	6.55E-03	0.00E+00	3.64E-02	0.00E+00	7.47E-02	4.21E-02
7.34E-03	0.00E+00	3.33E-02	7.82E-03	2.26E-03	7.34E-03	-6.60E-03	2.82E-02	8.43E-03	0.00E+00	0.00E+00	1.72E-02	6.33E-03	0.00E+00	0.00E+00	0.00E+00	5.24E-03	1.49E-02	0.00E+00	2.25E-02	-3.74E-03	2.82E-05	0.00E+00	8.59E-03	-8.41E-04	6.87E-03	2.54E-04	1.75E-02	5.63E-03	0.00E+00	3.61E-02	2.65E-02	5.38E-02	4.50E-02	1.82E-01	4.11E-02	1.28E-02	6.37E-02	1.23E-02	8.72E-02	6.59E-02	4.71E-02	6.41E-02	3.60E-02	9.03E-02	7.04E-02	1.14E-01	3.90E-02	2.38E-01	1.24E-01
6.30E-03	3.64E-02	-8.52E-03	-1.10E-02	4.12E-03	-2.16E-02	1.62E-02	2.37E-02	6.11E-03	6.46E-03	-4.43E-02	-2.14E-02	2.12E-03	1.12E-02	-8.47E-03	4.30E-03	9.39E-03	1.74E-03	7.52E-03	1.13E-01	-2.00E-02	5.65E-03	2.19E-02	-1.09E-02	5.88E-04	3.66E-02	-5.47E-03	0.00E+00	4.93E-03	7.18E-03	4.60E-03	5.59E-02	2.59E-02	6.52E-02	5.25E-02	2.48E-02	2.46E-02	1.69E-02	-1.81E-02	2.80E-02	4.42E-03	-1.74E-02	3.81E-02	8.84E-03	3.59E-02	6.74E-03	4.05E-03	2.38E-02	1.48E-01	4.08E-02
0.00E+00	3.68E-02	-3.80E-03	-2.50E-03	-1.30E-04	0.00E+00	-6.10E-03	1.17E-02	1.50E-02	1.61E-03	1.12E-02	0.00E+00	3.15E-03	0.00E+00	1.66E-05	0.00E+00	1.39E-02	0.00E+00	-9.47E-03	1.05E-02	6.22E-03	0.00E+00	0.00E+00	0.00E+00	0.00E+00	1.55E-02	0.00E+00	0.00E+00	0.00E+00	1.34E-02	8.36E-03	1.78E-02	1.57E-02	3.64E-02	4.36E-02	1.04E-02	1.25E-02	2.75E-02	2.69E-02	0.00E+00	4.85E-03	1.98E-02	4.08E-02	0.00E+00	0.00E+00	0.00E+00	-4.45E-03	1.01E-02	7.19E-02	1.32E-02
8.23E-03	1.02E-02	1.41E-02	-1.39E-02	-4.73E-03	3.67E-03	-7.68E-04	-1.61E-02	2.94E-02	5.67E-04	1.43E-04	-4.33E-03	-5.69E-03	3.83E-03	-4.88E-03	7.88E-03	-1.40E-02	-1.44E-03	-8.30E-03	9.03E-02	4.27E-03	2.46E-02	1.03E-03	9.00E-03	-1.83E-02	4.78E-03	-1.22E-02	6.75E-03	-2.73E-03	1.60E-02	1.52E-02	2.36E-02	2.34E-02	2.20E-02	1.34E-01	3.90E-02	4.45E-02	7.87E-02	8.33E-03	2.48E-02	1.61E-02	-8.92E-03	5.91E-02	1.25E-02	2.65E-02	1.23E-03	7.41E-02	3.31E-02	1.94E-01	3.44E-02
-2.79E-03	2.24E-02	-2.06E-03	-2.27E-03	2.28E-02	5.48E-03	3.26E-02	-7.02E-04	2.75E-02	2.63E-04	-1.22E-03	2.44E-02	1.75E-02	1.36E-05	1.47E-02	8.80E-03	1.84E-02	9.04E-03	6.61E-04	8.71E-02	-2.30E-03	1.86E-02	2.26E-02	-1.50E-04	-5.93E-03	1.15E-02	6.94E-03	4.65E-03	-1.05E-04	0.00E+00	1.68E-02	-8.42E-03	4.31E-02	3.51E-03	9.44E-02	5.01E-02	2.98E-02	5.63E-02	2.89E-02	6.63E-02	1.79E-02	1.29E-02	3.73E-02	2.60E-02	4.76E-02	5.52E-03	5.15E-02	7.16E-02	1.91E-01	1.32E-02
6.56E-04	-1.22E-02	0.00E+00	1.01E-02	2.69E-02	-1.99E-03	1.47E-02	1.74E-02	1.64E-02	0.00E+00	3.21E-03	7.38E-03	-2.76E-03	0.00E+00	1.93E-02	0.00E+00	0.00E+00	2.08E-02	7.74E-03	2.33E-02	0.00E+00	5.74E-03	6.53E-03	-2.05E-03	0.00E+00	0.00E+00	6.28E-03	0.00E+00	0.00E+00	0.00E+00	7.11E-03	2.97E-03	4.13E-02	2.75E-02	6.58E-02	1.05E-03	3.03E-02	1.10E-02	-6.22E-03	1.41E-02	2.75E-02	7.89E-03	3.67E-02	2.31E-02	2.51E-02	1.52E-02	6.43E-02	1.42E-02	1.40E-01	3.13E-02
9.43E-05	-4.62E-03	-1.59E-02	9.73E-03	8.96E-03	5.36E-03	2.41E-02	-2.77E-03	5.37E-03	-1.70E-03	0.00E+00	1.25E-02	1.62E-02	8.51E-03	3.83E-03	7.31E-03	1.08E-02	2.44E-03	-6.75E-03	4.42E-02	1.32E-02	1.15E-02	9.28E-03	-1.21E-03	2.29E-03	3.10E-02	-5.08E-03	7.27E-04	1.63E-02	4.11E-03	9.69E-03	2.32E-02	2.39E-02	7.04E-03	3.13E-02	-6.88E-03	8.84E-03	6.34E-02	1.31E-02	5.75E-02	1.45E-02	-1.92E-03	4.57E-02	1.30E-02	4.85E-02	2.46E-02	9.51E-02	7.79E-02	1.68E-01	8.18E-02
0.00E+00	7.99E-03	4.75E-03	-9.63E-04	8.23E-03	5.79E-03	1.02E-02	0.00E+00	0.00E+00	0.00E+00	0.00E+00	1.54E-02	2.76E-03	6.05E-03	0.00E+00	-7.28E-03	2.77E-02	4.04E-03	1.05E-02	2.82E-02	0.00E+00	1.12E-02	0.00E+00	0.00E+00	1.48E-02	5.06E-03	2.07E-02	0.00E+00	8.98E-04	0.00E+00	4.86E-03	1.84E-02	2.13E-02	3.04E-02	3.98E-02	3.21E-02	1.57E-02	3.88E-02	2.51E-02	2.75E-02	1.67E-02	3.92E-03	4.50E-02	1.80E-02	3.15E-02	2.00E-02	3.71E-02	6.54E-03	1.04E-01	-5.41E-03
8.85E-03	-1.42E-02	1.01E-02	-5.05E-03	2.42E-02	8.48E-03	-7.30E-03	8.42E-03	1.55E-02	0.00E+00	2.90E-03	0.00E+00	1.07E-03	-6.51E-04	2.02E-03	0.00E+00	1.13E-03	0.00E+00	6.91E-03	2.99E-03	0.00E+00	0.00E+00	7.07E-03	0.00E+00	8.82E-03	8.81E-03	1.08E-02	2.21E-02	4.28E-03	-9.78E-03	1.44E-02	3.06E-02	4.28E-02	2.84E-02	5.27E-02	7.54E-03	3.37E-02	4.48E-02	3.35E-02	2.19E-02	2.75E-02	1.03E-02	4.32E-02	4.39E-02	2.30E-02	4.15E-02	3.93E-02	2.80E-02	1.37E-01	4.95E-02
0.00E+00	3.25E-03	-9.92E-03	2.15E-02	2.70E-02	0.00E+00	3.66E-04	0.00E+00	1.32E-03	-2.01E-03	5.95E-04	-4.17E-04	-2.29E-03	0.00E+00	6.37E-03	0.00E+00	9.72E-03	8.44E-03	-6.27E-04	9.77E-03	1.42E-02	-4.13E-03	1.44E-02	3.56E-03	-1.05E-02	0.00E+00	0.00E+00	5.61E-03	3.55E-03	0.00E+00	1.25E-03	9.93E-03	3.16E-02	1.80E-02	9.83E-02	1.82E-02	4.14E-03	1.25E-02	2.15E-02	4.15E-02	-6.28E-03	2.99E-02	9.02E-02	4.12E-02	2.72E-02	0.00E+00	1.05E-01	2.08E-02	1.64E-01	1.03E-01
9.31E-03	2.41E-02	-2.19E-03	7.55E-03	7.43E-03	1.08E-02	3.57E-02	4.49E-03	3.26E-03	0.00E+00	0.00E+00	0.00E+00	2.07E-02	4.67E-04	5.40E-03	0.00E+00	1.17E-02	0.00E+00	5.18E-03	7.96E-02	1.23E-02	1.24E-02	2.25E-02	1.66E-02	2.07E-02	0.00E+00	5.58E-03	1.49E-02	2.77E-02	1.85E-02	5.25E-02	5.90E-02	5.78E-02	3.84E-02	1.76E-01	9.24E-02	2.97E-02	7.15E-02	4.04E-02	7.52E-02	5.18E-02	5.16E-02	1.15E-01	5.69E-02	7.33E-02	6.11E-02	6.02E-02	7.80E-02	2.34E-01	1.56E-01
3.43E-03	1.06E-02	1.48E-02	-3.09E-03	0.00E+00	0.00E+00	-7.46E-04	7.18E-03	-9.57E-04	5.15E-03	0.00E+00	0.00E+00	-8.06E-03	8.06E-03	0.00E+00	0.00E+00	2.81E-03	1.46E-02	1.33E-02	-2.15E-03	0.00E+00	1.00E-02	4.24E-02	0.00E+00	1.15E-02	1.52E-02	-9.28E-03	3.16E-02	-8.60E-03	6.61E-03	2.44E-02	2.06E-02	8.05E-02	6.98E-03	8.08E-02	7.38E-03	1.75E-02	4.77E-02	-7.77E-03	1.79E-02	-3.18E-04	2.50E-02	8.52E-02	4.63E-02	5.69E-02	2.76E-02	1.14E-01	7.45E-02	1.31E-01	6.37E-02
2.23E-02	2.25E-02	1.39E-02	-1.11E-02	1.46E-02	-5.45E-03	1.03E-02	2.51E-02	8.12E-03	4.28E-03	0.00E+00	7.61E-03	2.81E-03	9.42E-03	-8.24E-03	0.00E+00	2.60E-02	8.35E-03	2.27E-02	3.22E-02	9.62E-03	6.68E-03	6.53E-02	1.99E-02	2.23E-02	3.18E-02	2.84E-02	2.19E-02	3.06E-03	4.79E-03	6.84E-02	6.87E-02	8.79E-02	2.45E-02	1.64E-01	4.00E-02	2.10E-02	1.02E-01	4.09E-02	9.65E-02	7.52E-02	4.33E-02	1.38E-01	4.91E-02	8.45E-02	7.98E-02	1.32E-01	9.62E-02	1.67E-01	1.53E-01
3.65E-02	2.44E-02	3.69E-02	3.23E-02	1.98E-02	0.00E+00	1.47E-02	8.80E-03	2.98E-03	0.00E+00	6.55E-03	-4.58E-04	3.46E-02	5.71E-03	7.46E-03	0.00E+00	5.17E-02	1.60E-02	2.95E-02	7.54E-02	7.80E-03	3.20E-02	3.40E-02	1.80E-02	2.31E-02	1.06E-03	3.65E-02	1.74E-02	4.63E-02	2.63E-02	2.18E-02	3.37E-02	4.96E-02	4.08E-02	1.37E-01	7.03E-02	6.88E-02	9.58E-02	3.78E-02	1.41E-01	6.06E-02	3.29E-02	1.72E-01	6.65E-02	9.39E-02	4.99E-02	1.52E-01	1.39E-01	1.76E-01	1.49E-01
2.60E-01	3.30E-01	2.17E-01	2.50E-01	2.47E-01	1.67E-01	3.29E-01	2.09E-01	1.89E-01	2.40E-01	2.45E-01	1.60E-01	3.12E-01	1.55E-01	1.48E-01	2.78E-01	2.28E-01	2.70E-01	2.00E-01	6.01E-01	3.19E-01	3.01E-01	2.93E-01	2.29E-01	2.70E-01	1.82E-01	2.28E-01	3.23E-01	2.54E-01	2.12E-01	2.50E-01	9.52E-02	6.84E-02	3.00E-02	8.66E-02	2.16E-01	1.38E-02	7.89E-02	1.29E-01	9.85E-02	2.16E-01	9.05E-02	6.39E-02	3.71E-02	2.84E-02	3.36E-02	1.87E-02	2.44E-02	9.45E-02	1.06E-01
1.02E-01	1.81E-01	1.68E-01	1.32E-01	1.46E-01	1.44E-01	1.26E-01	1.79E-01	1.09E-01	1.15E-01	1.12E-01	1.58E-01	1.25E-01	1.52E-01	1.21E-01	1.47E-01	1.76E-01	2.23E-01	1.45E-01	2.17E-01	1.76E-01	1.77E-01	1.94E-01	1.70E-01	2.02E-01	1.61E-01	1.72E-01	1.95E-01	1.62E-01	2.65E-01	2.44E-01	6.61E-02	1.81E-01	1.06E-01	9.07E-02	1.60E-01	1.14E-01	2.25E-01	8.60E-02	3.60E-02	1.00E-01	5.91E-02	2.82E-02	-5.73E-04	1.70E-02	4.51E-02	3.84E-02	2.06E-02	8.05E-02	6.63E-02
1.32E-01	1.75E-01	1.93E-01	2.18E-01	2.06E-01	1.20E-01	1.49E-01	1.89E-01	1.16E-01	1.76E-01	1.77E-01	1.27E-01	1.97E-01	1.48E-01	1.13E-01	1.27E-01	2.09E-01	1.69E-01	1.47E-01	3.36E-01	2.26E-01	2.44E-01	2.59E-01	2.24E-01	2.70E-01	2.07E-01	2.47E-01	3.10E-01	2.70E-01	3.23E-01	2.97E-01	1.47E-01	1.73E-01	5.48E-02	9.45E-02	1.97E-01	8.72E-02	1.24E-01	7.07E-02	8.22E-02	1.06E-01	8.36E-02	3.46E-02	1.09E-02	3.27E-02	2.18E-02	6.87E-02	3.23E-02	9.77E-02	4.28E-02
6.14E-02	1.47E-01	9.29E-02	7.31E-02	3.74E-02	9.89E-02	1.30E-01	1.14E-01	3.41E-02	6.56E-02	5.74E-03	9.05E-02	9.42E-02	6.45E-02	3.96E-02	7.15E-02	8.58E-02	5.50E-02	5.38E-02	2.74E-01	8.15E-02	1.34E-01	9.64E-02	6.21E-02	9.14E-02	1.18E-01	3.72E-02	8.76E-02	8.61E-02	1.79E-01	1.22E-01	1.04E-01	1.71E-01	1.03E-01	7.82E-02	1.51E-01	1.01E-01	1.60E-01	4.12E-02	8.51E-02	1.02E-01	9.43E-02	3.45E-02	4.46E-02	4.38E-02	-1.08E-02	1.16E-02	3.68E-02	1.30E-01	1.95E-02
7.57E-02	1.45E-01	1.09E-01	6.85E-02	8.75E-02	8.61E-02	1.32E-01	1.46E-01	8.10E-02	3.96E-02	8.01E-02	7.54E-02	1.28E-01	6.72E-02	5.19E-02	6.60E-02	1.02E-01	1.36E-01	6.77E-02	3.00E-01	1.13E-01	1.25E-01	1.08E-01	1.26E-01	1.44E-01	1.22E-01	9.61E-02	1.48E-01	1.52E-01	1.07E-01	1.76E-01	5.66E-02	8.74E-02	3.53E-02	7.79E-02	2.04E-01	5.10E-02	1.20E-01	1.11E-01	6.26E-02	1.35E-01	1.03E-01	4.43E-02	2.12E-02	7.10E-03	4.07E-02	3.10E-02	4.93E-03	7.27E-02	5.42E-02
9.48E-02	1.61E-01	6.88E-02	1.13E-01	3.36E-02	6.79E-02	1.72E-01	1.34E-01	1.25E-02	2.22E-02	1.16E-02	5.30E-02	1.32E-01	3.50E-02	1.76E-02	9.15E-02	1.65E-01	8.35E-02	4.71E-02	2.34E-01	8.06E-02	1.55E-01	1.17E-01	1.14E-01	9.54E-02	1.15E-01	1.17E-01	1.57E-01	7.37E-02	1.36E-01	1.97E-01	9.76E-02	2.24E-01	1.22E-01	1.27E-01	1.52E-01	1.26E-01	2.31E-01	9.16E-02	1.23E-01	1.18E-01	1.18E-01	1.59E-01	7.12E-02	1.04E-01	1.30E-01	5.55E-02	1.61E-01	2.18E-01	1.78E-01
1.57E-02	2.49E-03	6.72E-03	3.86E-02	2.35E-02	1.38E-02	4.11E-02	2.51E-02	7.83E-03	0.00E+00	1.68E-02	1.59E-02	-6.45E-03	1.94E-02	-2.77E-03	9.05E-04	3.78E-02	8.86E-03	3.93E-03	4.95E-02	4.52E-02	4.62E-02	2.10E-02	3.06E-02	3.85E-02	3.67E-02	1.21E-02	-4.65E-03	4.05E-02	5.95E-02	5.34E-02	9.03E-02	1.06E-01	8.46E-02	1.05E-01	1.33E-01	6.73E-02	1.81E-01	4.59E-02	9.00E-02	6.66E-02	7.80E-02	8.89E-02	6.16E-02	1.20E-01	7.67E-02	1.17E-01	1.45E-01	3.06E-01	1.78E-01
3.06E-02	1.01E-01	4.18E-02	-2.39E-02	1.26E-03	1.40E-02	1.11E-01	3.01E-02	-1.29E-02	6.52E-03	-7.22E-03	1.33E-02	6.50E-02	3.38E-02	3.29E-02	2.42E-02	6.75E-02	3.31E-02	3.97E-02	1.54E-01	4.71E-02	1.04E-01	7.36E-02	7.03E-02	5.27E-02	1.47E-01	5.91E-02	8.01E-02	5.39E-02	1.56E-01	1.37E-01	7.28E-02	2.05E-01	1.39E-01	1.04E-01	1.26E-01	1.37E-01	2.07E-01	5.94E-02	4.97E-02	7.52E-02	2.65E-02	2.21E-02	3.78E-02	7.26E-02	-2.32E-02	-6.61E-03	6.19E-02	8.77E-02	6.13E-03
6.46E-02	1.58E-01	1.20E-01	1.10E-01	7.17E-02	5.57E-02	1.81E-01	1.73E-01	5.56E-02	3.39E-02	3.26E-02	6.89E-02	1.26E-01	1.29E-01	2.23E-02	7.20E-02	1.86E-01	8.77E-02	1.32E-01	2.13E-01	5.34E-02	1.85E-01	2.05E-01	1.38E-01	1.22E-01	1.86E-01	1.83E-01	2.22E-01	1.56E-01	1.63E-01	2.65E-01	8.55E-02	1.91E-01	1.01E-01	1.75E-01	1.61E-01	1.56E-01	1.95E-01	9.65E-02	1.38E-01	1.58E-01	1.00E-01	1.65E-01	1.19E-01	1.28E-01	1.50E-01	1.34E-01	1.36E-01	2.38E-01	1.73E-01
[truncated: 350 more columns]
