# Supplementary material for: Organisational and neuromodulatory underpinnings of structural-functional connectivity decoupling in patients with Parkinson’s disease
Source: Commun Biol. 2021 Jan 19;4:86. doi: 10.1038/s42003-020-01622-9 (PMC7815846; doi:10.1038/s42003-020-01622-9)
Supplement: Supplementary file 4 — Supplementary Data [file 42003_2020_1622_MOESM4_ESM.zip › SupplementaryData/Supplementary Data 1/Fig1_ExampleFuncConnectome_400_norm_bin.csv]

0	0.509995051	0.402232054	0.237833152	0.193946193	0.230724529	0.449224668	0.409771806	0.287045377	0.291506137	0.127602528	0.369195491	0.507091594	0.376775146	0.262580204	0.316682731	0.28086618	0.457049449	0.273893777	0.344989763	0.399477181	0.318916401	0.446226568	0.139780061	0.110100794	0.19445684	0.220529489	0.312243891	0.054628427	0.330378903	0.219468223	0.126589344	0.187093787	0	0.224002565	0	0.203280451	0	0.02230082	0	0	-0.073260343	0.251651853	0.104460313	0.262678212	0.227836262	0.084856397	0	0	0.231680694
0.509995051	0	0.122415341	0.278572593	-0.09517679	0.130847665	0.582093881	0.584783301	-0.140143586	0.055329206	-0.118734367	0.296895652	0.439114741	0.300934077	0.131985027	0.584823215	0.015157368	0.204357051	0.109212653	0.067135005	0.245474538	0.421907302	0.538524953	-0.029404041	0.075649985	0.389547998	0.080721162	0.119537725	-0.164227854	0.259658866	0.003534068	0.082645026	0.421660974	0.357817065	0.39893105	-0.147037296	0	0.311880812	-0.079880844	-0.169041266	0	-0.18765462	0.128540702	-0.119482354	0.172131674	0	-0.224785272	0.09501126	-0.186683947	0.081724024
0.402232054	0.122415341	0	0.725359915	0.686621192	0.475533018	-0.09124865	0.277186976	0.590126125	0.746589187	0.764416271	0.138671945	0.135263763	0.527187628	0.284541383	0.121866476	0.743882395	0.733972763	0.800150131	0.337788543	0.649923888	0.390644851	0.302471178	0.658630598	0.280504026	-0.14217121	0.414684176	0.541450984	0.371922112	0.335036879	0.192423952	-0.369211215	-0.228811804	0	0.195580567	-0.086887284	-0.272293118	-0.18258542	0.139231193	0.29207101	-0.152514186	0.205182855	0.373117923	0	0.395144353	0	0.103037904	0.409670786	0	0.36788114
0.237833152	0.278572593	0.725359915	0	0.542786582	0.33576601	-0.157551185	0.350758691	0.34614734	0.673220578	0.623983454	0.086363502	0.06552936	0.476521901	0.263042492	0.243391804	0.596250163	0.629315707	0.692395186	0.139531436	0.615766848	0.457498368	0.361500247	0.583826609	0.227238981	-0.173984967	0.349916761	0.38196178	0.203173003	0.150311756	0.082520165	-0.468594532	-0.280915245	0	0.228797536	-0.063591095	-0.449109562	-0.221722261	0.078532798	0	-0.265923256	0.281291147	0.262973644	0.0221385	0.307693512	0.061480966	-0.107944948	0.230411103	0	0.17508004
0.193946193	-0.09517679	0.686621192	0.542786582	0	0.629142618	-0.219994922	0.162977529	0.681341016	0.76139558	0.881011578	0.295916829	-0.018167587	0.657326732	0.333541095	0.058009544	0.728239374	0.776073592	0.830442224	0.092241269	0.665430074	0.308964507	0.232064779	0.779501474	0.578800929	-0.171175445	0.451594255	0.562775267	0.56821423	0.461460273	0.328903667	0.037520558	-0.274203889	0	0.241091548	0.26684679	-0.000820962	-0.251180784	0.497110556	0	0	0.431165342	0.304280646	0.262516153	0.195732963	0	0.234633392	0.229226024	0	0.332855952
0.230724529	0.130847665	0.475533018	0.33576601	0.629142618	0	0.072210479	0.306899794	0.658955932	0.475295418	0.532072081	0.687401052	0.221111884	0.378238993	0.776388785	0.41091021	0.420817986	0.605379716	0.453047201	0.28114982	0.640194605	0.524935411	0.417777096	0.446390465	0.457371953	0.177755796	0.45454416	0.626754713	0.581848291	0.45297693	0.206852534	-0.057456405	0.046387028	0	0.106090491	-0.130821644	0.019134535	0.226099945	0.240132227	0	0.024477942	0	0	0	0	0	0.332986752	0	0	0
0.449224668	0.582093881	-0.09124865	-0.157551185	-0.219994922	0.072210479	0	0.41911699	-0.143391353	-0.082502721	-0.26737346	0.286766817	0.491499243	0.059691973	0.029663837	0.574418499	-0.206391406	0.053566861	-0.166094504	0.078426448	0.128073036	0.302660697	0.478385235	-0.157815526	0.185510044	0.633659102	0.132219165	0.124549047	-0.082959484	0.352231798	0.079035304	0.351406287	0.553525622	0	0.364376801	-0.18160461	0	0.478886242	-0.032917227	-0.210680276	-0.20324708	0	0	0	0	0	-0.004710492	0	0.006357718	0.079783947
0.409771806	0.584783301	0.277186976	0.350758691	0.162977529	0.306899794	0.41911699	0	0.021983361	0.260543088	0.183864275	0.553450754	0.087689351	0.645789725	0.181455	0.364571892	0.305076425	0.410774637	0.324517157	-0.216974493	0.254205847	0.166511758	0.508305227	0.100340823	0.120454483	0.073774837	0.135428232	0.142341516	-0.168155198	0.045467125	-0.026870801	0.17237383	0.034188361	0	0.276244837	0.103280343	0.057393486	0.077218983	0.118923936	0.067528367	0.059139987	0	-0.044021543	-0.079843569	-0.145620642	0	-0.191794579	-0.158282307	-0.244063988	0.136851923
0.287045377	-0.140143586	0.590126125	0.34614734	0.681341016	0.658955932	-0.143391353	0.021983361	0	0.603841285	0.677590067	0.425957228	0.156205006	0.312365921	0.637674803	0.119053809	0.530795574	0.610628205	0.499396916	0.362663602	0.584313053	0.31748248	0.157863114	0.542091613	0.424417095	-0.00334805	0.325522631	0.530120349	0.585896187	0.352402805	0.303540085	-0.01746352	-0.113417122	0	0.014813994	-0.057254093	0.048782902	0.05867586	0	0.252428733	0	0.038902297	0.349314643	0	0	0	0.484065482	0.352196435	0	0.188909949
0.291506137	0.055329206	0.746589187	0.673220578	0.76139558	0.475295418	-0.082502721	0.260543088	0.603841285	0	0.811359615	0.174489638	0.151217083	0.516555046	0.247670703	0.133872511	0.740764033	0.762674299	0.71863222	0.170290124	0.682148539	0.41293414	0.324012238	0.701460358	0.511224613	-0.111437626	0.405931255	0.468543153	0.484502127	0.324227529	0.292153291	0	-0.284909526	0	0	0	0	0	0.330035105	0	0	0	0	0.130171597	0	0	0	0	0	0
0.127602528	-0.118734367	0.764416271	0.623983454	0.881011578	0.532072081	-0.26737346	0.183864275	0.677590067	0.811359615	0	0.247834062	-0.082097073	0.547769633	0.309629399	0.014412777	0.730783134	0.754349254	0.783779942	0.141315691	0.65927735	0.283722246	0.116362282	0.752085475	0.456536293	-0.259025369	0.403011149	0.445408897	0.445812256	0.281912914	0.219163549	-0.130452598	-0.391539722	0	0.112258694	0.117440579	-0.178232167	-0.266961643	0.35959906	0	0	0	0.319785461	0.282016256	0.239129834	0	0.245824975	0.265894468	0.054409915	0.311328481
0.369195491	0.296895652	0.138671945	0.086363502	0.295916829	0.687401052	0.286766817	0.553450754	0.425957228	0.174489638	0.247834062	0	0.249098325	0.421030638	0.726805904	0.409892965	0.157827899	0.428849828	0.180572233	0.12800751	0.37927699	0.273447053	0.358703754	0.145932092	0.27008374	0.22072171	0.237488058	0.315735071	0.191859296	0.193040397	0.040900492	0.304620112	0.136114519	0	-0.029909578	-0.081992743	0.273022807	0.331263061	0.066979292	-0.002506072	0.14987369	-0.155315146	0	0.28149332	0	0	0.23371108	0	0	0
0.507091594	0.439114741	0.135263763	0.06552936	-0.018167587	0.221111884	0.491499243	0.087689351	0.156205006	0.151217083	-0.082097073	0.249098325	0	0.030846461	0.259935709	0.452493422	0.089087462	0.196042926	-0.032360965	0.365668889	0.314834016	0.482279989	0.564853798	0.11057276	0.262390662	0.582836516	0.346039311	0.443116905	0.294309947	0.414837244	0.179572101	0.107282298	0.499140623	0.482239733	0.1512304	-0.421289096	0.272573406	0.403223644	-0.180900263	0	-0.419170102	0	0.24973185	0	0	0	0	0	0	0.176483761
0.376775146	0.300934077	0.527187628	0.476521901	0.657326732	0.378238993	0.059691973	0.645789725	0.312365921	0.516555046	0.547769633	0.421030638	0.030846461	0	0.107071823	0.152087503	0.626008748	0.617089908	0.773415209	-0.205502121	0.411071653	0.158716766	0.437833546	0.557098217	0.400207456	-0.054027971	0.34600436	0.357424506	0.136902911	0.284070392	0.130504175	0.237730982	-0.08499424	0	0.342903143	0.31291	0.145756884	-0.164749971	0.33907865	0	0	0.362123299	0	-0.007564167	-0.027342727	0	-0.100443942	-0.002834508	-0.098276481	0.36641941
0.262580204	0.131985027	0.284541383	0.263042492	0.333541095	0.776388785	0.029663837	0.181455	0.637674803	0.247670703	0.309629399	0.726805904	0.259935709	0.107071823	0	0.401120101	0.19525731	0.473881112	0.19848329	0.406749875	0.552911761	0.472678695	0.317316088	0.266501237	0.278027951	0.198576266	0.297364143	0.429571333	0.430821308	0.243822412	0.120304664	-0.089625253	0.123539724	0	-0.069243562	-0.319665557	-0.021546527	0.3612025	0	0	-0.119640117	-0.259471703	0.273858221	0	0	0.205147249	0	0	0	0
0.316682731	0.584823215	0.121866476	0.243391804	0.058009544	0.41091021	0.574418499	0.364571892	0.119053809	0.133872511	0.014412777	0.409892965	0.452493422	0.152087503	0.401120101	0	0.045631853	0.304882346	0.126105056	0.303296901	0.554238943	0.754414964	0.64209549	0.178052557	0.420119407	0.691077093	0.468591261	0	0.154354061	0.465454789	-0.024547534	0	0.496563316	0	0	0	0	0	-0.047834682	0	0	0	0	0	0	0	0.065967006	0	0	0
0.28086618	0.015157368	0.743882395	0.596250163	0.728239374	0.420817986	-0.206391406	0.305076425	0.530795574	0.740764033	0.730783134	0.157827899	0.089087462	0.626008748	0.19525731	0.045631853	0	0.613483624	0.75257058	0.090604609	0.574523638	0.318879462	0.322555693	0.74450761	0.42775719	-0.139406161	0.503729186	0.561832272	0.436499372	0.297053679	0.215279371	-0.118050175	-0.275604504	-0.242295525	0.191458838	0.150570639	-0.08288586	-0.200227271	0.405701723	0.487422242	0.127699915	0.410511808	0.297460717	0.145994176	0.232156066	0.287835025	0.200033428	0.236980213	0.041345225	0.378296253
0.457049449	0.204357051	0.733972763	0.629315707	0.776073592	0.605379716	0.053566861	0.410774637	0.610628205	0.762674299	0.754349254	0.428849828	0.196042926	0.617089908	0.473881112	0.304882346	0.613483624	0	0.757359119	0.232396025	0.803608322	0.511572876	0.397518923	0.612514815	0.50948694	-0.053005753	0.355573898	0.523943964	0.382761644	0.423880741	0.302322181	-0.025186398	-0.119141884	0	0	0.079014902	-0.046943735	0	0.324825619	0	0	0	0.29953151	0	0.245987306	0	0	0	0	0.26764297
0.273893777	0.109212653	0.800150131	0.692395186	0.830442224	0.453047201	-0.166094504	0.324517157	0.499396916	0.71863222	0.783779942	0.180572233	-0.032360965	0.773415209	0.19848329	0.126105056	0.75257058	0.757359119	0	0.10194388	0.677290322	0.350585832	0.312113583	0.774827659	0.47720821	-0.165080928	0.425426716	0.476016547	0.359826595	0.408160641	0.181546514	-0.095827042	-0.240353259	-0.262870035	0.289746237	0.190575367	-0.116320929	0	0.332297706	0	0.140550972	0	0	0.039683817	0	0	0	0.222910395	0	0
0.344989763	0.067135005	0.337788543	0.139531436	0.092241269	0.28114982	0.078426448	-0.216974493	0.362663602	0.170290124	0.141315691	0.12800751	0.365668889	-0.205502121	0.406749875	0.303296901	0.090604609	0.232396025	0.10194388	0	0.396299826	0.47868477	0.083159393	0.134317084	-0.033622039	0.113216503	0.217389548	0.303799871	0.211387877	0.251630413	0.027058518	-0.373899563	0.027118602	0.061934282	0	0	-0.114621003	0	0	0	0	-0.295834507	0	0.330403556	0	0	0.302573313	0	0.220901938	0.079419805
0.399477181	0.245474538	0.649923888	0.615766848	0.665430074	0.640194605	0.128073036	0.254205847	0.584313053	0.682148539	0.65927735	0.37927699	0.314834016	0.411071653	0.552911761	0.554238943	0.574523638	0.803608322	0.677290322	0.396299826	0	0.766715188	0.525711432	0.686215642	0.654280139	0.227948176	0.603619829	0.666739684	0.522563166	0.551707659	0.252247295	-0.125342819	0.002436542	0	0.229524906	0	-0.029091599	0	0	0	0	0	0	0	0	0	0.228122062	0	0.003452879	0
0.318916401	0.421907302	0.390644851	0.457498368	0.308964507	0.524935411	0.302660697	0.166511758	0.31748248	0.41293414	0.283722246	0.273447053	0.482279989	0.158716766	0.472678695	0.754414964	0.318879462	0.511572876	0.350585832	0.47868477	0.766715188	0	0.618514569	0.448623193	0.52704061	0.554443651	0.627470872	0.611036387	0.401035344	0.545797575	0.090470111	-0.272532434	0.340367566	0	0.269286184	-0.462877029	-0.033293048	0	0.021841486	0	-0.463380397	0	0	0	0	0	0.159875119	0.464663747	0.046492372	0
0.446226568	0.538524953	0.302471178	0.361500247	0.232064779	0.417777096	0.478385235	0.508305227	0.157863114	0.324012238	0.116362282	0.358703754	0.564853798	0.437833546	0.317316088	0.64209549	0.322555693	0.397518923	0.312113583	0.083159393	0.525711432	0.618514569	0	0.392432154	0.54889441	0.594645278	0.64002273	0.648900689	0.412709506	0.454526678	0.262927022	0.029263673	0.399069627	0.334770972	0.331423594	-0.268599603	0.119716262	0.36633784	0.019263522	-0.008202246	-0.322498413	-0.212911343	0.226946099	-0.017915909	0.245953401	0.179914399	-0.089797348	0.142824667	-0.071912643	0.137078726
0.139780061	-0.029404041	0.658630598	0.583826609	0.779501474	0.446390465	-0.157815526	0.100340823	0.542091613	0.701460358	0.752085475	0.145932092	0.11057276	0.557098217	0.266501237	0.178052557	0.74450761	0.612514815	0.774827659	0.134317084	0.686215642	0.448623193	0.392432154	0	0.721702072	0.082369526	0.676991658	0.58009505	0.635464601	0.478233707	0.254105319	-0.062328153	-0.101661486	-0.125651559	0.234959219	0.031028041	-0.00602913	-0.057196733	0.297780084	0	0.006245345	0	0.417341786	0	0	0	0.145008766	0.338593359	0.015463954	0.316434569
0.110100794	0.075649985	0.280504026	0.227238981	0.578800929	0.457371953	0.185510044	0.120454483	0.424417095	0.511224613	0.456536293	0.27008374	0.262390662	0.400207456	0.278027951	0.420119407	0.42775719	0.50948694	0.47720821	-0.033622039	0.654280139	0.52704061	0.54889441	0.721702072	0	0.497016743	0.595508822	0.590347587	0.734456287	0.714005564	0.461792437	0.319723908	0.253158863	0.163309034	0	0.022684494	0.379366895	0.244069632	0.360291934	0.287611364	0	0.117839947	0.364325265	0	0	0	0.15899487	0	0.009782098	0.153280232
0.19445684	0.389547998	-0.14217121	-0.173984967	-0.171175445	0.177755796	0.633659102	0.073774837	-0.00334805	-0.111437626	-0.259025369	0.22072171	0.582836516	-0.054027971	0.198576266	0.691077093	-0.139406161	-0.053005753	-0.165080928	0.113216503	0.227948176	0.554443651	0.594645278	0.082369526	0.497016743	0	0.47194364	0.415705465	0.281247219	0.55642725	0.033886707	0.237435782	0.831354554	0.757384951	0.284827021	-0.520570214	0.489725482	0.797746723	-0.156123135	0	0	-0.579771802	0	0	0.351752852	0	0.10753321	0	0.169811013	0.143427411
0.220529489	0.080721162	0.414684176	0.349916761	0.451594255	0.45454416	0.132219165	0.135428232	0.325522631	0.405931255	0.403011149	0.237488058	0.346039311	0.34600436	0.297364143	0.468591261	0.503729186	0.355573898	0.425426716	0.217389548	0.603619829	0.627470872	0.64002273	0.676991658	0.595508822	0.47194364	0	0.760254631	0.548360475	0.463608475	0.09449235	-0.125792119	0.155509807	0.128378331	0.093275909	-0.330565631	0.042593916	0.303202892	0.082568199	0.185667232	0	-0.134373511	0.363171111	0.246370642	0.300303915	0	0.14754978	0	0.130435255	0.299715344
0.312243891	0.119537725	0.541450984	0.38196178	0.562775267	0.626754713	0.124549047	0.142341516	0.530120349	0.468543153	0.445408897	0.315735071	0.443116905	0.357424506	0.429571333	0	0.561832272	0.523943964	0.476016547	0.303799871	0.666739684	0.611036387	0.648900689	0.58009505	0.590347587	0.415705465	0.760254631	0	0.692637648	0.639667251	0.320952177	-0.039332683	0.210151881	0.160014844	0.201720099	-0.204711876	0.129027311	0.278680657	0.221786598	0.227750462	-0.124635764	-0.100278559	0.414992868	0.252794117	0.34467113	0.406511616	0.266584188	0.344298893	0.224469155	0.355697819
0.054628427	-0.164227854	0.371922112	0.203173003	0.56821423	0.581848291	-0.082959484	-0.168155198	0.585896187	0.484502127	0.445812256	0.191859296	0.294309947	0.136902911	0.430821308	0.154354061	0.436499372	0.382761644	0.359826595	0.211387877	0.522563166	0.401035344	0.412709506	0.635464601	0.734456287	0.281247219	0.548360475	0.692637648	0	0.609034826	0.625305619	0.041609676	0.045788218	0.029284447	0.180607645	-0.055278029	0.164349484	0.148590106	0.308983807	0.337110947	0.051527405	0.061903259	0.391655234	0.203528936	0.310766312	0.180771289	0.331077275	0	0.162171157	0.00593107
0.330378903	0.259658866	0.335036879	0.150311756	0.461460273	0.45297693	0.352231798	0.045467125	0.352402805	0.324227529	0.281912914	0.193040397	0.414837244	0.284070392	0.243822412	0.465454789	0.297053679	0.423880741	0.408160641	0.251630413	0.551707659	0.545797575	0.454526678	0.478233707	0.714005564	0.55642725	0.463608475	0.639667251	0.609034826	0	0.512875721	0.300030255	0.480877255	0.393442475	0.590976918	-0.024834282	0.518047514	0.361519767	0.372557016	0.22729651	0.031214626	0.017029781	0.539242076	0.199517005	0	0	0.271444568	0	0.097899985	0.243950291
0.219468223	0.003534068	0.192423952	0.082520165	0.328903667	0.206852534	0.079035304	-0.026870801	0.303540085	0.292153291	0.219163549	0.040900492	0.179572101	0.130504175	0.120304664	-0.024547534	0.215279371	0.302322181	0.181546514	0.027058518	0.252247295	0.090470111	0.262927022	0.254105319	0.461792437	0.033886707	0.09449235	0.320952177	0.625305619	0.512875721	0	0.321865925	-0.077818716	-0.045805057	0.416192225	0.34052033	0.316538769	-0.131409474	0.475529346	0.394399734	0.29705069	0.346637636	0.218130949	0.073247963	0.155618432	0.043231713	0.23349865	0.077908745	-0.005147975	-0.20607428
0.126589344	0.082645026	-0.369211215	-0.468594532	0.037520558	-0.057456405	0.351406287	0.17237383	-0.01746352	0	-0.130452598	0.304620112	0.107282298	0.237730982	-0.089625253	0	-0.118050175	-0.025186398	-0.095827042	-0.373899563	-0.125342819	-0.272532434	0.029263673	-0.062328153	0.319723908	0.237435782	-0.125792119	-0.039332683	0.041609676	0.300030255	0.321865925	0	0.291067489	0.257754499	0.281207481	0.429863529	0.852098812	0.186463491	0.390447451	0.07465837	0.582728314	0.15400156	-0.00202721	0.080177675	-0.181045391	0.139607451	0.203681346	-0.170055882	0	0.061651699
0.187093787	0.421660974	-0.228811804	-0.280915245	-0.274203889	0.046387028	0.553525622	0.034188361	-0.113417122	-0.284909526	-0.391539722	0.136114519	0.499140623	-0.08499424	0.123539724	0.496563316	-0.275604504	-0.119141884	-0.240353259	0.027118602	0.002436542	0.340367566	0.399069627	-0.101661486	0.253158863	0.831354554	0.155509807	0.210151881	0.045788218	0.480877255	-0.077818716	0.291067489	0	0.922037614	0.354859488	-0.417264143	0.530417044	0.780679415	-0.216087125	-0.396008279	-0.378032831	-0.630020279	0.301153029	-0.039026376	0.40320391	0.187551799	-0.006308735	0	0	0.155933821
0	0.357817065	0	0	0	0	0	0	0	0	0	0	0.482239733	0	0	0	-0.242295525	0	-0.262870035	0.061934282	0	0	0.334770972	-0.125651559	0.163309034	0.757384951	0.128378331	0.160014844	0.029284447	0.393442475	-0.045805057	0.257754499	0.922037614	0	0.302958078	-0.424068483	0.470677472	0.729127458	-0.21468792	-0.37038145	-0.39496855	-0.63539184	0.314131358	-0.013655979	0.435259057	0.219401944	0.082091695	0.389095064	0.265937125	0.150358795
0.224002565	0.39893105	0.195580567	0.228797536	0.241091548	0.106090491	0.364376801	0.276244837	0.014813994	0	0.112258694	-0.029909578	0.1512304	0.342903143	-0.069243562	0	0.191458838	0	0.289746237	0	0.229524906	0.269286184	0.331423594	0.234959219	0	0.284827021	0.093275909	0.201720099	0.180607645	0.590976918	0.416192225	0.281207481	0.354859488	0.302958078	0	0.221911007	0.415624195	0.171139874	0.560724096	0.440020991	0.09636885	0.328484168	0.505378278	0.145216921	0.463119347	0.234392412	0.08629555	0.371562526	-0.166683707	0.123107371
0	-0.147037296	-0.086887284	-0.063591095	0.26684679	-0.130821644	-0.18160461	0.103280343	-0.057254093	0	0.117440579	-0.081992743	-0.421289096	0.31291	-0.319665557	0	0.150570639	0.079014902	0.190575367	0	0	-0.462877029	-0.268599603	0.031028041	0.022684494	-0.520570214	-0.330565631	-0.204711876	-0.055278029	-0.024834282	0.34052033	0.429863529	-0.417264143	-0.424068483	0.221911007	0	0.196433531	-0.587332157	0.598851586	0.407115628	0.805769873	0.780823621	-0.251468617	-0.170945084	-0.412542279	-0.20432543	-0.12013985	-0.400188559	-0.208352905	-0.091993469
0.203280451	0	-0.272293118	-0.449109562	-0.000820962	0.019134535	0	0.057393486	0.048782902	0	-0.178232167	0.273022807	0.272573406	0.145756884	-0.021546527	0	-0.08288586	-0.046943735	-0.116320929	-0.114621003	-0.029091599	-0.033293048	0.119716262	-0.00602913	0.379366895	0.489725482	0.042593916	0.129027311	0.164349484	0.518047514	0.316538769	0.852098812	0.530417044	0.470677472	0.415624195	0.196433531	0	0.469464463	0.378096207	0.10864299	0.385016203	0.002464562	0.280417943	0.247722049	0.118381489	0.330591761	0.3672529	0	0.31208791	0.167246869
0	0.311880812	-0.18258542	-0.221722261	-0.251180784	0.226099945	0.478886242	0.077218983	0.05867586	0	-0.266961643	0.331263061	0.403223644	-0.164749971	0.3612025	0	-0.200227271	0	0	0	0	0	0.36633784	-0.057196733	0.244069632	0.797746723	0.303202892	0.278680657	0.148590106	0.361519767	-0.131409474	0.186463491	0.780679415	0.729127458	0.171139874	-0.587332157	0.469464463	0	-0.178896805	-0.222102497	-0.353714004	-0.60357928	0.43978012	0.296817662	0	0.342129462	0.274930458	0.397248754	0.29842239	0.140992416
0.02230082	-0.079880844	0.139231193	0.078532798	0.497110556	0.240132227	-0.032917227	0.118923936	0	0.330035105	0.35959906	0.066979292	-0.180900263	0.33907865	0	-0.047834682	0.405701723	0.324825619	0.332297706	0	0	0.021841486	0.019263522	0.297780084	0.360291934	-0.156123135	0.082568199	0.221786598	0.308983807	0.372557016	0.475529346	0.390447451	-0.216087125	-0.21468792	0.560724096	0.598851586	0.378096207	-0.178896805	0	0.86134202	0.643492594	0.727970093	0.333988051	0.412472795	0.04782007	0.314641863	0.4425426	0.098630013	0.025006776	0.085546293
0	-0.169041266	0.29207101	0	0	0	-0.210680276	0.067528367	0.252428733	0	0	-0.002506072	0	0	0	0	0.487422242	0	0	0	0	0	-0.008202246	0	0.287611364	0	0.185667232	0.227750462	0.337110947	0.22729651	0.394399734	0.07465837	-0.396008279	-0.37038145	0.440020991	0.407115628	0.10864299	-0.222102497	0.86134202	0	0.450626417	0.731314911	0.449389109	0.497959838	0.190640059	0.33850646	0.47748205	0.228426108	-0.017843412	0.116086741
0	0	-0.152514186	-0.265923256	0	0.024477942	-0.20324708	0.059139987	0	0	0	0.14987369	-0.419170102	0	-0.119640117	0	0.127699915	0	0.140550972	0	0	-0.463380397	-0.322498413	0.006245345	0	0	0	-0.124635764	0.051527405	0.031214626	0.29705069	0.582728314	-0.378032831	-0.39496855	0.09636885	0.805769873	0.385016203	-0.353714004	0.643492594	0.450626417	0	0.66789628	-0.166470927	0.097260769	-0.418038417	-0.011948965	0.172696999	-0.358964112	-0.013423292	-0.062369173
-0.073260343	-0.18765462	0.205182855	0.281291147	0.431165342	0	0	0	0.038902297	0	0	-0.155315146	0	0.362123299	-0.259471703	0	0.410511808	0	0	-0.295834507	0	0	-0.212911343	0	0.117839947	-0.579771802	-0.134373511	-0.100278559	0.061903259	0.017029781	0.346637636	0.15400156	-0.630020279	-0.63539184	0.328484168	0.780823621	0.002464562	-0.60357928	0.727970093	0.731314911	0.66789628	0	-0.001181959	0.048251569	-0.200847811	-0.060600337	0.050549841	-0.212908323	-0.325342045	-0.050662408
0.251651853	0.128540702	0.373117923	0.262973644	0.304280646	0	0	-0.044021543	0.349314643	0	0.319785461	0	0.24973185	0	0.273858221	0	0.297460717	0.29953151	0	0	0	0	0.226946099	0.417341786	0.364325265	0	0.363171111	0.414992868	0.391655234	0.539242076	0.218130949	-0.00202721	0.301153029	0.314131358	0.505378278	-0.251468617	0.280417943	0.43978012	0.333988051	0.449389109	-0.166470927	-0.001181959	0	0.591530102	0.876953106	0.629349215	0.586330731	0.851819793	0.318367063	0.406534862
0.104460313	-0.119482354	0	0.0221385	0.262516153	0	0	-0.079843569	0	0.130171597	0.282016256	0.28149332	0	-0.007564167	0	0	0.145994176	0	0.039683817	0.330403556	0	0	-0.017915909	0	0	0	0.246370642	0.252794117	0.203528936	0.199517005	0.073247963	0.080177675	-0.039026376	-0.013655979	0.145216921	-0.170945084	0.247722049	0.296817662	0.412472795	0.497959838	0.097260769	0.048251569	0.591530102	0	0.37528347	0.733010085	0.759449595	0.506195628	0.536723663	0.309675243
0.262678212	0.172131674	0.395144353	0.307693512	0.195732963	0	0	-0.145620642	0	0	0.239129834	0	0	-0.027342727	0	0	0.232156066	0.245987306	0	0	0	0	0.245953401	0	0	0.351752852	0.300303915	0.34467113	0.310766312	0	0.155618432	-0.181045391	0.40320391	0.435259057	0.463119347	-0.412542279	0.118381489	0	0.04782007	0.190640059	-0.418038417	-0.200847811	0.876953106	0.37528347	0	0.535998436	0.366476968	0.901606733	0.272239171	0.396498105
0.227836262	0	0	0.061480966	0	0	0	0	0	0	0	0	0	0	0.205147249	0	0.287835025	0	0	0	0	0	0.179914399	0	0	0	0	0.406511616	0.180771289	0	0.043231713	0.139607451	0.187551799	0.219401944	0.234392412	-0.20432543	0.330591761	0.342129462	0.314641863	0.33850646	-0.011948965	-0.060600337	0.629349215	0.733010085	0.535998436	0	0.655923244	0.658069646	0.597209907	0.525972275
0.084856397	-0.224785272	0.103037904	-0.107944948	0.234633392	0.332986752	-0.004710492	-0.191794579	0.484065482	0	0.245824975	0.23371108	0	-0.100443942	0	0.065967006	0.200033428	0	0	0.302573313	0.228122062	0.159875119	-0.089797348	0.145008766	0.15899487	0.10753321	0.14754978	0.266584188	0.331077275	0.271444568	0.23349865	0.203681346	-0.006308735	0.082091695	0.08629555	-0.12013985	0.3672529	0.274930458	0.4425426	0.47748205	0.172696999	0.050549841	0.586330731	0.759449595	0.366476968	0.655923244	0	0.505600591	0.668612417	0.234888083
0	0.09501126	0.409670786	0.230411103	0.229226024	0	0	-0.158282307	0.352196435	0	0.265894468	0	0	-0.002834508	0	0	0.236980213	0	0.222910395	0	0	0.464663747	0.142824667	0.338593359	0	0	0	0.344298893	0	0	0.077908745	-0.170055882	0	0.389095064	0.371562526	-0.400188559	0	0.397248754	0.098630013	0.228426108	-0.358964112	-0.212908323	0.851819793	0.506195628	0.901606733	0.658069646	0.505600591	0	0.434313813	0.521773768
0	-0.186683947	0	0	0	0	0.006357718	-0.244063988	0	0	0.054409915	0	0	-0.098276481	0	0	0.041345225	0	0	0.220901938	0.003452879	0.046492372	-0.071912643	0.015463954	0.009782098	0.169811013	0.130435255	0.224469155	0.162171157	0.097899985	-0.005147975	0	0	0.265937125	-0.166683707	-0.208352905	0.31208791	0.29842239	0.025006776	-0.017843412	-0.013423292	-0.325342045	0.318367063	0.536723663	0.272239171	0.597209907	0.668612417	0.434313813	0	0.456635549
0.231680694	0.081724024	0.36788114	0.17508004	0.332855952	0	0.079783947	0.136851923	0.188909949	0	0.311328481	0	0.176483761	0.36641941	0	0	0.378296253	0.26764297	0	0.079419805	0	0	0.137078726	0.316434569	0.153280232	0.143427411	0.299715344	0.355697819	0.00593107	0.243950291	-0.20607428	0.061651699	0.155933821	0.150358795	0.123107371	-0.091993469	0.167246869	0.140992416	0.085546293	0.116086741	-0.062369173	-0.050662408	0.406534862	0.309675243	0.396498105	0.525972275	0.234888083	0.521773768	0.456635549	0
0	0	0	0.069802593	0	0	0	-0.072899391	0	0	0	0	0	0	0	0	0.371484914	0	0	0	0	0	0	0	0	0	0	0.342549267	0	0	0.282453904	0.201607071	0.177590408	0.22219542	0.231872945	-0.152944073	0	0	0.215808227	0.251639558	0.035971496	-0.052340131	0.665419023	0.502562545	0.644523863	0.682010453	0.588631852	0.738386444	0.588606601	0.490035315
0	0	0	0.120491905	0	0	0	0.05344192	0	0	0	0	0	0	0	0	0.371243615	0	0	0	0	0	0	0	0	0	0	0.398524742	0	0	-0.068501934	0.056164433	-0.007676639	-0.001254265	0.072002624	-0.113270656	0.185137265	0.231313183	0.401974336	0.449479581	0.096464421	0.075231608	0.446946778	0.694334057	0.234576221	0.667671988	0.736226871	0.398736459	0.572465851	0.475658757
0	-0.105747451	0	0	0	0	0	-0.223874438	0	0	0	0	0	0	0	0	0	0	0	0	0	0	0.114230806	0	0	0	0	0.344240882	0	0	0.295147504	0.136182889	0.238772648	0.323521352	0.101013709	-0.271757775	0	0	0.043397811	0.064095832	0	-0.260409129	0.60111186	0.429399786	0.624129464	0.550577515	0.565983515	0.688764497	0.61983255	0.405423623
0	0	-0.16925872	-0.20912874	-0.151537955	0	0	0.193600533	0	0	0	0	0.14643119	0	0	0	-0.242656747	0	0	-0.049539549	0	-0.01159857	0.002971597	-0.235335129	-0.200471371	0.223813316	-0.016294311	0.020523042	-0.377982026	-0.076709583	-0.455690406	0.209154272	0.328171329	0.30522022	-0.149968717	-0.248194711	0.18352435	0.345468187	-0.245852963	-0.33827314	-0.116497296	-0.430600303	-0.010481466	0.232303011	-0.028579836	0.351550931	0.147009773	0.124307931	0.534924852	0.475643681
0	0	0.162252519	0	0	0	0.056328381	0.221893509	0	0	0	0	0	0	0	0	0.227735903	0	0	-0.079130735	0	0	-0.023485756	0.114659267	0.087299926	-0.11972454	-0.102995668	0.107153531	0.00183803	0.165541626	0.102342122	0	0.018540848	0.057784226	0.154288357	0.275392153	0	-0.019761271	0.28330031	0.16560604	0.343904209	0.121474966	0.207542618	0.333851403	0.135537993	0.484791388	0.368745565	0.256188398	0.586932443	0.528771076
0.245800676	-0.006022283	0.52685202	0.377013512	0.579603678	0	0	0.200520923	0.459038171	0	0	0.136390643	0.0518282	0	0.113276631	0	0.579801581	0	0.509149661	0.04839793	0	0.179979274	0.129358663	0.454407733	0.35345369	-0.134974626	0.139100698	0.316888881	0.311262814	0.363151076	0.379100429	0.167612301	-0.109776812	-0.067922064	0.46221574	0.197051157	0.243920489	0	0.521090066	0.573991478	0.242027315	0.420514586	0.562513459	0.369351836	0.491493665	0.513306458	0.443968597	0.534791132	0.289933197	0.453228961
0.273843258	-0.024125005	0.50131548	0.428807953	0.612204687	0	-0.067795788	0.313170393	0.441496263	0	0	0	0	0.448535491	0	-0.028403658	0.572159803	0.637116705	0.503279061	0.023062712	0	0.137111302	0.160205056	0.394301531	0	-0.260440938	0.097386683	0.330870355	0.262180236	0.291295453	0.41567907	0.164784673	-0.301393497	-0.254419492	0.353502541	0.344570722	0.08248128	-0.270645919	0.575115608	0.576280459	0.332494191	0.520976913	0.357304459	0.362640841	0.210496572	0.408365074	0.410793776	0.242517441	0.213814837	0.367473267
0.277749871	0.026125046	0.380987691	0.169060884	0.292010265	0.136242782	0.018399772	-0.062303192	0.450096888	0	0	0.087482217	0	0.158788772	0	0	0.357780241	0.290890635	0.217625461	0.179469004	0	0.17714869	0.186158011	0.368606809	0.276403315	0.146198658	0.174084792	0.317343958	0.338040084	0.33996099	0.28593154	0.115426811	0.266721305	0.341622898	0.263448573	-0.14985606	0.237197109	0.231975481	0.039335431	0.065825745	-0.127049868	-0.149688182	0.577934638	0.273217544	0.691709454	0.543946882	0.327568878	0.69652956	0.532996216	0.492780523
0.333403583	0	0.524555789	0.249476942	0	0	0	0.21922326	0	0	0	0	0	0.477007631	0.27249138	0	0.558387666	0	0	0	0	0	0.155339438	0	0	-0.111600205	0.15837975	0.352867358	0.303766036	0.374680365	0.300356106	0.262856391	-0.030154524	0.000467958	0.270329451	0.178071468	0	-0.030069873	0.364938553	0.339618622	0.260206134	0.204241152	0.486258074	0.379206618	0.414932202	0.539749926	0.389665023	0.505271877	0.40110421	0.524263666
0.351077391	0.114729639	0.230239901	0.050803103	0	0.217561841	0.119659963	0.367290933	0	0	0.289847823	0	0	0.465820799	0.203637189	0	0.280037161	0.356397218	0.266722614	-0.006909737	0	0.002002402	0.116508118	0.154906284	0.070237801	-0.006598484	0.085668202	0.199486948	-0.117913401	0.112819635	-0.117979472	0.361125612	0.115104874	0.116855953	0.032625294	0.038330541	0.29312456	0.141197687	0.091286014	0.013650866	0.203973828	-0.056725336	0.204635221	0.342160301	0.13543549	0.503968497	0.268978757	0.27406075	0.498343767	0.626429727
0	0.14502485	0.422035413	0.34636649	0.514215384	0.272366282	0.022277075	0.533708194	0.321885698	0	0	0.377293264	0	0.656592252	0	0.07615345	0.485160357	0	0.546435886	-0.073432149	0	0.07774669	0.19015532	0.318021543	0	-0.190155507	0.092752676	0.257841759	-0.04203403	0.198471374	0.054794422	0.274748082	-0.110963092	-0.138111489	0.254129859	0.3029882	0.167488913	-0.138062842	0.352349052	0.28525143	0.329695999	0.340104178	0.179614645	0.202079825	0.07987745	0.368855005	0.116468655	0.159437161	0.124412982	0.519357113
0.006421628	0	0.052631408	0.102016409	-0.044659628	0	-0.094171839	0.030318559	0	0	-0.008043166	0	-0.230432096	0.094133163	0	0	0.026281637	-0.040116188	0.082475481	-0.175462346	0	-0.32632982	-0.181717172	-0.109846422	-0.173357494	-0.319978168	-0.272308703	-0.251628447	-0.259676576	-0.176893714	0.04025625	-0.018391017	-0.260761967	-0.225205536	0.151837226	0.305352735	-0.118731828	-0.316993146	0.138932641	0.126553135	0.15969877	0.350359091	-0.057295642	-0.14408646	-0.065177027	-0.112417111	-0.112970692	-0.111839103	-0.224084524	-0.026892146
0	0.068738019	0.602162942	0.441685796	0.591809733	0	0	0	0	0	0	0	0	0	0	0	0.622117348	0	0.541975919	0	0	0	0.240829592	0.426969429	0.2810896	-0.19321561	0.163502221	0.400781254	0.261853112	0.314839661	0.358359137	0.163760107	-0.19036906	-0.150578384	0.34966888	0.245930497	0.130568591	0	0.453866532	0.457833038	0.242894516	0.385845583	0.412138003	0.355675199	0.290143556	0.459735023	0.353888503	0.352624587	0.253748118	0
0	0	0.492859213	0.422544491	0.55335579	0	-0.008751923	0	0	0	0	0	-0.030054935	0.667893205	0	0	0.540233719	0	0	0	0	0.049957383	0.216691476	0.405595334	0.235919852	-0.260883727	0.086084763	0.21757682	0.058035201	0.175021033	0.1975148	0.222498056	-0.169715754	-0.144750973	0.344453956	0.320108167	0.118169095	-0.184682478	0.390587329	0.382042447	0.295231618	0.401088859	0.274168535	0.230493874	0.199282733	0.359370603	0.121602821	0.243458866	0.081304602	0.445373991
0.232989588	0	0.376054591	0	0.368511775	0	0	0.495623584	0	0	0.428620555	0.251375802	0	0	0.127472966	0	0.438701278	0.467495911	0	0	0	0	0.27613832	0.332403489	0	-0.106386763	0.070230652	0.165621217	0.138635535	0.180567954	0.298322821	0.226929424	-0.043672345	-0.029360738	0.365206986	0.208118179	0	-0.054262529	0.269309155	0.289552303	0.172723932	0.308191751	0.24486628	0.036139876	0.230784154	0.175913839	0.011352453	0.200345431	-0.079335249	0.247470569
0	0	0.362760372	0	0.40527578	0	0.148090521	0	0	0	0	0	0.211305921	0.471683709	0	0	0.378367024	0	0	0.1887939	0	0.210805404	0.224829007	0.298454983	0.241636285	0.044811837	0.13672101	0.306642555	0.077802523	0.324195586	0.070829373	0.316421115	0.161103717	0.172740156	0.244586037	0.05590119	0.33805568	0.192043175	0.233680755	0.185882605	0.169340937	0.032615019	0.435347653	0.417543083	0.341492869	0.535908601	0.351254982	0.452857685	0.404050453	0.55072107
0	0	0.529442695	0.386441642	0.607263376	0.25314172	-0.152367621	0.325619303	0	0	0	0	-0.048965231	0	0	0	0.617311984	0	0	-0.031957351	0	0	0.09224337	0.42906846	0.24957373	0	0.05579037	0.255929966	0.20185201	0.226631337	0.349984903	0.21518552	-0.285450338	-0.243721919	0.316125495	0.396980962	0.120907805	-0.272544254	0.499690492	0.495446677	0.40260756	0.503336578	0.329776565	0.291114873	0.221765058	0.375011864	0.267497302	0	0.173482697	0.428746011
0	0	0	0	0.064310187	0	0	0	0	0	0	0.072827093	0.30547986	0.017165759	0.334799247	0	0.242568427	0	0	0.388514616	0	0	0.359008149	0.222502776	0.090404937	0.15994026	0.227599941	0.277532114	0.166949287	0.160567566	0.080464245	-0.387835961	0.143274719	0.210877389	0.176685145	-0.361046569	0	0.183033026	-0.163082213	-0.003432103	-0.501515561	-0.194299296	0.432732941	0.122006882	0.564302369	0.275119956	0.068860547	0.508573839	0.067953827	0.194267706
0.141297108	-0.292366714	0.628227453	0.345156024	0.661841674	0.232437446	-0.406311311	-0.29417518	0.545773107	0.559718167	0.659746777	-0.164536243	-0.052457839	0.230955958	0.036920838	-0.253418543	0.668847458	0.458262474	0.590642988	0.313219315	0.380733902	0.143020469	-0.166569097	0.545173708	0.210527904	-0.346533089	0.194570595	0.326280235	0.392973689	0.265960178	0.2644948	-0.198849328	-0.36798427	0	0.049603794	0.178416961	-0.1281898	-0.396521928	0.354787717	0.447564179	0.177106735	0.356148831	0.31066124	0.242315406	0.336064868	0.307863018	0.324834085	0.389376092	0.173928598	0.304452222
0.417535243	0.529175586	0.509135529	0.472125306	0.303897989	0.454835018	0.328195648	0.845510301	0.182437966	0.439854531	0.314500839	0.505174558	0.142724493	0.617499631	0.288746534	0.371072318	0.461432546	0.508344286	0.449423341	-0.15416115	0.380739772	0.293203154	0.540688236	0.262482671	0.188703957	0.114325853	0.287942535	0.353819518	-0.004596279	0.109570943	-0.076300223	-0.032259216	0.057286658	0.03867533	0.196558081	-0.044943108	-0.070904761	0.092793007	0.033271181	0.058437327	-0.104817819	0.061636348	0.047311246	-0.103855922	-0.009476134	-0.000731586	-0.159268265	-0.04689762	-0.175028671	0.285071842
0.564795596	0.356699815	0.708968496	0.585132593	0.522918551	0.381179984	0.137160649	0.525412071	0.420443476	0.642689781	0.563242697	0.276183612	0.24906318	0.628527785	0.195143213	0.22643261	0.78413519	0.630903572	0.636904836	0.112565356	0.525862499	0.361318042	0.414973927	0.503474429	0.250883933	-0.029280625	0.390911345	0.490219241	0.147976434	0.257300029	0.102788642	-0.071601765	-0.075284732	-0.02489531	0.210797882	0.028170658	-0.043427234	-0.08475957	0.220983171	0.233477511	-0.041762189	0.19980904	0.235057938	0.081889849	0.218722584	0.239483961	0.085933775	0.201663149	0.004117817	0.400499587
0.204328751	-0.118076625	0.546737164	0.354745668	0.666378545	0.43316567	-0.213388916	0.16972812	0.565760091	0.558118132	0.638017407	0.274935498	0.091482963	0.495039215	0.241067223	0	0.839115201	0.498991017	0.562900682	0.113776424	0	0.265928748	0.223913852	0.627946236	0.405662826	0	0.569745247	0.663224669	0	0.292276222	0.14504492	0.056373056	-0.226248348	-0.204207298	0.04262898	0.121337764	0.121181476	-0.071822229	0.416823288	0.457362907	0.258476842	0.30217615	0.264557513	0.320687879	0.111379928	0.437888023	0.385507882	0.179769585	0.31063251	0.450294304
0.287825717	0.186141191	0.237699279	0.11396822	0.376841008	0.401382185	0.212210258	0.198329134	0.278893152	0.137002749	0.21099432	0.312383919	0.313025561	0.401361384	0.210219838	0.412765544	0.373383629	0.296209154	0.34210796	0.090931856	0.429682979	0.393367105	0.482157157	0.342956513	0.432415059	0.436988755	0.619141407	0.7695439	0.329514985	0.614322595	0.16698552	0.278088198	0.325582688	0.221482169	0.259053433	-0.038551591	0.414708701	0.31891161	0.279547928	0.18559325	0.097589034	-0.034216179	0.313977106	0.247103506	0.172787336	0.403654467	0.266228748	0.206332755	0.233006561	0.415301893
0.238724111	0.197899044	0.441541966	0.33613594	0.38853507	0.212073857	0.158899662	0.164980449	0.34259693	0	0.3906008	0.030816457	0.203332545	0.306013041	0.086725679	0.151905885	0.408858086	0.412615127	0.363457155	-0.012325543	0	0.313826298	0.287197289	0.410660895	0.389411323	0.219497576	0.202453525	0.361690256	0.263388355	0.447491204	0.229334588	0.111487278	0.312127002	0.320784337	0.602517604	-0.083147774	0.255341979	0.23158442	0.299545889	0.332963137	-0.119646627	0.075641853	0.654246264	0.330796932	0.709157761	0.546357373	0.312428715	0.684904986	0.266490773	0.491826445
0.46267407	0.408160911	0.334041794	0.285326298	0.072623739	0.0374515	0.258563533	0.370259673	0.047071137	0	0	0.04847984	0.076938733	0.242243525	-0.016408235	0.093714733	0.178725605	0.302373877	0.285933788	0.224230083	0.181481591	0.112247852	0.087152737	-0.020201126	-0.138155401	-0.112892594	-0.126372118	0.074598161	-0.217176623	0.279477699	0.156376965	0.000910068	-0.009390732	-0.031208097	0.419996884	0.160844413	0.054606614	-0.093422055	0.217391151	0.152315205	0.06352152	0.252530381	0.215498478	0.058814727	0.197154168	0.155538248	0.047243008	0.20113206	-0.148036438	0.156797414
0	0	0	0	0.02468217	0	0	0	0	0	0	0	0	0	0	0	0	0	0	0	0	0	0	0	0	0	0	0.233192018	0	0.183702639	-0.219025454	-0.008485227	0.47085175	0.504513154	0.123987659	-0.40633072	0	0.428061799	-0.169227666	-0.13619105	-0.358102582	-0.445873794	0.38390173	0.387044497	0.479323759	0.610031122	0.266229813	0.584065246	0.542424992	0.565238024
0.309732776	0.385547761	0.273824261	0.250866961	0.154226213	-0.036323207	0.314923724	0.428334232	0.008095573	0	0.14076675	-0.011437797	0.120175383	0.395443676	-0.169059711	0	0.215383193	0.313383682	0.30184162	-0.316258259	0.11999088	0	0.27154016	0.116121127	0.164137725	0.101541528	-0.015360792	0.153856086	-0.086555704	0.323631349	0.258412444	0.300372518	0.250867028	0.247052283	0.603139178	0.21279003	0.242261902	-0.02147118	0.255924531	0.137811368	0.03556553	0.191112267	0.22879237	-0.08948273	0.240413344	0.091845905	-0.082274169	0.154143694	0	0.2181644
0.372405509	0.316914661	0.420810531	0.330019895	0.226739395	0.066760563	0.209569709	0.099141701	0.213266208	0	0	-0.08862071	0.422794154	0.243583525	0.053822865	0	0.297247204	0	0.349206706	0.066924872	0	0.352323841	0.449519894	0.374434142	0.423827998	0.320986487	0.225111745	0.372420094	0.332108293	0.559505497	0.426246454	0.047858141	0.412225502	0.418821747	0.547194048	-0.111414094	0.1616554	0.170568645	0.001465877	-0.013714281	-0.273108892	-0.080238265	0.480336013	-0.118330305	0.674234633	0.2058083	-0.031652317	0.532655751	0.06284272	0.297843836
0	0	0.329304593	0.278709403	0	0	0	0.089050489	0	0	0	0	0.277244521	0.211206631	0	0	0.389421574	0	0	-0.003492999	0	0	0.299865834	0	0	0	0.254962239	0.361260525	0.249246961	0.281026066	0.178483344	0.019798504	0.289272219	0.340464254	0.329192807	-0.229092433	0.166306981	0.283781204	0.089153368	0.177366927	-0.21434746	-0.115130383	0.547796099	0.355621508	0.630497445	0.582880124	0.353674129	0.629704239	0.464852862	0.512949647
0	-0.045671984	-0.036658463	-0.047468376	0	0	-0.006927694	0.21461383	0.004443428	0	-0.053816556	0.288448405	-0.07343485	0.083165899	0	0	0.009018622	-0.003574075	-0.056807384	0.055282362	0	-0.050736834	-0.008365388	-0.190906692	-0.327228082	-0.138679172	0.082549597	0.139260462	-0.2855212	-0.2595758	-0.30657452	-0.031207199	-0.219135615	-0.228226458	-0.343539991	0.011640734	-0.11974223	-0.093764018	0.031075482	0.024113816	0.094668893	-0.027973874	-0.260758728	0.252295643	-0.419647592	0.187432923	0.161905617	-0.277401179	0.222890168	0.175878542
0.402220443	0.120933721	0.054397037	-0.049173277	0.080052054	0.261009124	0.210339003	-0.024817557	0.374370312	0.057592478	-0.006230971	0.275956059	0.468008751	-0.027771101	0.348266252	0.187547926	0.100290413	0.22004111	-0.087217864	0.220151465	0.191496097	0.265176904	0.346336371	0.034639516	0.209288989	0.308824875	0.1825935	0.463233052	0.34922178	0.374936548	0.455320418	0.259333398	0.332985613	0.375010974	0.163612424	-0.139381355	0.365377465	0.291949361	0.131393798	0.0423451	-0.045445538	-0.248279172	0.348681462	0.338838521	0.336461471	0.468624749	0.478329339	0.330783916	0.542427542	0.161017904
0	0.205145892	0.322480021	0.290605375	0.256168422	0.341014286	0.128638479	0.305902497	0.320554163	0	0	0.388251209	0.319737633	0.321702278	0	0	0.271248088	0	0.255760805	0.174929728	0.375193934	0.30044927	0.44047043	0.24377399	0.153750952	0.167180743	0.386082099	0.550314253	0.143658823	0.252838998	0.082449706	0.035534291	0.122385542	0.103147638	0.014064538	-0.166088769	0.032626745	0.133515922	-0.012645137	-0.017208062	-0.1261709	-0.175214694	0.194543174	0.268894622	0.160202134	0.414504424	0.186613357	0.198941782	0.344934283	0.412986927
0.396022603	0	0.421698901	0.298219144	0.421696151	0.253402913	0.107690501	0.092454421	0.47166454	0	0	0.178732513	0.382617112	0.334939095	0.24331736	0	0.373650467	0.45973384	0.356867975	0.156642687	0	0.309758285	0.343060474	0.40792575	0.390673697	0.185251403	0.217987316	0.455684585	0.364261563	0.502463458	0.383601264	0.187074328	0.313987045	0.331174754	0.406586841	-0.064804215	0.278934251	0.200076152	0.133197041	0.115529332	-0.068263722	-0.086474298	0.567586738	0.248406463	0.67112218	0.501197818	0.247751425	0.649492186	0.396052081	0.495152119
0.337604636	0.080598341	0.494212617	0.34044691	0.348530892	0.252441793	-0.004075432	0.078692829	0	0	0.39015621	0.176214176	0.358701572	0.25462503	0.290669523	0	0.438388614	0	0.326092536	0.240497018	0.330160301	0.266145807	0.278658579	0.410531158	0.22009088	0.109234354	0.272352907	0.434317307	0.297452576	0.26851515	0.130524974	-0.0404305	0.203504898	0.255542733	0.154934349	-0.255545257	0.063417698	0.231421084	-0.051171302	0.041097528	-0.217859734	-0.207095379	0.547956566	0.269101933	0.659302497	0.538899158	0.266948861	0.672295789	0.464683945	0.555850393
0	0	0	0	0	0	0	0.340784028	0	0	0	0	0	0	0	0	0.630662814	0	0	0	0	0.206470511	0	0	0	-0.029025212	0.241415523	0.483208169	0.280100502	0.429277039	0.26288185	0.150184569	-0.01265581	-0.01805856	0.403103256	0.149154284	0	0.00808186	0.429204245	0.448522765	0.167178164	0.329219237	0	0.33815683	0	0	0.356342641	0	0.217164727	0.514167199
0.283020155	-0.0268809	0.531626706	0.325512408	0.553139661	0.253898753	0	0.200337515	0.440913904	0	0.579691308	0.164851627	0.140216778	0	0	0	0.526404153	0	0.517689946	0.016058408	0	0.178691409	0.209949859	0	0.433309337	-0.094747238	0.212263705	0.360035916	0.322773918	0.355565779	0.350583651	0.217150309	-0.096503316	-0.10022061	0.308807718	0.178710176	0.228020668	-0.127292675	0.37988248	0.355288741	0.234864312	0.326196635	0.365727166	0.219756237	0.326280462	0.387669158	0.275563569	0.363045767	0.203241814	0.421980045
0.222130109	-0.06280665	0.470304208	0.26815047	0.515293015	0.293759434	-0.109225635	-0.002896742	0.451693681	0	0	0.116330728	0.083917469	0.226472045	0.209804662	0	0.403018467	0	0.40763556	0.27665435	0	0.099670557	-0.006517761	0.358361087	0.282826343	-0.2626337	-0.020611852	0.24090705	0.41063315	0.375282401	0.582107046	0.129451723	-0.243819131	-0.218906604	0.302298907	0.267719914	0.135824627	-0.236205588	0.441341279	0.436895128	0.303221555	0.370578815	0.4174358	0.286739171	0.334327963	0.290306871	0.338598396	0.377208429	0.094788389	0.109182615
0.261456254	-0.007772868	0.448983775	0.221857382	0	0.335013783	0	0.085054899	0	0	0	0	0.236427373	0	0	0	0.50640078	0	0	0.10665246	0.358493022	0.167274359	0.169284059	0.381726785	0.320433446	0.089087232	0.23425692	0.471952703	0.323250731	0.433969167	0.233604294	0.222433283	0.146982398	0.176172724	0.300059698	0.042290507	0.330409454	0.130049423	0.302910906	0.292692558	0.107563614	0.075652663	0.513771434	0.36407601	0.475163507	0.580655019	0.413031707	0.547416388	0.443653093	0.523027685
0.417536534	0	0.227368604	0.283039003	0.072272756	0.205011533	0.4353682	0.527637805	0.140884187	0	0.103676968	0	0.361176201	0.311164857	0.265728109	0	0.137624102	0.376195343	0.157989402	0.024072923	0	0.36158708	0.492032945	0.082828148	0.227733247	0.327751159	0.066378546	0.236650314	-0.000337435	0.308010272	0.14671304	0.170514613	0.433644771	0.412948757	0.450822395	-0.116996883	0.218673201	0.327142463	-0.041594563	-0.093138446	-0.200941982	-0.150268359	0.327504603	-0.036753628	0.420117801	0.204388783	-0.06166299	0.345127044	-0.005332366	0.278612692
0.257531471	0.069379903	0.462363394	0.298390048	0.255062219	0.136248225	0.05519917	-0.123522114	0	0.374696273	0	-0.070187923	0.319452481	0.055006978	0	0	0.384037454	0.278069943	0	0.330503146	0	0	0.19183533	0.42424335	0.326169642	0.247444795	0	0.315800275	0	0.453156459	0.276717233	-0.08806036	0.251906522	0	0.424548672	-0.237379907	0.186081979	0.250406573	0.109930001	0.210383811	-0.264762241	-0.030304511	0.73683426	0.273028406	0.819096789	0.480992717	0.414887382	0.805963285	0.309868524	0.376792592
0.260677275	-0.073646734	0	-0.003068949	0.273274348	0	0.076917482	-0.140944981	0.527037406	0	0	0	0	-0.004819361	0	0	0.345262416	0	0	0.431959428	0	0	0.130519608	0	0	0	0	0.395951009	0.373995874	0	0.20482082	0.125306596	0	0.283621354	0.166996657	-0.262351432	0.365937395	0.396251585	0.201599745	0.235702118	-0.04169181	-0.130373173	0.675984377	0.58450384	0.620452347	0.714246267	0.761384741	0.703592786	0.662180421	0.422187622
-0.140894097	-0.330122819	0.102185365	0	0.444372789	0	0	0.101298656	0.208702036	0	0.400286811	0.137755156	-0.39410483	0.28425944	0.04559308	0	0.42009864	0	0	-0.180561708	0	-0.142896632	-0.192050172	0.222055945	0.135109441	-0.400264867	0.11593062	0.12501395	0.167388915	-0.03302908	0.193364388	0.188668887	-0.558699849	-0.526076602	0.039296499	0.465649992	0.099216193	-0.272541036	0.693497449	0.778617187	0.633039214	0.68899751	0.089276245	0.417891446	-0.19634815	0.233146576	0.421255363	-0.11222352	0.063145959	0.107920072
0	0	-0.064119702	0	0.107712091	0.108558621	0.562670221	0.27569017	-0.014199239	0.010334281	0	0.199542678	0.362849817	0.313391586	-0.027742645	0	0.019053974	0.175805532	0.072094286	-0.227780743	0	0.241457082	0.44224116	0.112807178	0.511668793	0.625183758	0.18601271	0.287497333	0.133915409	0.613746326	0.235857166	0.605066914	0.719660416	0.635920639	0.647169816	0.069956419	0.720960678	0.447903868	0.27418542	0.037476694	0.049355913	-0.085021206	0.318885001	0.039111596	0.297475497	0.257411753	0.058807568	0.2483447	0.080502035	0.289124406
0.097799978	0.139090691	0.328299645	0.350869516	0.352994232	0	0.035642119	0.076890815	0.257200711	0	0.293445331	-0.026763249	0.213458573	0.264936743	0.075829785	0	0.460799984	0.302785042	0.285929086	-0.168671108	0	0.318804375	0.289281356	0.423862504	0.394300888	0.253482887	0.278806718	0.411830168	0.308232321	0.378973867	0.170522276	0.062311804	0.311916858	0.327418408	0.561417284	-0.04876521	0.219474487	0.205676796	0.325785704	0.382780968	-0.142310476	0.110788051	0.595352676	0.238036962	0.631997669	0.470544633	0.278581982	0.568052623	0	0.466184652
0	0	0	0	0.475010607	0.242796969	0	0.000636422	0.340643913	0.464400286	0.430283321	-0.045700811	-0.038223778	0.273492014	0	0	0.55752543	0	0	0	0	0	0.10750667	0	0.463081922	0	0.309421308	0.385695717	0.408877791	0.393450465	0.24295582	0.164371973	0.056407396	0.073103775	0.454941826	0.133760543	0.308140806	0.120671176	0.566484109	0.648378412	0.188334455	0.40738848	0.555932153	0.329716764	0.425351747	0.417488307	0.465196002	0.409122087	0	0.381653708
0.37154918	0.336718629	0.02021271	-0.214331837	-0.095394428	0.272618205	0.575066917	0.114537328	0.192417055	-0.078214916	-0.112456233	0.373018638	0	-0.041526906	0.345767699	0	-0.07223482	0.029053079	-0.127776641	0	0.231027673	0.403943393	0.402516115	0.014254194	0.277725346	0.736448967	0.358890885	0.361934472	0.184441825	0.475475494	0.041121597	0.257296129	0.666705691	0.678013011	0.104769906	-0.463987348	0.459161108	0.69917453	-0.142753341	-0.262482189	-0.298566848	-0.582325542	0.359173231	0.221523692	0.321514734	0.342648701	0.283528885	0.359421155	0	0.120644775
0.134745434	0.195225091	-0.406536932	-0.508404991	-0.341875194	-0.045033362	0.46909491	0.042921807	-0.033711634	-0.347098199	-0.402829505	0.347318895	0.426114316	-0.110265209	0.152133315	0.305638411	-0.322368832	-0.252036769	-0.378327459	-0.089805698	-0.136710932	-0.006340552	0.193550297	-0.198582166	0.167325313	0.668970653	0.076013942	0.063375591	-0.005462295	0.189327593	-0.079353706	0.615731834	0.690325481	0.664038093	-0.034528582	-0.312579712	0.666418617	0.701666011	-0.249322881	-0.424845692	-0.084815163	-0.571771236	0.079621314	0	0	0	0.183454027	0.035599339	0.372162754	0
0.229325535	0.487207191	-0.008214734	0.009921103	-0.090894968	0.012743513	0.562859486	0.208203267	-0.135733205	-0.046831122	-0.208544705	-0.001941189	0.352450699	0.135800583	-0.022815237	0.50017572	-0.080988702	0.072163373	0.015769634	-0.054493718	0.126314456	0.400501651	0.455280472	0.063276668	0.305169749	0.66353279	0.179285636	0.204370166	0.000551289	0.467670566	0.007478141	0.231719114	0.771471895	0.730316376	0.655490091	-0.226469729	0.42228114	0.547458682	0.053728065	-0.056706021	-0.33555243	-0.260420901	0.403900944	-0.007325299	0.487096083	0.254044606	-0.012092556	0.433802086	-0.004306444	0.272863241
0.264670733	0.158865968	0.345142401	0.237676964	0.085192361	0.076004934	0.303850852	-0.056090235	0.213419026	0	0.146520559	-0.087866573	0.306932856	-0.021006494	0.089910123	0	0.144550523	0.215330753	0.150996788	0.370088376	0	0.484742248	0.199842183	0.224108963	0.193070868	0.387616365	0.277749463	0.294306662	0	0.386133341	0	-0.162459804	0.342328574	0.356044168	0.394876329	-0.327194093	0.074011936	0.29929942	-0.030454793	0.018683062	0	-0.200870147	0.536277804	0.201561286	0.637364656	0.397188158	0	0	0.145654261	0.296225819
0.147021187	0.407630023	-0.182934081	-0.174611423	-0.100056441	0.099694901	0.609175667	0.344440696	-0.087154229	-0.119628237	-0.190377015	0.318071935	0.378134721	0.17591228	0.061689325	0.480956786	-0.127953815	-0.037055267	-0.091778663	-0.216167402	0.082424976	0.190726583	0.437598947	-0.012032559	0.381043211	0.710947206	0.227641736	0.224948939	0.051536421	0.414519376	0.039922072	0.592618693	0.658036987	0.573824417	0.400533266	-0.222743396	0.663282002	0.667838922	0.054945644	-0.06382592	-0.086753022	-0.254506931	0.281400231	0.129490974	0.197545371	0.300861303	0.149949716	0.151508651	0.133499419	0.227670425
-0.086116373	-0.326739597	0.23398002	0.21019503	0.427804652	0.175737346	-0.221865208	-0.149964804	0.270811529	0.349578375	0.374067372	-0.096170782	-0.173842203	0.142454071	-0.015503723	0	0.387712558	0.227716304	0.266010916	-0.088027233	0.214302915	0.08829994	-0.116337029	0.31463709	0.262390029	0	0.15517776	0.235947696	0.305881874	0.251515874	0.295557598	0.04326205	-0.263304882	-0.246476656	0.30115094	0.276263705	0.096986538	-0.215501548	0.547189526	0.644599614	0.285954623	0.537406432	0.333838273	0.371587716	0.216195899	0.354308099	0.433276544	0	0.167891713	0.255240427
-0.049472369	0	0.120030227	0.081251349	0.375153977	-0.032707338	-0.003116204	-0.008812105	0.066179246	0	0.236871401	-0.225068074	-0.15869169	0	-0.260999264	0	0.327095408	0	0	-0.198359183	0	0	-0.005351571	0	0	-0.064005503	0.026732216	0.125057573	0	0.365071241	0.380746677	0.33807605	-0.037168107	-0.013652622	0.666670038	0.546756412	0.369533234	-0.161997589	0.717173632	0.601169167	0.466855791	0.58711679	0.35800957	0.1721392	0.251398254	0.265124353	0.216367139	0.231270457	0.012215551	0.233800553
0	-0.229752169	0	0.078516332	0	0.125908054	-0.213602587	0	0	0	0	0	0	0.418320257	0	0	0.351021237	0	0.340381325	0	0	0	-0.140941903	0.26149844	0	-0.42386499	0	0.069350117	0.168019883	0.064331897	0.347242798	0.42162043	-0.527296833	-0.540004006	0.240909113	0.747913183	0.218946818	-0.445335722	0.789153654	0.714503587	0.804162278	0.827603677	-0.019814355	0.214392851	-0.295224731	0.096651503	0.199874448	-0.257489445	-0.061629201	0.062991496
0.002369231	-0.161900824	0	0.186800051	0.443702018	0	-0.088261952	0.202102867	0.085304813	0	0	0	0	0	-0.25250021	0	0.42886803	0	0	0	0	0	-0.055067907	0	0	-0.361486755	0.029404844	0.108087181	0	0	0.37802352	0.279094381	-0.451018176	-0.409372287	0.446883139	0.640443168	0.162405598	-0.409907085	0.835798875	0.783171556	0.602288223	0.831762742	0.163664024	0.233214087	-0.074460867	0.200200308	0.243998456	-0.05375318	-0.077372211	0.148945711
0.181931415	0.105185378	0.364341062	0.272666887	0.273565967	0.030198993	0	0.034794016	0	0.36485573	0.28597559	-0.131506067	0	0.199804856	0	0	0.298156837	0	0.317825658	0	0	0	0.173440701	0.380390226	0.381632708	0.199331559	0	0.165646934	0.27875908	0.459861307	0.346098946	0.107430375	0.266242736	0.284958141	0.656415154	-0.023561484	0.288751239	0.181707783	0.289124872	0.337629561	-0.094920745	0.174774098	0.668903858	0.188811987	0.726994527	0.375527977	0.273642449	0.684032485	0.120400569	0.335864288
0	0	0.57527494	0.391948198	0.662121388	0.364980524	-0.183537527	0	0.537115399	0	0.656260258	0.120085501	0.014315691	0.392258005	0.178086964	0	0.638084702	0	0.544245212	0.075249582	0	0.20751852	0.099487355	0.522851629	0.406206342	-0.135588404	0.266029928	0.428740834	0	0.39823702	0.355826537	0.09418878	-0.18651533	0	0.32281015	0.161409854	0.177033632	0	0.512993175	0.603888583	0.240024471	0.425679636	0.541476176	0.41478118	0.441526278	0	0.499593571	0.514213659	0.292459642	0.461416775
0	0	0	0.220223874	0.548256443	0	-0.095176563	0	0	0	0.542315379	0	0.078757838	0	0	0	0.378576157	0	0.410022314	0.418067423	0	0.213622669	0	0	0	-0.166574576	0.066291442	0.285192573	0.314003982	0.425766867	0.384424079	0	-0.141683898	0	0.272456555	0.172137661	0.221656107	0	0.433877391	0.436050643	0.277111043	0.272195422	0.500866048	0.456411504	0.421231471	0	0.536324704	0.540064506	0.306144691	0
0	0	0	0.307732782	0.540716724	0.276937417	-0.142785399	0.029851604	0	0	0	0	0.089298993	0	0	-0.063382316	0.570349938	0	0	0.120942154	0.389240895	0.146454427	0.04580688	0	0	-0.083490634	0.205866772	0.349379705	0.349853526	0.350826045	0.277710531	0	-0.082065233	0	0.275774363	0.041798739	0.236016429	0.040232694	0.37977356	0.492809535	0.160859281	0	0.626289102	0.422702675	0.543100831	0.575014725	0.554157797	0.602874845	0.431315571	0
0	0	0.420424021	0	0	0	0	0	0	0	0	0	0.435514534	0	0	0	0	0	0	0.207705212	0	0.406865079	0.339791194	0	0.439728469	0.374735756	0.343538443	0.4719965	0.390111848	0.566179056	0.227455816	0.117999284	0.441663728	0	0.470942079	-0.199485201	0	0.353736323	0.137293788	0.141437821	-0.194889731	-0.14376048	0.703639294	0.279405138	0.776095013	0.545875879	0.317108705	0	0.431537033	0.562650855
0	0.076987288	0.482424538	0.376485773	0.54531714	0	0.037752333	0.347631661	0	0	0	0	0.071423736	0.482105399	0	0	0.453953484	0	0	0.129492485	0	0.227945057	0.179854813	0	0.292089636	-0.106479406	0.128582645	0.316707045	0.171087935	0.366184682	0.308854659	0.228208306	-0.089330076	-0.071350481	0.372456112	0.170422885	0.224734118	-0.042678235	0.418894938	0.427807431	0.249265759	0.325031495	0.447572191	0.334200346	0.366560134	0.46075362	0.408440283	0.418938533	0.243730859	0.392368304
0.292580477	0	0.474229342	0.351138521	0	0	0	-0.014063629	0	0	0	0	0	0	0	0	0.331608541	0	0	0.232822793	0	0	0.363501925	0.439259357	0	0.358677523	0.32886632	0.420514812	0.378386338	0.570300187	0.243404254	-0.068960281	0.441474294	0.431815109	0.506879384	-0.311029485	0.176954214	0.339768501	0.035186286	0.1054404	-0.355885344	-0.170038412	0.717723185	0.197649512	0.860088076	0.443039517	0.193848836	0.817951127	0.235034276	0
0	0	0.396263824	0	0.367816595	0	0.058713371	-0.098044174	0	0	0	0	0.45511498	0	0	0	0.374030938	0.372844462	0	0.3159794	0.384949274	0	0.238226705	0.371693368	0.331088632	0.240851625	0.334783057	0.553736356	0.430315173	0.469281371	0.320663001	0.092996975	0.239360139	0.281482091	0.227303973	-0.203701078	0.270491827	0.268851548	0.120103745	0.146808932	-0.12664876	-0.169390641	0.597673845	0.432922225	0.629599782	0.631964365	0.501100202	0	0.647170308	0.535802931
0	0	0.420917869	0	0.386603987	0	0	0.075524897	0	0	0	0	0	0.154788229	0	0	0.347632872	0	0	0.45439004	0	0	0.314309672	0	0.379848571	0.214976216	0.319929396	0.465409898	0.470894988	0.51374342	0.365977163	0.051766445	0.197883205	0.209370945	0.326699907	-0.129227762	0.277593308	0	0.283910259	0.319410362	0	-0.003144126	0.589899852	0.418194442	0.538572912	0.492217728	0.471848335	0	0.305121116	0.279471207
-0.187341457	-0.373688502	0.065219333	0.055604015	0.371512575	0.140091011	0	-0.213677216	0.213707444	0.21302721	0.329063793	-0.05946633	0	0.046568849	-0.014474487	-0.196236754	0.251008339	0.139852314	0.191222747	-0.013004092	0	-0.049345849	-0.28075227	0.20699949	0.164426078	0	-0.012657014	0	0	0	0	0.020828123	0	-0.44861154	0.025419657	0.297847285	0	0	0.427372816	0	0	0	0	0	0	0	0	0	0	0
0.13635089	0.482334	-0.066271182	0.087792613	-0.197847223	-0.253823678	0.403285223	0.205970005	-0.321374993	-0.062172085	-0.270221093	-0.178453419	0.29049707	0.091866777	-0.256147972	0	-0.119416166	-0.005411192	-0.023557692	-0.318626432	-0.039889024	0.103291408	0.409143269	-0.038643478	0.141188548	0	-0.034851056	0.037280915	0	0	0.029547669	0	0.529970746	0	0	0.054528271	0.143113095	0	-0.157687113	0	-0.254956102	0	-0.053376394	0	0	0	0	0	-0.259818647	0
0	0.328182867	-0.061441171	-0.047316406	-0.273327366	-0.341316195	0.328661686	0.000625883	-0.173601864	0	-0.262628647	-0.218928743	0	-0.041386976	-0.210428053	0	-0.152348522	-0.10065926	-0.084929665	-0.123530887	-0.114216586	0.070943426	0.233370401	-0.02331297	0.111448173	0.42367852	-0.024491585	0	0	0	-0.051051852	0	0	0	0.238639854	-0.161738038	0	0.287299216	0	0	0	0	0.045405498	-0.486428178	0	0	-0.411175401	0	-0.055616198	0.150740008
0	0.236099655	-0.105468417	0.006771334	0	0	0.286637015	-0.040878774	-0.173967643	0	-0.113174556	-0.279964847	0.215256843	0.001997536	-0.282742219	0.082035818	0	0	-0.019155683	-0.231188893	0	0	0	0	0	0	0	0	0	0.290768657	0	0.263560141	0	0	0	0	0	0	0	0	0	0	0	0	0	0	0	0	-0.125627841	0
0	0.073378031	-0.062132138	0.011511375	-0.028658054	-0.169063896	0.125842567	0.100963666	-0.070982201	0	-0.04355116	0	0.05340848	0.023039805	-0.162316293	0	-0.016310966	-0.010908257	-0.060782302	-0.307457411	0	-0.217570352	0.077074859	-0.034177564	0.035121082	-0.046846413	0	-0.078460249	0	0	0.229041029	0.20608945	0	0	0.162323801	0	0	0	0.141410548	0	0	0	-0.072993184	0	0	0	-0.124512279	0	-0.070977793	0
0.18332142	0.559117681	-0.311111232	-0.119866825	-0.469461636	-0.041604708	0.550956316	0.648226794	-0.374144358	-0.271855843	-0.454068666	0.371930345	0.161838115	0.0842216	0.078374894	0.388126698	-0.35465046	-0.150144617	-0.325789034	-0.242360046	-0.169485728	0.041466593	0.349827968	-0.38546873	-0.17024031	0.346997029	-0.093200382	-0.177990811	-0.423002919	-0.201875106	-0.308963356	0.178055574	0.36632876	0	0	-0.187837622	0.122043269	0.38637659	0	-0.356628865	0	-0.311042182	0	0	-0.229406893	-0.171263511	-0.279483879	0	0	0
0.314610727	0.311638827	0.136612083	0.081343078	0.152532722	0	0.222270588	0.550222077	0.075441944	0.106105121	0	0	-0.112308184	0.391740586	0.211604704	0.219562243	0.075502808	0.242860578	0.212052841	-0.01059006	0	0.05852704	0.032168672	0	-0.035839383	0	0	-0.022895444	0	0	0	0.218174136	0	0	0	0	0	0	0	0	0	0	0	0	0	0	0	0	0	0
0.232365608	0.612732291	-0.393443431	-0.221087101	-0.48359459	0.00108676	0.635838414	0.521058676	-0.385331398	-0.381750715	-0.554453744	0.361296576	0.282199729	0.031178535	0.099818368	0.495218167	-0.445019543	-0.189395414	-0.367216429	-0.199468719	-0.132839066	0.131426871	0.384682893	-0.404881149	-0.082958311	0.513451707	-0.056097169	-0.12082599	-0.363184019	0.007352952	-0.22527262	0.293079864	0	0	0.126126065	0	0	0	-0.254058952	0	-0.212478866	0	0	0	-0.170007464	0	-0.232069119	0	0	0
0.157721312	0.58361201	-0.342993364	-0.201087941	-0.523523029	-0.044029778	0.620971752	0.533217246	-0.442209653	-0.369741029	-0.552747963	0.29874074	0.279525794	-0.003963532	0.048518655	0.457637436	-0.419619636	-0.222618392	-0.377098896	-0.232308713	-0.148845733	0.106785131	0.457798851	-0.385825094	-0.083497296	0.511719157	-0.009513507	-0.089902004	-0.338508366	-0.096623998	-0.276853723	0.16864643	0.525081522	0	0.039804218	-0.280008111	0.1567901	0.46502352	-0.377331295	-0.47370906	-0.319393208	-0.441983669	-0.197635637	-0.276742463	-0.184453346	-0.180001887	-0.371932855	-0.24495289	-0.189083324	-0.088784466
0.27567273	0.638800958	-0.269984653	-0.115335656	-0.485642119	-0.086322534	0.642888206	0.501783651	-0.409752849	-0.266328787	-0.524589601	0.232066103	0.343231085	0.02401077	0.02136193	0.458832307	-0.346242296	-0.162126415	-0.301534184	-0.170462492	-0.096664988	0.191696273	0.482680715	-0.336524887	-0.064173344	0.504500701	-0.015434231	-0.101145751	-0.342986689	-0.046033653	-0.258995241	0.108534397	0.539263754	0	0.082112939	-0.278812274	0.090158881	0.405833786	-0.396020342	-0.501474055	-0.389069727	-0.431208974	-0.171037969	-0.334904293	-0.09370181	-0.180580889	-0.424995178	-0.171427504	0	-0.055639851
0.238280922	0.097843452	-0.070708848	-0.28379378	0.054007571	0.203138268	0.256616206	0.384257483	0.215811909	-0.030319258	0.066421161	0.602502229	0.024773106	0.24418353	0.261566901	0.074463063	-0.071673166	0.10397237	-0.03472742	0.010417674	0.001414918	-0.184733575	-0.048370157	-0.076743346	0.004976175	0.053767002	-0.06938946	-0.040988829	-0.069160383	0.02836358	-0.005182149	0.54123124	0.047474279	0.080076598	-0.083949107	0.087751908	0.469172385	0.24313066	0.135937047	-0.005156061	0.359091695	-0.060627896	0.043633595	0.344481512	-0.191692198	0.182980212	0.356406584	-0.044106706	0	0.111123911
0.07887668	-0.147361782	-0.339493788	-0.641715774	-0.183811406	0.13213764	0.269395778	-0.124138515	0.161861931	-0.286417044	-0.219797143	0.394527375	0.27827895	-0.192970723	0.216531053	0.100335653	-0.242290967	-0.228574669	-0.410950806	0.219949295	-0.147277208	-0.054938247	-0.043414048	-0.210166245	0.013547061	0.373276953	0.122647977	0.11314074	0.088947334	0.060569059	-0.06556958	0.455708739	0.286615983	0	-0.277124521	-0.232801379	0.529964291	0.491669505	-0.033007112	0	0.120156323	0	0.058786203	0	0	0	0.50198579	0	0	0.131726912
0.257481869	0.432982534	-0.406403773	-0.330424434	-0.218803347	0.077635192	0.573662221	0.349525246	-0.1922539	-0.254232005	-0.34848236	0.447083394	0.327648202	0.118190608	0.106497897	0.352192043	-0.349752961	-0.085796087	-0.308148932	-0.0807066	-0.150957446	0.06690319	0.299298839	-0.301049372	-0.00160442	0.386886075	-0.01536932	-0.073712743	-0.23845913	0.046828754	-0.137028477	0.446849664	0.459102246	0	0	-0.069759232	0.411150066	0	-0.070271981	-0.26878964	0	0	0	0	0	0.178557563	0	0	0.231742349	0
0.429104323	0.342180006	0.125240922	-0.045917214	0.123745976	0.104581563	0.358550467	0.022988932	0.106905432	0	0	0.017835089	0.378160883	0.137234413	0.035300025	0	0.062561408	0	0.129458638	0.180044499	0	0.201472932	0.301275299	0.064302817	0.310477344	0	0.049499124	0.361443316	0.310513554	0.713802996	0.670585508	0.380315448	0.396095627	0.369048435	0.576426929	0.17717607	0.511479669	0.16422662	0.315871643	0.089120607	0.145552945	0.052615996	0.310356388	0.009058531	0.31490551	0.155484647	0.106230487	0.259238355	0	0.018156961
0.017052843	-0.008115053	0.396157415	0.313145139	0.370415834	0.359402772	-0.029939626	0.14335529	0.342853967	0	0.373163009	0.145543129	0.097397504	0.256644908	0.18890609	0	0.460419654	0.280935312	0.325938836	-0.121413574	0.316349083	0.268382487	0.23580715	0.397916876	0.276803641	0.182866921	0.418196972	0.506561809	0.243572144	0.208001008	-0.049838858	-0.007540391	0.138175437	0.16341228	0.154562075	-0.16989509	0.08540171	0.227505616	0.188421964	0.317587789	-0.137862929	0.006793729	0.429060955	0.28428484	0.376474074	0.419805358	0.316001256	0.382629589	0.26820426	0.522406511
0.315541968	0.379273976	0.183436193	-0.000638879	0.082492354	0.111482078	0.43548201	0.09943574	0.098660778	0.045094035	0.000369113	0.016204363	0	0.113951511	0	0	0.048108859	0.194508098	0.133253859	0.081661062	0	0.285918992	0.329969379	0.142583334	0	0.466663441	0.113529639	0.279463326	0.191113086	0.63085139	0.350313851	0.275749227	0.630714362	0.610882795	0.623135655	-0.101456213	0.436430768	0.385005692	0.114068105	-0.038689206	-0.179645531	-0.178091468	0.456784445	0.011478932	0.527775904	0.216956311	0.045984723	0.468643946	0.027643973	0.16418929
0.417384766	0.386846564	0.157152528	-0.000746639	-0.099836412	0	0.376892753	0.254722913	0	0	0	0	0.151019806	0.068869706	0.0562495	0	-0.116505033	0	0.075011955	0.247813622	0	0	0.115886229	-0.181318958	-0.160218073	0.100890162	-0.133366413	0.047106592	-0.24719963	0.297520341	0.095630504	0.090489495	0.267192079	0.255620679	0.32342565	-0.036894584	0.144026333	0.118855121	0.050204817	-0.057115087	-0.08509706	-0.096134398	0.214639581	0.11066712	0.190939496	0.197617667	0.052918622	0.238689933	-0.053245647	0.058938952
0.316857135	0.393910262	0.063744834	0.005233179	-0.083843944	0	0.449505233	0.116999932	0	0	0	0	0.284754665	0	0	0	-0.139206328	0.148053294	-0.00119041	0.033684328	0	0	0.269096977	-0.008404315	0	0.348594116	-0.049180516	0.047296656	0.033698189	0.469697848	0.423291705	0.261096391	0.505330398	0.529028007	0.63546939	-0.040504449	0.354297278	0	0.107294945	-0.017543742	-0.170192196	-0.111371806	0.383867021	0.01411358	0.462728373	0.128113491	0.012736736	0.37516053	0	-0.021319219
0.175959982	0.241231782	0.173730938	0.201608021	0.037460706	0.000427237	0.102482425	0.244760109	-0.02562283	-0.030760203	0	-0.020064844	0.010790083	0.185106155	-0.094423885	0.04012244	0.172799578	0	0.159382465	-0.002547346	0	0.091954323	0.015230656	0.002231719	-0.195020395	-0.048688442	-0.012108484	0.085292237	-0.331402052	0.045137029	-0.191244309	-0.033706811	0.088353461	0.0689007	0.274635071	0.034529028	-0.001920906	-0.003562017	0.123919197	0.127217648	-0.066584688	0.094316922	0.199970663	0.186742719	0.205887189	0.331692357	0.075948252	0.232103212	0.097844772	0.396712142
0.578466219	0.651199915	0.243136846	0.191217483	-0.092797021	0.165749467	0.473448167	0.55770247	-0.122295052	-0.001578283	-0.093036016	0.273075827	0.221114737	0.263701077	0.129314094	0.438644846	-0.001473519	0.198722791	0.163365552	0.224957097	0.201197267	0.281657458	0.317090542	-0.120946476	-0.158613424	0.179589351	0.067625002	0.02156802	-0.358593307	0.15877484	-0.185155467	-0.112808126	0.227425921	0.19405804	0.128242944	-0.206656795	-0.058301181	0.15692549	-0.223105648	-0.239176144	-0.285728721	-0.187000169	0.024980861	-0.097837538	0.055075759	-0.023157326	-0.218112849	0.062343805	-0.238466528	0.107487891
0.136913678	0.38978484	-0.057592523	-0.047781201	-0.290389696	-0.277581322	0	0.060777925	-0.178105945	0	0	-0.136742479	0	-0.013714249	-0.144280811	0	0	-0.1057514	-0.092378033	-0.110431851	0	0	0	0	0	0.473087642	0	0.010340249	0	0	0	0.095527962	0.702048944	0	0.236706011	0	0	0.369917132	-0.430099467	0	0	0	0	0	0	0	0	0	-0.000840559	0.189744116
0.305200163	0.342268194	0.205904738	0.065386794	-0.058843477	-0.037563158	0.263506307	-0.068236286	-0.016524921	-0.017859619	-0.096238059	-0.141503667	0.288629041	0	-0.015745436	0	-0.031993764	0	0.114238972	0.286611556	0.162513631	0.359248805	0.176476455	0.071919082	0.081049791	0	0.074952273	0.13410548	-0.013666259	0	-0.021702043	-0.088669959	0.565276421	0.556013384	0.396536108	-0.232177577	0.13794653	0.298705984	-0.184963093	-0.230533076	-0.383576818	-0.319836452	0.422610583	0	0.619794191	0.186244361	-0.040604493	0	0.086118495	0.307957258
0.279037987	0.142803018	0	0.021666776	0.207395914	0	0	-0.084352044	0.28371085	0.194275364	0	-0.00645366	0.325892137	0	0.074168991	0	0.186866278	0	0	0.269687549	0	0	0.171440457	0.270430682	0	0	0.140168701	0.239750205	0	0	0.165935919	0.101496819	0.451472177	0	0.431065509	-0.16095125	0.317243621	0.287993245	0.018841394	-0.011020569	-0.17435925	-0.189122005	0.566747105	0.12510373	0.697735731	0.422469461	0.185269158	0	0.287765069	0.426453748
0	0.034465408	0.455267659	0.133407902	0.316650274	0.288498679	0.0427998	-0.154836514	0.479823034	0.267069898	0.31997423	0	0.264776588	0.052905966	0	0	0.285920683	0.345630449	0.286601725	0.510816411	0	0	0.076809525	0	0	0	0	0.299336789	0	0	0	-0.012282157	0.201556158	0	0.319980065	-0.163863082	0	0.202553712	0.159918642	0.177424944	0	-0.053583092	0.618813953	0.35188661	0.66040877	0	0.469890605	0.754172465	0.352245021	0.321235346
0	-0.194662012	0	0.180661941	0.545418487	0	0	-0.129880326	0.56470082	0	0.523536856	0	0.088467949	0.17804838	0.320477561	0	0.429467383	0	0	0.372293866	0.46951965	0.230483984	-0.031261809	0.388139246	0	-0.080375751	0.152606101	0.334515158	0	0.455642164	0.324828057	0.105265586	-0.072288579	0	0.20646231	0.046539818	0	0.004090223	0.379485984	0	0	0	0.541251898	0.490640042	0.461718011	0.571967733	0.593941602	0	0.392706691	0
0.215984217	-0.05735597	0.493302256	0.294978608	0.510945728	0.264037561	0	-0.05077516	0	0	0.465743	0	0.116433657	0	0	0	0.518189251	0.407743006	0.464102527	0.098716898	0.387154039	0	0.097898536	0.463721557	0	0	0.161472776	0.324844941	0	0.437484728	0.318526663	0.133207174	0.045927793	0.061916835	0.370599928	0.082352735	0.258690551	0.035735243	0.351906194	0.430875884	0.111727664	0.261442494	0.593189242	0.286046966	0.588860142	0.503078876	0.435527028	0.612378604	0.305706827	0.435664305
0.408963245	0.16209799	0.409873659	0.071954598	0.283767063	0.226038394	0.163697738	-0.045756122	0.37599281	0	0.243216245	0.116124885	0.35932088	0.195246874	0.17871791	0	0.268123237	0	0.286944418	0.34826301	0	0.305831804	0.218779882	0.262828156	0.246635284	0.279526836	0.206297427	0.344193007	0.245385672	0.506303172	0.196723517	0.101666939	0.393308962	0.429135132	0.362569447	-0.122537017	0.32037352	0.263607884	0.100356389	0.058510541	-0.105548222	-0.172189779	0.569126625	0.232170757	0.641833766	0.500434927	0.311562507	0.701125262	0.389980233	0.48152444
0.258243271	0.040654358	0.235936604	0.149082179	0.198588104	0.222109737	0.047303013	0.000985538	0.237477128	0.229252801	0.157273791	0.174281193	0	0.096642583	0.262088811	0.235316462	0.252960038	0.240241399	0.163568057	0	0.305455795	0.310485524	0.236164088	0.193002883	0.149396275	0	0.307013511	0.372547493	0.191362368	0.296120386	0.06674612	-0.037171462	0.106133723	0.137615255	0.048162181	-0.087708361	0.070418808	0.122167829	0.05463464	0.042183666	0	-0.044413446	0.227385488	0.144459362	0.222476564	0.297317648	0.311229154	0.237919855	0.307437745	0.342462582
0.38480636	0.120673809	0.618003952	0.418923788	0	0	0	0.247380859	0	0	0.598032273	0.20481201	0.076224309	0.438772042	0	0	0.511805547	0	0.57368568	0.22454833	0	0	0.154625726	0	0	-0.146047486	0.110858427	0.358276917	0.193787377	0.413001229	0.323031062	0.11197875	-0.07418725	-0.048122835	0.424848382	0.212642328	0.125849042	-0.120513985	0.411507729	0.39672248	0.182882971	0.320667018	0.479045836	0.264575683	0.407533522	0.415685233	0.273414259	0.45566324	0.111226944	0.366850445
0	0.150633626	-0.234504734	-0.298108568	-0.014193197	0.030986749	0.294896623	0.078827756	-0.151725213	-0.23019832	-0.180055194	0.154674479	-0.008232492	0.045310508	0.02265169	0.179490508	-0.286025377	-0.017011812	-0.074788252	0.020595925	-0.010430371	0.027073041	0.031483483	-0.047936057	0.195561172	0.211361329	-0.081149478	-0.10588615	0.00453084	0	0.232860472	0.461438925	0.240100869	0.199846736	0.369095653	0.24174277	0.453991656	0.161944277	0.28369828	0.105496389	0.244059881	0	0.089791632	0.098810957	0	0	0.062829952	0	-0.055178713	-0.084905983
0.251076638	-0.117212323	0.138645648	-0.008174159	0.087137783	0.216873244	-0.031524009	-0.207023368	0.317454274	0.087163186	0.071427645	0.078465603	0.076233903	-0.182143913	0.298368836	0.018364344	0.051926662	0.157056791	0.021776574	0.425697914	0.239570163	0.116376453	-0.09743367	0.017845801	0.052726302	-0.069657972	-0.010922811	0.114140659	0.283995154	0.332072332	0.517206027	0.047399002	-0.156930791	-0.106485578	0.050824006	0.052960495	0.164931042	-0.034161319	0.298652592	0.311823931	0.167764198	0.183974502	0.236872618	0	0.112728173	0.16371301	0.509643428	0	0.123127811	-0.238466571
0.383986471	0.35420976	0.182581875	0.068472164	-0.09532048	0.110609402	0.319517604	-0.106746534	0.164744004	0	0	-0.024842208	0.415079689	-0.192741002	0.225191455	0	-0.061341742	0.138714479	-0.040829893	0.521411477	0.204558976	0.362817467	0.103926151	-0.077065369	-0.001355955	0.312218285	-0.069050106	0.199084869	0.075094582	0.470043168	0.247403745	-0.051238371	0.410535884	0.400253098	0.348248777	-0.285183345	0.208202561	0.310231576	-0.055242673	-0.082021196	-0.306563823	-0.264173791	0.44227973	0.170234076	0.5422862	0.252408602	0.225903528	0.539707487	0.105596698	0.094139472
0.213295404	-0.180328497	0.333839917	-0.007098071	0.442475333	0.406757425	-0.08920857	-0.18217451	0	0.319430668	0	0	0.1956621	0	0.354073313	0.07274254	0.370868817	0	0.249303933	0.37429697	0	0.242233531	0.026140778	0	0	0.081122425	0	0.405334159	0.439699033	0.419117311	0.2748875	0.15119956	0.054083334	0	0.115999085	-0.020930367	0	0.137870465	0.307940882	0.330098388	0.16003083	0.029162063	0.514572829	0	0.452972411	0.605847963	0.692104723	0.594828378	0.617526141	0.404940844
0	0.209026575	0.21395479	0.267109448	0.019313773	0	0.039352943	0	0	0.082552602	-0.055232054	0	0.075214733	0	0	0.207790195	0.066801951	0.126082119	0.192338959	0.124869858	0.199604611	0.274327457	0.09293076	0.127164751	0.088450472	0.160270538	0	0.072561561	0.044601187	0.354579849	0.030306105	-0.237904028	0.270309987	0.251764138	0.308633375	-0.106976141	-0.048293259	0.086209324	-0.025458747	0.019273746	-0.1948775	-0.005597363	0.288073137	-0.181399729	0.387548326	0.017900948	-0.00322465	0.368027568	-0.112892442	0.099596341
0	0	0.490592097	0.408242912	0.484304642	0.301274258	-0.014774773	0.352441156	0.368760017	0	0.519826186	0	0.01897286	0.423819991	0	0.065888193	0	0.612860705	0	0.211721193	0	0	0.112239652	0.310259384	0.185989406	-0.230018909	0.018679614	0.200030252	0.085063792	0.260056918	0.286942262	0.094645697	-0.173345206	-0.136721229	0.337361406	0.237414984	0.009946288	-0.195854891	0.302484977	0.286008741	0.18192089	0.298438942	0.299802754	0.168045118	0.256731872	0	0.148860775	0.311631382	0.045671111	0.269256639
0.343890868	0.658006274	-0.067202987	-0.012113777	-0.225957044	0.224857096	0.726654979	0.484789342	-0.10584449	-0.108253456	-0.225081394	0.412029489	0.429644135	0.111031095	0.266085262	0.706420163	-0.245337488	0.039307492	-0.130541621	0.059976583	0.18562077	0.403857825	0.538188959	-0.109972143	0.186699241	0.665016976	0.178267302	0.124988159	-0.095457249	0.305757301	-0.076513945	0.178124743	0.634332934	0.56460501	0.267582206	-0.403890621	0.289443652	0.627195684	-0.237398428	-0.327650097	-0.386104692	-0.456843003	0.151046353	-0.018677451	0.172711758	0.10667128	-0.08703545	0.14129407	0	-0.017733903
0.381502725	0.700983717	-0.129376919	-0.076677018	-0.39703055	0.041783083	0.698089623	0.419896754	-0.29761736	-0.226837757	-0.437277019	0.250305972	0.474666829	0.009847558	0.125571531	0.578006213	-0.305288384	-0.056538049	-0.217294203	0.116017171	0.034453296	0.343935825	0.505701894	-0.247782027	-0.007806133	0.604761172	0.053837262	0.012740037	-0.24512035	0.204952846	-0.17671293	0.074359975	0.666198983	0.588212561	0.216193835	-0.386506627	0.19519012	0.515507032	-0.332495138	-0.461442744	-0.460800668	-0.497883216	0.027608823	-0.167904627	0.10962656	-0.016370383	-0.270123616	0.068721097	0	-0.033233447
0.33059467	0.652799318	-0.189887289	-0.144854349	-0.429087105	0.038067582	0.675561102	0.506426876	-0.370463927	-0.298477065	-0.489476078	0.286056496	0.378744882	0.034617806	0.084149701	0.526743048	-0.308332889	-0.126165482	-0.253193571	-0.062381803	-0.01534061	0.239163389	0.515525199	-0.296066615	-0.038688893	0.561625499	0.068330519	0.015453581	-0.287486429	0.067306655	-0.249900764	0.104816284	0.595081629	0.484954974	0.099969906	-0.327364095	0.153033592	0.460427448	-0.362766645	-0.462476122	-0.398073206	-0.476882467	-0.092449332	-0.256288003	-0.05303663	-0.105079908	-0.345590316	-0.099101424	-0.206598173	-0.016396391
0.39941865	0.331226368	0.317617966	0.112141239	0.178933206	0.394354978	0.41160918	0.218050077	0.287475774	0.248408517	0.194958188	0.316263331	0.328386282	0.168210393	0.287915488	0.48846939	0.180524193	0.253701146	0.201601632	0.517815974	0.367362234	0.454297059	0.347414604	0.178202196	0.222068274	0.360346671	0.38721227	0.362600766	0.225641389	0.448857186	0.106776823	0.006586191	0.213280791	0.23562564	0.265280518	-0.260811515	0.240824715	0.411777578	0.160926251	0.180637496	-0.139317897	-0.137390791	0.490269793	0.430789286	0.395737502	0.473538705	0.362785022	0.491825858	0.193344401	0.259615781
0.24156978	0.383877188	-0.234881376	-0.153840614	0.053607308	-0.096760191	0.35988579	0.394945886	-0.157880409	-0.083875028	-0.139514618	0.223663363	0.043798343	0.457116152	-0.138432425	0.173195755	-0.069149712	0.104641743	0.102023449	-0.450513347	-0.029820347	-0.11188793	0.219992641	0.009108151	0.324268162	0.226998428	-0.099333988	-0.073788403	-0.107737002	0.32176318	0.250856279	0.809459886	0.361036888	0.292315028	0.496866018	0.430817293	0.681454743	0.129207623	0.329494388	0.067758291	0.414346641	0.216150548	-0.001434436	-0.125583538	-0.09482946	0	-0.102395364	-0.13934425	-0.105532806	0.082870721
0.421899193	0.617903664	0.06812394	0.018440039	-0.137597279	0.273300604	0.618135462	0.234912237	-0.057710385	-0.053359927	-0.198214905	0.262332487	0.553898742	0.006953005	0.275638311	0.667090559	-0.100218667	0.09558213	-0.053341406	0.364207512	0.281089409	0.559788752	0.541083361	-0.020217711	0.200150358	0.658894839	0.28287931	0.286187687	0.069454264	0.480617507	0.025314724	-0.009715897	0.657283296	0.58181002	0.274574052	-0.444349452	0.219104327	0.556184336	-0.188206302	-0.280633005	-0.460399717	-0.48614656	0.247736693	-0.004343774	0.31346583	0.119543051	-0.083009841	0.275959447	0	-0.005069991
0.134677846	-0.36681462	0.359189028	0.151346722	0.334531604	0.17201791	-0.336287091	-0.188058173	0.430337964	0.333965376	0.428633169	0.039434506	-0.123279106	0.010903555	0.205501634	0	0.360090521	0.225757418	0.255599542	0.523579815	0.240481859	-0.019002701	-0.274861889	0.245718621	-0.021464079	-0.409855543	0.084513669	0.074493908	0.251506415	0.030695878	0.220402878	-0.146959041	-0.53513825	-0.446030462	-0.149824214	0.142872794	-0.101473225	-0.262592698	0.292819609	0.406462132	0.284986495	0.323158764	0.236591109	0.385540663	0.108762832	0.197970055	0.451499091	0.210614947	0	-0.002206764
0.071441772	-0.262079295	0.407175594	0.246718567	0.483392227	0.153963802	-0.361937793	0.000430088	0.329829983	0.397855065	0.521954524	0.011561355	-0.338682655	0.283481123	0.018528401	-0.249524505	0.420932873	0.317561974	0.470137804	0.259811269	0.211446308	-0.150604923	-0.277168549	0.2851872	0.018578498	-0.564977548	-0.032125992	0.040976393	0.143072606	0.061043817	0.244393893	-0.019677523	-0.64051416	-0.612643819	0.009008264	0.432163942	-0.07793284	-0.44607724	0.463426324	0.531594506	0.521896334	0.624473864	0.088860503	0.24154003	0	0.113227429	0.232107648	0	-0.109617133	0.064273836
0.069664055	-0.330768176	0.457959568	0.315907101	0.604028297	0.258233278	-0.439885856	-0.011053122	0.459762499	0	0.625023854	0.072717503	-0.300230365	0.343135612	0.112359773	0	0.576556989	0.413219302	0.543113781	0.191522085	0.319121207	-0.077618801	-0.246700262	0.412718484	0.117188845	-0.570985588	0.096454681	0.150720914	0.259591583	0.092653099	0.264147327	-0.001534488	-0.647520993	-0.595327397	-0.010381244	0.409241583	-0.050200823	-0.442187072	0.528856258	0.626708177	0.540499848	0.647072385	0.15453584	0.32560904	-0.031105063	0.155573558	0.360911714	0.05251954	0	0.097048933
0.152974597	-0.405728393	0.379412958	0.118422303	0.432012911	0.196682292	-0.295949914	-0.110156776	0.509544173	0	0.542421251	0.112692858	-0.181705882	0.099366912	0.173341713	0	0.383299322	0.30940723	0.289558456	0.401670401	0.259974873	-0.09550425	-0.293855238	0.242196987	-0.018506507	-0.485497942	0.087395136	0.086209148	0.198552331	-0.046517982	0.209310056	-0.052981609	-0.628091669	-0.513596915	-0.2166324	0.198037295	-0.089231983	-0.339520253	0.32151798	0.422614542	0.401385064	0.370989838	0.156113249	0.444475629	-0.002006982	0.261606375	0.487016645	0.119206312	0	0.043375873
0.037530074	-0.417748066	0.40809631	0.243595521	0.564132449	0.177583439	-0.457179119	-0.066363962	0.43383799	0.485935994	0.612339397	0.025018998	-0.339192121	0.264991299	0.039246947	0	0.520043048	0.365807257	0.459787589	0.220643097	0.257593987	-0.136449052	-0.329437052	0.350204651	0.029890489	-0.641939912	0.067959053	0.095611941	0.174291321	-0.038758205	0.194007775	-0.042646394	-0.74376065	-0.672736216	-0.134948504	0.439209421	-0.132717942	-0.532851072	0.480949759	0.580053897	0.549865371	0.630745663	0.085020413	0.332792691	-0.090479081	0.17673669	0.344557053	0	0	0.11456957
0.240788546	0.236495362	-0.104101417	-0.32459843	-0.071498121	0.192513534	0.509420757	0.040503854	0.144820821	-0.132248823	-0.185498978	0.346039404	0.524738191	0.013663181	0.217403935	0	0.001819907	-0.051412713	-0.139287585	0.170475553	0.120987639	0.241961676	0.372095893	0.074737126	0.39542282	0.715496232	0.32458865	0.434480861	0.322759384	0.537028897	0.187346699	0.479879767	0.621197881	0.56192008	0.157528482	-0.189704629	0.692208472	0.647870569	0.043018327	-0.17504252	0.011120418	-0.360184466	0.243375502	0.12458603	0.158972045	0.27919858	0.240180181	0.156441604	0	0.16049379
0.380007798	0.217267429	0.340067771	0.187296818	0.359932763	0.382978879	0.249129136	0.178784092	0.408155894	0.325753219	0.242767303	0.27932428	0.455841984	0.25959001	0.293071423	0	0.441054388	0.418125513	0.232931192	0.16384115	0.389151407	0.336376469	0.46350285	0.302757113	0.409945799	0.281020782	0.345043021	0.732445486	0.505901464	0.510513097	0.472208954	0.241436372	0.219837025	0.213171974	0.323478649	0.083272315	0.355059997	0.168668328	0.32514849	0.187002828	0.100647697	0.024019456	0.300944621	0.127565414	0.238559647	0.287710401	0.234580118	0.18983467	0.224612684	0.238729032
0.339561015	0.018646362	0.118798543	-0.116559365	0.172366578	0.143440858	0.040095356	0.049402081	0.17489368	0.017559373	0.097979161	0.23475755	0.00942813	0.145604367	0.115786515	0	0.086100519	0.189776825	0.146171985	0.4060763	0.099578281	-0.121914419	-0.160547908	-0.023804162	-0.087894305	-0.264774453	-0.103494484	0.069943163	-0.003425792	0.179886631	0.241133813	0.239664551	-0.245783533	-0.264592618	-0.043472797	0.335783353	0.219558641	-0.207248347	0.237068682	0.120901086	0.455510877	0.234333175	-0.017975587	0.162937679	-0.15538847	0.109112656	0.149446698	-0.056034793	0	0.028279245
0.365657901	0.160185191	0.137045292	-0.124792919	0.223503347	0.289287583	0.289801684	-0.042710373	0.260111705	0.058340067	0.084095854	0.190720235	0.282979931	0.090807141	0.19002199	0	0.062540297	0	0.124453952	0.378353532	0.244452289	0.186968927	0.123256076	0.118607986	0.280021956	0.208008227	0.093533697	0.283294827	0.283626222	0.610686307	0.457015832	0.304518422	0.24664474	0.209072077	0.327375493	0.145503297	0.434272508	0.127705714	0.284466999	0.098352681	0.183211756	0.025121412	0.247819558	0.146813595	0.190750545	0.180531734	0.192773183	0.22183654	0	-0.038206596
0.290385618	0.352206798	0.136909836	0.015438977	0.108384624	0.125925343	0.318271802	0.010190786	0.070758638	0.057720655	0	0.01149347	0.260164332	0.031710518	0.081758437	0	-0.064907085	0	0.113222237	0.363689793	0.167504019	0.191781055	0.151755727	0.043393074	0.205156709	0.181236425	-0.106942979	0.151503488	0.224538528	0.550108641	0.488353539	0.198850064	0.281859895	0.247401698	0.545210295	0.141029884	0.332948172	0.130848694	0.238187784	0.102216113	0.05835515	0.039314381	0.354067528	0.05833292	0.377172099	0.093124631	0.02362473	0.340574335	-0.143258765	-0.027994527
0.324279527	0.468731832	0.124683965	-0.015723323	-0.058226069	0.033148401	0	0.152817944	0	0	-0.114518546	0.007355532	0.20248303	0.092031872	0.011282138	0.280896589	-0.160156703	0	0.132007304	0.21591634	0	0	0.174453762	-0.0485223	0	0.319264228	-0.04315729	0.031558751	-0.138736689	0.459148239	0.033194259	0.074548694	0.53741807	0.501149313	0.427433416	-0.141272173	0.195996669	0	-0.097705365	-0.217426082	-0.228680462	-0.252847802	0.263729971	-0.097351341	0.363256368	0.04958519	-0.169576079	0.357622934	0	0.117766306
0.265801021	0.623626092	0.16565652	0.332573164	-0.181819008	-0.110550282	0.460161905	0.32111352	-0.224904374	0.017863556	-0.165329285	-0.127417156	0.338301683	0.098932329	-0.07648191	0	-0.049602372	0.115745318	0.071892453	0	0.154581688	0.407259136	0.523604314	0.037195636	0.090608262	0.452247245	0.127352499	0.132004211	0	0.214312435	-0.083438243	-0.181998135	0.5597301	0.534787701	0.457444181	-0.290859296	-0.060855813	0.295418011	-0.244201323	-0.281018633	-0.585284863	-0.309270851	0.194331626	0	0	0	-0.383366987	0	-0.24259028	0.129839925
-0.038988823	0	-0.043153855	0.065551666	-0.146933193	-0.378087813	0.072616783	-0.009534468	-0.174782061	-0.036820749	-0.120657615	-0.310052386	0	-0.068230274	-0.294107049	0	-0.06008572	0	-0.065407441	-0.209681522	0	-0.175038301	0	-0.010360389	0	0	0	-0.124460171	0	0	0	0.069490905	0.079378651	0.161389671	0.192942601	0.233332119	0	0	-0.009081946	-0.110502129	0	0	-0.021316651	0	0	0	0	0	-0.112271179	-0.059921145
0	0	-0.018474102	0.007306114	-0.195203194	-0.295657612	0.301921179	0.026227307	-0.110634288	0	-0.180494747	-0.172271601	0.334777145	-0.025957385	-0.153200242	0	-0.087218757	0	0	-0.13327159	-0.098176083	0.020692012	0	0.029487804	0	0	0	0	0	0	0.114137348	0	0.484899449	0	0.281161566	0	0	0	0	0	-0.269244511	0	0	0	0	0	-0.326492078	0	-0.037338025	0.099750688
0.113379636	0	-0.032022137	-0.038923849	0	-0.308013122	0.325612663	0	0	-0.140155525	-0.248906048	0	0.349823734	0	0	0	-0.179994215	0	-0.070414094	0.068531805	0	0.142634532	0	0	0.106205776	0.421529084	-0.040899297	0	-0.017474734	0.303345878	0.066191163	0.06685676	0	0	0.361099932	0	0	0	-0.290314903	-0.438752932	-0.37612285	0	0	-0.348929041	0	0	-0.295654284	0	-0.022065353	0
0.326994785	0.159716542	0.288013562	0.060684127	0.271241138	0.291738434	0.229732404	0.087963348	0.176389156	0	0.191764884	0.097350147	0.114224903	0.173958047	0.124263752	0	0.159446655	0.36964827	0.261067686	0.3291011	0.403628478	0.442037198	0.239069755	0.184697227	0	0.193144259	0.263663057	0.343706658	0	0	0	0.035895217	0.142559967	0.156714678	0.377658365	0.075441585	0.108453772	0.022993246	0.314109856	0.233470163	0	0	0.282826978	0	0.264416119	0	0.159113801	0	0.010599909	0.12570824
0.211672886	0	0.423502277	0.239631916	0.310546481	0	-0.025047463	-0.299577052	0.442154076	0.286350038	0	-0.077378047	0.239793954	0	0	0	0.268453888	0.312947286	0	0	0	0	0	0	0	0.15555867	0.185842678	0	0	0	0	0	0	0	0	0	0	0	0.116696917	0	0	0	0	0	0	0	0.405558341	0	0	0
-0.072508602	-0.304433203	-0.055992106	-0.191626207	0.308784785	0	-0.157256131	-0.122369799	0.164756519	0	0.167874907	0.051407962	-0.18147602	0	-0.00321701	0	0.182303252	0.120807767	0	-0.037714246	0	-0.112635901	-0.16521413	0	0.150066933	0	-0.039661899	0.09569819	0	0.144846912	0.409929789	0.343166474	-0.350484165	-0.324423479	0.135071722	0.5746232	0.232386072	-0.344811928	0.70372074	0.578566293	0.623048032	0.553892033	0.002092496	0.287256224	-0.256766734	0.196531248	0.406142693	0	0.117362141	-0.086298525
0	-0.04476147	0.289708371	0.047623605	0.273356812	0.152239703	-0.034765598	0	0	0	0.283869151	0	0.176248946	0.046419929	0.258756173	-0.026873069	0.146486605	0.292640574	0	0.351464142	0	0	0	0.187883033	0	-0.042276374	0	0	0.19299956	0.323065826	0.312710838	0	0.053260381	0.131534497	0	0	0	0	0.137422087	0	0	0.010008195	0	0	0	0	0	0	0.416893298	0
0	0	0.245291864	-0.048851168	0.219218193	0	-0.031481671	0	0.425562621	0.091353656	0.198243298	0.15112695	0.222022132	0	0.39400324	0	0	0.184462644	0	0.654527134	0	0.300753184	-0.094026225	0	0	0.125327538	0	0.221517733	0	0	0	-0.058689377	0	0	0.087696176	-0.22566024	0	0	0	0.115520257	-0.071294734	-0.188598669	0.488869413	0	0	0	0	0	0.483815225	0
0.396013025	0.326599106	0.318781415	0.085767186	0.099652087	0.17138132	0.351391422	-0.005787955	0.182050166	0.095232268	0.067914583	-0.008269549	0.36202468	0.033010113	0.134373455	0	0.017885825	0.234590092	0.170616598	0.406597819	0.282049237	0	0.248278637	0.097653833	0.145731642	0.352482069	0.104805458	0.235788574	0.127976584	0.497909714	0.162480198	-0.048686919	0.476016134	0.466297967	0.462770891	-0.199299446	0.168150792	0.272455648	-0.011228927	-0.046193162	-0.282307719	-0.253330928	0.506559718	0.097188668	0.626279862	0.320037078	0.077288098	0.642179678	0.081654157	0.255911657
0	0.214937336	0.298347469	0.052759643	0.16050261	0	0.115144668	0.069617133	0.215523635	0	0	0.12219276	0.205001448	0.149592839	0.163438799	0	0.13373278	0.242955239	0.249989011	0.331534541	0.1648374	0	0.048409919	0.126057429	0	0	-0.043935309	0.066115625	0	0.306132227	0.084369614	0	0.23688521	0	0.252018393	-0.012336616	0	0.149590152	0.001852174	0	0.008382877	0	0.340232784	0	0	0	0	0	0.187238807	0
0	-0.230366701	0.079545759	-0.263187786	0	0	-0.052098518	-0.190265281	0.457732853	0	0.240066142	0	0.087736801	0.031406457	0	0	0.066743194	0	0	0.358515889	0.177100199	-0.000843956	-0.163821549	0.11918694	0	-0.031769988	-0.031354213	0.126756168	0.293128624	0.312460809	0.305942124	0.385924387	-0.004145549	0.045633805	0	0.099069546	0	0.110985994	0	0.218889743	0.367462742	0	0.321578908	0	0	0	0.624053822	0	0.564354954	0.184786478
0	0.056621355	0.427756168	0.271483798	0.489011911	0.399138335	-0.027746672	0.184832258	0	0.39144411	0.47491157	0.322815185	0.04001452	0.300188078	0.366506718	0.085932548	0.294354496	0.52628791	0.41190269	0.354950019	0	0.220068138	0	0	0	-0.147851522	0.02269755	0.197612116	0.253799224	0.331062327	0.341388765	0.067862918	-0.12293547	-0.092241181	0.293003625	0.134880969	0.06591113	0	0.3196072	0.323327364	0.172965945	0.195520226	0.374025468	0	0.326950786	0	0.273646075	0.413431575	0.148803399	0.199160687
0.30732965	0	0.5162051	0.319213744	0.43911957	0.306571651	-0.00866489	0.165173992	0	0.373207438	0.45014631	0.110014683	-0.031564584	0	0.20645057	0	0.286901225	0.525740005	0.481132588	0.441026656	0.446247759	0.194690892	0.020009598	0.245940375	0	-0.252594556	-0.056149575	0.148676516	0	0.334675313	0	-0.063907603	-0.211151828	0	0.33428528	0	-0.039486023	-0.218321047	0	0.362797942	0	0	0	0	0	0	0.171900847	0.376393466	-0.118636363	0.109842977
0	0	0	0.392214606	0.671000472	0	-0.184866788	0.116172992	0.485474844	0.565443644	0.653592555	0.1328154	-0.099631703	0.411120837	0.190109363	0	0.560497427	0	0.592055576	0.206033166	0.513318212	0.182866471	0.004916095	0.453167077	0	0	0	0.320734115	0	0.354572549	0	0.056481982	-0.322174773	-0.318547136	0.311058443	0.275163387	0.04864724	0	0.537911432	0	0.328690571	0.498133283	0.399280709	0	0	0	0.397935755	0	0.103828309	0.320207195
0.302898875	0	0	0.343559059	0.504332752	0	0	0.166880059	0.378223978	0.412200246	0.53249356	0.144184259	0	0	0	0	0.408082607	0	0	0.422282124	0.412910121	0	-0.01134466	0	0.129146004	-0.336779965	-0.033003465	0.182179028	0	0.29214576	0.332822981	0.00370095	-0.309256336	-0.303664684	0.278481836	0.253247866	0	-0.267369957	0.386734041	0.394374505	0	0.37851814	0.333444304	0.290201776	0	0.320844482	0.224036485	0.36630245	-0.006260617	0.240416771
0.512139566	0.204796393	0.395387888	0.125694128	0.306780304	0.268680916	0.203316914	0.206174666	0.356913536	0	0.303946868	0	0.219507583	0.223186602	0.250297718	0.103302522	0.233875954	0.488548104	0.29100791	0.340742356	0	0.194590889	0.137009472	0.13308193	0	-0.035390718	-0.027768879	0.191710524	0.137143493	0.41387072	0.402766018	0.209633179	0.074830075	0.140183004	0.392277161	0.128412479	0.243034966	0.02048029	0.314543254	0.217105632	0.158106363	0.11671538	0.454370944	0.243814224	0.394864865	0.365773451	0.33074888	0.461778955	0.181109356	0.175426599
0.335688082	0.43739792	0.044774742	0.102187229	-0.072241204	0	0.353168486	0	0	0	0	0	0.228201394	0	0	0	-0.102435349	0.173415228	0	0.013912588	0.111190905	0	0.360305908	0	0.103733716	0	-0.071267888	0	0	0.103270983	0	0.126170477	0.357610597	0.343436808	0.281656492	-0.105396448	0	0.25384462	0	0	0	0	0	0	0.236185223	0	-0.24489676	0	-0.141242049	0.052897108
0	0	0.483398682	0.370914418	0.392637477	0	-0.15552411	0.044736797	0.239984919	0.338001131	0.405489832	-0.02894167	-0.070626086	0	0.096903213	-0.038439749	0.325282356	0	0.468710393	0.44992888	0	0.147984374	0	0	0	0	0	0.088349458	0.168684793	0	0	-0.165056626	-0.335697437	0	0.25021986	0.192109322	-0.135879667	-0.281020581	0.268574697	0	0.123430699	0.341472386	0.291935328	0	0.287772749	0	0.088517874	0.345448837	-0.168100648	0.103968974
0.451506269	0.098255762	0.45331258	0.141886847	0.396126974	0.300981095	0.170544597	0.174928831	0	0	0	0.27649818	0.243298761	0.302388908	0.258460615	0	0.328693521	0	0.361935479	0.311546938	0	0.203669002	0.193970343	0.233643026	0.269291584	0.00020195	0.060761353	0.356107316	0.264719936	0.478455791	0.452647867	0.25402287	0.062808559	0.091320328	0.355007113	0.158936776	0.299944545	0.007826314	0.335362893	0.224385108	0.208524658	0.150956866	0.396636085	0.21343155	0.35332692	0.423537792	0.342354264	0.430857118	0.257995237	0.290224509
0	0	0.617155975	0	0	0.293494688	0	0	0	0	0	0	0	0.402494591	0.155665615	0	0.493045313	0	0	0	0.456101842	0	0.088220272	0.346267581	0	-0.360833684	0.003335055	0.266281807	0.20358977	0.290203789	0.415184018	0	-0.320379153	-0.296409783	0.328299639	0	0	0	0.438217599	0	0	0	0.326281762	0.216591567	0.245675887	0	0.171647024	0.288931809	-0.0610881	0.224955281
0.400316433	0.315010041	0.395331029	0.34231802	0	0.091823383	0	0.333629769	0.111338439	0	0	0.101156214	0.030177288	0	0	0	0.171926115	0.395185038	0	0.373517289	0	0	0.032279533	0.046233889	0	-0.247604772	-0.14579348	0.008168989	-0.234757848	0.103873437	0.060165011	-0.095236908	-0.1329866	-0.133241724	0.251927703	0.141659926	-0.109009329	-0.170306242	0.108282256	0.094591159	0.021249022	0.171373382	0.181947359	0.084337251	0.178379117	0.140711751	-0.017969168	0.256818322	-0.131002372	0.182672621
0	0	0.517942659	0.423128304	0.310546393	0	0.087012327	0.366203111	0.194933349	0.355846668	0	0	0.079139695	0.320996222	0.221652973	0.155222983	0.298120972	0	0	0.338698599	0	0.260167006	0.236639539	0.268514921	0.127844918	-0.119378944	0	0.144142776	0.089061964	0.262280834	0.236058623	-0.13255244	-0.069705159	-0.07283349	0.348526159	0.063293972	-0.103762878	-0.102692545	0.166239317	0.222873374	-0.063064498	0.192462069	0.303822689	0.038126156	0.310040513	0.118910665	-0.0541362	0.306443711	-0.306106603	0.085018125
0	0.218686742	0.547316672	0	0.400437466	0	0	0	0.383175444	0	0	0	0	0	0.331253797	0	0.364472289	0	0.45902831	0	0	0.320073967	0.251897523	0.267671469	0.204605651	-0.092813963	0.064682252	0.261355471	0.155222508	0.348855371	0.322574037	-0.033826212	-0.047652225	-0.038355011	0.368839222	0.072451611	0.020059798	-0.061632798	0.262590179	0.298740685	0.033079185	0.207149965	0.403738362	0.188331289	0.390526052	0.293865261	0.184222145	0.404728211	-0.081794295	0.173272714
0.315851797	-0.012218813	0.285408777	0.111428492	0.302857697	0.176718863	-0.113229999	-0.12064987	0.313598525	0.236973616	0.274440084	0.122417273	0.044816952	0.032883131	0.244048241	-0.033798865	0.143928001	0.348753528	0.267907467	0.620975523	0.301938797	0.097412571	-0.189314036	0.149440482	0.008851886	-0.30645018	-0.11845018	0.057005718	0.168584996	0.266028103	0.307404708	0.023149258	-0.2841264	-0.249896345	0.057318897	0.263770816	0.063960638	-0.249892691	0.261496893	0.213734727	0.309593053	0.262807935	0	0.207330314	0	0.12179549	0.244437771	0.190942536	0.054349494	-0.003261514
0.277756266	-0.013152512	0.143443936	-0.077798955	0.12342053	0.203305601	0.090772404	-0.107772202	0.291370137	0.040369255	0.149438176	0.231159431	0.094867503	-0.088957023	0.264809674	0.139398166	0.002772201	0.178117925	0.080992744	0.732217942	0.239292916	0.142910748	-0.164049635	0.006680084	-0.051888065	-0.062620697	0.033453586	0.142571408	0.113980934	0.26287477	0.144365134	0.048808506	-0.164619524	-0.149766299	0	0.008998643	0.157794072	0.026674498	0.150245121	0.116799929	0.206284693	0.013292583	0.215400749	0.399106423	0	0	0.38564514	0	0.179875316	0.049805931
0.281228259	0.318446142	-0.035100065	-0.115545056	-0.039236881	0.02195942	0.271171745	0.055757385	-0.106434573	0	-0.115588195	0.140391891	0.087594143	0.002162536	0.086336257	0.278655469	-0.216710332	0	0.037730468	0.460322514	0	0.125922509	-0.013788166	-0.123881446	-0.029890577	0.092391031	-0.102470792	-0.072921322	-0.109893339	0.32981104	0.117650028	0.145204659	0.133696314	0.096872878	0.240432016	0.092672018	0.238849333	0.123909199	0.104527747	0	0.145758297	-0.010457967	0	0	0	0.100051672	0.014616149	0.165519873	-0.125962861	-0.010264286
0.371094157	0.185842962	0.364620543	0.214445204	0.262370826	0.14888729	0.170400326	0.185780917	0.156534418	0.192759309	0.219210573	0.071753008	0.047775614	0.279549908	0.013884839	0.146133466	0.219794046	0.403596265	0.376797488	0.230588503	0.318857558	0.217941646	0.10171413	0.148538645	0.152056851	0.011316942	0.016470071	0.184934872	0.060016229	0.468943795	0.21340641	0.003757394	0.052230708	-0.009112571	0.389031721	0.112632335	0.069927611	-0.087946687	0.218467497	0.122797148	0.060597033	0.171354175	0.222463267	-0.005012282	0.213529049	0.059876435	0.022563865	0.211196275	-0.130138741	0.173360834
0.368406704	0.166444086	0.006836797	-0.195776979	0.006136557	0.133384161	0.264565985	-0.08850779	0.112150747	-0.118498645	-0.090458467	0.161433827	0.19419375	-0.040239707	0.153958454	0.173635182	-0.124344781	0.096231912	0.025706179	0.507137147	0.118989811	0.10993269	-0.075632957	-0.100514764	0.035960863	0.129772697	-0.075921151	0.080037878	0.080408778	0.527739907	0.299518705	0.26354487	0.161860102	0.130763418	0.224480252	0.090506524	0.405204935	0.135813868	0.222102231	0	0.23026267	0.027091526	0.20307069	0.21825086	0.107070343	0.154415375	0.26625336	0	0.056907212	-0.026998497
0.349876296	0.3327319	-0.065763596	-0.223194777	-0.092355786	-0.003199274	0.414231889	-0.029954115	-0.031151384	-0.189317035	-0.206652959	0.080288639	0.255098583	-0.032068186	0.060843098	0.264818163	-0.263985862	0.051374032	-0.022844129	0.435649267	0.044874161	0.130021425	0.035535756	-0.129021736	0.07942707	0.282855299	-0.133256208	-0.016354672	-0.005023756	0.517678888	0.261964508	0.310470103	0.395485819	0.370187275	0.3980405	0.037480003	0.446855127	0.242414629	0.100362805	-0.104237437	0.064771243	-0.124166094	0.208804992	0	0.225878809	0.129095768	0.053731937	0	-0.037953687	-0.020971626
0	0.47451633	0.025809149	-0.127787715	-0.08456983	0	0.4725842	0	0	-0.132445248	0	0.043221256	0.369608977	0.040640616	0	0.387164914	-0.212371422	0	0	0.245577439	0	0.304815173	0.231603813	-0.012909153	0.229902919	0.533301659	0.020184317	0.105086697	0.048213863	0.62178693	0.156356942	0.230203684	0.707073933	0.658232577	0.512383637	-0.183661756	0.426013055	0.448694902	-0.063775276	-0.244966739	-0.211592309	-0.34758023	0.348777646	-0.055504181	0.470550582	0	-0.04477787	0	-0.007356831	0.134575161
0	0.376051594	0.181413131	0.065523784	0	0	0.240886401	0	-0.016285996	-0.080919091	-0.127790904	0	0.290405861	0	0	0	-0.200009017	0.054664191	0.035309286	0.575712701	0	0.320567677	0.055168103	-0.043346684	-0.103557977	0.243765142	-0.054079756	0.048825712	-0.04973942	0.36278825	-0.031897736	-0.21907804	0.368382448	0.335809155	0.253669365	-0.278360726	0.015789281	0.259836073	-0.197328958	-0.213026542	-0.361010702	-0.324737563	0.36629712	0.057934699	0.508237247	0.175077238	0.019337246	0.5408245	0.043054455	0.155811428
0.305237666	0	0	0.321524759	0	0	0.065381431	-0.132419995	0	0.370130191	0.353790855	-0.040905082	0.28616724	0	0	0	0.356969068	0	0	0.441367435	0	0.469604402	0.146289692	0.440199535	0.314808491	0.239305174	0.280171597	0.372861332	0.320978539	0.585041428	0.181743797	-0.119837653	0.281210594	0	0.414632851	-0.208610044	0.143413443	0.226449635	0.134638255	0.190534945	-0.232109073	-0.03816726	0.669338191	0.256306593	0.746105106	0.462540462	0.318492931	0.772601161	0.256171148	0.437879275
0.406679864	0.250969466	0.150348079	0.038305503	-0.023356268	-0.006087608	0.198630365	0.094366764	-0.019994805	-0.047893776	-0.055010125	-0.026442037	-0.021397902	0.055149343	-0.028496549	0.057835361	-0.051732371	0	0.144842575	0.369737635	0.067218028	0.03776658	-0.141700937	-0.16689299	-0.181313076	-0.133834885	-0.227259131	-0.091775245	-0.196669246	0.296293846	0.193110544	0.049972938	-0.044735043	-0.032930339	0.304917641	0.180441364	0.116265158	-0.104486215	0.216450825	0.133235445	0.14058339	0.231184167	0.139595418	0	0.09169048	0.043657791	0.061380955	0.154072594	-0.191460937	-0.034935853
0	0	0.3760928	0.253655884	0.164601403	0.132665518	0.281420151	-0.020227546	0.187738818	0.162364053	0.13110465	0	0.303176212	0.092799975	0	0	0.111670712	0	0	0.366215808	0.292117031	0	0.17337063	0.184855759	0.186303584	0.217984142	0.016755069	0.264121828	0.168903325	0.599822812	0.348881249	0.007250977	0.308890069	0.291816078	0.603574841	-0.027780646	0.21793056	0.136451467	0.179040982	0.144372619	-0.145201091	0.052464097	0.496238424	0.10752539	0.585468943	0.263847927	0.105299187	0.551914696	-0.005083703	0.219608943
0	0	0	0.4515763	0.255342469	0	0	0.557800371	0	0	0	0	0	0	0.168960712	0.355246086	0	0	0.410893456	0	0	0.383440432	0	0.262886397	0	0	0	0	0	0.301524679	0	0	0	0	0	0	0	0	0	0	0	0	0	0	0	0	0	0	0	0
0	0.703352459	0	0	-0.085779192	0.250867944	0	0.516191071	-0.079836151	0.095471688	-0.09989069	0	0	0	0.227996608	0.68012237	-0.003874424	0	0.078394947	0.107927814	0.27692262	0.529633195	0.585425853	0.022894376	0.145617481	0.602818767	0.295141562	0	-0.088548275	0.297469759	0	0	0	0	0	0	0	0.485211099	0	0	0	0	0	0	0	0	0	0	0	0
0	0	0	0.64154966	0.725926128	0.532019418	0	0.504930529	0.468870992	0.706758161	0.631610724	0.307164362	0	0.731826533	0.281376577	0.198665917	0.782744264	0	0.752355446	0.007499095	0.598916531	0.397216083	0	0.64387344	0.491667578	-0.061167306	0.421106944	0	0.415452414	0.345119869	0.296780214	0	0	0	0	0	0	0	0	0	0	0	0	0	0	0	0	0	0	0
0	0.328441605	0.810465519	0.694290778	0.571245494	0	0	0.49977258	0.55675027	0.668961563	0.584129762	0.347516774	0	0.556632701	0.429538649	0.27918434	0.681921481	0.651412588	0.675525217	0.163951865	0.626962657	0.454964782	0.531769971	0.592226218	0.406681413	0.076944222	0.436415504	0.551244295	0.448472799	0.377492662	0.277149354	0	0	0	0	-0.070915218	0	0	0	0	0	0	0	0	0	0	0	0	0	0
0	0	0.560939855	0.705800674	0.439640411	0.499514012	0.214096112	0.442092316	0.298466026	0.576000994	0.380690447	0.265662298	0.397291798	0.480972751	0.323921362	0.557678431	0.504228998	0.531534312	0.550173758	0.140447149	0.658494727	0.69364574	0.770093299	0.568833202	0.460855739	0.324502803	0	0.650024637	0.402383356	0.372294708	0.105041241	0	0	0.079197531	0	0	0	0	0	0	0	0	0	-0.005139957	0	0	0	0	0	0
0	0	0.682375612	0.603904353	0.853916911	0.621078257	0	0.488055399	0.649814659	0.76579901	0.801488146	0.450435024	0	0.742259173	0.38221186	0.093510545	0.690361807	0.77424708	0.750167636	-0.014708265	0.607425	0.257397847	0.400218902	0.679500464	0.495715212	-0.146967493	0.43704182	0	0.461000786	0.318038708	0.304476614	0	0	0	0	0	0	0	0	0	0	0	0	0	0	0	0	0	0	0
0	0	0.012243459	-0.060050541	-0.187779361	0	0	0	0.144197625	0.031854554	-0.173777731	0.105217739	0	0	0.257936235	0	-0.0778567	0	-0.204782446	0.389493407	0.043776425	0.192859242	0	-0.056156258	0	0.218982295	0	0	0.173392001	-0.026011599	0.014642305	0	0	0	0	0	0	0	0	0	0	0	0	0	0	0	0	0	0	0
0	0	0.498535729	0.391915068	0.777717261	0.627275855	0.021840374	0.336336962	0.509971003	0.541575298	0.626024579	0.437985744	0	0.610030551	0.346520007	0.182256156	0.534047877	0.729216564	0.706569107	0.022388877	0.606196174	0.279176064	0.273254278	0.529538003	0.549846807	-0.08606471	0.233255128	0	0.453575501	0.559588136	0.437039167	0.259240607	0	0	0	0	0.188608538	0	0.555277698	0	0	0	0	0	0	0	0	0	0	0
0	0	0.097362526	0.263348929	0.027886224	0.405139246	0.494495666	0.750706566	-0.009256699	0.140098085	-0.03962308	0.519889981	0.365014694	0.411363189	0.30702219	0.585397274	0.188784325	0.242983434	0.134566754	-0.159455112	0.293566114	0.420116329	0.71502448	0.083877252	0.264705688	0.449313654	0.360079758	0.350047244	0.059249541	0.177106681	-0.009955302	0.090070342	0.305115663	0.240566747	0.19175942	-0.182547467	0.082406654	0.337203695	0	0	-0.214452515	0	0	0	-0.093916163	0	0	0	-0.18270006	0
0	0	-0.216410699	-0.14689543	-0.058422605	0.281043166	0	0.652109312	-0.025679613	-0.05790696	-0.097826064	0.667870149	0.130087948	0.309028299	0.26795306	0.233916168	-0.057381354	0.060520335	-0.125808282	-0.304460726	-0.036496697	-0.031181909	0.364076473	-0.117937725	0.169656376	0.243938605	0.087403944	0.040858475	0.00842955	-0.027587265	0.082097224	0	0.105615333	0	0	0	0	0	0	0	0	0	0	0	0	0	0	0	0	0
0	0	0.583195	0.649494446	0.68338633	0.396296484	0.007288011	0.369364184	0.339051187	0.639247821	0.606584969	0.156185916	0	0	0.185045417	0.202534951	0.586672903	0.640695584	0.760262496	-0.134508979	0.647208934	0.335485959	0.425922414	0.66182581	0.561930674	-0.017080135	0	0	0.366995264	0.400595473	0.269816563	0	0	0	0	0	0	0	0	0	0	0	0	0	0	0	0	0	0	0
0	0	0.673169637	0.708690872	0.598942783	0.251869039	0	0.339088773	0.361245182	0.803467394	0.620894432	-0.000187832	0.102188226	0.498753192	0.069049221	0.11405775	0.596683313	0.6585487	0.677037968	-0.012671208	0.588045808	0.329286944	0	0.634413683	0.464610413	-0.131191704	0	0	0	0.208964672	0.273894301	0	0	0	0	0	0	0	0	0	0	0	0	0	0	0	0	0	0	0
0	0.291228494	-0.080821033	-0.024211109	0.101672799	0.46850461	0.313859666	0.625089021	0.201590008	0.050475222	0.049335521	0.854170503	0.13369693	0.390982242	0.505687817	0.305411636	-0.022099157	0.280734476	0.031720487	-0.087957553	0.153859794	0.079827927	0.295004001	-0.063017072	0.120335663	0.125683931	0.084825758	0.078105267	-0.022565826	-0.042000928	-0.01220287	0	0	0	-0.083140576	0	0	0	0	0	0	0	0	0	0	0	0	0	0	0
0	0	0	-0.114862222	-0.155768003	0.25485347	0	0.041651932	0.066347732	-0.060879222	-0.253770109	0.283702878	0.671272253	-0.091053013	0.328235742	0.679538797	-0.092407432	-0.015677679	-0.197194834	0.233296628	0.231146988	0.568543586	0.566375995	0.069848862	0.362921039	0.855547781	0.470375214	0	0.260118082	0.402455928	-0.03386666	0.126114494	0	0	0	0	0	0	0	0	0	0	0	0	0	0	0	0	0	0
0.460414494	0	0.51169575	0.483117339	0.583961848	0.751844344	0.215164266	0.543402464	0.509124074	0.526358343	0.501442437	0.678586893	0.192331082	0.523052912	0.64764396	0.482878158	0.338347792	0.806670213	0.572608165	0.207690638	0.741883041	0.496311562	0.477535775	0.392590964	0.443991122	0.076270712	0.298224489	0.482528022	0.34196187	0.405561417	0.249793769	0	0	0	0	0	0	0	0	0	0	0	0	0	0	0	0	0	0	0
0	0.165146975	0	0.352809937	0	0.628910691	0.122113849	0.297501376	0.545893679	0	0	0.402161911	0	0.472969205	0.395410371	0.444303094	0.713800059	0.454920286	0.520662087	0.153652613	0.590778854	0.518754164	0.527437286	0.627426086	0.591384182	0.39125699	0.732818177	0.789498709	0.589039295	0.560337003	0.166174818	0.075018623	0	0	0	-0.128904599	0	0	0	0	0	0	0	0	0	0	0	0	0.217537307	0
0	0.132996445	-0.076113241	-0.239002542	-0.161112169	0.177965699	0.365538925	-0.281727324	0.210694447	-0.040824659	-0.216603157	0.17572895	0.680985651	-0.322493383	0.31319979	0.409752633	-0.120238003	-0.0371543	-0.271745251	0.599188928	0.204082077	0.456599052	0.328439534	-0.007462068	0.193005079	0.595450921	0.317865888	0.375929821	0.337887369	0.328582041	0.103685064	0.042851996	0	0	0	0	0	0	0	0	0	0	0	0	0	0	0	0	0	0
0	0	0.623754053	0.671531182	0.596150569	0.476536032	0	0.613537726	0.312883745	0.543869744	0.532897901	0.343646048	0	0.791987598	0.24718868	0.304202517	0.53622704	0.637266978	0.768786007	-0.080010501	0.578102789	0.354627495	0.592928035	0.562467332	0.43857946	0.058561032	0.455832414	0	0.268603068	0.333021759	0.140944538	-0.046164743	0	0	0	0	-0.101882118	0	0	0	-0.015518276	0	0	0	0	0	0	0	0	0
0	0	0.687030756	0.575210246	0.746880089	0.603128502	0	0.08871309	0.660033409	0.728720974	0.726326583	0.269966743	0.237830693	0.370708273	0.515484925	0.361149445	0	0.806429347	0.703066531	0.44508025	0.933070459	0.654419332	0	0.706323384	0.596024602	0.048282712	0.540284172	0.63434565	0.563396361	0.488533522	0.277943129	0	0	0	0	0	0	0	0	0	0	0	0	0	0	0	0	0	0	0
0.259951829	0.256180354	0.167395793	0.136471152	0.235085811	0.511427824	0.356206952	0.103603341	0.322913131	0.218594021	0.156476228	0.381354659	0.422683834	0.119350143	0.442480299	0.773370425	0.148702102	0.350429574	0.181323556	0.461892891	0.624201589	0.804779488	0.523772135	0.320315044	0.516742551	0.652506244	0.631604007	0.61474527	0.373843346	0.548184361	0.019623763	-0.013495276	0.426866608	0	0.175195376	-0.42303522	0	0	0.077895077	0.080747526	-0.279004665	0	0	0	0	0.449640614	0	0	0.241001339	0
0.28638696	0.156627419	0.76453399	0.671740566	0.752663107	0.496426026	0	0.399416147	0.489251803	0.686601394	0.724218376	0.300194567	0.02721777	0.777487558	0.267848344	0.203258436	0.673902617	0.729624181	0.916642582	0.034805535	0.654287916	0.339463585	0.37807055	0.736617352	0.476514027	-0.064375508	0.459986988	0	0.336394717	0.355562785	0.082808879	0	-0.152933589	0	0	0	0	0	0	0	0	0	0	0	0	0	0	0	0	0
0	0.261272617	0.511904734	0.439752477	0	0.488395611	0	0.301482583	0.38851405	0	0.320841344	0.271292004	0.528091534	0.482245595	0.323293691	0.41975759	0.559789324	0	0.465876911	0.153192453	0.536040369	0.546774981	0.802557529	0.554005074	0.547981641	0.424560085	0	0.830659987	0.606427991	0.490110741	0.301819229	-0.082590873	0.199722294	0	0	-0.168441171	0.044372324	0	0	0	-0.212437309	0	0	0	0	0	0	0	0.09763752	0
0	-0.02057149	0.698540598	0	0.733448306	0.616893423	-0.14687659	0.091410451	0.569037671	0.731389623	0.689765919	0.177660092	0.164148875	0.411501985	0.414682863	0.277702104	0.66320574	0.665322019	0.725229228	0.259194657	0.761555553	0.592343962	0.472029403	0.855380349	0.66092979	0.114975734	0.677444434	0	0.705839846	0.467263798	0.232473189	0	0	0	0	0	0	-0.034189835	0	0	0	0	0	0	0	0	0	0	0	0
0	0	-0.275183748	-0.337538859	-0.176533856	0.075437046	0.61523151	0.013198526	-0.004974076	-0.191352465	-0.330919162	0.227821295	0.580611006	-0.043963077	0.125878306	0.518121847	-0.234633264	-0.091619261	-0.236665336	-0.021384588	0.072564004	0.342822907	0.452517783	-0.01585822	0.464089351	0.911665082	0.261676172	0.287551824	0.240769265	0.563176125	0.162951812	0	0.866502722	0	0.333072547	0	0	0	0	0	-0.234161905	-0.51624001	0.254436472	0	0	0	0	0	0	0
0	0.143263326	0.192610774	0.089951151	0.346291219	0.328328593	0.273537412	0.024126798	0.344118455	0.328512294	0.241633099	0.242930687	0.453772523	0.24837415	0.271029495	0.483792982	0.317235453	0.335558682	0.285242042	0.075057526	0.545526234	0.577427397	0.571417843	0.594290269	0.840564092	0.723581199	0.685061157	0.623535105	0.579644926	0.656646048	0.192550138	0	0	0.45946695	0	0	0	0	0	0	0	0	0	0	0	0	0	0	0	0
0	0	0.4015866	0.36628723	0.461891221	0.446067997	0	0.13631258	0.385492184	0.501954664	0.344955103	0.198523413	0.435385553	0.381453247	0.32119815	0.409512499	0.438120445	0.417692817	0.436182824	0.089828852	0.581907766	0.573783023	0.739193104	0.694734897	0.775912429	0.539942997	0	0.711029563	0.744847934	0.57176859	0	-0.002113272	0	0	0	0	0	0	0	0	0	0	0	0	0	0	0	0	0	0
0	0	0.383502699	0.269338067	0.487908212	0.47516102	0	0.319335835	0.455478043	0	0	0.378977157	0.337082081	0	0	0	0.516987862	0.425906683	0	0.149639519	0	0.364548311	0	0	0.494673903	0.205311758	0.674880084	0.76375026	0	0.357986982	0.33258549	0	-0.040995272	0	0	0	0	0	0	0	0	0	0	0	0	0	0	0	0	0.250384453
0	0.115841482	0.210838566	0.048738529	0.459004246	0.401521283	0	0.013950398	0.330787196	0.2925146	0.255939623	0.225458605	0	0.362119996	0.182465918	0.417559232	0.35191903	0.325708788	0.405530325	0.075164918	0.477346341	0.482776186	0.456207661	0.57177302	0.807893018	0.636766447	0.619211038	0.643535489	0.622489247	0.830861788	0.319541706	0.37292985	0	0	0	0	0.557553154	0	0	0	0	0	0	0	0	0	0	0	0	0
0	0	0.114450044	0	0.359790469	0.257351435	0	-0.042358	0.332729506	0.383307546	0.229860495	0.084653509	0.263097062	0.163916637	0.123683042	0.12740961	0.189254888	0.27043332	0	-0.126528236	0.275213105	0.201192017	0.419552868	0.417527915	0.741034788	0.361163147	0	0.39817096	0.736612906	0.490334373	0.633585931	0	0	0.208462046	0	0.073226665	0.36914757	0	0	0	0	0	0	0	0	0	0	0	0	0
0	0	0	0.091026469	0.405134609	0.356671863	0	0.12590934	0.260502669	0.239397388	0	0.208832032	0.440472029	0.430444156	0.143088992	0.340713391	0.284359802	0.308296716	0.329208416	-0.067595297	0.365145802	0.372880325	0.648660786	0.438177905	0.700540826	0.548845314	0.542912064	0	0.599081809	0.716136416	0.470514498	0.378847742	0.465001404	0	0	0	0	0.287889547	0	0	0.047262123	-0.050638778	0	0	0	0.256414716	0	0	0.115134233	0
0	0	0	-0.078781232	0	0	0.324883923	0.3837514	0	0.004554931	0	0	0	0.503507541	0	0.136484684	0.022255033	0	0	-0.403057143	0	-0.031183924	0	0.079476075	0.366985379	0.131589379	-0.09261274	0.016483823	0	0.43174847	0.289874717	0.693599863	0.288998665	0	0.638600525	0	0.570778222	0.008674466	0.521493328	0	0.486300334	0	0.06661388	0	0	0	0	0	-0.201074455	0.137355164
0	0	0	0	0	0	0	0.056010951	0	0	0.492871605	0	-0.501713302	0	0.005063062	-0.339306143	0.391499228	0	0	0.045102236	0	0	-0.340556076	0	0	0	-0.041020331	0	0	-0.177003887	0.123312601	-0.091352715	-0.808651603	0	0	0.489034713	-0.226431312	-0.590864494	0.478283354	0	0	0.707661851	-0.058115718	0	0	0	0.169932661	0	0	0
0	0.469877875	0	-0.043249952	-0.000883568	0	0	0	0	0	0	0.02780097	0.37972774	0	0	0	0	0	0	-0.076835717	0	0.311483669	0	0	0	0.600431035	0.097272849	0.176137417	0	0.588924364	0.17685432	0.35648277	0.779269135	0	0.675977933	-0.116525689	0.488181424	0.469103884	0.043959273	0	-0.184841305	-0.242827778	0	-0.081556558	0	0	0	0	-0.011149954	0
0	0	-0.17403044	0	0.063423122	0	0	0.350307328	-0.217431989	0	0	0	0.027535104	0	0	0	-0.055482052	0	0.11179786	-0.444693407	0	-0.02525876	0.265991323	0.002589683	0	0.177166191	-0.140460454	-0.059637949	0	0.326128389	0.325042871	0.599539512	0.343757182	0	0.636497786	0.491618919	0.496585041	-0.007065042	0	0.088138086	0.300249572	0.268744984	0	-0.218562314	-0.030857225	-0.06989604	-0.250443622	-0.129991649	0	0.017659199
0	0	0	0	0	0	0	0	0.045059295	0	0	0	0	0	0	0	0	0	0	-0.100428236	0	0	0	0	0.306149927	0	0	0.170102808	0	0.405758498	0.255841268	0	0	0	0.627958924	0.014140224	0	0.255555396	0	0.218558159	0	0.125244631	0	0	0	0	0.060832029	0	-0.087078009	0
0.206459484	0	0.079049582	0	0	0	0	0	0	0	0	0	0	0	0	0	0.001921556	0	0	0	0	0	0	0	0	0	0	0	0	0.384338319	0	0.27646865	0	0	0	0	0.267535472	0	0	0.043966599	0.037683438	0	0	0	0	0	0	0	0	0.086428052
0	0	0	0	0	0	0	0	0	0	0	-0.036401282	0.30866002	0	0	0	-0.045715325	0	0	0	0	0	0.44592859	0	0	0.532966349	0	0.119100674	0	0.474108226	0	0.253481067	0.690731717	0.646921368	0	-0.079802564	0.365062073	0.388036112	0	0	0	-0.156076024	0.286648644	0	0	0	0	0	0	0
0.006219455	-0.026833661	0.404905384	0.448800766	0.503856152	0.385103826	-0.190739112	0.284109188	0	0	0.485120256	0.197189619	-0.354784562	0	0	0	0.467861037	0	0.512240038	-0.017988052	0	0.063812134	0.031420306	0.358125571	0.176802838	-0.292320863	0.195955331	0.244931275	0.178524234	0.161480326	0.109522017	-0.048373658	-0.414375602	0	0	0.300185231	-0.01604507	-0.154699313	0.544688568	0.69142716	0.380071977	0.624181582	0.267688413	0.335074758	0.003388444	0	0	0	-0.226951039	0.168876905
0	-0.024565273	0	0	0	0	0	0	0	0	0	0	0	0	0	0	0	0.105406673	0	-0.352692373	0	-0.248799459	0	0	0	-0.46195858	0	-0.150501693	-0.145036338	-0.179011933	0.130367871	-0.017772435	-0.536892573	-0.588714737	0	0.437406959	-0.20062301	-0.473742833	0.412010813	0	0.333749804	0.681141095	0	0	-0.322345646	-0.180899081	-0.128047758	0	0	-0.122502523
0	0	0	0	0	0.02145118	0.336659638	0	0	0	-0.079420558	0	0.198473821	0	-0.106024422	0	-0.001128848	0	0	-0.143559392	0	0	0	0.112667782	0	0.39092057	0.0449882	0.15496432	0	0.567053216	0.298214984	0.287397726	0.597182151	0	0	0.126650622	0.399613976	0.275268424	0.32725315	0.13730318	0.004364439	0.018871909	0.34172737	0	0	0.162812394	0	0	0	0.125387695
0	0	0	0.374797096	0	0	0	0	0	0	0	-0.120179989	0	0	0	0	0	0	0	0	0	0	0	0	0	0	0	0.167530082	0	0.141198566	0.268271738	0	0	0	0.491835942	0.33322225	-0.053713426	-0.249964522	0.637213797	0	0.243597414	0	0	0	0	0	0.242290926	0	-0.098643747	0
0	0	0	0	0	0	0	0	0	0	0	0	0	0	0	0	0	0	0	0	0	0	-0.027564636	0	0	0	0	0.234459107	0	0	0.413904423	0	0	0	0.401281688	0.16844813	0	0	0.622071174	0.770364131	0.207151262	0.486441937	0.601674339	0	0	0.449192768	0	0.468914403	0.182959737	0.200151179
0	0	0	0	0.341442112	0	0	0	0	0	0	0	-0.404636004	0	0	0	0.241245386	0	0.197124997	0	0	0	-0.158096961	0	0	0	-0.025544913	0	0.005637515	-0.102054373	0	0.148390515	-0.563229415	0	0	0.5704156	0	0	0	0	0.633946868	0.700154432	0	0	0	0	0	0	0	-0.013958998
0	0	0	0	0	0	0	0	0	0	0	0	0	0	0	0	0.342907642	0	0	0	0	0	-0.025050103	0	0	-0.400527004	0.076719353	0	0	-0.168932305	0	-0.148101728	-0.576133114	0	0	0.264225694	0	-0.311154618	0	0	0.252870539	0.606736147	0	0	0	0.127945926	0	0	0	0
0	0	0.255432132	0	0	0.273594026	0.307269913	0	0	0	0	0	0	0	0	0	0	0	0	0	0	0	0	0	0	0	0	0	0.304385216	0.509687623	0	0.293151563	0.433944258	0	0.423510839	-0.222889537	0.491579757	0	0	0	0	-0.1847848	0.756226936	0	0.709109701	0	0.552810326	0	0.511703334	0.460439753
0.215694771	0	0	0	0	0	0.095648161	-0.173120603	0	0	0	0.06608272	0	0	0	0	0.279799209	0	0	0	0	0	0.160347642	0	0	0	0	0.368928647	0	0.527004174	0.347217414	0.063608673	0.207130937	0.241286305	0.397340242	-0.204454954	0.315903065	0.357932045	0.355979818	0.430641381	-0.053780566	-0.015242146	0.89017652	0.635778966	0.806410315	0.65755199	0.672967723	0.830011834	0.410893533	0.3348207
0	0	0	0	0	0	0	0	0	0	0	0	0	0.073183332	0	0	0	0	0	0	0	0	0	0	0	0	0	0.335830122	0.254067886	0	0.13175267	0.172106546	0.415855408	0.451218328	0.337951854	-0.310990821	0.373487569	0	0.128792643	0.140131747	-0.210672154	-0.216581372	0.678117353	0.49864958	0.660138135	0.691608128	0.521897425	0.696072588	0.593512444	0
0	0	0	0	0	0	0	0	0	0	0	0	0	0	0	0	0	0	0	0	0	0	0.201431061	0	0	0.455874953	0	0	0	0.315399188	-0.016241986	0.279266749	0	0.504439762	0.220420529	-0.393730185	0.469466013	0.642277058	0.078028014	0.081759321	0	-0.344809189	0.659305668	0.605585982	0.577817389	0.677719353	0.622397607	0.652851796	0.629766026	0.480194692
0	0	0	0	0	0	0	0	0	0	0	0	0	0	0	0	0	0	0	0	0	0	0	0	0	0.340239942	0	0	-0.125894097	0	-0.229389444	0	0.371961662	0	0	-0.347086379	0	0.553919402	0	-0.097633266	0	-0.364685098	0.407677113	0.509947766	0.330809793	0.64102519	0	0	0.668608095	0
0	0	0	0	0	0	0	0	0	0	0	0	0	0	0.360861951	0	0	0	0	0	0	0	0	0	0	0	0	0	0	0.544533202	0.271880336	0	0.237074993	0.295383805	0.391129873	0	0.276008687	0	0.245357869	0.266035328	0	-0.006149122	0.659830826	0.396067303	0.644460415	0.574931487	0.42856248	0	0.447514057	0.531192709
0	0	0	0	0	0	0.129336268	0	0	0	0	0	0	0.270802884	0	0	0.422534901	0	0	0	0	0	0	0	0	0	0	0	0.332196066	0	0.249430462	0.252873318	0.221038365	0.277076302	0	-0.104743485	0	0.343889428	0	0.314642835	0	0.003245045	0	0.448229725	0.673391095	0.659040879	0	0.712929307	0.482036924	0.529284164
0	0	0	0	0.395938062	0	0	0	0	0	0	0	0.305722264	0	0	0	0	0	0	0.291023769	0	0	0	0	0	0.115226488	0	0.500741261	0.232995732	0.251836493	0.00698278	-0.174236535	0.034870774	0.072694331	0	-0.294125645	0	0.105157781	-0.025294809	0.09574441	0	-0.083030961	0.493303509	0.28070852	0.501267245	0.476456918	0.239153602	0.517945418	0.32188474	0.644482365
0.24453186	0	0	0	0	0	0	0.545823492	0	0	0	0.50954129	0	0	0	0	-0.015641215	0	0	0	0	0	0	0	-0.01251033	0.226152428	-0.019229523	0.033898215	0	-0.016040939	-0.224840868	0	0.332849183	0	0.042181098	-0.082855427	0.361913382	0.342449864	-0.103406817	-0.221950231	0.034343288	-0.235047575	0	0	-0.03199683	0.295376197	0	0.049004848	0.354397307	0.447342288
0.205468324	0	0.097723218	0	0	0	0	-0.133866436	0	0	0	0	0	0	0	0	0.26403283	0	0	0.087252803	0	0.021546173	0	0	0.360278366	0.062482505	0.103194205	0.286342346	0.389377447	0.390606825	0.371856486	0.513250469	0.044238038	0.086459446	0.134261387	0.233493771	0.567141214	0.111377745	0.451907515	0.344417989	0.427323315	0.156378488	0.369816658	0.464096862	0.213906536	0.559704692	0.664566896	0.363617138	0.679229467	0.376032255
0	0	0	0	0	0	0	0	0	0	0	0	0	0	0	0	0.47996716	0	0	0.270943372	0	0	0.029732685	0	0	0	0	0.283769361	0.407392251	0.320393464	0.433215812	0.165613522	0	0	0	0.141078578	0	-0.069317441	0.351016637	0.374203405	0.216454251	0.188681789	0.503791681	0	0	0.518048151	0	0.558896409	0.484821449	0.374133947
0	0	0	0	0	0	0	0.37542257	0	0	0	0	0	0	0	0	0	0	0	0	0	0	0.283787664	0.446688075	0	-0.031665641	0	0	0	0.39250344	0.264324222	0.255281814	0.010845911	0.024262464	0	0.165101999	0	0	0	0.324005665	0.243678597	0.200817179	0.478330394	0.357601218	0.371560832	0.506323326	0.35142631	0.437526173	0.306043016	0.524455712
0	0	0	0.080937403	0	0.171641313	0.236848058	0.580557739	0	0	0	0	0	0	0	0	0.223765967	0	0	-0.053286725	0	0	0.224324721	0	0	0.083799307	0.086152788	0.158722354	0	-4.56E-05	-0.29494977	0.251344013	0.174509499	0.162203507	0.027079096	-0.040361082	0.187537512	0.173655308	-0.059523327	-0.153070777	0.04456638	-0.14240169	0.038272182	0.147940073	-0.0223151	0.302183253	0.05324109	0.073748611	0.29466195	0
0	0	0.508926918	0	0.548906308	0.277804989	-0.14698416	-0.019302937	0.6266848	0	0	0	0.193654932	0	0	0	0.570991456	0	0	0.224083332	0	0.146892229	0.08792798	0	0.352519683	0	0.158019402	0.353999445	0.458908673	0.350794935	0.416895377	0.149204875	-0.069482529	0.010094873	0.253169022	0.112181292	0.207575196	-0.033305364	0.343638929	0	0.180493063	0.193938282	0.537878959	0.370113648	0	0	0.440259424	0	0.439202591	0.424826378
0	0	0.618585561	0	0.631091477	0	0	0	0	0	0	0.062470573	0	0	0	0	0	0	0	0	0	0	0.023199992	0	0.28849023	0	0	0.324154252	0	0	0.415691275	0.055054972	-0.327149436	-0.272376838	0.231119607	0.264970347	0	-0.266004519	0.453829831	0.522366292	0.292594015	0.442922077	0.463512283	0.348771268	0.382346722	0.422213483	0	0.433455431	0.221825787	0.370170685
0	0	0	0	0	0	0	0	0	0	0	0	0	0	0	0	0.232029395	0	0	0	0	0	0	0	0	-0.089951401	0	0.079503806	0.061146035	0.169266224	0	0.357744566	0	0	0.174517869	0.241874374	0	0	0.226048948	0.099379346	0.270109229	0.104372899	0.214447096	0.296217059	0.166177516	0.348239449	0.339736103	0.261686194	0.534925704	0.423373357
0	0	0	0	0	0	0	0	0	0	0	0	0	0	0	0	0.637652395	0	0	0	0	0	0	0	0	0	0.177362704	0	0.278476276	0.25631871	0.38075641	-0.028119921	-0.256687445	-0.204311002	0.369707874	0.206394268	-0.058500906	0	0.397559343	0.48793559	0.148763429	0.427753902	0.406872674	0.202690164	0.382616705	0.326675825	0.175171016	0.379077723	0.028946372	0.346793729
0	0	0	-0.041641833	0	0	0	0	0	0	0	0	0	0	0	0	-0.073944989	0	0	-0.205257036	0	0	0.099619874	-0.209225019	0	0.070461534	0	-0.087067267	-0.533078349	-0.240565156	-0.495981303	0.197753714	0.151710948	0.137314984	0	-0.035293253	0.082671186	0.140791351	-0.244021734	-0.33485184	-0.021492247	-0.194576723	-0.253109407	-0.032105838	-0.274417261	0.066634462	-0.174294844	-0.188845047	0.158724545	0.382125837
0	0	0.231901267	0	0	0	0	0.094889306	0	0	0	0	0	0.196098305	0	0	0	0	0	-0.170328617	0	0	-0.040212473	0	0	0	0	0.040078978	0	0.162520358	0.390103166	0.061204663	-0.184010726	0	0.293510399	0.408103453	-0.016034314	0	0.313845467	0.266448815	0	0.425423566	0.1044222	-0.102992595	0.111043675	-0.078748131	-0.052394127	0.04608473	-0.14111391	0.033930644
0	0	0	0	0	0	0	0.605777925	0	0	0	0	0.144282441	0	0	0	0	0	0	0	0	0	0.224165164	0	0	0	0	0.164639425	0	0.107730924	-0.234118919	0.272831614	0.174006984	0.145342297	0.132231655	0.020614951	0.215014493	0.185482688	0.044426542	-0.048149303	0.084274311	-0.049108447	0.135761049	0.227924132	0.057372751	0.327468083	0.058260318	0.149383656	0.215885075	0.515875845
0	0.049577684	0	0	0.599538965	0	-0.017172015	0	0	0	0	0	0.046841834	0.586023835	0	0	0	0	0	0.062467603	0	0	0.182475727	0	0	-0.232722394	0.126738531	0.303366835	0.163575857	0.261392179	0.266298241	0.213822626	-0.164874704	-0.106399493	0.319554456	0.252959294	0.151632209	-0.139516275	0.42056122	0.423954196	0.291744667	0.36151584	0.388840402	0.328501215	0.285201652	0.417445228	0.297907413	0.344081655	0.215810293	0.473890292
0	0	0	0	-0.022791177	0	0	0	0	0	0	0	0.261458142	0	0	0	0.063244113	0	0	0	0	0	0.436467942	0.088338994	0.273664229	0.407248708	0.131903028	0.093450925	0.029778471	0	0.040489984	0	0	0.452280252	0.320912562	0	0	0.400485923	-0.119989982	-0.12428612	-0.184479831	-0.187713203	0.245239455	-0.133789843	0.303480704	0.080908384	-0.114439866	0	0.022336629	0.247688446
0.327403277	0	0	0.255799333	0	0	-0.087613412	0	0	0	0.522676296	0	0.104312783	0	0	0	0.553947957	0	0	0.086077616	0.315960671	0.004394207	0.084774079	0.373753205	0	-0.205862799	0.133695009	0.321083437	0.168751968	0.174794139	0.155382729	0.250940728	-0.126177842	-0.088199519	0.123635598	0.173748272	0.219663331	-0.047154883	0.296742364	0	0.282041682	0.219828494	0.346096336	0.388224775	0.244977615	0.471587318	0.373817308	0	0.408625239	0.483584965
0	0	0	0	0	0	0	0	0	0	0	0	0	0	0	0	0.637184689	0	0	-0.09197574	0	0	0.208802461	0	0	0	0	0.294012592	0	0.248625958	0.343422408	0.081026187	-0.311835251	0	0.399873804	0.377457161	0	-0.313123042	0.485236935	0	0.293137079	0.600858242	0.25680065	0.073651101	0.149251036	0.135019375	0.075896631	0.138321906	-0.162960687	0.291156525
0	0	0	0	0	0	0	0	0	0	0	0	0	0	0	0	0	0	0	-0.074496731	0	0.182831646	0	0	0	-0.194849564	0	0.290847495	0	0.188625196	0.284583887	0	-0.19656261	-0.175438054	0.361338083	0.20464428	-0.014610778	-0.186468658	0.334271558	0.407358028	0.119684383	0.419626174	0.296655575	0.087479601	0.268431959	0.215512071	0.029794981	0.232502083	-0.091476313	0.358324681
0	0	0	0	0	0	-0.052774563	0	0	0	0	0	0	0	0	0	0.584663626	0	0	0.024837004	0	0	0.271554703	0	0.17001928	0	0	0.263316288	0	0.105173132	0.133633714	0	-0.243391431	0	0.245948445	0.183087933	-0.123478881	-0.220124616	0.251281003	0	0.114554888	0.368615099	0	0	0.147205678	0.188226727	0	0	-0.109478964	0.361365597
0.401293999	0.53795512	0.196726616	0.269615621	0.065340399	0.294303137	0.39421611	0.610016951	0.028545603	0.218412475	-0.012955186	0.356279861	0.368951556	0.385180547	0.269568319	0.437478383	0.275726588	0.316531711	0.176066298	-0.159269674	0.297705362	0.403875584	0.677472363	0.183454164	0.300513232	0.36554139	0.306428317	0.262236436	0.06798099	0.11041754	0.01446661	-0.001208677	0.285612023	0	0	-0.161485578	-0.01164137	0	-0.126661092	0	0	-0.157204682	-0.087616037	0	0	0	0	0	-0.217967646	0
0	0	0.059863695	-0.024241468	0.030560325	0	0	0	0	0	0	0.352261926	0.480369837	0.287762853	0.139104642	0.370425656	0.167502248	0	0.033412861	0.019177181	0	0.317131137	0.494517166	0	0.295322946	0.457992851	0	0.341975057	0.042018938	0.271206499	0.036247634	0.321348961	0.447891029	0	0	-0.092498062	0.388935076	0.339836205	0.042071391	0	-0.097465178	-0.230723274	0.076856264	0	0.079286184	0.191896918	0	0	0.178655484	0.260627835
0	0	0	0	0.379109485	0	0.295153282	0.26500408	0.307090669	0	0	0	0	0	0	0.383862915	0.307741763	0	0.367374586	0.092026221	0	0.29276969	0.317625754	0	0.465037373	0.286332697	0	0.494845829	0	0.498173723	0	0.351803168	0.246897184	0	0	0	0	0.185463408	0.26932794	0.078443906	0	0	0	0	0	0	0	0	0.062156314	0
0	0	0	0	0	0	0	0	0	0	0	0	0	0	0	0	0	0	0	-0.026259208	0	0.201022731	0	0	0	0.345796593	0	0.237404136	0.23432379	0.570061561	0.456946842	0.46344663	0	0	0	0	0.52737354	0.240098037	0	0	0	0	0	0.066589045	0	0	0	0	-0.081145387	0
0	0	0.153148853	0	0	0	0	0.31515193	0.025941266	0	0	0	0.235006865	0	0	0	0.113326955	0	0	0.026782977	0	0.142003755	0.24023667	0	0.171927541	0	0.035472531	0.286794926	0	0.481562201	0.270716988	0	0	0.142482638	0	0	0	-0.018602367	0.348137808	0	0	0.183980743	0	0	0	0	0	0	-0.018464997	0.202744787
0	0	0	0	0.336150539	0	0	0	0	0	0	0	0	0	0	0	0.325151554	0	0	0.27651491	0	0	0	0	0	0.158006404	0	0.300853407	0	0.431368481	0.408847112	0.223727615	0.201184036	0	0	-0.059400082	0.37005634	0.213123671	0.231603531	0.215541644	0.037484513	-0.034382474	0	0.377986851	0.632747267	0.569980682	0	0	0.502093152	0
0	0	0	0	0	0.288552645	-0.138383628	-0.076771126	0.307319847	0.43044451	0	-0.043432491	0.081356561	0	0.093081075	0	0.337022532	0	0.299212566	-0.038276786	0.286906736	0.14640424	0.352128708	0.459166087	0.552704504	-0.01248097	0.27089723	0.386407899	0.741556561	0.376090078	0.779349849	0	-0.203455588	-0.198862911	0	0.273756658	0.07071305	-0.223750882	0	0	0.217792219	0	0	0	0	0	0.103736208	0	-0.095798205	0
0	0	0.263905017	0	0	0	0	0	0	0	0	0	0	0	0	0	0.314628692	0	0	0	0	0	0.352021025	0	0	0.294593478	0.189834116	0.322935019	0.127675893	0.296265412	0.142473595	0.131026294	0.398041797	0.444433675	0.355430532	-0.17673745	0.237893301	0.290104613	0.005808462	-0.05092131	-0.226989293	-0.181120217	0.404687808	0.121654927	0	0.459837046	0	0	0.415558893	0.47563895
0	0	0	0	0	0	0	0	0	0	0	0	0.449432685	0	0	0	0	0	0	0	0	0	0	0	0	0	0	0	0.243374978	0.333563482	0	-0.270853729	0.398288191	0	0.250589995	-0.461220843	-0.01591085	0	-0.179976763	-0.075023314	0	-0.344866521	0	0.175848767	0.796499099	0.483508282	0.198935876	0	0.379198739	0
0	0.379642545	0.041087423	0	0	0	0	0.278498998	0.042729157	-0.02428513	0	0	0.382552733	0	0	0	0.023454164	0	-0.040900892	-0.057057415	0.101460478	0.212572322	0.461816048	0	0	0.358551365	0.090791879	0.235131438	0.07018481	0.304119775	0.3380179	0.250063524	0.435390474	0	0.42410224	-0.178393494	0.309607755	0.312067013	0.051604415	-0.019087497	-0.230194234	-0.193786026	0	0	0.343756709	0	0.145081505	0	0.19609999	0.100329181
0	0	0	0	0	0	0.196744052	0.051787375	0	0	0	0	0	0	0	0	0.261719963	0	0	0.009459166	0	0.352347574	0.413027919	0	0.340583244	0.385793418	0.245432583	0	0	0.405875462	0.236906357	0.052417684	0.504474455	0.531476737	0	-0.257661793	0.192116895	0.323957055	0	0	-0.35314598	-0.265072788	0	0	0	0	0.093015297	0	0.315011159	0.380346383
0	0.295944241	0.246131099	0	0.177211274	0.165666685	0.312395761	0.165207482	0.212421343	0	0.055296166	0.050128145	0.461314118	0.251690176	0.08139946	0.174784037	0.238786987	0.297964619	0.16670938	-0.037478167	0.21246869	0.279860905	0.511647986	0.208128414	0.385704171	0.346935829	0.217608316	0.46817541	0.3472113	0.522616262	0.534346999	0.224704195	0.400189993	0.404595979	0.555908459	0.017675111	0.307235313	0.160058748	0.179226702	0.034568184	-0.109759186	-0.038275529	0.267597547	0	0.369578974	0.226064611	0.039472092	0.263875992	0.145075454	0.148907457
0	0	0	0.182126919	0	0	0	0.086578041	0	0	0	0	0.445245213	0	0	0	0.161444863	0	0	0.123935945	0	0.356766981	0.354674678	0	0.051225818	0.345466053	0	0.356507851	0	0.167092933	-0.12190888	-0.109672194	0.474778079	0.508546016	0.114801873	-0.415070689	0.030617128	0.357000855	-0.283717382	-0.261740779	-0.468318009	-0.474279188	0.316701524	0.112084679	0.524130086	0.45408485	0.0807456	0	0.497996359	0.522268069
0.379332129	0.382782114	0.348959481	0	0	0.166967152	0.240564095	0.188087788	0.219244734	0	0	0.095396205	0.465340459	0	0	0	0.255810228	0	0	0.055417201	0.308988992	0	0.517923595	0	0.271029469	0.436723675	0.344334271	0.475364374	0.173742485	0.407174396	0.076507562	-0.055306156	0.528519657	0.516161877	0.354681045	-0.336116593	0	0.345289108	-0.182811148	0	-0.438393034	-0.332214142	0.38095159	0	0.582796432	0.357707677	-0.023059335	0	0.250590627	0.457262901
0.347360896	0.223823493	0.473351805	0	0.457839884	0.464733702	0.159938807	0.144502976	0.424306509	0.419402043	0.316497377	0.133163153	0.357791571	0.34072765	0.262898061	0.255148282	0.429960327	0.496240964	0	0.0994196	0.503064707	0.454391871	0.506677229	0.45502999	0.551838985	0.288027311	0.353469709	0.646827539	0.575193494	0.730284493	0.588339871	0.100917791	0.265510404	0.214592486	0.560205282	0.016916761	0.240960583	0.118741514	0.353128931	0.30212549	-0.046887495	0.119053241	0.422794293	0	0.425355926	0	0.211395093	0	0.073904676	0.181052267
0	0.18683088	0.490761723	0	0.275468485	0	0.109148403	0.02615967	0	0	0	0.048845447	0.514127581	0.188859309	0	0.204955714	0.400480021	0	0	0.307529698	0	0.489423006	0.487205993	0.422004218	0.362977962	0.321334444	0.407412545	0.55646084	0.410013723	0.481085889	0.295674282	-0.126893243	0.357552282	0.387448751	0.316043988	-0.316331156	0.067093612	0.248727016	-0.034444229	0	-0.37641663	-0.235591434	0.533379614	0.171870341	0	0.464053238	0.197002426	0	0.347495967	0.433452608
0	0.085012703	0.456678355	0.320633404	0.282771849	0.244020357	0.027570295	-0.073365848	0	0	0	0	0.476607416	0.096148771	0.340360913	0	0.412011052	0	0.241320497	0.313289394	0	0.385524803	0.307505387	0	0.34041562	0.235840944	0.289394304	0.483601793	0.444258685	0.400118069	0.298653228	-0.04020349	0.263803552	0.309151293	0.225600356	-0.301753196	0.134599499	0.278833634	-0.024630619	0.050503035	-0.266984183	-0.204395439	0.592124393	0.250108523	0.706182027	0.483331813	0.334261412	0	0.430051126	0.403126295
0.347302857	0	0.307912552	0	0.158097746	0.163634746	0.205341955	0.019914401	0	0	0.153443636	0.061312631	0.49661344	0.099012137	0	0.137863634	0.228168061	0	0.083505059	0.110709389	0	0.31615322	0.468677867	0.267346914	0.352496364	0.336280642	0.247836835	0.417963423	0.413706382	0.348449708	0.428659306	0.046345436	0.375240315	0.430310723	0.3249674	-0.28213266	0.179724764	0.303805099	-0.038107754	-0.010316506	-0.323026278	-0.266860275	0.460844899	0	0	0.413915649	0.211917342	0	0.384586377	0.292826509
0	0.19290126	0	0	0	0.314118836	0.191683503	0.292135746	0.499084072	0.317011561	0.314747333	0.430425473	0.456926503	0	0.340106723	0	0.398202413	0	0.258683912	0.146232577	0	0.291925025	0.390254827	0.328634584	0.26222698	0.228677486	0.322579996	0.474150292	0.190266604	0.276005644	0.068712445	0.185913132	0.258809584	0.292955185	0.133175979	-0.20117621	0.236223972	0.291008974	0.007820329	-0.038480171	-0.095064676	-0.220702978	0.36732753	0.332373904	0	0.581237343	0.306218045	0.448847003	0.581678636	0.595107451
0	0	0	0.417513208	0	0	0.077054551	0	0	0	0	0	0	0	0	0	0.551782093	0	0	0.001801857	0	0	0.406639232	0	0	0.003275466	0.243263397	0.468209556	0	0.427739379	0.34672999	0.242456544	0.02165339	0.011736437	0.432842033	0.250164633	0.219376979	0	0.40149854	0.339473779	0.221027285	0.315225598	0.332668079	0.155253482	0.292932776	0.401836689	0.147852127	0	0.145242352	0.476618723
0	0.125824915	0	0	0	0	0	0	0	0	0	0	0	0	0	0	0	0	0	0	0	0	0	0.285010315	0	-0.171363672	0	0.358763677	0.060506322	0	0.161291489	0.083011453	-0.109088331	0	0.239810971	0.218287142	0	0	0.230310859	0.254739843	0.158967068	0.289724372	0.230428159	0.085067185	0.204361992	0	0.04606833	0	0.093688499	0.460834799
0	0.261814918	0	0.504962178	0	0	0	0	0	0	0	0	0	0.53100244	0.219572246	0	0.439057544	0	0	0	0	0	0.38283831	0	0	0.028927081	0	0.28541819	0	0.256044007	0.228385177	0.102436256	0	0	0.392116476	0	0	0	0.138551816	0.220114587	-0.051970059	0.167703628	0.338757078	0.054363133	0.368093304	0.24458741	0.012314811	0.327869338	-0.033965284	0.348305698
0	0	0	0	0	0	0	0	0	0	0	0	0	0	0	0	0	0	0	0	0	0.325039514	0	0	0.404590114	0	0	0.435508377	0	0.47411331	0.321820004	0.070376158	0	0	0.233003479	-0.12584721	0	0	0.218265659	0	-0.026959699	-0.042907269	0.590989649	0	0.623469313	0.603759722	0.517256139	0	0.51681268	0.431859507
0	0.459842467	0	0	-0.011890808	0	0.566780694	0.136776323	0	0	0	0	0	0	0.13903135	0	-0.128449223	0	0	0	0.190770932	0.304703313	0	0	0	0.619679313	0	0.238297614	0.136925545	0.617292044	0.204933525	0	0.697749647	0	0	-0.047932268	0	0.470047086	0	0	0	-0.284680032	0	0	0	0	0	0	0	0
0	0.383908629	0.073774808	0	0.157652466	0	0.412490732	0.14461308	0	0	0	0.089759211	0.312535624	0.282332835	0	0	0.166562683	0	0.199263751	-0.055094527	0	0.429533324	0.436715043	0	0.53306231	0.640701423	0.302430336	0.371685963	0.226429643	0.683230465	0.195911307	0.328429686	0.643395973	0	0	-0.037327443	0.563574979	0.473331568	0.280093157	0	0	-0.027685085	0	0	0	0.22843814	0.104272916	0	0.012828357	0.257707482
0	0	0	0	0.497782709	0.272557442	0	0.30980287	0.145905229	0	0	0	0	0.420967333	0	0	0	0	0	-0.225272768	0.242209676	-0.065653409	-0.020110618	0	0	-0.381626565	0	0.16152314	0	0.057362175	0.159167045	0.074420713	-0.51238673	0	0.225075542	0.487463519	-0.010359097	-0.31647539	0.692077257	0	0.506182749	0.78834347	0	0	0	0.14804803	0	0	-0.191188198	0
0	0.266705189	0.491237877	0.533545711	0.38355013	0	0.161795372	0	0	0	0.374140893	-0.154457919	-0.040664191	0	0	0	0	0.418072957	0	-0.152567492	0	0	0.315445254	0	0.320344674	0.021538981	0.17134914	0.261384779	0.133720516	0.352677191	0.270907344	-0.048678562	0.000433029	0.013751501	0.72795348	0.189141854	0.020596358	-0.053355467	0.483593671	0.534311384	0.021289647	0.473279373	0.455474497	0	0.421841976	0.253537096	0.034332252	0	-0.220620293	0.303439754
0	0	0	-0.04812596	0	0	0	0.155333671	0	0	0	0	-0.210271436	0	-0.126177585	0	0.268452088	0	0	-0.414448647	0	-0.146030872	-0.023374356	0	0	0	0	0.088645774	0	0.027195341	0.311609536	0	-0.275857892	0	0	0.569092215	0.286235147	-0.232622446	0.761511939	0	0.603833833	0.585822649	0.079702303	0	0	0	0	0	0	0
0	0	0	0	0	0	-0.077532772	0	0	0	0	0	0.148602391	0.177893024	0	0	0.557713489	0.264415764	0	0	0	0	0.271756353	0	0.398240362	0.162070643	0.354607121	0.461131366	0.456891559	0.31696266	0.247738259	-0.066652803	0.058762124	0.093912083	0	-0.011163642	0.10897869	0.122504891	0.433890704	0	-0.054434766	0.278879617	0.522610962	0	0	0.418943611	0	0	0.235559182	0.368643899
0	0.017710611	0	0.274002298	0	0	0.019466624	0	0	0	0	0	0.041286178	0	0.099589524	0	0.404651286	0	0.218574179	0	0	0.233820744	0.360907657	0.37634016	0	0.239951379	0.390589671	0.419743269	0	0.18437189	0.057464079	0.095069288	0.137610554	0.134914436	0.270911543	-0.010741931	0.142794801	0.19722123	0.33251691	0	-0.02055963	0.172683687	0.321443679	0	0	0.303230268	0.231971486	0	0.189786387	0.372693467
0	0	0.375896319	0	0	0	0	0	0	0	0	0	0.242807388	0	0	0	0	0	0	0	0	0	0.329530531	0.396348329	0	0	0	0.461545648	0	0	0.316911714	0	0.178211669	0	0.373867206	0.043913634	0.316437191	0.165906171	0.331764845	0.344604901	0.080135407	0.128351548	0.553983183	0	0.531898001	0	0.400854828	0.549436727	0.3876477	0.479898003
0	0	0	-0.527302317	0	-0.00380309	0	0.092397189	0	0	-0.297072717	0	0	0.163771229	0	0	0	-0.099976202	0	0	0	-0.159352204	0.092637881	-0.123897106	0.269896167	0	0	-0.030722586	0.007492648	0.294875939	0.168589759	0	0.493484493	0.428577732	0	0	0	0	0	0	0	-0.104414486	-0.024409755	0	0	0	0	0	0	0
0	0	0	0	0	0	0	0	0	0	0	0	0	0	0	0	0	0	0	0	0	0	0	0	0	0	0	0	0	0.399688632	0	0	0	0	0	0	0	0	0	0	0	0	0	0	0	0	0	0	-0.064694238	0.369541224
0	0	0	0	0	0	0	0	0	0	0	0.200607071	0	0	-0.149395117	0	-0.127248152	0	0	-0.501021874	0	-0.132793376	0.205699388	-0.028703517	0	0.240207128	-0.125361717	0	-0.073039557	0.291984205	0.238661344	0.78472075	0.361448299	0	0	0.442029821	0.638976655	0.112148911	0.324025257	0	0	0.193900886	-0.039087255	0	0	0.020401069	0	0	0	0
0	0	0	0	0	0	0	0	0	0	0	0	0	0	0	0	0	0	0	0	0	0	0	0	0	0	0	0	0	0	0	0	0.46069538	0	0	0	0	0.228911382	0	0	0	0	0	0	0	0	0	0	0	0
0	0	0.37515361	0	0	0	0	0	0	0	0	0	0	0	0	0	0	0	0	-0.188359314	0	0.118107531	0	0.282295291	0.054112293	-0.222687664	0	0	0	0	-0.011988001	0	0	0	0	0	0	0	0.136424581	0.354653335	-0.095004894	0.359988298	0.161202762	0	0	0	0	0	-0.158266987	0
0	0	0	0	0	0	0	0	0	0	0	0	0	0	0	0	0	0	0	-0.280658318	0	0	0	0	0	0	0	0.001248761	0	0	0	0	-0.372898947	-0.423150755	0.334154955	0.335531574	-0.210703789	-0.368334836	0.46286512	0	0.195897092	0	0.146502201	0	0	0	0.0232297	0.038780363	-0.313630931	0.08541074
0	0	0	0	0	0	0	0	0	0	0	0	0	0	0	0	0	0	0	0	0	0	0	0	0	0	0	0	0	0.04239908	0	0	-0.525152092	0	0.267222683	0.621062803	0	-0.425119116	0	0	0	0.806250303	0	0	0	0	0.222912473	0	-0.147868498	0.088581974
0	0	0	0	0	0	0	0	0	0	0	0	0.269383715	0	0	0	0	0	0	0.093744578	0	0	0.251167241	0	0	0.292063306	0	0.422432635	0	0	0.158109088	0	0	0	0.380460872	0	0	0	0	0	-0.21866059	-0.048786429	0.66460319	0.251921053	0	0	0	0	0.388143061	0.560890967
0	-0.259853971	0	0	0	0.366509601	0	0	0	0	0	0	0	0	0	0	0.65325205	0	0.609391502	0	0	0	0	0	0	0	0	0	0	0.331350745	0.402082489	0	-0.350534959	-0.349078254	0.310828763	0	0	-0.251287386	0.588728739	0.707605496	0.317158555	0.567837415	0.427810287	0	0.314797785	0	0.381962076	0	0.097547435	0
0	0	0	0	0	0	0	0	0	0	0	0	-0.113992879	0	0.184885325	0	0.470407126	0	0	0	0	0.172839941	-0.056329563	0	0	-0.261958955	0	0.284706892	0	0	0	0	0	0	0.320337394	0	0	-0.218562781	0	0	0	0	0.419861145	0.425924851	0	0.4628037	0.461922883	0	0.196717312	0
0.352174517	-0.047654721	0.514622091	0.362907272	0.576581517	0	-0.106019488	0.159867313	0.508909606	0	0	0.174070768	0	0.445899593	0	0	0.563853936	0	0	0.141810213	0	0.187790946	0.093073914	0	0.291796763	-0.151476285	0	0.322689152	0	0.342112037	0.294623911	0.159347335	-0.135666516	0	0.31602417	0.182766624	0.204929952	-0.084761933	0.406924191	0.468297126	0	0.345096946	0.496530554	0.35558499	0.438305022	0.560998688	0.405781699	0	0.348817681	0.514325049
0	0	0	0	0.390516067	0	0	-0.077234228	0	0	0	0	0.29266337	0	0	0	0	0	0.395349926	0.163039789	0	0	0	0	0.406855679	0.226612481	0.278312956	0.38083542	0.380971563	0.478405384	0.211596608	-0.026821178	0.294670737	0.331655719	0	-0.164325729	0.169673844	0.210738815	0.084384394	0.148192941	-0.198352587	-0.045975259	0.621439456	0.139299049	0.753505548	0	0.230409463	0.726753301	0.310865709	0.492256464
0	0	0.060583586	0	0	0	0.330422652	0	0	0	0	0	0.22333604	0	0	0	0.050376939	0	0	-0.052502259	0	0	0	0	0	0	0	0	0	0.142687126	0	0.084164308	0	0	0.249690998	0	0	0	0	-0.202947877	0	0	0.138005398	0	0.265794793	0	-0.103375801	0	0.043372364	0.340139986
0	0	0	0	0	0	0	0	0	0	0	0	0	0	0	0	0	0	0.320695845	0	0	0	0	0.490271701	0	0.184349944	0.281706501	0.397588156	0	0.477253186	0.370404157	-0.009577831	0.213944151	0	0	-0.158657431	0.188776469	0.173893299	0.119242414	0.184301844	-0.150436152	0	0.63139019	0.217772827	0	0.433235078	0.325595231	0.734009469	0.396704418	0.404699386
0	0	0	0	-0.290014382	0	0.058969085	-0.069720703	0	0	0	0	0.067395003	-0.201672142	0	0	-0.297145203	0	-0.414803845	-0.093601928	0	0	-0.175386852	0	-0.247609651	0.165734035	-0.012759149	-0.086827071	-0.277746893	-0.277240181	-0.409678189	0.187895448	0.110169848	0.15411363	-0.420084612	-0.203957612	0.14722799	0.270839394	-0.198166398	-0.272920351	-0.042761668	-0.370561919	-0.171816552	0.273014104	-0.262290692	0.224716995	0.307450624	-0.112589924	0.639818381	0.24158244
0	0	0.485823588	0	0.430023492	0	0	0	0	0	0	0	0	0	0	0	0.509187023	0	0	-0.125510731	0	0.242952124	0	0	0	0	0.265689716	0.302402079	0	0.32157001	0.225092204	0.13525176	0.045476558	0	0.447965154	0.070952512	0.174414407	0	0.277284627	0.371179181	0.044753369	0.296239857	0.457908967	0.108770362	0.418143901	0.283417882	0.129960848	0.374767029	0.006422347	0.463974306
0	0	0	0	0	0	0	0	0	0	0	0	0	0	0	0	0	0	0	0	0	0	0	0	0	0	0.246842945	0	0	0	0	0	0	0	0	0	0	0	0	0	0	0	0.483522002	0.237374327	0	0	0.248020352	0	0.024454632	0.234825406
0	0	0	0	0	0	0.334449332	0	0	0	0	0	0	0	0	0.143107357	0	0	0	0	0	0	0	0	0	0	0	0	0	0	0	0	0	0	0	0	0	0	0	0	0	0	0	0	0	0	0	0	0	0
0	0	0	0	0	0	0	0	0	0	0	0	0	0	0	0	0	0	0	0	0	0	0	0	0	0	0	0	0	0	0	0	0	0	0	0	0	0	0	0	0	0	0	0	0	0	0	0	0	0
0	0	0	0	0	0	0	0	0	0	0	0	0	0	0	0	0	0	0	0	0	0	0	0	0	0	0	0	0	0	0	0	0	0	0	0	0	0	0	0	0	0	0	0	0	0	0	0	0	0
0	0	0	0	0	0	0	-0.013264402	0	0	0	0	0	0	0	0	0	0	0	0	0	0	0	0	0	0	0	0	0	0	0	0	0	0	0	0	0	0	0	0	0	0	0	0	0	0	0	0	0	0
0	0	0	0	0	0	-0.265070325	0	0	0	0	0	0	0	0	0	0	0	0	0	0	0	0	0	0	0	0	0	0	0	0	0	0	0	0	0	0	0	0	0	0	0	0	0	0	0	0	0	0	0
0	0	0	0	0	0	0	0	0	0	0	0	0.363640482	0	0	0	0	0	0	0	0	0	0	0	0	0	0	0	0	0	0	0	0	0	0	0	0	0	0	0	0	0	0	0	0	0	0	0	0	0
0	0	0	0	0	0	0	0	-0.211146864	-0.165317814	0	0	0	0	0.239597252	0	-0.272388272	0	0	-0.123966661	-0.006648827	0.137471141	0	0	-0.130207733	0.298411113	-0.051113055	0	0	0	0	0	0	0	0	0	0	0	0	0	0	0	0	0	0	0	0	0	0	0
0	0	0	0	-0.580475937	0	0	0.373705095	0	0	0	0.202264986	0	0	0.011368417	0	-0.486934433	0	0	-0.16461318	-0.17271568	0.183252293	0	-0.404970525	0	0.586850011	-0.025808471	0	-0.333477663	-0.056613779	-0.260813888	0	0	0	0	0	0	0	0	0	0	0	0	0	0	0	0	0	0	0
0	0	-0.333124297	0	-0.431876609	0	0	0	0	0	0	0	0	0	0.100109363	0.447370415	0	0	0	-0.145304681	0	0.086049684	0	0	-0.077343521	0.495242453	0	0	0	0.019201285	0	0.350460216	0.523150863	0	0.155997352	0	0.360048805	0	0	0	0	0	0	0	0	0	0	0	0	0
0	0	0	0	0	0	0	0.362792085	-0.401123362	0	0	0.20900239	0	0	0.042569607	0	-0.40538952	-0.226256128	-0.375946292	-0.095756185	-0.12000191	0.254353744	0	-0.361710853	-0.029781246	0.650795639	0	-0.079959024	-0.307103939	0.043606153	-0.252339139	0	0	0	0	0	0	0	-0.36043885	0	-0.409227129	0	0	0	0	0	0	0	0	0
0	0	0	0	0	0	0	0	0	0	0	0	0	0	0	0	0	0	0	0	0	-0.234198992	0	0	0.101330574	0.331634971	0	0	0	0	0	0	0	0	0	0.03832936	0.74295488	0	0	0	0	0	0	0	0	0	0	0	0	0
0	0.515435833	-0.436558826	-0.318983943	-0.580232083	-0.18742104	0	0.227043636	-0.438332873	-0.40485867	-0.669718001	0.097867096	0.432918749	0	-0.056714593	0.416006066	-0.459910309	-0.283583102	-0.449284053	-0.125316081	-0.201129113	0.181937094	0	-0.38366991	-0.018063414	0.635695581	-0.012412614	-0.117371319	-0.266271157	0.021571754	-0.162880788	0.194510098	0	0	0	-0.300742568	0	0	0	0	0	0	0	0	0	0	0	0	-0.122860333	0
0	0.393766002	0	0.141034301	0	0.173584308	0	0.465361719	0.061049449	0	0.052877163	0	0	0	0.164380034	0	-0.03614829	0	0	0.128948429	0.132443943	0.147767385	0.250989574	-0.093545056	-0.050243471	0.07150167	0	0.014116368	-0.156389606	-0.015283469	0	0	0.026636918	0.078568173	0	-0.036486069	0.032213447	0.0464701	0	0	-0.128649147	0	0.0209139	0	0	0	0	0	0.144223626	0
0	0.253223761	0.246191547	0.117145985	0.109765652	0	0.264584672	-0.047288061	0.171257465	0	0	-0.013208329	0.336106336	0	0.209023511	0.261420579	0.038711132	0	0.129703596	0.239935472	0	0.396389372	0.273828458	0.291167205	0.368922589	0.37576925	0.171931818	0.23245782	0.271634528	0.49212469	0.239371791	0.020556393	0.46485637	0.457535654	0.418158544	-0.279500856	0.185919853	0.335869041	0.02522512	-0.008019715	-0.318742946	-0.233299365	0	0.139352166	0	0	0.152877224	0	0.079051452	0.140959389
0	0	0	0	0	0	0.006902287	0.16129709	0	0	0	0	0.123100947	0	0	0	0.438904246	0	0	-0.278210809	0.341222096	0	0	0.464118277	0.437362924	0	0	0.513750716	0.327983979	0.238360463	-0.021152995	-0.038061151	0.195325578	0	0	-0.137594663	0.055615364	0.221260418	0.225963324	0.31249289	-0.169911264	0.05176246	0.373124494	0.15864126	0.32025549	0	0.205955095	0	0	0.453505748
0	0	0.070778034	0	0	0	0	0.124519796	0	0	0	0	0	0.106486821	0.038059099	0	0.056262004	0.235881021	0	-0.02513373	0	0.158102092	0	0	0	0.214861887	-0.027121406	0.191947188	0.234124953	0.440056021	0.677188037	0.327712232	0.279701058	0	0.531813254	0	0	0	0.262961138	0	0	0.079544393	0	0	0	0	0.053153016	0	-0.027917788	0
0	0	0	0	0	0	0	0	0	0	0	0	0	0	0	0.30986048	0	0	0	0	0	0	0	0	0.371299715	0	0.339396537	0	0.318936601	0.366532338	0.127691869	-0.010776915	0.463962754	0	0.350673764	-0.394031173	0.175795015	0.456010287	0.00707181	0.043575518	0	-0.286224666	0	0.26451559	0	0.556094924	0	0	0.425502801	0
0	0	0	0	0.207162654	0	0	0.15979837	0	0	0	0.042175994	0.375857882	0.201708371	0	0	0	0	0	0.087853971	0	0.517959165	0.413992861	0	0	0.39933169	0	0.426711231	0.163533088	0.363274874	-0.086895128	-0.148787358	0.433940058	0.418833346	0	0	0	0.335778641	0	-0.039345953	-0.471149748	-0.245697503	0	0.07110563	0	0	0.061336135	0	0.170089219	0
0	0	0	0	0.140642012	0	0	0.095718463	0	0	0	0	0.405970368	0	0.108041552	0	0.225381072	0	0	0	0	0.405238168	0.422983403	0	0	0.380955625	0	0.308217143	0	0.478651724	0.257895671	-0.017761557	0.503687058	0	0.514200166	-0.271543005	0.129109952	0	-0.076017992	0	-0.4054092	-0.215275097	0	0	0	0	-0.02526992	0	0.073526169	0.279976906
0	0.529559436	-0.285085264	-0.301096637	-0.458053879	0	0.630011108	0.209199774	-0.364086252	0	0	0.091180244	0.417274863	-0.079990466	-0.046219026	0.391372452	-0.381620095	0	-0.297428013	0.050878153	-0.098274612	0.22179689	0.383744659	-0.289275592	0.016958092	0.570332811	-0.02142272	-0.102271974	-0.236537371	0.168767588	-0.106466873	0.185500619	0.649508717	0	0	0	0.259440065	0.398885707	0	0	-0.344263063	0	0	0	0	0	0	0	-0.161824182	0
0.494381781	0	-0.100256648	-0.217384608	-0.236700456	-0.055702356	0	0.256304255	-0.199925508	0	0	0.117957254	0.395451617	0	-0.049135105	0.304647549	-0.121062854	0.031492998	-0.087743398	0.142944836	0.059937955	0.234425137	0.313626602	-0.118843347	0.072560094	0.386297134	0.042817712	-0.000918061	-0.182495355	0.273814958	0.047994545	0.243672814	0.429530561	0	0	0	0.299377215	0.202581425	-0.073584475	0	0	-0.203977959	-0.060724923	0	0	-0.010182396	-0.177967449	0	-0.078898937	-0.009993439
0	0	0	0	0	0	0	0	0	0	0	0	0	0	0	0	0	0	0	0	0	0.108137686	0	0	0	0	0	0	0	0	0	0	0	0	0	0	0	0	0	0	-0.391409643	0	0	0	0	0	0	0	0	0
0	0	0	0	0	0	0	0	0	0	0	0	0	0	0	0	0	0	0	-0.152338976	0	0	0	0	0	0	0	0	0	0	0.253999312	0	0	0	0	0.051419415	0	0	0	0	0	0	0	0	0	0	0	0	-0.055551386	0
0	0	0	0.083955583	0.171519319	0	0	0	0.259492967	0	0	0	0	0	0	0	0	0	0	0.123323061	0	0.133652604	0.016452517	0	0	0.102395431	0	0	0	0	0	0	0	0	0	0.02135458	0	0	0	0	0	0	0	0	0	0	0	0	0.138675548	0
0	0	0	0	0	-0.020903381	0	0	0	0	0	0	0	0	0	0	0	0	0	0.136832729	0	0	0	0	0	0	0	0	0	0	0	0	-0.017620731	0	0	0	0	-0.040314098	0	0	0	0	0	0	0	0	0	0	0.315371757	0.168565622
0	0	0	0	0	0	0	0	0	0	0.407497994	0	0	0	0	0	0.447848062	0	0.408481839	0	0	0	0	0	0	0	0	0	0	0	0	-0.040544079	0	0	0	0	0	0	0	0	0	0	0	0	0	0	0	0	0.340162714	0
0	-0.294427088	0	0.282586949	0	0	0	0	0	0	0	0	0	0	0	0	0	0	0	0	0	0.260814562	0	0	0	0	0.315327426	0	0	0	0.30697248	0.035773677	-0.17389615	0	0.238255953	0	0	0	0	0	0	0	0.461062417	0	0	0	0.509716201	0	0.315192746	0
0	0	0.368375831	0	0	0	0	0	0	0	0	0	0	0	0	0	0	0	0	0	0	0	0	0	0	0	0	0	0	0.418905742	0	0	0	0	0.170439689	-0.077149076	0	0	0	0	0	0	0	0	0	0.562133285	0.465394325	0	0.520647031	0
0	0	0	0	0	0	0	0	0	0	0	0	0.342024582	0	0	0	0.436594364	0	0	0.266872729	0	0	0	0	0	0	0	0.528316667	0	0	0.203505975	0.004739609	0	0	0.279177238	-0.127513488	0.182864639	0	0	0	0	-0.081868525	0.549535231	0.237705031	0	0.510230864	0.287194339	0.608034728	0.380733989	0
0	0	0	0	0.749968395	0	0	0	0	0	0	0	-0.164295122	0	0	0	0	0	0	0	0	0	0.065908124	0	0	0	0	0	0	0.275768154	0.25467577	0	0	0	0.282868163	0.289704467	0	-0.289100741	0	0	0.304926765	0.58459408	0.358067961	0	0	0	0.305346614	0	0.022722158	0
0	0	0	0	0	0	0	0	0	0	0	0	0	0	0	0	0	0	0	0.00537453	0	0	0.280851938	0	0	0.251006555	0.096621497	0	0.05797281	0	0.009115783	0	0.351968899	0	0	-0.078801746	0	0	0	0	-0.075473265	-0.206994848	0.225277844	0	0.254435822	0.344061683	0.23463073	0	0.43547908	0
0	0	0	0	0	0	0	0	0	0	0	0	0	0	0	0	0.120911168	0	0	0	0	0	0.262794367	0	0	0.247805631	0.169795062	0.361408359	0	0.20948376	0.051245886	0.232590749	0	0.256533812	-0.111197215	-0.193771772	0	0.27587022	0	0	0	0	0.133619125	0	0.174019026	0	0.346618963	0.278417117	0.629979701	0.449459596
0	0	0	0	0	0	0	0	0	0	0	0	0	0	0	0	0	0	0	0	0	0	0	0	0	0	0	0	0.321900026	0.492310233	0.319438858	0.148951762	0	0	0.469979209	0	0	-0.057278212	0.455026245	0	0.158737653	0.362084582	0.471585812	0	0.371899227	0	0.281049063	0.403597207	0.036873428	0.354406578
0	0	0	0	0	0	0	0	0	0	0	0	0	0	0.165868891	0	0	0	0.275116634	0	0	0	0	0	0	0	0	0	0	0	0.177759689	0	0.394817049	0	0.460657385	0	0.326501369	0.215239008	0	0	0	-0.068826712	0	0.008153773	0	0	0.00290689	0.373792439	0.127284576	0.396679151
0	0	0	0	0	0	0	0	0	0	0	0	0	0	0	0	0.189655266	0	0	0	0	0	0.50108152	0	0	0.366935252	0	0	0	0	0.074226304	0	0.443616921	0.422325047	0.409301627	-0.11594644	0.284984917	0	0.032825668	-0.049616344	0	-0.150595504	0.306462692	-0.006420834	0.365571237	0	0.034336889	0.343133439	0.15110307	0.429907354
0	0	0	0.373851903	0	0.282573493	0.274595399	0	0	0	0	0	0.289977347	0	0	0	0.337279512	0	0	0.190108563	0	0	0.422766474	0	0	0.186772388	0.132481776	0.372494627	0	0.511886685	0.279471001	0.107458644	0.252839059	0	0.572412552	0	0	0	0.220561624	0.152934177	-0.062486701	0.128295706	0	0	0.445354228	0	0.016146229	0	-0.109624942	0.320367317
0	0	0	0	0	0	0	0.508985774	0	0	0	0	0	0	0	0	0.320759721	0	0	0.014026761	0	0	0.392141536	0	0	0.156403835	0	0.250777273	0.117497088	0.334980725	0.173861212	0.170265076	0.244300133	0.201951667	0.412409173	-0.022957719	0	0.168968983	0.071345112	0.075985157	-0.08369186	0.046642276	0.352420053	0.007088086	0.382997263	0.199018897	-0.01303323	0.359916789	-0.05808429	0.347248673
-0.035171477	-0.405334132	0.30869784	0.220112323	0.466457759	0.161775148	-0.464003795	-0.083872911	0.282382171	0.378044603	0.454729655	-0.010703151	-0.320465056	0.231384176	-0.00863156	-0.351163538	0.446359882	0.262093885	0.394279843	0.122086968	0.190139052	-0.167767922	-0.264538516	0.298978605	0.03190442	-0.613106083	0.066456795	0.129819694	0.227728481	-0.026506288	0.293559244	-0.045232621	-0.77813474	-0.757664577	-0.15370275	0.549995542	-0.164927478	-0.639566512	0.466450476	0.522049012	0.578834903	0.695391131	-0.13595407	0	0	0	0.147699375	0	-0.080521415	-0.003803408
0.369493702	0.201570172	0.25844435	0.137065375	0.100126156	0.093569246	0.217095511	0.135380772	0.101065003	0.100576746	0.098342889	0.049336058	0.040275248	0.145723799	0.04193533	0.13805445	0.088065737	0.255613195	0.265328995	0.210598452	0.23725524	0.113869041	-0.003797147	0.067702016	0.132994735	0.02023879	-0.085075158	0.060455892	0.037160567	0.499875159	0.354140013	0.151142345	0.025550334	0.001137859	0.414929356	0.130756123	0.220624468	-0.029412397	0.306710661	0.198575243	0.141482472	0.270412459	0.235342056	0.091297374	0.160108123	0.061702462	0.181811205	0	-0.139806943	-0.004572601
0	0	0.285263959	0.160210739	0.09458509	-0.000738052	0.196047741	-0.05017727	0.163358122	0	0	-0.075794427	0.319300651	0.073515098	0.05396498	0.170084455	0.214586555	0	0	0.229797356	0	0.282648209	0.15655199	0.215139578	0.228410017	0.306218018	0.116057493	0.218020862	0.127243228	0.505669499	0.103418618	0.028111965	0.360977648	0.386863582	0.37988387	-0.171138459	0.192151197	0.169044775	0.035995238	-0.037277371	-0.213588599	-0.074463508	0.422685837	-0.036019031	0.515896884	0.217142807	0.140821518	0.485143453	0.054157653	0.283030704
0	-0.006625787	0.278578877	0.022183911	0.41332706	0	0.037029779	0	0	0	0	0.232686324	0	0	0	0	0.362305245	0	0	0.285516679	0	0.235145802	0.044881607	0	0.32184644	0	0	0	0.3029796	0.487141298	0.225462215	0.296381429	0.130307162	0	0.289463223	0	0.438866202	0	0.367168495	0.289744078	0	0.10259418	0.505763994	0	0.439288817	0.579572439	0.57897946	0.551606228	0.538290789	0.530696683
0	0	0	0	0	0	0	0	0	0	0.257999127	0	0	0.057921898	0.283954453	0	0.053662038	0	0	0.400871427	0	0.192866726	0	0	0	-0.048418126	0	0	0	0	0	0	0	0	0.110580362	0	0	0	0.220425065	0	0.192475694	0	0	0	0	0	0	0	0.396151704	0.310750716
0	0	0	0	0	0	0	0	0	0	0.323072014	0	0	0	0	0	0	0	0	0	0	0	0	0	0	0	0	0	0	0.27653805	0	0.071418856	0	0.074497225	0	0	0	0	0	0	0	0	0	0.121295838	0	0	0	0	0.185339974	0.484959298
0	0	0	0	0.423302783	0	0.011696546	-0.041072295	0	0	0	0	0	0	-0.105105668	0	0.369127902	0	0	-0.092034934	0	0	-0.012270432	0.399703726	0.436326149	0.064453516	0.220536644	0.298144733	0	0	0.339143867	0.456686815	0.032364607	0	0.415336683	0	0	-0.004978858	0.584454377	0	0	0	0	0	0	0	0.275375666	0	0	0
0	0	0	-0.066712407	0	0	0.210209423	0.212262752	0	0	0	0	-0.024878827	0	-0.02298255	0.09452834	0.053882652	0.251876075	0.274795191	0.184975634	0	-0.047947925	0.022403289	0.086838659	0.17876882	-0.086298293	-0.052941176	0.118283514	0.036018329	0.416283581	0.330046952	0.4520936	-0.011631921	-0.080985446	0.342229852	0	0.444879653	-0.090647727	0	0	0	0.337892998	0.102188128	0.129759389	-0.046511216	0	0	0	-0.143665433	0.078155872
0.303643518	0	-0.084660445	0	0	0	0.597080518	0.081161089	0	0	0	0	0	0.01764462	0	0	-0.254952717	0	0	0.125478919	0	0.273569042	0.303886242	0	0.280293424	0.610167982	0.078939956	0.133719929	0.010433492	0.513125929	0.143395364	0.36849889	0.731536451	0	0.45630779	-0.170507418	0.508093837	0	-0.069712056	-0.279338566	0	0	0.266472907	0	0	0.089947001	0	0	-0.001465932	0.115857978
0	0.42063513	0	0	0	0	0.301355454	0.30632676	-0.012003562	0	0	0	0.137055753	0	0	0	0.198753358	0	0.39352868	-0.299578342	0	0.216207244	0.339255685	0	0	0.256215589	0.074909191	0.194265294	0	0.450117419	0.216818206	0.186228755	0.368350472	0	0	0.113180919	0.212987821	0.101648961	0	0	-0.10165455	0	0	0	0	0	0	0	-0.237870125	0.297462312
0	0.127471568	0	0.053518371	0	0	0.151997403	0.025506122	0	0	0	0.061915864	0.012291359	-0.071497169	0	0	-0.057727334	0	0.062709172	0.321736258	0	0.144664615	-0.001938512	0	0.037938715	0.015983503	0.001515934	0.026050977	0.03907799	0.220982512	0.143639302	-0.036125321	-0.012089528	-0.042029319	0.193454419	-0.056490403	0.068921133	0.051713199	0.225006285	0	-0.022658016	0.096569027	0.253485894	0	0	0	0.247944219	0	-0.114694781	-0.126573646
0	0	-0.217409736	0	0	0.193582325	0.648015068	0.332209453	0	0	0	0	0.405041462	0.023841809	0	0	-0.35764763	0	-0.240643073	0.201047867	0.05163256	0.29309011	0	-0.286451991	0.041724668	0.593209819	0	0	-0.149727382	0.245485552	-0.081907349	0	0	0	0	0	0.357299662	0	0	0	0	0	0	0	0	0	-0.049910539	0	0	0
0	0	0	0	0	0.052452702	0	0.251125602	0	0	0	0.296110301	0.40582121	0	0.116503673	0.448966522	-0.368882492	0	0	0.17618355	-0.04303518	0.222101262	0	-0.242115408	0.047369744	0.590189807	0.013755739	-0.021111751	-0.196449484	0.297556361	-0.105575142	0.306472176	0.691540012	0	0	-0.240395483	0	0	0	0	-0.238949018	-0.480747512	0	0	0	0	0	0	-0.062565557	0
0	0	0.116924848	0	0.279419247	-0.058675298	0.150478687	0.519722357	0	0.217783262	0.213445296	0	-0.173521107	0	-0.265086582	0	0	0	0	-0.474099163	0.091638835	-0.119633542	0	0.139206404	0.208910759	-0.182410695	-0.130287353	-0.031074453	0	0.128743436	0.209991662	0.336931791	0	0	0	0	0.14202474	-0.309281337	0.385459551	0.22674926	0	0.521710568	0	0	0	0	0	0	0	0
0	0	0.082083377	-0.123329693	-0.070708665	0.24382575	0.412929917	7.95E-05	0	-0.071068819	-0.118103644	0.189550642	0.371744224	-0.063670083	0	0.46624571	-0.016621293	-0.014302593	0.013383813	0.480953907	0	0.332328586	0.248857459	0.02514519	0.199761486	0.515953954	0.196466856	0.286012447	0.20684176	0.533373866	0.123608624	0.16343785	0.483078661	0.411863154	0	-0.282658353	0.43406264	0.556881397	0.014527215	-0.050106367	-0.149128823	-0.270164116	0.408346577	0.212774941	0	0	0.247326976	0	0.028551811	0.081173574
0	0	0	0	-0.113871978	0.098408532	0	0.057224287	-0.074319903	0	0	0.253298157	0.362407826	0	0.115696527	0	-0.278833838	0	-0.102477418	0.141199884	0	0.169571259	0.186699156	-0.081813398	0.24898814	0.535450828	-0.018999829	0.078048984	0.013306443	0.517514347	0.136100803	0.508481137	0	0	0	-0.033855546	0	0	0	0	0.0131947	-0.311864597	0	0	0	0	0	0	0	0
0	0	0	0.138349547	0	0	-0.131142502	-0.045084369	0.297518762	0	0.27381103	-0.031302017	0	0	0	0	0.345228899	0	0	0.21641971	0	-0.04190872	0	0	0	-0.278200995	0	0.132905761	0	0.272266003	0.396363305	0.127790325	-0.28522704	0	0.212807667	0	0	0	0	0	0	0	0	0	0	0	0	0.045269769	0	0
0	0	0	0	0	0	0	0.029667145	0	0	0	0	0.401764142	0	0	0	0	0	0	0.082298378	0	0	0	0	0	0.747497756	0	0	0	0.510970842	0	0.422815884	0	0	0	0	0	0	-0.134613302	0	0	0	0	0	0	0	0	0	0	0
0.04294293	-0.103505439	0	0	0	0.458331527	-0.04822394	0.04243773	0.39103173	0	0	0.317966715	-0.142878487	0	0	0.18540072	0	0.255291257	0	0.125940417	0.412862876	0.142498328	0.004455845	0	0	0.006890745	0.315150085	0.371398712	0.389987668	0.424808115	0.250750242	0.279153343	-0.161076365	0	0.140583906	0	0.373168307	0.06523784	0	0	0	0.375471858	0	0.402685108	0.033165165	0	0	0	0.032790147	0.09750299
0	0	0	0	0	0	0	0	0	0	0	0	0	0	0	0	0	0	0	0	0	0	0	0	0	0	0	0	0	0	0	0	0	0	0	0	0	0	0	0	0	0	0	0	0	0	0	0	0	0
0	0	-0.103087644	0	0	0	0	0	0	0	0	0	0	0	0	0	0	0	0	-0.134911665	0	0	0	0	0	0	0	0	0	0	0	0	0	0	0	0	0	0.164792892	0	0	0	0	0	0	0	0	0	0	0	0
0	0	0	0	0	0	0	0	0	0	0	0	0	0	0	0	0	0	0	0	0	0	0	0	0	0	0	0	0	0	0	0	0	0	0	0	0	0	0	0	0	0	0	0	0	0	0	0	0	0
0	0	0.415531673	0	0	0	0	0	0	0	0	0	0	0	0	0	0	0	0	0	0	0	0	0	0	0	0	0	0	0	0.057781998	0	0	0	0.322453076	-0.214424148	0	0	-0.028055308	0.088132216	0	-0.041969732	0	0.025179392	0	0	0.061131719	0	0.032160738	0.357536903
0	0	0	-0.048886318	0	-0.359934822	0	0	0	0	-0.249172325	0	0.319883601	0	0	0.102688401	0	0	0	-0.0500378	0	0	0	0	0	0	0	0	0	0	0	0	0	0	0	-0.070630548	0	0	0	0	0	-0.311435437	0.083890805	0	0	0	0	0	-0.057952994	0
0	0	0	0	0	0	0	0	0	0	0	0	0	0	0	0	0	0	0	0	0	0	0	0	0	0	0	0	0	0	0	0	0	0	0	0	0	0	0	0	0	0	0	0	0	0	0	0	0	0
0	0	0	-0.120333491	0.089381586	0	0	-0.472497967	0.282137595	0	0	0	0.232463461	-0.231512664	0.201961612	0	-0.105344797	0	0	0.442879319	0.103694578	0.206933881	-0.113427851	0	0	0	0	0.099285283	0	0	0	0	0	0	0.066421028	0	0	0	0	0	0	-0.327059836	0	0	0	0	0	0	0.517034552	0
0.00878486	0	0.073530366	-0.112369623	0.297001527	0	0	-0.205227968	0.31605054	0	0	0	0	0.000406925	0.288506212	0.083027006	-0.047701832	0	0.114360105	0.313941182	0	0	0	0.082321187	0	0	-0.098442491	0	0	0	0	0	0.023352681	0	0.099930107	0.042532797	0.192115837	0	0.230877495	0.182137112	0	0	0	0	0	0	0.431191888	0	0.360879695	0
0	0	0	0.244648534	0.534204331	0	-0.06053423	0.118897161	0	0	0	0.163135614	0	0	0	0	0	0	0	0	0	0.172269232	0	0	0	0	0	0	0	0	0	0	0	-0.092476113	0.368665165	0	0	0	0	0	0	0	0	0	0	0	0.257230309	0	0.108304096	0
0	0	0	0	0.425986196	0	0	-0.216636922	0.44007501	0	0	0	0.01689527	0.101287805	0.315535327	0	0.268940746	0	0	0.407677259	0.352243619	0.27815848	-0.080181303	0	0	0	0	0	0	0	0	-0.021715232	0	0	0	-0.106015071	0	0	0	0	0	0.041550408	0	0	0	0	0.626740492	0	0.504218537	0.377997703
0	0	0	-0.028886624	0	0	0	0	0	0	0	0.357942403	0	0	0	0	0	0	0.006016187	0	0	0	0	0	0.07846221	0	0	0	0	0	0	0.18734373	0	0	0	0	0	0.420836138	0	0	0	0	0	0	0	0	0	0	0	0
0	-0.104581244	0	0	0	0	-0.218986726	0	0.424763291	0	0	0	0	0	0	0	0	0	0	0	0	0	0	0	0	0	0	0.272791744	0	0	0	0	0	0	0	0	0	0	0.394403504	0	0	0	0.319954121	0.245850716	0	0	0	0	-0.05757577	0
0	0	0	0.361423413	0.505194428	0	-0.253984689	0	0	0	0	0	-0.121598166	0	0.191137239	0	0	0	0	0	0.425682525	0	0	0	0	0	0	0	0	0	0	0	0	0	0.210687423	0	0	0	0	0	0	0	0	0	0.300157948	0	0	0	0.027729328	0
0	0	0	0	0	0.301556678	0	0	0	0	0	0	-0.185976467	0	0	0	0	0	0	0	0	0	0	0	0	0	0.124735001	0	0.261391384	0.27531546	0.296588288	0	-0.467630512	0	0	0.286351383	0	-0.412888308	0.506536976	0	0	0.575070977	0.322022906	0	0	0	0.239262205	0	-0.111267586	0.246558389
0	0	0	0	0	0	0	0	0	0	0	0	0	0	0	0	0	0.438009239	0	0	0	0	0	0	0	0	0	0	0	0	0	0	0	0	0	0	0	0	0	0	0	0	0.246513945	0	0	0.096522348	0	0	-0.278900589	0
0	0	0	0	0	0	0	0	0	0	0	0	0	0	0	0	0	0	0.536922393	0	0	0	0	0	0	0	0	0.182932149	0	0	0.284825933	0	-0.291141379	0	0.2745137	0	0	0	0	0	0.108343696	0	0	0	0	0	0	0	-0.227060467	0
0	0	0	0	0	0	-0.310647778	0	0	0	0	0	-0.151937391	0	0	0	0	0	0	0	0	0.143080623	0	0	0	0	0	0	0	0.196050501	0	0	-0.501088761	0	0	0	0	0	0	0.54377277	0.26386951	0	0.230349959	0	0	0	0.266225707	0	-0.103280113	0
0.396885838	0.067602746	0.174849119	-0.049744986	0.104053263	0.219031697	0.144716634	-0.123143906	0.279418502	0.107432066	0.070293702	0.245969212	0.313112865	-0.051541377	0.287605042	0.149878412	0.038139703	0.21829821	0.083785118	0.726430002	0.24721755	0.186220663	-0.058746875	-0.006727572	-0.041253915	-0.011085813	0.006933268	0.218248894	0.155118968	0.325457448	0.211370077	0.066184268	-0.045573544	-0.035848212	-0.079107421	0.043796246	0.191540198	0.006052374	0.057794235	0	0.155942999	-0.042695431	0	0.214680721	0	0	0	0	0.210791557	0.078780777
0	0.160312424	0.024241841	-0.093054834	0.154699855	0.091430131	0.242533527	0.122472911	0.19054945	0.129575425	0.054809614	0.206359051	0.153555512	0.193219742	0.086576282	0	0.073953021	0.313384803	0.111795226	0.056681048	0.145880259	0.060811285	0.093916468	-0.022569149	0.212074965	0.118193331	-0.059424185	0.174625961	0.129350362	0.38386465	0.331445322	0.424632596	0.174795632	0.19418151	0.249101532	0.256768081	0.384604409	0.04152812	0.331053685	0.091139989	0	0	0	0.019256196	0	0	0	0.009550754	0	0.029982713
0	-0.08111674	0.097070806	0	0.24168093	0.133750965	0	0.033038564	0.156607532	0.040830733	0.209512257	0.186883691	-0.180962626	0.1788688	0.051124559	0	0.099271765	0.188535841	0.210380993	0.285459525	0	-0.18170057	-0.271681327	0.038172003	-0.044065287	-0.368040976	-0.116158296	0.026368542	0.017785277	0.141405774	0.232994988	0.262699722	-0.387949301	-0.419649781	0	0.40955329	0.206468294	-0.254523414	0.395628061	0	0	0.404222884	0	0	0	0	0.252936325	0	-0.004937014	0.026481972
0	0.415682861	-0.070824788	-0.050928186	0	0	0.301339566	0.1625212	0	-0.085235636	-0.114894038	0.115337458	0.103700568	0.220069744	-0.052927533	0.27250974	-0.183475532	0	0.132299887	0.164052811	0	0.101989919	0.117959449	-0.067209682	0.126950642	0.150544911	-0.1642805	-0.025899601	-0.089510718	0.419849367	0.171825097	0.316298259	0.309052677	0.21080651	0.446134809	0.248947504	0.362685153	0.078972724	0.203155975	-0.017148393	0.183769327	0.060317494	0	0	0.081217879	0	0	0	-0.192095772	0.053631267
0	-0.003861349	-0.036046458	-0.204365951	0.109304003	0.083164793	0.082278837	0.025858722	0.051755506	0	0	0.228355278	-0.119696208	0.140687002	0.022543719	0.011053182	-0.089340607	0	0.11097875	0.293617197	0.019266073	-0.160853801	-0.227942323	-0.049040264	-0.024362665	-0.150437095	-0.122892869	-0.046448199	-0.039967489	0.232560798	0.180883231	0.36566814	-0.171332578	-0.222227866	0.072732201	0.340167926	0.362707564	-0.098465831	0.335964002	0.193541461	0.505401829	0.251599163	-0.007172323	0.267569932	-0.195109167	0.114234824	0.212717421	-0.056298852	-0.005245446	0.028691732
0	0.426603714	0.357791769	0.285076624	0.115414181	0.265894729	0.319571085	0	0	0	0	0	0.255449168	0	0	0.530551539	0.08453649	0.313699109	0	0.394364444	0.447815375	0.534689274	0.267354865	0.218193681	0.206846725	0.383449821	0.228832112	0.311021721	0.046669462	0.527677997	-0.089304614	-0.149159669	0.39378721	0	0	-0.283998468	0.078864887	0.328905468	-0.007940751	-0.017289158	-0.320640277	-0.184842544	0.443238417	0.135395393	0.445080266	0	0.039728553	0.482313578	-0.079931662	0.338392097
0	0	0	0	0	0	0.061570141	-0.206445542	0	0	0	0	0	0	0	0	0.184654049	0	0	0	0	0	0	0	0	0.231131179	0	0	0	0.581161132	0	-0.01141445	0	0.353943293	0	0	0	0.198350213	0.063727427	0	0	0	0	0	0	0	0	0	0.185572752	0
0.275494267	0.439278792	0.009690042	-0.045691048	0	-0.0128902	0.441682123	0.075119321	0	0	-0.161687198	0.03213062	0.242341047	0.041190612	0	0	-0.21170055	0.092673096	0.058218111	0.31118216	0	0.238184946	0.144081462	-0.048660996	0.154386591	0.336913299	-0.095374013	-0.023515129	-0.029706424	0.508401983	0.243849926	0.196623157	0.425535183	0.366152717	0.50849386	0	0.354190552	0.265823749	0.071458773	-0.066320748	-0.079182891	-0.104058044	0.270176743	0.014773913	0.315122865	0	-0.063149712	0	-0.206360596	0
0	0.417204429	0.314838104	0	0.044226017	0.205884702	0.304291246	0.111167828	0.092629541	0.039509167	0	0.068387914	0.287919046	0	0	0	0.017815772	0.235842647	0.230423755	0.362557719	0	0.371630265	0.257049677	0	0.163387158	0.294478911	0	0.25441396	0.098122515	0.476667188	0.190192677	-0.105278185	0.279137912	0.200526738	0.399283646	-0.216704624	0.091700848	0.244798218	-0.013529764	0.013551036	-0.275844354	-0.094466588	0.353886198	0.08535555	0.399120698	0.114855989	-0.014508487	0.348796299	-0.208657653	0.109714702
0	0.24129658	-0.067999192	0.020148679	0	0.268466645	0.279124325	0.315525648	0.264928935	0.037520375	0.106868589	0	0	0.278864752	0.374421752	0	-0.070409302	0	0.063680213	-0.0783627	0.200148596	0.145555227	0.233288774	0.124192674	0	0.30998477	0.140341931	0.099465459	0.049077655	0.176524033	-0.028579974	0.376818086	0.354576993	0.309566045	0.155763909	-0.181377964	0.367266336	0.45421931	-0.042569881	-0.065505977	-0.009533651	-0.275862596	0.271931922	0.30801882	0.220617524	0.239145805	0.208522728	0.266125505	0.279963508	0.233720106
0.231747106	0.355010911	0.136646671	0.015686593	0.129151874	0.301545106	0.380484012	0.075141794	0.191126939	0.083309758	0.026321733	0.174443963	0.371163935	0.09901804	0.257184456	0.439116226	0.032889899	0.21009062	0.112757088	0.22449035	0.280425448	0.393990132	0.393034249	0.152716382	0.35500678	0.521696537	0.229475889	0.379223172	0.310787159	0.595238348	0.26491173	0.205915693	0.555711776	0.561463457	0.511576258	-0.086828329	0.406394761	0.432057648	0.201015014	0.074602928	-0.085506241	-0.168114898	0.502985323	0.110770798	0.465657807	0.197307974	0.197157012	0.416744951	0.064966546	0.133440636
0	0	-0.174680534	0	-0.402618082	0	0	0.077102053	-0.248114555	0	0	-0.030872978	0.4788466	-0.107968843	-0.001240517	0	-0.279348601	0	0	-0.016161249	-0.036016916	0.351684197	0.447420477	-0.142582912	0	0.740553203	0.094501814	0.084563599	-0.05586267	0.324769563	-0.088461633	0.050078355	0.841575981	0.78066697	0.367215482	-0.413004781	0.245573223	0.589447649	-0.329287365	-0.471952364	-0.551236944	-0.556473325	0.156311662	0	0.339427078	0	-0.232721555	0.245920888	-0.063188293	-0.000254245
0.376620798	0.388757296	0.319528771	0.183842398	0.010424012	0.189808589	0.347352113	0.062922882	0.157767512	0.100837979	-0.027271575	0.048081617	0.357511401	0.012545084	0.223861269	0.425975563	0.093233224	0.19296018	0.167635067	0.403793657	0.316405442	0.482328371	0.28557815	0.137662651	0.129700716	0.43905047	0.207772359	0.304796344	0.085983317	0.510993112	0.010445381	-0.099387848	0.529429711	0.553137319	0.449235102	-0.272095794	0.174672172	0.388821499	-0.045975039	-0.052909482	-0.390135574	-0.239121651	0.555454754	0.048377257	0.613917314	0.259412371	0.148985787	0.593987971	0.093245083	0.291934925
0.037619096	0.238871778	-0.17105551	-0.119006705	-0.234218212	-0.371104247	0.289008674	0.003554289	-0.142108271	-0.125343004	-0.233911418	-0.175156789	0.274627007	-0.027423888	-0.243986395	0.049014956	-0.134908747	-0.123654724	-0.138520001	-0.281971906	-0.203472008	-0.087403844	0.163265958	-0.0380049	0.142913186	0.328698739	-0.097148637	-0.058881045	-0.03858114	0.135852494	0.070508459	0.296721966	0.510496289	0.546373318	0.224779977	0.01973837	0.305687319	0.199651502	-0.200405086	-0.424719307	-0.143461487	-0.258316612	-0.009071793	-0.403402212	0.150044768	-0.138566463	-0.287747475	0.004390059	0.011696474	0.071117024
0.286262887	0.344715586	0.257519276	0.083721015	0.04491586	0.048733847	0.304285062	-0.044116331	0.138866986	0.107984462	0.004796771	-0.077820265	0.366012229	0.026257894	0.082177958	0.272082966	0.086263161	0.165678233	0.174113192	0.248638794	0.25074106	0.384420774	0.250375343	0.205201008	0.288179409	0.45553417	0.113642174	0.221551382	0.189202287	0.583634101	0.160993984	0.053726477	0.61656903	0.618806244	0.519551653	-0.172703629	0.302963661	0.36658514	-0.058109187	-0.138576094	-0.298670538	-0.227581729	0.520755179	-0.108184294	0.67621666	0.211589949	0.028020125	0.626137496	0.084359469	0.286435458
0.235319395	0.374365371	-0.03428975	-0.10329367	-0.135735033	-0.075879597	0.424484924	0.03049264	0.029990391	-0.088612321	-0.174989931	0.042295544	0.43312973	0.037473591	0.043473458	0.305375501	-0.13423933	-0.005510124	-0.054662954	0.012074374	0.034286261	0.24721124	0.318363687	0.073172774	0.286543589	0.611749953	0.102973696	0.120449838	0.074478995	0.407772094	0.022268096	0.255555032	0.80798829	0.790083531	0.385165446	-0.329684815	0.431226441	0.5839054	-0.280852796	-0.39471199	-0.351971132	-0.521795754	0.377552377	-0.101054101	0.576573948	0.205364515	-0.068904011	0.500803657	0.204722635	0.272945017
[truncated: 357 more columns]
