# Supplementary material for: Organisational and neuromodulatory underpinnings of structural-functional connectivity decoupling in patients with Parkinson’s disease
Source: Commun Biol. 2021 Jan 19;4:86. doi: 10.1038/s42003-020-01622-9 (PMC7815846; doi:10.1038/s42003-020-01622-9)
Supplement: Supplementary file 4 — Supplementary Data [file 42003_2020_1622_MOESM4_ESM.zip › SupplementaryData/Supplementary Data 1/Fig1_ExampleStructure_connectome_norm_400.csv]

0	0.000403527	0.00052412	0.000215889	8.48E-05	1.06E-05	2.27E-05	5.10E-05	4.61E-06	2.75E-06	3.10E-06	4.18E-06	5.78E-06	5.67E-06	1.99E-06	1.05E-06	4.52E-05	8.89E-07	2.89E-06	9.48E-07	9.59E-07	3.57E-06	2.13E-05	3.57E-06	1.23E-06	2.03E-06	4.26E-06	7.74E-06	2.03E-06	1.80E-06	1.21E-06	2.69E-07	4.30E-07	0	5.75E-08	0	1.68E-07	0	1.03E-07	0	0	5.86E-08	1.54E-07	1.14E-07	4.95E-07	1.11E-07	8.07E-07	0	0	7.12E-07
0.000403527	0	0.000130393	0.000192494	6.07E-05	1.08E-05	0.000351765	2.70E-05	7.99E-06	1.25E-05	1.10E-05	4.03E-06	3.99E-05	6.86E-06	2.43E-06	1.20E-05	2.72E-05	2.80E-06	2.96E-06	1.79E-05	3.54E-06	1.09E-05	1.40E-05	3.06E-06	2.30E-06	3.11E-06	3.51E-06	6.78E-06	1.63E-06	2.57E-06	3.55E-07	3.91E-07	3.45E-07	5.43E-08	3.30E-07	2.22E-07	0	3.65E-08	1.10E-07	1.19E-07	0	1.08E-07	1.18E-07	4.12E-08	1.13E-07	0	1.03E-06	8.49E-08	9.86E-08	5.65E-07
0.00052412	0.000130393	0	0.000280527	0.000428476	0.000203568	2.03E-05	0.000241568	4.36E-05	1.69E-05	2.13E-05	3.20E-05	1.65E-05	4.53E-05	1.33E-05	3.77E-06	0.00024025	7.25E-06	2.23E-05	1.10E-05	5.49E-06	2.05E-05	0.000125737	3.40E-05	1.48E-05	1.00E-05	4.05E-05	4.67E-05	1.95E-05	1.66E-05	7.25E-06	8.97E-07	1.10E-06	0	1.60E-07	2.06E-07	1.39E-07	1.39E-07	2.66E-07	1.23E-07	1.05E-07	2.92E-07	2.14E-07	0	5.36E-08	0	5.26E-07	1.33E-07	0	1.42E-06
0.000215889	0.000192494	0.000280527	0	0.000756591	8.07E-05	0.000148338	3.89E-05	5.20E-05	0.000494577	0.000340498	1.92E-05	0.000122329	1.71E-05	2.95E-05	0.000147972	4.38E-05	9.17E-05	1.05E-05	4.96E-05	0.000117198	0.000121711	3.71E-05	1.32E-05	2.46E-05	2.65E-05	1.26E-05	1.17E-05	5.87E-06	6.54E-06	2.73E-06	5.46E-07	4.00E-07	0	2.63E-07	1.39E-07	2.19E-07	9.75E-08	4.84E-08	0	1.16E-07	8.21E-08	2.87E-07	1.43E-07	7.53E-08	4.67E-08	1.02E-06	6.35E-08	0	3.29E-07
8.48E-05	6.07E-05	0.000428476	0.000756591	0	0.000338738	1.40E-05	6.19E-05	0.001071326	0.000158472	0.000980611	7.77E-05	1.70E-05	2.73E-05	0.000100818	1.16E-05	8.96E-05	0.000117842	5.82E-05	3.02E-05	2.51E-05	6.18E-05	7.20E-05	4.65E-05	1.97E-05	9.96E-06	2.95E-05	2.07E-05	1.26E-05	1.21E-05	3.79E-06	1.29E-06	4.92E-07	0	5.70E-07	2.05E-07	1.86E-07	1.09E-07	3.06E-07	0	0	6.59E-08	1.75E-07	1.18E-07	2.60E-07	0	7.55E-07	1.60E-07	0	3.96E-07
1.06E-05	1.08E-05	0.000203568	8.07E-05	0.000338738	0	4.30E-06	0.000212962	0.000165138	2.25E-05	3.46E-05	0.000242797	5.09E-06	0.000170927	3.21E-05	5.10E-06	5.17E-05	1.16E-05	8.39E-05	8.28E-06	4.38E-06	5.49E-05	7.90E-05	5.97E-05	1.22E-05	7.53E-06	2.12E-05	9.24E-06	7.94E-06	8.08E-06	2.39E-06	1.69E-06	4.18E-07	0	1.17E-07	2.12E-07	6.52E-08	1.79E-07	1.22E-07	0	5.96E-08	0	0	0	0	0	1.95E-07	0	0	0
2.27E-05	0.000351765	2.03E-05	0.000148338	1.40E-05	4.30E-06	0	4.54E-06	4.10E-06	5.71E-05	1.52E-05	3.67E-06	0.000333091	2.06E-06	2.76E-06	7.51E-05	5.94E-06	5.49E-06	1.98E-06	7.47E-05	1.03E-05	4.95E-05	3.45E-06	4.44E-06	7.37E-06	1.37E-05	1.61E-06	2.28E-06	2.24E-06	3.39E-06	8.64E-07	1.41E-06	9.74E-07	0	2.76E-07	2.63E-07	0	2.88E-07	2.06E-07	1.85E-07	1.15E-07	0	0	0	0	0	1.76E-07	0	2.94E-07	5.93E-08
5.10E-05	2.70E-05	0.000241568	3.89E-05	6.19E-05	0.000212962	4.54E-06	0	4.28E-05	4.71E-06	7.69E-06	0.000153787	4.71E-06	0.000286764	1.42E-05	1.70E-06	0.000664473	4.10E-06	4.80E-05	6.94E-06	2.22E-06	1.87E-05	0.000173491	3.76E-05	1.30E-05	9.08E-06	4.62E-05	4.38E-05	1.60E-05	1.61E-05	7.69E-06	2.02E-06	3.68E-07	0	2.84E-07	4.88E-07	6.30E-07	3.91E-07	7.10E-07	2.01E-07	2.99E-07	0	7.45E-07	8.20E-08	1.49E-07	0	1.42E-06	1.80E-07	8.11E-08	7.79E-07
4.61E-06	7.99E-06	4.36E-05	5.20E-05	0.001071326	0.000165138	4.10E-06	4.28E-05	0	2.57E-05	0.000193766	0.000509915	3.97E-06	2.40E-05	0.00058045	6.31E-06	1.33E-05	8.14E-05	0.000164394	1.15E-05	1.09E-05	9.51E-05	2.16E-05	5.45E-05	9.02E-06	3.40E-06	1.02E-05	1.73E-06	2.71E-06	3.14E-06	1.20E-06	1.09E-06	5.86E-07	0	9.91E-08	2.59E-07	7.66E-08	2.39E-07	0	5.69E-08	0	1.48E-07	2.58E-07	0	0	0	1.05E-07	6.61E-08	0	4.85E-08
2.75E-06	1.25E-05	1.69E-05	0.000494577	0.000158472	2.25E-05	5.71E-05	4.71E-06	2.57E-05	0	0.000716491	7.10E-06	0.00019337	2.11E-06	1.77E-05	0.000589779	2.36E-06	0.000100238	2.72E-06	5.42E-05	0.000380659	0.000286348	2.52E-06	5.41E-06	4.45E-05	4.60E-05	1.60E-06	8.90E-07	7.79E-07	2.27E-06	4.92E-07	0	3.37E-08	0	0	0	0	0	5.57E-08	0	0	0	0	4.87E-08	0	0	0	0	0	0
3.10E-06	1.10E-05	2.13E-05	0.000340498	0.000980611	3.46E-05	1.52E-05	7.69E-06	0.000193766	0.000716491	0	7.81E-06	2.37E-05	1.57E-06	0.000409722	0.000117468	2.66E-06	0.001208874	6.16E-06	5.26E-05	0.000569532	0.000160104	4.20E-06	4.94E-05	0.000119334	4.38E-05	2.73E-06	1.69E-06	1.31E-06	3.47E-06	3.32E-07	4.40E-07	1.42E-07	0	1.41E-07	7.46E-08	1.74E-07	3.91E-08	6.40E-08	0	0	0	8.71E-08	3.25E-08	1.35E-07	0	1.98E-07	5.73E-08	4.40E-08	6.39E-08
4.18E-06	4.03E-06	3.20E-05	1.92E-05	7.77E-05	0.000242797	3.67E-06	0.000153787	0.000509915	7.10E-06	7.81E-06	0	2.17E-06	0.000327834	0.000577527	3.48E-06	7.13E-05	2.78E-05	0.001604418	6.19E-06	7.09E-06	0.000112371	0.000139177	0.000148113	1.41E-05	6.28E-06	3.01E-05	5.52E-06	6.29E-06	5.54E-06	7.75E-07	1.30E-06	7.19E-07	0	4.08E-07	1.71E-07	1.24E-07	2.08E-07	9.59E-08	6.90E-08	4.94E-08	7.09E-08	0	1.30E-07	0	0	1.88E-07	0	0	0
5.78E-06	3.99E-05	1.65E-05	0.000122329	1.70E-05	5.09E-06	0.000333091	4.71E-06	3.97E-06	0.00019337	2.37E-05	2.17E-06	0	1.25E-06	4.35E-06	0.000101524	2.68E-06	6.95E-06	1.67E-06	0.000191836	2.03E-05	8.01E-05	1.77E-06	5.22E-06	1.08E-05	2.17E-05	2.27E-06	7.88E-07	2.29E-06	6.10E-06	1.36E-06	2.41E-07	2.36E-07	5.82E-08	9.96E-08	2.00E-07	2.92E-07	1.71E-07	2.55E-07	0	8.41E-08	0	5.56E-08	0	0	0	0	0	0	1.37E-07
5.67E-06	6.86E-06	4.53E-05	1.71E-05	2.73E-05	0.000170927	2.06E-06	0.000286764	2.40E-05	2.11E-06	1.57E-06	0.000327834	1.25E-06	0	3.71E-05	1.06E-06	0.000326504	9.06E-06	0.00022158	3.05E-06	1.90E-06	5.56E-05	0.000311186	0.000113681	2.00E-05	1.07E-05	7.15E-05	2.44E-05	1.47E-05	1.67E-05	5.33E-06	8.35E-07	6.85E-07	0	4.64E-08	1.00E-07	1.12E-07	1.40E-07	4.18E-08	0	0	4.00E-08	0	3.22E-07	1.29E-07	0	3.02E-07	7.45E-08	6.83E-08	4.51E-08
1.99E-06	2.43E-06	1.33E-05	2.95E-05	0.000100818	3.21E-05	2.76E-06	1.42E-05	0.00058045	1.77E-05	0.000409722	0.000577527	4.35E-06	3.71E-05	0	6.04E-06	1.27E-05	0.001136533	0.000749494	1.78E-05	0.000121759	0.000135527	7.04E-05	0.000980658	0.000105869	2.00E-05	5.76E-05	2.42E-06	6.97E-06	9.08E-06	1.02E-06	1.61E-06	3.55E-07	0	2.55E-07	3.87E-07	1.81E-07	6.00E-08	0	0	1.26E-07	4.19E-08	1.15E-07	0	0	3.94E-08	0	0	0	0
1.05E-06	1.20E-05	3.77E-06	0.000147972	1.16E-05	5.10E-06	7.51E-05	1.70E-06	6.31E-06	0.000589779	0.000117468	3.48E-06	0.000101524	1.06E-06	6.04E-06	0	6.54E-07	1.48E-05	8.86E-07	8.49E-05	9.01E-05	0.000373444	1.28E-06	3.39E-06	1.33E-05	2.98E-05	6.43E-07	0	7.34E-07	2.55E-06	2.22E-07	0	7.62E-08	0	0	0	0	0	4.08E-08	0	0	0	0	0	0	0	8.30E-08	0	0	0
4.52E-05	2.72E-05	0.00024025	4.38E-05	8.96E-05	5.17E-05	5.94E-06	0.000664473	1.33E-05	2.36E-06	2.66E-06	7.13E-05	2.68E-06	0.000326504	1.27E-05	6.54E-07	0	3.29E-06	5.87E-05	5.12E-06	1.35E-06	1.55E-05	0.000665462	5.07E-05	1.73E-05	1.01E-05	8.28E-05	0.000140268	2.70E-05	2.11E-05	1.77E-05	4.28E-06	3.21E-06	5.24E-07	8.53E-07	1.14E-06	9.05E-07	2.74E-07	2.28E-06	9.14E-07	7.90E-07	1.84E-06	1.94E-06	6.34E-07	2.03E-06	8.72E-07	6.79E-06	4.04E-07	8.32E-08	6.78E-06
8.89E-07	2.80E-06	7.25E-06	9.17E-05	0.000117842	1.16E-05	5.49E-06	4.10E-06	8.14E-05	0.000100238	0.001208874	2.78E-05	6.95E-06	9.06E-06	0.001136533	1.48E-05	3.29E-06	0	4.50E-05	2.54E-05	0.00058084	8.52E-05	1.70E-05	0.001178055	0.000805524	5.12E-05	2.21E-05	9.87E-07	4.84E-06	7.54E-06	5.47E-07	2.31E-07	2.29E-07	0	0	4.76E-08	6.02E-08	0	1.99E-07	0	0	0	3.86E-08	0	1.31E-07	0	0	0	0	1.22E-07
2.89E-06	2.96E-06	2.23E-05	1.05E-05	5.82E-05	8.39E-05	1.98E-06	4.80E-05	0.000164394	2.72E-06	6.16E-06	0.001604418	1.67E-06	0.00022158	0.000749494	8.86E-07	5.87E-05	4.50E-05	0	8.19E-06	9.19E-06	9.11E-05	0.000397655	0.000436946	2.58E-05	9.59E-06	0.000182852	9.98E-06	1.77E-05	1.90E-05	3.80E-06	1.30E-06	3.65E-07	2.35E-07	1.89E-07	5.92E-08	3.58E-07	0	1.70E-07	0	1.85E-07	0	0	4.04E-08	0	0	0	1.07E-07	0	0
9.48E-07	1.79E-05	1.10E-05	4.96E-05	3.02E-05	8.28E-06	7.47E-05	6.94E-06	1.15E-05	5.42E-05	5.26E-05	6.19E-06	0.000191836	3.05E-06	1.78E-05	8.49E-05	5.12E-06	2.54E-05	8.19E-06	0	5.37E-05	0.000330961	5.43E-06	3.68E-05	7.31E-05	0.000136703	9.35E-06	1.99E-06	1.35E-05	3.97E-05	5.07E-06	1.06E-06	2.77E-07	1.40E-07	0	0	1.11E-07	0	0	0	0	5.70E-08	0	9.60E-08	0	0	2.98E-07	0	1.10E-07	2.69E-07
9.59E-07	3.54E-06	5.49E-06	0.000117198	2.51E-05	4.38E-06	1.03E-05	2.22E-06	1.09E-05	0.000380659	0.000569532	7.09E-06	2.03E-05	1.90E-06	0.000121759	9.01E-05	1.35E-06	0.00058084	9.19E-06	5.37E-05	0	0.000866795	3.68E-06	0.000143799	0.001497528	0.001120794	5.82E-06	4.00E-07	3.94E-06	1.73E-05	8.28E-07	5.14E-08	9.42E-08	0	6.20E-08	0	6.78E-08	0	0	0	0	0	0	0	0	0	8.13E-08	0	1.02E-07	0
3.57E-06	1.09E-05	2.05E-05	0.000121711	6.18E-05	5.49E-05	4.95E-05	1.87E-05	9.51E-05	0.000286348	0.000160104	0.000112371	8.01E-05	5.56E-05	0.000135527	0.000373444	1.55E-05	8.52E-05	9.11E-05	0.000330961	0.000866795	0	1.99E-05	0.000105387	0.000383388	0.000933544	1.81E-05	1.81E-06	1.66E-05	5.39E-05	4.69E-06	2.66E-07	3.53E-07	0	3.02E-07	1.17E-07	2.75E-07	0	5.24E-08	0	8.68E-08	0	0	0	0	0	1.66E-07	7.74E-08	2.00E-07	0
2.13E-05	1.40E-05	0.000125737	3.71E-05	7.20E-05	7.90E-05	3.45E-06	0.000173491	2.16E-05	2.52E-06	4.20E-06	0.000139177	1.77E-06	0.000311186	7.04E-05	1.28E-06	0.000665462	1.70E-05	0.000397655	5.43E-06	3.68E-06	1.99E-05	0	0.000232171	4.88E-05	3.06E-05	0.000319823	0.00034866	9.21E-05	7.08E-05	3.93E-05	4.13E-06	2.99E-06	3.56E-07	4.89E-07	7.95E-07	8.25E-07	4.70E-07	4.32E-07	7.11E-08	2.33E-07	4.23E-07	4.08E-07	2.13E-07	4.57E-07	1.53E-07	2.51E-06	2.98E-07	9.25E-08	3.52E-06
3.57E-06	3.06E-06	3.40E-05	1.32E-05	4.65E-05	5.97E-05	4.44E-06	3.76E-05	5.45E-05	5.41E-06	4.94E-05	0.000148113	5.22E-06	0.000113681	0.000980658	3.39E-06	5.07E-05	0.001178055	0.000436946	3.68E-05	0.000143799	0.000105387	0.000232171	0	0.000592343	0.000101163	0.000381151	1.48E-05	8.50E-05	8.45E-05	1.30E-05	1.05E-06	4.83E-07	1.06E-07	4.47E-07	2.03E-07	4.12E-07	2.54E-07	8.29E-08	0	1.27E-07	0	4.11E-07	0	0	0	7.66E-08	4.44E-08	6.24E-08	7.90E-08
1.23E-06	2.30E-06	1.48E-05	2.46E-05	1.97E-05	1.22E-05	7.37E-06	1.30E-05	9.02E-06	4.45E-05	0.000119334	1.41E-05	1.08E-05	2.00E-05	0.000105869	1.33E-05	1.73E-05	0.000805524	2.58E-05	7.31E-05	0.001497528	0.000383388	4.88E-05	0.000592343	0	0.000585899	9.04E-05	6.06E-06	6.14E-05	0.000196086	1.19E-05	3.35E-07	3.10E-07	1.31E-07	0	9.01E-08	1.08E-07	7.45E-08	5.43E-08	1.01E-07	0	6.03E-08	4.28E-08	0	0	0	5.68E-08	0	1.50E-07	2.24E-07
2.03E-06	3.11E-06	1.00E-05	2.65E-05	9.96E-06	7.53E-06	1.37E-05	9.08E-06	3.40E-06	4.60E-05	4.38E-05	6.28E-06	2.17E-05	1.07E-05	2.00E-05	2.98E-05	1.01E-05	5.12E-05	9.59E-06	0.000136703	0.001120794	0.000933544	3.06E-05	0.000101163	0.000585899	0	5.05E-05	1.43E-05	4.88E-05	0.000195665	1.78E-05	3.89E-07	4.66E-07	4.98E-07	2.82E-07	4.32E-07	1.40E-07	1.79E-07	2.72E-07	0	0	1.80E-07	0	0	7.69E-08	0	6.38E-08	0	3.97E-07	2.52E-07
4.26E-06	3.51E-06	4.05E-05	1.26E-05	2.95E-05	2.12E-05	1.61E-06	4.62E-05	1.02E-05	1.60E-06	2.73E-06	3.01E-05	2.27E-06	7.15E-05	5.76E-05	6.43E-07	8.28E-05	2.21E-05	0.000182852	9.35E-06	5.82E-06	1.81E-05	0.000319823	0.000381151	9.04E-05	5.05E-05	0	0.000141065	0.000300312	0.000155866	8.54E-05	1.41E-06	1.37E-06	2.20E-07	3.47E-07	2.56E-07	2.84E-07	4.76E-07	2.82E-07	1.57E-07	0	1.96E-07	1.05E-07	1.36E-07	6.38E-08	0	3.73E-07	0	1.61E-07	6.40E-07
7.74E-06	6.78E-06	4.67E-05	1.17E-05	2.07E-05	9.24E-06	2.28E-06	4.38E-05	1.73E-06	8.90E-07	1.69E-06	5.52E-06	7.88E-07	2.44E-05	2.42E-06	0	0.000140268	9.87E-07	9.98E-06	1.99E-06	4.00E-07	1.81E-06	0.00034866	1.48E-05	6.06E-06	1.43E-05	0.000141065	0	6.47E-05	5.38E-05	0.000146324	3.86E-06	2.98E-06	5.50E-07	4.16E-07	1.62E-06	1.29E-06	4.03E-07	5.53E-07	3.36E-07	8.31E-07	1.26E-06	7.21E-07	4.40E-07	4.03E-07	2.65E-07	2.67E-06	5.07E-07	3.30E-07	4.06E-06
2.03E-06	1.63E-06	1.95E-05	5.87E-06	1.26E-05	7.94E-06	2.24E-06	1.60E-05	2.71E-06	7.79E-07	1.31E-06	6.29E-06	2.29E-06	1.47E-05	6.97E-06	7.34E-07	2.70E-05	4.84E-06	1.77E-05	1.35E-05	3.94E-06	1.66E-05	9.21E-05	8.50E-05	6.14E-05	4.88E-05	0.000300312	6.47E-05	0	0.000176169	9.00E-05	1.37E-06	3.30E-07	1.76E-07	2.71E-07	5.06E-07	1.17E-07	6.33E-08	1.55E-07	8.82E-08	1.46E-07	4.20E-07	7.93E-08	1.65E-07	8.64E-08	7.35E-08	1.15E-07	0	1.59E-07	1.22E-07
1.80E-06	2.57E-06	1.66E-05	6.54E-06	1.21E-05	8.08E-06	3.39E-06	1.61E-05	3.14E-06	2.27E-06	3.47E-06	5.54E-06	6.10E-06	1.67E-05	9.08E-06	2.55E-06	2.11E-05	7.54E-06	1.90E-05	3.97E-05	1.73E-05	5.39E-05	7.08E-05	8.45E-05	0.000196086	0.000195665	0.000155866	5.38E-05	0.000176169	0	8.94E-05	1.72E-06	1.57E-06	6.11E-07	1.83E-07	1.08E-06	4.30E-07	6.78E-07	3.91E-07	3.83E-07	4.71E-07	4.66E-07	2.70E-07	7.34E-08	0	0	4.19E-07	0	1.14E-06	1.76E-07
1.21E-06	3.55E-07	7.25E-06	2.73E-06	3.79E-06	2.39E-06	8.64E-07	7.69E-06	1.20E-06	4.92E-07	3.32E-07	7.75E-07	1.36E-06	5.33E-06	1.02E-06	2.22E-07	1.77E-05	5.47E-07	3.80E-06	5.07E-06	8.28E-07	4.69E-06	3.93E-05	1.30E-05	1.19E-05	1.78E-05	8.54E-05	0.000146324	9.00E-05	8.94E-05	0	1.79E-06	1.44E-06	1.34E-06	6.68E-07	1.74E-06	6.08E-07	4.71E-07	6.59E-07	1.01E-07	7.55E-07	1.03E-06	7.60E-07	1.50E-07	2.22E-07	3.94E-07	2.20E-06	1.08E-07	2.98E-07	1.17E-06
2.69E-07	3.91E-07	8.97E-07	5.46E-07	1.29E-06	1.69E-06	1.41E-06	2.02E-06	1.09E-06	0	4.40E-07	1.30E-06	2.41E-07	8.35E-07	1.61E-06	0	4.28E-06	2.31E-07	1.30E-06	1.06E-06	5.14E-08	2.66E-07	4.13E-06	1.05E-06	3.35E-07	3.89E-07	1.41E-06	3.86E-06	1.37E-06	1.72E-06	1.79E-06	0	0.000616208	5.76E-05	2.40E-05	0.000109909	3.82E-05	0.000106985	6.02E-06	1.17E-06	2.67E-06	2.86E-06	2.71E-07	1.96E-07	3.22E-07	3.24E-07	8.07E-07	6.58E-08	0	2.90E-06
4.30E-07	3.45E-07	1.10E-06	4.00E-07	4.92E-07	4.18E-07	9.74E-07	3.68E-07	5.86E-07	3.37E-08	1.42E-07	7.19E-07	2.36E-07	6.85E-07	3.55E-07	7.62E-08	3.21E-06	2.29E-07	3.65E-07	2.77E-07	9.42E-08	3.53E-07	2.99E-06	4.83E-07	3.10E-07	4.66E-07	1.37E-06	2.98E-06	3.30E-07	1.57E-06	1.44E-06	0.000616208	0	2.14E-05	2.19E-05	7.43E-05	5.34E-05	0.000111971	7.69E-06	1.64E-06	2.88E-06	1.71E-06	4.47E-07	1.31E-07	2.91E-07	2.52E-07	1.01E-06	0	0	3.70E-07
0	5.43E-08	0	0	0	0	0	0	0	0	0	0	5.82E-08	0	0	0	5.24E-07	0	2.35E-07	1.40E-07	0	0	3.56E-07	1.06E-07	1.31E-07	4.98E-07	2.20E-07	5.50E-07	1.76E-07	6.11E-07	1.34E-06	5.76E-05	2.14E-05	0	3.80E-05	7.10E-05	2.83E-06	1.29E-05	8.96E-06	1.51E-06	4.86E-06	5.34E-06	6.88E-07	9.31E-07	9.21E-07	1.32E-07	8.35E-07	6.42E-07	1.73E-07	1.08E-06
5.75E-08	3.30E-07	1.60E-07	2.63E-07	5.70E-07	1.17E-07	2.76E-07	2.84E-07	9.91E-08	0	1.41E-07	4.08E-07	9.96E-08	4.64E-08	2.55E-07	0	8.53E-07	0	1.89E-07	0	6.20E-08	3.02E-07	4.89E-07	4.47E-07	0	2.82E-07	3.47E-07	4.16E-07	2.71E-07	1.83E-07	6.68E-07	2.40E-05	2.19E-05	3.80E-05	0	7.22E-05	1.24E-05	1.99E-05	0.000186257	8.56E-05	1.08E-05	1.70E-05	7.56E-06	6.26E-06	2.73E-06	3.06E-06	9.18E-06	2.76E-06	1.52E-06	1.31E-05
0	2.22E-07	2.06E-07	1.39E-07	2.05E-07	2.12E-07	2.63E-07	4.88E-07	2.59E-07	0	7.46E-08	1.71E-07	2.00E-07	1.00E-07	3.87E-07	0	1.14E-06	4.76E-08	5.92E-08	0	0	1.17E-07	7.95E-07	2.03E-07	9.01E-08	4.32E-07	2.56E-07	1.62E-06	5.06E-07	1.08E-06	1.74E-06	0.000109909	7.43E-05	7.10E-05	7.22E-05	0	2.80E-05	6.75E-05	0.000151108	5.36E-06	0.000118838	4.51E-05	1.01E-06	1.00E-06	5.70E-08	3.46E-07	3.81E-07	2.50E-07	3.83E-07	5.01E-07
1.68E-07	0	1.39E-07	2.19E-07	1.86E-07	6.52E-08	0	6.30E-07	7.66E-08	0	1.74E-07	1.24E-07	2.92E-07	1.12E-07	1.81E-07	0	9.05E-07	6.02E-08	3.58E-07	1.11E-07	6.78E-08	2.75E-07	8.25E-07	4.12E-07	1.08E-07	1.40E-07	2.84E-07	1.29E-06	1.17E-07	4.30E-07	6.08E-07	3.82E-05	5.34E-05	2.83E-06	1.24E-05	2.80E-05	0	6.01E-05	1.10E-05	1.63E-06	2.53E-06	2.70E-06	7.20E-07	3.98E-07	3.07E-07	3.15E-07	3.56E-07	0	5.73E-08	1.81E-07
0	3.65E-08	1.39E-07	9.75E-08	1.09E-07	1.79E-07	2.88E-07	3.91E-07	2.39E-07	0	3.91E-08	2.08E-07	1.71E-07	1.40E-07	6.00E-08	0	2.74E-07	0	0	0	0	0	4.70E-07	2.54E-07	7.45E-08	1.79E-07	4.76E-07	4.03E-07	6.33E-08	6.78E-07	4.71E-07	0.000106985	0.000111971	1.29E-05	1.99E-05	6.75E-05	6.01E-05	0	1.17E-05	1.53E-06	9.02E-06	3.20E-06	6.30E-07	1.70E-07	0	1.83E-07	1.67E-07	1.03E-07	5.34E-08	5.94E-07
1.03E-07	1.10E-07	2.66E-07	4.84E-08	3.06E-07	1.22E-07	2.06E-07	7.10E-07	0	5.57E-08	6.40E-08	9.59E-08	2.55E-07	4.18E-08	0	4.08E-08	2.28E-06	1.99E-07	1.70E-07	0	0	5.24E-08	4.32E-07	8.29E-08	5.43E-08	2.72E-07	2.82E-07	5.53E-07	1.55E-07	3.91E-07	6.59E-07	6.02E-06	7.69E-06	8.96E-06	0.000186257	0.000151108	1.10E-05	1.17E-05	0	0.000510341	0.000212922	0.000206491	4.54E-05	3.75E-05	4.87E-06	1.98E-05	4.78E-06	3.04E-06	1.14E-06	5.11E-06
0	1.19E-07	1.23E-07	0	0	0	1.85E-07	2.01E-07	5.69E-08	0	0	6.90E-08	0	0	0	0	9.14E-07	0	0	0	0	0	7.11E-08	0	1.01E-07	0	1.57E-07	3.36E-07	8.82E-08	3.83E-07	1.01E-07	1.17E-06	1.64E-06	1.51E-06	8.56E-05	5.36E-06	1.63E-06	1.53E-06	0.000510341	0	1.16E-05	8.92E-05	9.54E-05	0.000110791	1.65E-05	2.70E-05	1.42E-05	6.42E-06	1.07E-06	6.82E-06
0	0	1.05E-07	1.16E-07	0	5.96E-08	1.15E-07	2.99E-07	0	0	0	4.94E-08	8.41E-08	0	1.26E-07	0	7.90E-07	0	1.85E-07	0	0	8.68E-08	2.33E-07	1.27E-07	0	0	0	8.31E-07	1.46E-07	4.71E-07	7.55E-07	2.67E-06	2.88E-06	4.86E-06	1.08E-05	0.000118838	2.53E-06	9.02E-06	0.000212922	1.16E-05	0	0.00011757	2.45E-06	1.89E-06	4.82E-07	5.71E-06	4.78E-07	3.15E-06	3.67E-07	4.14E-07
5.86E-08	1.08E-07	2.92E-07	8.21E-08	6.59E-08	0	0	0	1.48E-07	0	0	7.09E-08	0	4.00E-08	4.19E-08	0	1.84E-06	0	0	5.70E-08	0	0	4.23E-07	0	6.03E-08	1.80E-07	1.96E-07	1.26E-06	4.20E-07	4.66E-07	1.03E-06	2.86E-06	1.71E-06	5.34E-06	1.70E-05	4.51E-05	2.70E-06	3.20E-06	0.000206491	8.92E-05	0.00011757	0	2.71E-05	9.56E-05	6.20E-06	7.12E-05	4.25E-06	7.35E-06	1.24E-07	3.06E-06
1.54E-07	1.18E-07	2.14E-07	2.87E-07	1.75E-07	0	0	7.45E-07	2.58E-07	0	8.71E-08	0	5.56E-08	0	1.15E-07	0	1.94E-06	3.86E-08	0	0	0	0	4.08E-07	4.11E-07	4.28E-08	0	1.05E-07	7.21E-07	7.93E-08	2.70E-07	7.60E-07	2.71E-07	4.47E-07	6.88E-07	7.56E-06	1.01E-06	7.20E-07	6.30E-07	4.54E-05	9.54E-05	2.45E-06	2.71E-05	0	0.000131775	0.000139851	5.70E-05	0.000131685	3.34E-05	1.83E-06	3.43E-05
1.14E-07	4.12E-08	0	1.43E-07	1.18E-07	0	0	8.20E-08	0	4.87E-08	3.25E-08	1.30E-07	0	3.22E-07	0	0	6.34E-07	0	4.04E-08	9.60E-08	0	0	2.13E-07	0	0	0	1.36E-07	4.40E-07	1.65E-07	7.34E-08	1.50E-07	1.96E-07	1.31E-07	9.31E-07	6.26E-06	1.00E-06	3.98E-07	1.70E-07	3.75E-05	0.000110791	1.89E-06	9.56E-05	0.000131775	0	5.49E-05	0.000130765	3.19E-05	4.83E-05	6.58E-07	1.90E-05
4.95E-07	1.13E-07	5.36E-08	7.53E-08	2.60E-07	0	0	1.49E-07	0	0	1.35E-07	0	0	1.29E-07	0	0	2.03E-06	1.31E-07	0	0	0	0	4.57E-07	0	0	7.69E-08	6.38E-08	4.03E-07	8.64E-08	0	2.22E-07	3.22E-07	2.91E-07	9.21E-07	2.73E-06	5.70E-08	3.07E-07	0	4.87E-06	1.65E-05	4.82E-07	6.20E-06	0.000139851	5.49E-05	0	3.44E-05	0.000130748	3.76E-05	7.73E-07	4.94E-05
1.11E-07	0	0	4.67E-08	0	0	0	0	0	0	0	0	0	0	3.94E-08	0	8.72E-07	0	0	0	0	0	1.53E-07	0	0	0	0	2.65E-07	7.35E-08	0	3.94E-07	3.24E-07	2.52E-07	1.32E-07	3.06E-06	3.46E-07	3.15E-07	1.83E-07	1.98E-05	2.70E-05	5.71E-06	7.12E-05	5.70E-05	0.000130765	3.44E-05	0	2.16E-05	5.55E-05	1.22E-07	1.45E-05
8.07E-07	1.03E-06	5.26E-07	1.02E-06	7.55E-07	1.95E-07	1.76E-07	1.42E-06	1.05E-07	0	1.98E-07	1.88E-07	0	3.02E-07	0	8.30E-08	6.79E-06	0	0	2.98E-07	8.13E-08	1.66E-07	2.51E-06	7.66E-08	5.68E-08	6.38E-08	3.73E-07	2.67E-06	1.15E-07	4.19E-07	2.20E-06	8.07E-07	1.01E-06	8.35E-07	9.18E-06	3.81E-07	3.56E-07	1.67E-07	4.78E-06	1.42E-05	4.78E-07	4.25E-06	0.000131685	3.19E-05	0.000130748	2.16E-05	0	3.29E-05	1.86E-06	0.000240143
0	8.49E-08	1.33E-07	6.35E-08	1.60E-07	0	0	1.80E-07	6.61E-08	0	5.73E-08	0	0	7.45E-08	0	0	4.04E-07	0	1.07E-07	0	0	7.74E-08	2.98E-07	4.44E-08	0	0	0	5.07E-07	0	0	1.08E-07	6.58E-08	0	6.42E-07	2.76E-06	2.50E-07	0	1.03E-07	3.04E-06	6.42E-06	3.15E-06	7.35E-06	3.34E-05	4.83E-05	3.76E-05	5.55E-05	3.29E-05	0	2.74E-07	8.58E-05
0	9.86E-08	0	0	0	0	2.94E-07	8.11E-08	0	0	4.40E-08	0	0	6.83E-08	0	0	8.32E-08	0	0	1.10E-07	1.02E-07	2.00E-07	9.25E-08	6.24E-08	1.50E-07	3.97E-07	1.61E-07	3.30E-07	1.59E-07	1.14E-06	2.98E-07	0	0	1.73E-07	1.52E-06	3.83E-07	5.73E-08	5.34E-08	1.14E-06	1.07E-06	3.67E-07	1.24E-07	1.83E-06	6.58E-07	7.73E-07	1.22E-07	1.86E-06	2.74E-07	0	9.92E-07
7.12E-07	5.65E-07	1.42E-06	3.29E-07	3.96E-07	0	5.93E-08	7.79E-07	4.85E-08	0	6.39E-08	0	1.37E-07	4.51E-08	0	0	6.78E-06	1.22E-07	0	2.69E-07	0	0	3.52E-06	7.90E-08	2.24E-07	2.52E-07	6.40E-07	4.06E-06	1.22E-07	1.76E-07	1.17E-06	2.90E-06	3.70E-07	1.08E-06	1.31E-05	5.01E-07	1.81E-07	5.94E-07	5.11E-06	6.82E-06	4.14E-07	3.06E-06	3.43E-05	1.90E-05	4.94E-05	1.45E-05	0.000240143	8.58E-05	9.92E-07	0
0	0	0	4.46E-08	0	0	0	1.50E-07	0	0	0	0	0	0	0	0	2.22E-07	0	0	0	0	0	0	0	0	0	0	1.87E-07	0	0	1.00E-07	4.15E-08	1.97E-07	3.43E-07	1.21E-06	5.60E-07	0	0	1.11E-06	3.78E-06	2.28E-07	1.50E-06	1.36E-05	1.50E-05	1.76E-05	1.91E-05	1.71E-05	3.98E-05	5.29E-08	6.37E-05
0	0	0	6.93E-08	0	0	0	1.63E-07	0	0	0	0	0	0	0	0	3.31E-07	0	0	0	0	0	0	0	0	0	0	4.21E-07	0	0	1.08E-07	3.91E-07	2.16E-07	3.19E-06	5.26E-06	4.07E-06	1.27E-07	4.06E-07	2.69E-06	1.86E-06	2.07E-06	3.66E-06	1.32E-05	1.55E-05	1.62E-05	2.56E-05	2.84E-05	9.01E-05	2.85E-07	0.000140161
0	6.48E-08	0	0	0	0	0	4.83E-08	0	0	0	0	0	0	0	0	0	0	0	0	0	0	8.06E-08	0	0	0	0	2.37E-07	0	0	5.24E-08	1.70E-07	5.80E-08	2.60E-07	1.87E-06	4.40E-07	0	0	6.36E-07	4.63E-07	0	5.97E-07	1.81E-06	2.07E-06	2.32E-06	3.27E-06	5.12E-06	1.06E-05	2.56E-07	9.68E-05
0	0	1.99E-07	1.09E-07	5.80E-08	0	0	5.55E-08	0	0	0	0	2.55E-07	0	0	0	3.31E-07	0	0	6.37E-08	0	1.70E-07	3.57E-07	1.57E-07	1.86E-07	4.33E-07	2.68E-07	9.00E-07	2.50E-07	1.51E-06	1.66E-06	1.07E-07	1.90E-07	1.17E-06	1.07E-06	1.49E-06	1.31E-07	1.75E-07	1.79E-06	4.17E-07	6.06E-07	2.75E-06	6.51E-07	9.49E-07	3.63E-07	9.76E-07	6.68E-07	5.77E-07	9.48E-05	7.25E-07
0	0	9.89E-08	0	0	0	3.10E-07	8.83E-08	0	0	0	0	0	0	0	0	2.63E-07	0	0	1.02E-07	0	0	1.06E-07	6.76E-08	5.59E-07	5.86E-07	3.24E-07	3.13E-07	2.93E-07	1.22E-06	1.11E-06	0	6.09E-08	1.62E-07	3.62E-06	8.51E-07	0	3.13E-07	2.96E-06	2.00E-06	2.65E-07	1.09E-06	3.74E-06	2.84E-06	1.95E-06	9.78E-07	3.37E-06	5.15E-07	0.000201659	2.46E-06
7.00E-08	3.36E-08	1.51E-07	6.78E-08	9.29E-08	0	0	4.46E-08	1.59E-07	0	0	1.03E-07	1.67E-07	0	4.76E-08	0	3.94E-07	0	1.50E-07	1.10E-07	0	5.49E-08	2.16E-07	1.50E-07	2.22E-07	1.49E-07	1.29E-07	8.44E-07	1.57E-07	1.01E-06	7.10E-07	5.38E-08	1.54E-07	1.89E-07	6.41E-06	9.62E-07	3.19E-07	0	2.27E-06	3.27E-06	1.81E-07	7.60E-07	1.13E-05	4.94E-07	2.54E-06	2.92E-07	6.09E-06	3.09E-07	0.000232459	2.93E-06
9.32E-08	1.50E-07	5.19E-07	1.11E-07	2.62E-07	0	3.30E-07	5.11E-07	1.49E-07	0	0	0	0	2.40E-07	0	8.01E-08	2.69E-06	1.00E-07	1.90E-07	1.46E-07	0	2.27E-07	1.70E-06	2.09E-07	0	8.52E-07	8.25E-07	4.14E-06	1.19E-06	1.36E-06	5.38E-06	2.12E-06	6.13E-07	2.82E-06	3.43E-05	4.41E-06	1.77E-07	6.59E-07	1.38E-05	9.15E-06	1.75E-06	4.43E-06	1.91E-05	1.68E-05	1.53E-05	1.12E-05	2.83E-05	3.29E-05	2.30E-06	0.000572039
5.11E-08	1.42E-07	7.89E-07	4.82E-07	3.84E-08	1.29E-07	3.58E-07	6.42E-07	1.21E-07	0	0	1.35E-07	0	1.39E-07	0	0	2.33E-06	9.41E-08	2.25E-07	5.93E-07	0	7.56E-08	3.47E-06	3.78E-07	1.85E-07	4.80E-07	1.21E-06	5.01E-06	1.43E-06	1.39E-06	8.78E-06	5.87E-06	3.06E-06	1.23E-05	6.61E-06	1.82E-05	1.44E-06	2.74E-06	8.05E-06	1.67E-06	7.97E-06	1.18E-05	2.61E-06	2.40E-06	1.32E-06	3.44E-06	5.78E-06	2.54E-06	1.02E-06	1.28E-05
5.03E-08	0	1.37E-07	1.13E-07	0	0	0	1.47E-07	0	0	0	0	0	3.88E-08	4.51E-08	0	9.20E-07	0	0	0	0	0	3.37E-07	0	0	7.99E-08	1.50E-07	1.04E-06	1.38E-07	4.03E-07	1.69E-06	1.60E-06	4.62E-07	8.72E-06	1.07E-05	6.62E-06	0	3.90E-07	5.59E-06	3.82E-06	1.87E-06	5.81E-06	8.42E-06	1.07E-05	9.48E-06	1.06E-05	2.00E-05	3.78E-05	4.38E-07	0.000121229
5.97E-08	1.95E-07	3.26E-07	1.93E-07	0	2.31E-07	2.53E-07	3.55E-07	0	0	1.26E-07	0	0	1.98E-07	1.61E-07	0	1.52E-06	4.30E-08	4.42E-08	6.95E-08	0	5.33E-08	1.33E-06	9.08E-08	1.35E-07	1.08E-07	5.38E-07	2.61E-06	6.33E-07	8.85E-07	4.02E-06	2.20E-06	1.26E-06	1.28E-05	9.98E-06	2.32E-05	1.16E-06	2.73E-06	1.44E-05	3.52E-06	9.60E-06	1.61E-05	4.28E-06	7.75E-06	4.19E-06	5.54E-06	6.91E-06	1.10E-05	3.70E-06	2.79E-05
0	2.70E-07	4.52E-07	1.87E-07	1.60E-07	6.77E-08	3.74E-08	2.61E-07	9.47E-08	0	0	1.72E-07	0	4.52E-08	0	6.06E-08	1.03E-06	0	6.02E-08	1.06E-07	0	9.43E-08	1.18E-06	1.72E-07	0	5.79E-07	6.81E-07	2.31E-06	7.96E-07	1.92E-06	3.05E-06	7.86E-07	8.55E-07	1.35E-06	1.70E-05	2.44E-06	5.96E-07	2.40E-07	6.33E-06	5.78E-06	9.86E-07	2.29E-06	1.06E-05	5.13E-06	4.60E-06	2.32E-06	8.22E-06	3.85E-06	1.63E-05	3.10E-05
3.30E-07	0	3.61E-07	2.36E-07	2.75E-07	0	1.41E-07	3.32E-07	0	0	4.13E-08	0	1.13E-07	1.26E-07	0	0	9.91E-07	9.60E-08	9.32E-08	1.21E-07	0	5.87E-08	2.16E-06	5.55E-07	1.93E-07	1.24E-06	1.78E-06	3.42E-06	1.31E-06	3.37E-06	8.25E-06	2.09E-06	7.04E-07	4.66E-06	1.72E-05	5.71E-06	9.85E-08	1.22E-06	1.22E-05	7.69E-06	2.77E-06	1.09E-05	1.07E-05	1.54E-05	5.09E-06	8.67E-06	3.86E-06	5.21E-06	2.71E-05	8.74E-06
0	5.68E-08	6.36E-08	4.89E-08	3.67E-08	0	0	0	0	0	0	0	0	0	0	0	1.06E-07	0	2.06E-07	0	0	0	9.93E-08	4.64E-08	3.75E-08	3.81E-08	4.33E-07	8.52E-08	2.29E-07	3.09E-07	9.16E-07	4.62E-08	1.91E-07	4.22E-07	1.04E-06	9.65E-07	1.52E-07	0	1.25E-06	3.32E-07	9.14E-07	2.30E-06	5.42E-07	8.68E-07	1.45E-07	4.25E-07	1.47E-07	6.20E-08	6.31E-06	0
0	0	1.31E-07	1.46E-07	6.31E-08	0	2.86E-07	0	0	0	0	0	1.33E-07	1.09E-07	0	0	4.07E-07	0	0	0	0	7.55E-08	7.21E-07	2.11E-07	8.66E-08	4.42E-07	6.73E-07	1.47E-06	6.90E-07	1.20E-06	1.21E-06	3.90E-07	1.86E-07	4.26E-07	3.69E-06	1.22E-06	1.47E-07	1.68E-07	3.44E-06	1.99E-06	8.51E-07	2.84E-06	3.85E-06	2.19E-06	1.29E-06	1.45E-06	2.62E-06	7.28E-07	6.56E-05	1.28E-06
1.63E-07	0	1.73E-07	0	9.77E-08	0	0	4.48E-08	0	0	9.12E-08	5.39E-08	0	0	1.18E-07	0	4.79E-07	4.45E-08	0	0	0	0	8.28E-07	1.51E-07	0	5.36E-07	6.92E-07	5.34E-07	5.67E-07	1.12E-06	3.90E-06	1.83E-07	8.83E-07	1.51E-06	8.58E-06	1.59E-06	0	2.72E-07	5.57E-06	3.30E-06	1.53E-06	2.73E-06	6.74E-06	4.45E-06	2.76E-06	2.04E-06	4.60E-06	1.41E-06	8.30E-05	5.20E-06
0	0	4.65E-08	0	9.14E-08	0	1.54E-07	0	0	0	0	0	9.58E-08	1.89E-07	0	0	6.72E-07	0	0	1.74E-07	0	6.86E-08	6.04E-07	1.14E-07	5.63E-08	3.45E-07	4.07E-07	2.02E-06	5.37E-07	7.70E-07	3.20E-06	1.57E-06	4.98E-07	5.68E-06	7.05E-06	8.00E-06	1.40E-07	5.08E-07	8.03E-06	3.72E-06	3.52E-06	1.08E-05	3.23E-06	5.38E-06	1.77E-06	3.37E-06	3.33E-06	4.12E-06	5.09E-06	6.85E-06
0	0	1.18E-07	5.87E-08	1.05E-07	1.56E-07	1.51E-07	7.16E-08	0	0	0	0	5.58E-08	0	0	0	4.50E-08	0	0	1.55E-07	0	0	5.09E-07	4.48E-08	1.34E-07	0	2.92E-07	1.04E-06	5.16E-07	1.07E-06	2.18E-06	3.21E-07	1.95E-07	1.58E-06	1.87E-06	4.56E-06	3.19E-07	6.68E-07	3.82E-06	9.84E-07	2.90E-06	4.06E-06	8.31E-07	9.61E-07	2.89E-07	2.68E-07	4.17E-07	0	6.88E-06	7.38E-07
0	0	0	0	8.77E-08	0	0	0	0	0	0	3.87E-08	1.72E-07	5.11E-08	5.35E-08	0	7.60E-08	0	0	1.31E-07	0	0	3.75E-07	9.33E-08	3.31E-07	2.03E-07	2.46E-07	6.13E-07	2.70E-07	7.37E-07	6.82E-07	3.43E-07	1.89E-07	7.73E-07	8.52E-07	7.83E-07	0	9.06E-08	2.16E-06	8.26E-07	3.68E-07	2.49E-06	8.62E-07	1.09E-06	5.64E-07	7.22E-07	5.61E-07	8.78E-07	1.44E-05	1.56E-07
0.000369758	4.75E-05	0.000147215	2.11E-05	1.87E-05	7.28E-06	7.17E-06	5.20E-05	1.11E-05	1.60E-06	7.04E-06	3.48E-06	1.64E-06	4.92E-06	5.31E-06	5.96E-07	3.52E-05	3.52E-06	3.72E-06	8.25E-07	1.35E-06	3.25E-06	1.08E-05	1.71E-06	6.60E-07	1.02E-06	1.92E-06	5.54E-06	6.41E-07	5.61E-07	8.75E-07	3.23E-07	1.59E-07	0	1.91E-06	8.51E-07	2.18E-07	5.58E-08	2.41E-06	9.21E-07	2.30E-07	7.69E-07	2.36E-06	6.38E-07	7.65E-07	4.52E-07	2.66E-06	4.21E-07	5.54E-08	1.80E-06
9.40E-05	4.36E-05	0.000190725	3.80E-05	3.82E-05	1.85E-05	8.13E-06	0.000192573	1.73E-05	4.60E-06	1.47E-05	1.18E-05	3.44E-06	1.36E-05	8.71E-06	1.13E-06	0.000127957	6.13E-06	6.06E-06	1.88E-06	2.91E-06	4.58E-06	3.64E-05	4.78E-06	2.02E-06	1.19E-06	6.44E-06	1.86E-05	2.34E-06	2.84E-06	2.09E-06	1.21E-06	1.05E-06	2.60E-07	2.32E-06	9.55E-07	6.54E-07	1.62E-07	3.82E-06	1.45E-06	2.78E-07	2.06E-06	4.91E-06	2.07E-06	3.35E-06	1.03E-06	1.27E-05	6.65E-07	8.30E-08	7.04E-06
1.34E-05	8.39E-06	3.25E-05	1.12E-05	1.34E-05	6.92E-06	2.31E-06	0.000194817	6.49E-06	7.61E-07	3.97E-06	5.43E-06	1.74E-06	1.12E-05	4.24E-06	9.04E-08	0.000430316	1.87E-06	5.52E-06	1.79E-06	1.10E-06	3.03E-06	6.51E-05	2.93E-06	1.06E-06	1.16E-06	4.67E-06	3.76E-05	2.12E-06	1.57E-06	4.25E-06	3.44E-06	1.50E-06	2.04E-07	4.38E-06	2.09E-06	1.78E-06	6.38E-07	1.29E-05	4.38E-06	1.62E-06	5.26E-06	9.27E-06	4.61E-06	6.38E-06	2.34E-06	2.11E-05	2.27E-06	4.91E-08	1.17E-05
4.39E-06	2.26E-06	7.07E-06	2.03E-06	1.81E-06	3.07E-07	7.41E-07	8.49E-06	5.16E-07	1.59E-07	2.90E-07	3.96E-07	5.19E-08	1.44E-06	8.70E-07	0	0.000302866	2.31E-07	2.05E-07	1.15E-07	0	7.95E-08	6.08E-05	5.63E-08	2.56E-07	0	1.51E-06	2.50E-05	0	3.68E-07	2.33E-06	1.56E-06	1.40E-06	2.64E-07	7.92E-07	7.72E-07	7.33E-07	2.16E-07	4.11E-06	1.44E-06	3.97E-07	1.90E-06	3.38E-06	8.64E-07	1.67E-06	7.52E-07	4.83E-06	4.14E-07	4.22E-08	3.06E-06
3.87E-07	4.96E-07	4.58E-06	2.06E-06	1.74E-06	1.35E-06	4.74E-07	4.99E-06	3.77E-07	2.37E-07	2.74E-07	1.16E-06	1.05E-06	2.85E-06	5.63E-07	4.87E-08	1.23E-05	3.79E-07	1.23E-06	1.57E-06	2.52E-07	9.94E-07	3.20E-05	5.65E-06	2.83E-06	6.41E-06	8.86E-05	0.000254223	5.35E-05	3.35E-05	0.000250917	3.11E-06	1.36E-06	3.13E-07	3.41E-07	7.52E-07	1.32E-07	3.64E-07	4.79E-07	2.25E-07	1.66E-07	8.42E-07	5.44E-07	6.28E-07	1.53E-07	1.53E-07	1.66E-06	2.96E-07	1.33E-07	2.53E-06
8.40E-08	2.73E-07	6.29E-07	3.82E-07	3.78E-07	2.33E-07	1.86E-07	5.17E-07	6.97E-08	0	5.32E-08	5.83E-08	1.83E-07	7.22E-08	1.01E-07	1.04E-07	3.12E-06	1.07E-07	1.15E-07	1.72E-07	0	9.51E-08	1.45E-06	1.64E-07	1.49E-07	7.36E-07	5.26E-07	3.56E-06	6.55E-07	9.46E-07	3.73E-06	2.40E-06	1.62E-06	2.63E-06	5.70E-06	6.64E-06	1.11E-06	5.93E-07	7.65E-05	2.55E-05	2.32E-05	0.000179599	2.67E-05	4.44E-05	1.27E-05	0.000114786	1.35E-05	7.38E-06	1.97E-07	5.27E-06
3.19E-07	5.20E-07	2.28E-06	6.27E-07	9.56E-07	2.15E-07	1.96E-07	2.50E-06	3.99E-07	0	0	2.11E-07	3.78E-07	3.67E-07	3.70E-07	2.10E-07	1.38E-05	2.56E-07	3.23E-07	1.51E-06	7.99E-08	7.61E-07	1.93E-05	1.82E-06	1.27E-06	1.88E-06	9.87E-06	0.000100997	8.04E-06	9.85E-06	0.000240027	3.23E-06	3.61E-06	1.60E-06	1.00E-06	1.58E-06	5.15E-07	7.14E-07	1.77E-06	3.04E-07	8.95E-07	1.37E-06	1.08E-06	1.05E-06	5.20E-07	6.75E-07	5.36E-06	7.88E-07	5.66E-08	9.87E-06
0	0	0	0	5.11E-08	0	0	0	0	0	0	0	0	0	0	0	0	0	0	0	0	0	0	0	0	0	0	1.29E-07	0	1.15E-07	2.83E-07	4.46E-07	4.09E-07	1.04E-06	1.87E-06	9.92E-07	0	3.66E-07	3.61E-06	4.63E-06	8.71E-07	9.65E-06	1.83E-05	3.06E-05	1.98E-05	6.16E-05	2.21E-05	3.11E-05	1.07E-07	4.27E-05
6.12E-07	7.72E-07	1.90E-06	4.87E-07	3.43E-07	1.69E-07	2.09E-07	1.08E-06	1.19E-07	0	1.96E-07	9.17E-08	3.40E-07	2.90E-07	2.41E-07	0	1.41E-05	1.23E-07	4.59E-07	4.88E-07	1.61E-07	0	7.74E-06	4.88E-07	3.56E-07	4.47E-07	1.78E-06	1.95E-05	2.23E-06	1.91E-06	2.84E-05	3.05E-06	2.20E-06	1.63E-06	1.44E-06	1.81E-06	1.05E-06	1.16E-06	4.77E-06	3.16E-06	2.90E-06	7.86E-06	7.01E-06	4.81E-06	5.47E-06	7.84E-06	1.38E-05	4.23E-06	0	2.50E-05
3.46E-07	2.54E-07	3.75E-07	2.25E-07	3.27E-07	1.20E-07	7.26E-07	9.39E-07	1.01E-07	0	0	2.20E-07	1.12E-07	8.95E-08	3.70E-08	0	4.66E-06	0	5.53E-08	4.38E-07	0	2.57E-07	4.91E-06	2.80E-07	5.41E-07	8.70E-07	3.35E-06	1.82E-05	2.43E-06	2.66E-06	4.67E-05	2.67E-06	2.18E-06	1.22E-06	3.49E-07	1.00E-06	4.19E-07	9.69E-07	1.47E-06	5.12E-07	7.18E-07	1.76E-06	1.16E-06	9.28E-07	7.74E-07	5.44E-07	3.59E-06	6.44E-07	4.51E-08	7.55E-06
0	0	7.23E-08	1.47E-07	0	0	0	7.93E-08	0	0	0	0	9.97E-08	8.52E-08	0	0	5.81E-07	0	0	4.36E-08	0	0	2.94E-07	0	0	0	4.70E-08	7.93E-07	5.11E-08	1.46E-07	9.49E-07	9.39E-07	4.11E-07	7.22E-06	5.46E-06	6.41E-06	3.19E-07	3.12E-07	9.48E-06	6.92E-06	4.53E-06	1.49E-05	1.60E-05	2.51E-05	1.79E-05	5.02E-05	3.67E-05	4.03E-05	1.58E-07	8.25E-05
0	3.09E-07	7.38E-07	6.99E-08	0	0	2.15E-07	3.95E-07	9.22E-08	0	1.11E-07	1.33E-07	2.69E-07	2.09E-07	0	0	3.40E-06	1.44E-07	1.38E-07	1.24E-07	0	1.32E-07	3.01E-06	3.23E-07	9.39E-08	7.35E-07	1.05E-06	8.72E-06	1.31E-06	2.07E-06	1.64E-05	4.35E-06	2.13E-06	3.67E-06	2.44E-06	3.67E-06	7.08E-07	8.00E-07	4.97E-06	2.26E-06	2.20E-06	8.06E-06	2.65E-06	4.62E-06	2.69E-06	8.05E-06	7.80E-06	3.16E-06	5.07E-08	2.20E-05
5.46E-07	4.90E-07	2.37E-06	1.39E-06	1.77E-06	2.48E-07	9.97E-07	3.26E-06	3.10E-07	3.60E-07	1.10E-07	6.21E-07	1.57E-06	1.49E-06	8.75E-07	3.35E-07	1.29E-05	2.39E-07	1.13E-06	2.52E-06	9.51E-08	7.25E-07	2.09E-05	2.76E-06	1.30E-06	5.58E-06	1.71E-05	6.60E-05	1.66E-05	3.01E-05	0.000293204	6.01E-06	5.41E-06	3.99E-06	1.58E-06	6.41E-06	1.87E-06	2.84E-06	2.69E-06	9.29E-07	2.65E-06	3.26E-06	1.96E-06	9.37E-07	1.20E-06	8.56E-07	2.97E-06	3.20E-07	3.63E-06	5.39E-06
0	1.89E-07	7.32E-07	6.46E-08	7.83E-08	2.10E-07	2.02E-07	2.69E-07	2.79E-07	0	0	2.09E-07	1.85E-07	6.43E-08	0	0	2.97E-06	0	8.06E-08	1.19E-07	5.76E-08	1.46E-07	2.61E-06	2.14E-07	4.29E-07	7.76E-07	2.61E-06	8.31E-06	1.97E-06	3.33E-06	2.72E-05	2.89E-06	2.23E-06	2.07E-06	1.20E-06	3.35E-06	3.77E-07	1.43E-06	1.27E-06	8.69E-07	1.67E-06	2.04E-06	4.22E-07	7.85E-07	1.39E-07	9.35E-07	1.39E-06	3.53E-07	1.68E-07	2.59E-06
6.20E-08	0	2.52E-07	2.05E-07	1.39E-07	4.56E-08	1.27E-07	7.88E-08	4.24E-08	0	0	1.18E-07	1.32E-07	8.95E-08	1.37E-07	0	4.13E-07	4.46E-08	1.22E-07	4.60E-08	0	4.75E-08	9.56E-07	3.93E-08	3.70E-07	5.87E-07	1.02E-06	1.24E-06	2.61E-07	1.21E-06	1.89E-06	8.84E-07	8.01E-07	1.61E-06	1.07E-06	3.41E-06	1.55E-07	5.41E-07	1.23E-06	6.07E-07	1.82E-06	1.97E-06	5.85E-07	1.54E-07	7.14E-08	6.27E-08	4.45E-07	1.45E-07	7.04E-06	5.03E-07
6.89E-08	1.28E-07	5.13E-07	1.70E-07	3.56E-08	1.99E-07	3.42E-07	7.44E-07	0	0	4.84E-08	1.76E-07	5.91E-07	3.82E-07	6.36E-08	0	1.75E-06	0	6.54E-07	7.12E-07	1.43E-07	1.18E-07	2.79E-06	6.86E-07	5.10E-07	7.61E-07	1.62E-06	5.75E-06	1.52E-06	3.22E-06	1.61E-05	5.38E-06	3.56E-06	5.86E-06	4.38E-06	1.26E-05	1.20E-06	2.28E-06	4.39E-06	1.18E-06	5.73E-06	7.46E-06	1.22E-06	5.68E-07	9.70E-07	7.27E-07	9.20E-07	9.35E-07	5.51E-06	2.57E-06
0	0	0	0	0	0	0	1.05E-07	0	0	0	0	0	0	0	0	4.87E-08	0	0	0	0	6.83E-08	0	0	0	1.17E-07	4.44E-08	2.36E-07	1.68E-07	3.65E-07	4.99E-07	6.61E-08	3.28E-07	3.69E-07	4.07E-07	1.05E-06	0	2.29E-07	3.13E-07	8.35E-08	7.83E-07	5.06E-07	0	6.28E-08	0	0	2.33E-07	0	4.18E-06	9.61E-08
5.25E-07	4.53E-07	6.87E-07	1.64E-07	3.63E-07	5.89E-08	0	9.29E-07	1.21E-07	0	6.21E-08	5.80E-08	2.14E-07	0	0	0	7.41E-06	0	4.07E-07	2.01E-07	0	1.45E-07	3.44E-06	0	4.15E-07	5.43E-07	1.08E-06	7.11E-06	6.06E-07	1.07E-06	4.89E-06	1.57E-06	9.86E-07	6.67E-07	1.07E-05	1.60E-06	6.32E-07	4.99E-07	3.25E-06	5.55E-06	6.99E-07	2.08E-06	2.75E-05	6.34E-06	2.38E-05	3.63E-06	0.000183205	1.48E-05	2.77E-06	0.000425228
1.00E-07	1.61E-07	2.56E-07	1.36E-07	3.62E-07	1.07E-07	2.77E-07	4.28E-07	2.10E-07	0	0	6.60E-08	8.88E-08	5.19E-08	4.72E-08	0	2.37E-06	0	8.17E-08	2.05E-07	0	1.86E-07	2.05E-06	1.76E-07	1.64E-07	2.89E-07	4.93E-07	3.17E-06	1.24E-06	1.69E-06	3.10E-06	9.32E-07	9.40E-07	1.01E-06	9.64E-06	1.23E-06	6.26E-07	3.66E-07	3.31E-06	2.48E-06	6.82E-07	1.38E-06	6.84E-06	1.69E-06	1.42E-06	6.93E-07	3.42E-06	9.11E-07	1.45E-06	5.36E-06
1.28E-07	7.47E-08	1.08E-07	1.11E-07	0	2.37E-07	0	6.24E-07	0	0	0	0	1.24E-07	0	0	0	8.66E-07	0	0	7.21E-08	5.49E-08	1.01E-07	1.10E-06	5.95E-08	4.73E-08	1.94E-07	2.30E-07	2.42E-06	6.51E-07	3.57E-07	2.54E-06	9.97E-07	4.78E-07	8.18E-07	8.26E-06	1.92E-06	5.27E-07	6.30E-07	2.37E-06	2.99E-06	3.53E-07	1.14E-06	3.81E-06	2.35E-06	1.97E-06	1.10E-06	4.71E-06	2.85E-06	6.46E-07	3.32E-05
1.48E-07	0	3.21E-07	1.45E-07	4.12E-08	4.55E-07	6.94E-07	3.54E-07	2.36E-07	0	2.80E-07	0	3.31E-07	1.43E-07	1.74E-07	0	1.89E-06	4.14E-08	5.92E-08	2.23E-07	0	4.37E-07	2.19E-06	4.66E-07	2.22E-07	4.00E-07	2.76E-07	3.55E-06	8.12E-07	3.23E-06	3.44E-06	1.11E-06	1.04E-06	6.59E-07	1.39E-05	1.51E-06	6.23E-07	6.76E-07	6.49E-06	4.14E-06	8.93E-07	2.36E-06	9.95E-06	2.22E-06	2.60E-06	8.90E-07	7.23E-06	8.81E-07	7.77E-06	4.70E-06
2.93E-07	3.77E-07	1.52E-07	5.10E-07	8.97E-08	9.05E-08	6.14E-08	1.54E-07	0	7.74E-08	0	2.14E-07	4.56E-08	6.63E-08	0	0	1.84E-06	1.04E-07	0	4.97E-08	0	0	1.22E-07	1.44E-07	6.04E-08	5.82E-08	0	5.73E-07	0	3.14E-07	2.95E-07	5.56E-07	8.94E-08	0	9.87E-06	1.30E-06	1.01E-06	5.09E-07	1.40E-05	6.31E-05	9.44E-07	5.58E-06	0.000122613	1.66E-05	1.95E-05	7.82E-06	0.000120536	4.56E-06	1.31E-06	9.14E-06
3.19E-07	1.99E-07	0	1.35E-07	6.36E-08	0	5.09E-08	9.30E-07	6.28E-08	0	0	0	0	1.14E-07	0	0	1.96E-06	0	0	4.80E-08	0	0	8.40E-07	0	0	0	0	9.22E-07	1.21E-07	0	4.83E-07	1.87E-07	0	8.31E-08	2.82E-06	6.74E-07	6.17E-07	2.86E-07	1.37E-06	8.43E-06	2.09E-07	1.60E-06	4.10E-05	5.37E-06	1.66E-05	3.32E-06	9.05E-05	2.68E-06	1.17E-06	4.73E-06
1.36E-07	1.84E-07	1.39E-07	0	2.48E-07	0	0	4.37E-07	3.33E-07	0	5.22E-08	1.66E-07	2.13E-07	5.40E-08	4.43E-07	0	1.04E-06	0	0	4.33E-07	0	6.79E-08	1.73E-06	3.48E-07	2.68E-07	4.88E-07	5.38E-07	2.37E-06	8.59E-07	1.10E-06	1.52E-06	2.18E-05	2.87E-05	5.36E-06	2.29E-05	0.000109369	7.49E-05	2.91E-05	7.56E-05	1.33E-05	0.000136877	0.000138729	5.37E-06	3.15E-06	2.82E-07	7.29E-06	1.15E-06	6.37E-07	1.04E-07	1.24E-06
0	0	6.01E-07	0	4.53E-07	8.59E-08	3.58E-07	4.83E-07	2.20E-07	5.82E-08	0	2.10E-07	1.58E-07	2.18E-07	7.90E-08	0	2.03E-06	1.09E-07	2.18E-07	1.08E-07	0	3.34E-07	1.25E-06	4.02E-07	3.48E-07	3.19E-07	7.44E-07	1.23E-06	2.68E-07	7.42E-07	1.18E-06	2.23E-05	3.80E-05	1.44E-06	1.52E-05	2.50E-05	0.00025224	3.53E-05	2.74E-05	2.86E-06	1.50E-05	1.09E-05	1.11E-06	9.06E-07	2.75E-07	1.52E-07	1.55E-06	2.18E-07	3.87E-08	5.21E-07
1.26E-07	9.18E-08	2.83E-07	9.71E-08	1.13E-07	0	1.77E-07	2.83E-07	1.89E-07	0	5.26E-08	2.23E-07	2.74E-07	1.35E-07	3.09E-08	0	2.78E-06	6.57E-08	3.08E-07	1.66E-07	0	8.76E-08	6.90E-07	2.39E-07	1.12E-07	3.98E-07	4.09E-07	2.92E-06	8.79E-07	1.45E-06	3.81E-06	3.05E-06	2.22E-06	1.73E-06	1.17E-05	1.11E-05	3.08E-06	1.35E-06	0.000110816	4.77E-05	6.51E-05	0.000496664	3.85E-05	8.59E-05	9.27E-06	0.000109494	8.27E-06	7.82E-06	0	3.40E-06
0	0	0	0	1.17E-07	1.80E-07	0	7.80E-08	8.46E-08	1.06E-07	6.81E-08	8.91E-08	4.69E-08	4.80E-08	0	0	6.55E-07	0	0	0	0	0	8.58E-07	0	7.13E-08	0	1.43E-07	4.96E-07	5.55E-07	4.65E-07	1.53E-06	1.40E-06	3.37E-06	1.15E-07	3.46E-06	4.07E-06	2.72E-06	1.41E-06	1.93E-05	2.88E-06	1.69E-05	2.61E-05	1.39E-06	2.06E-06	8.55E-08	1.15E-06	6.19E-07	1.49E-07	0	4.51E-07
2.57E-07	3.21E-07	5.22E-07	1.04E-06	4.26E-07	3.76E-07	3.30E-07	1.15E-06	4.60E-07	1.01E-07	3.22E-07	2.61E-07	0	9.37E-07	4.92E-07	0	1.33E-05	6.98E-08	3.87E-07	0	9.30E-08	2.77E-07	2.88E-06	3.97E-07	1.96E-07	6.29E-08	1.43E-07	2.73E-06	1.84E-07	2.83E-07	4.40E-07	2.59E-07	1.12E-06	9.45E-08	2.68E-06	2.68E-06	2.50E-06	5.27E-07	9.27E-06	1.17E-06	1.18E-06	2.87E-06	2.75E-06	1.73E-06	1.71E-06	5.61E-07	2.38E-06	8.66E-08	0	8.65E-07
3.51E-07	1.24E-06	1.92E-06	3.57E-06	3.08E-06	2.76E-06	1.23E-06	2.99E-06	3.63E-06	4.97E-07	2.95E-06	2.32E-06	3.45E-07	1.74E-06	2.11E-06	1.26E-07	3.97E-06	1.13E-06	2.02E-06	1.24E-07	4.43E-07	1.24E-06	1.51E-06	8.50E-07	5.41E-08	2.35E-07	6.93E-07	1.16E-06	2.27E-07	2.64E-07	2.39E-07	8.29E-06	4.41E-06	2.53E-07	8.96E-07	7.01E-07	1.14E-06	1.90E-06	3.56E-07	5.83E-08	1.17E-07	7.61E-08	1.05E-07	0	0	0	1.31E-07	5.67E-08	3.47E-08	0
2.29E-06	7.50E-06	8.08E-06	1.55E-05	1.57E-05	7.50E-06	4.89E-06	6.74E-06	8.79E-06	2.63E-06	8.17E-06	6.42E-06	1.81E-06	4.12E-06	5.15E-06	9.86E-07	1.03E-05	4.63E-06	3.97E-06	1.45E-06	1.53E-06	3.14E-06	5.36E-06	1.48E-06	6.68E-07	8.16E-07	2.23E-06	3.22E-06	7.47E-07	7.07E-07	2.99E-07	3.84E-06	1.93E-06	9.06E-07	5.49E-05	2.53E-06	4.78E-07	1.07E-06	2.89E-06	1.67E-06	1.50E-07	1.02E-06	1.59E-06	4.67E-07	1.10E-06	6.94E-08	2.84E-06	1.16E-07	6.88E-07	3.22E-06
1.37E-07	2.48E-07	1.05E-06	1.69E-06	1.29E-06	1.02E-06	6.98E-08	4.82E-07	7.46E-07	0	4.22E-07	5.57E-07	3.68E-07	1.51E-07	3.89E-07	0	1.21E-06	2.35E-07	2.04E-07	3.71E-08	0	1.03E-07	7.09E-07	1.29E-07	1.61E-07	1.73E-07	4.00E-07	5.89E-07	0	9.50E-08	0	5.76E-07	4.58E-07	1.61E-07	3.04E-06	1.16E-06	2.07E-07	5.04E-07	3.75E-07	2.96E-07	0	6.40E-08	6.42E-08	9.64E-08	1.13E-07	1.14E-07	0	0	2.77E-07	1.16E-06
4.04E-07	2.72E-07	3.04E-06	2.65E-06	8.84E-06	3.86E-06	1.99E-06	5.20E-06	8.43E-06	2.84E-07	4.49E-06	6.48E-06	8.34E-07	3.31E-06	7.84E-06	8.40E-08	1.28E-05	2.35E-06	6.07E-06	1.38E-06	4.09E-07	1.28E-06	7.50E-06	3.63E-06	2.21E-06	1.54E-06	4.11E-06	7.93E-06	2.26E-06	2.36E-06	4.27E-06	5.41E-05	2.32E-05	5.89E-05	0.000157705	5.06E-05	5.87E-06	2.05E-05	1.68E-05	2.37E-06	5.19E-06	1.02E-05	1.35E-06	1.90E-06	7.83E-07	1.04E-06	1.62E-06	5.14E-07	6.45E-08	2.68E-06
3.65E-07	5.31E-07	9.74E-07	2.15E-06	1.08E-06	1.58E-06	7.46E-07	8.21E-07	1.80E-06	8.91E-08	4.43E-07	5.55E-07	4.66E-07	6.45E-07	8.50E-07	0	1.32E-06	4.64E-07	1.74E-07	9.78E-07	2.16E-07	3.52E-07	4.74E-07	2.77E-07	1.20E-07	0	6.35E-08	5.70E-07	1.30E-07	4.08E-07	1.20E-07	6.54E-06	7.46E-06	2.28E-06	3.95E-05	9.88E-06	5.20E-06	7.50E-06	1.90E-05	2.76E-06	1.41E-06	1.63E-06	1.25E-06	7.07E-07	1.27E-06	3.13E-07	2.45E-06	0	6.08E-07	2.55E-06
8.09E-08	0	1.15E-07	5.55E-07	8.03E-08	1.19E-07	1.28E-07	3.09E-07	1.81E-07	0	2.31E-07	8.08E-08	2.05E-07	0	2.41E-07	0	2.43E-07	0	0	7.24E-08	0	0	3.08E-07	0	0	5.78E-08	7.75E-08	3.33E-07	0	1.46E-07	1.80E-07	6.01E-06	6.03E-06	2.32E-06	8.75E-05	1.18E-05	2.14E-06	5.62E-06	2.54E-05	3.43E-06	2.22E-06	2.38E-06	1.55E-06	1.47E-06	1.39E-06	2.51E-07	5.42E-06	3.05E-07	1.33E-06	4.77E-06
0	2.00E-07	0	1.24E-07	0	2.00E-07	1.26E-07	0	0	0	0	0	0	1.52E-07	0	0	8.28E-07	0	4.01E-08	0	0	0	2.49E-07	1.32E-07	0	1.34E-07	0	2.63E-07	6.14E-08	4.71E-08	2.20E-07	2.41E-06	3.44E-06	3.50E-07	0.000100676	5.01E-06	1.53E-06	3.77E-06	7.39E-05	8.60E-06	2.36E-06	4.43E-06	8.09E-06	8.58E-07	1.50E-06	1.07E-06	3.38E-06	3.70E-07	5.20E-07	1.59E-06
2.48E-07	1.07E-07	0	1.20E-07	3.11E-07	0	2.19E-07	2.73E-07	9.38E-08	0	0	0	0	0	1.86E-07	0	7.26E-07	0	0	0	0	0	1.48E-07	0	0	1.86E-07	1.85E-07	6.27E-07	0	0	5.18E-08	2.73E-06	2.84E-06	1.28E-06	0.000305702	7.01E-06	9.12E-07	2.99E-06	0.000369661	4.59E-05	8.86E-06	1.37E-05	3.12E-05	2.46E-06	2.81E-06	2.15E-06	7.49E-06	2.37E-07	4.05E-07	3.55E-06
7.56E-08	4.04E-07	1.31E-07	1.96E-07	4.90E-07	2.12E-07	0	2.27E-07	0	9.54E-08	2.88E-07	1.32E-07	0	1.41E-07	0	0	1.50E-06	0	8.26E-08	0	0	0	5.50E-07	1.25E-07	6.31E-08	1.29E-07	0	5.42E-07	7.84E-08	7.97E-08	5.78E-07	2.65E-06	3.63E-06	7.03E-07	0.000109222	7.18E-06	3.19E-06	3.82E-06	0.00010455	9.78E-05	3.79E-06	1.07E-05	7.58E-05	1.29E-05	8.43E-06	7.23E-06	2.79E-05	1.80E-06	6.32E-07	4.81E-06
0	0	3.40E-07	4.53E-07	2.76E-07	1.18E-07	2.50E-07	0	2.69E-07	0	6.01E-07	1.03E-07	2.01E-07	9.06E-08	1.50E-07	0	6.97E-07	0	2.28E-07	6.17E-07	0	2.79E-07	6.71E-08	4.13E-08	7.06E-08	1.26E-07	1.91E-07	3.66E-07	0	1.27E-07	2.70E-07	1.50E-07	1.28E-07	0	5.39E-07	4.41E-08	3.62E-07	0	2.71E-07	1.00E-07	7.88E-08	2.06E-07	2.88E-07	1.10E-07	2.82E-07	0	8.40E-07	6.92E-08	6.50E-07	3.86E-07
0	0	0	4.84E-08	3.15E-07	0	4.64E-07	0	0	0	1.11E-07	0	1.56E-06	0	0	0	1.88E-07	0	3.76E-08	1.37E-06	0	2.15E-07	0	0	0	1.17E-07	5.16E-08	6.09E-08	2.35E-07	1.12E-07	1.25E-07	0	5.74E-08	0	3.51E-07	1.11E-07	1.09E-07	0	2.15E-07	1.79E-07	1.16E-07	1.90E-07	1.27E-07	1.38E-07	1.74E-07	0	2.39E-07	1.56E-07	2.29E-05	0
0	0	0	3.68E-07	1.81E-07	3.78E-08	4.26E-07	1.20E-07	0	0	0	0	1.20E-06	0	0	4.59E-08	2.23E-07	0	0	2.82E-06	1.64E-07	8.68E-08	4.25E-08	0	0	2.07E-07	3.54E-07	6.52E-08	1.39E-07	1.01E-06	7.01E-07	0	3.43E-08	0	1.68E-07	1.51E-07	1.18E-07	1.60E-07	2.66E-07	1.55E-07	7.69E-08	0	2.37E-07	1.32E-07	2.81E-07	2.07E-07	4.61E-07	7.85E-08	0.000120263	0
0	0	4.43E-08	0	0	0	0	0	0	0	0	0	2.85E-07	0	0	0	0	0	0	4.31E-07	0	1.12E-07	2.00E-07	0	5.83E-08	3.96E-07	7.28E-07	5.97E-07	2.37E-07	2.06E-06	1.06E-06	6.57E-08	1.15E-07	0	9.80E-08	2.11E-07	0	1.29E-07	2.78E-07	2.39E-07	7.46E-08	7.85E-07	6.52E-07	1.49E-07	1.32E-07	4.16E-07	2.05E-07	0	0.000121949	1.69E-07
0	5.39E-08	2.48E-07	1.96E-07	1.11E-07	0	2.33E-07	1.27E-07	0	0	0	0	5.57E-08	1.02E-07	0	0	2.92E-07	0	0	5.34E-07	0	6.37E-08	2.28E-07	0	6.97E-08	3.59E-07	1.30E-07	4.47E-07	3.46E-07	6.97E-07	9.79E-07	1.50E-07	1.58E-07	2.40E-07	2.05E-06	1.41E-07	2.47E-07	9.94E-08	9.00E-07	8.92E-07	3.72E-08	2.35E-07	2.36E-06	2.29E-07	5.29E-07	1.04E-07	2.03E-06	4.87E-08	8.38E-05	5.50E-07
6.94E-08	0	8.90E-08	4.76E-08	0	0	0	5.86E-08	0	0	0	0	0	0	0	0	1.45E-07	0	0	1.16E-07	0	0	1.15E-07	7.84E-08	0	4.20E-07	5.62E-07	4.78E-07	3.48E-07	1.97E-06	1.01E-06	2.24E-07	1.79E-07	3.04E-07	4.56E-07	5.00E-07	1.62E-07	5.19E-07	4.73E-07	1.30E-07	2.79E-07	9.55E-07	2.54E-07	1.57E-07	1.22E-07	5.69E-08	2.55E-07	1.13E-07	2.56E-05	0
0	0	1.46E-07	0	5.21E-08	0	2.32E-07	3.71E-08	0	0	0	0	3.05E-07	0	0	0	1.12E-07	2.08E-07	0	5.16E-08	4.83E-08	0	3.91E-08	6.91E-08	7.74E-08	2.73E-07	3.60E-07	2.67E-07	7.03E-07	1.16E-06	1.55E-06	7.70E-07	4.45E-07	1.78E-06	1.71E-06	3.69E-06	2.27E-07	5.49E-07	1.25E-06	4.78E-07	1.31E-06	1.52E-06	7.39E-07	3.66E-07	7.78E-08	7.08E-08	2.70E-07	0	2.55E-05	3.26E-07
0	0	1.61E-07	0	6.50E-08	0	0	6.63E-08	0	0	0	0	0	2.06E-07	0	0	8.53E-08	0	0	1.38E-07	0	0	1.00E-07	0	2.73E-07	3.57E-07	3.09E-07	2.26E-07	3.83E-07	8.12E-07	5.59E-07	1.46E-07	3.52E-07	1.28E-07	4.95E-06	5.59E-07	1.40E-07	0	1.29E-06	1.26E-06	0	8.59E-07	5.40E-06	3.88E-07	1.85E-06	2.59E-07	3.34E-06	0	3.13E-05	1.33E-06
1.75E-07	4.20E-07	4.95E-07	1.25E-06	7.44E-07	6.33E-07	0	3.34E-07	2.57E-07	7.27E-08	7.25E-08	5.19E-07	0	1.53E-07	2.95E-07	8.02E-08	2.22E-07	1.03E-07	2.53E-07	1.74E-07	0	4.70E-08	2.79E-07	4.59E-08	3.75E-08	0	9.21E-08	0	0	0	0	9.60E-08	0	6.13E-08	1.28E-07	4.65E-08	0	0	1.35E-07	0	0	0	0	0	0	0	0	0	0	0
1.66E-07	6.68E-07	1.02E-06	2.16E-06	1.24E-06	7.50E-07	2.42E-07	7.69E-07	1.19E-06	2.13E-07	4.51E-07	4.07E-07	6.10E-08	4.61E-07	3.13E-07	0	1.13E-06	3.84E-07	4.48E-07	3.94E-07	2.58E-07	1.78E-07	1.46E-07	1.42E-07	7.33E-08	0	6.05E-08	1.28E-07	0	0	1.22E-07	0	4.74E-08	0	0	8.24E-08	1.58E-07	0	7.18E-08	0	5.04E-08	0	8.62E-08	0	0	0	0	0	6.81E-08	0
0	4.19E-07	3.92E-07	8.02E-07	1.02E-06	5.12E-07	3.66E-07	5.27E-07	6.90E-07	0	3.85E-07	1.94E-07	0	4.08E-08	3.89E-07	0	2.92E-07	5.83E-08	1.56E-07	2.10E-07	5.99E-08	3.00E-07	1.66E-07	2.04E-07	4.54E-08	2.42E-07	2.05E-07	0	0	0	6.58E-08	0	0	0	6.66E-08	1.46E-07	0	4.73E-08	0	0	0	0	9.95E-08	5.66E-08	0	0	8.82E-08	0	1.60E-07	7.34E-08
0	1.89E-07	6.47E-08	4.28E-07	0	0	1.32E-07	4.68E-08	6.56E-08	0	2.16E-07	1.42E-07	2.01E-07	7.02E-08	1.60E-07	2.16E-07	0	0	7.96E-08	1.08E-06	0	0	0	0	0	0	0	0	0	8.04E-08	0	4.78E-08	0	0	0	0	0	0	0	0	0	0	0	0	0	0	0	0	4.52E-08	0
0	1.52E-07	5.53E-08	3.27E-07	2.73E-07	3.65E-07	3.91E-08	2.43E-07	3.30E-07	0	4.70E-07	0	4.84E-07	1.72E-07	1.68E-07	0	1.98E-07	1.39E-07	1.81E-07	1.34E-07	0	3.76E-08	1.54E-07	7.78E-08	1.10E-07	1.66E-07	0	8.74E-08	0	0	5.32E-08	1.22E-07	0	0	1.50E-07	0	0	0	1.19E-07	0	0	0	5.56E-08	0	0	0	1.16E-07	0	3.67E-08	0
5.42E-06	7.38E-05	4.08E-06	1.05E-05	3.92E-06	1.10E-06	1.80E-05	1.64E-06	1.58E-06	9.15E-07	1.91E-06	5.42E-07	4.25E-06	6.30E-07	6.61E-07	3.04E-07	1.67E-06	5.85E-07	3.44E-07	2.12E-06	3.45E-07	8.98E-07	8.57E-07	2.83E-07	3.35E-07	1.40E-07	3.42E-07	4.71E-07	2.61E-07	2.93E-07	5.46E-08	8.26E-08	1.08E-07	0	0	2.71E-07	1.07E-07	1.65E-07	0	8.24E-08	0	3.45E-08	0	0	1.17E-07	5.41E-08	8.83E-08	0	0	0
1.57E-06	3.81E-05	8.79E-07	2.37E-06	5.10E-07	0	1.12E-05	3.72E-07	1.41E-07	4.24E-07	0	0	2.92E-06	6.41E-08	1.75E-07	5.64E-07	6.14E-08	4.71E-08	1.49E-07	8.54E-07	0	3.50E-07	3.07E-07	0	4.60E-08	0	0	8.65E-08	0	0	0	9.37E-08	0	0	0	0	0	0	0	0	0	0	0	0	0	0	0	0	0	0
1.79E-05	0.000287321	1.46E-05	4.00E-05	5.97E-06	1.36E-06	0.000163784	3.44E-06	1.65E-06	6.10E-06	4.30E-06	1.10E-06	8.12E-05	5.92E-07	1.43E-06	1.20E-05	2.99E-06	1.78E-06	7.62E-07	3.56E-05	2.31E-06	1.18E-05	1.65E-06	1.44E-06	2.55E-06	4.73E-06	3.84E-07	5.77E-07	5.25E-07	2.34E-06	5.86E-07	1.13E-07	0	0	1.08E-07	0	0	0	3.84E-08	0	5.85E-08	0	0	0	7.07E-08	0	1.78E-07	0	0	0
5.00E-06	1.64E-05	1.05E-05	2.36E-05	1.67E-05	7.24E-06	4.40E-06	1.03E-05	7.15E-06	1.87E-06	8.35E-06	3.82E-06	1.84E-06	3.70E-06	5.14E-06	2.97E-07	9.60E-06	2.67E-06	2.61E-06	7.44E-07	1.57E-06	2.26E-06	3.68E-06	2.84E-06	4.10E-07	4.04E-07	9.62E-07	2.89E-06	2.94E-07	6.02E-07	4.72E-07	3.50E-07	1.04E-07	0	1.98E-06	1.32E-06	5.15E-07	8.98E-08	2.60E-06	4.98E-07	1.37E-07	8.70E-07	1.10E-06	5.21E-07	5.91E-07	2.53E-07	2.11E-06	1.51E-07	1.03E-07	1.01E-06
0.000286986	0.000419364	0.000162983	8.38E-05	6.53E-05	1.84E-05	4.98E-05	5.26E-05	1.78E-05	8.17E-06	1.98E-05	1.02E-05	1.00E-05	8.57E-06	1.15E-05	3.04E-06	4.08E-05	8.31E-06	5.91E-06	4.15E-06	3.76E-06	6.28E-06	1.93E-05	5.62E-06	2.48E-06	1.50E-06	5.05E-06	9.54E-06	2.51E-06	1.65E-06	1.80E-06	2.74E-07	5.20E-07	0	1.93E-06	7.62E-07	5.39E-07	1.23E-07	2.83E-06	1.12E-06	1.79E-07	8.47E-07	1.77E-06	4.23E-07	6.14E-07	3.28E-07	3.42E-06	2.85E-07	0	2.29E-06
1.30E-05	8.38E-05	2.50E-05	4.40E-05	3.42E-05	1.18E-05	3.12E-05	1.66E-05	1.78E-05	5.84E-06	1.70E-05	1.17E-05	7.00E-06	5.96E-06	1.06E-05	1.79E-06	1.90E-05	6.48E-06	8.17E-06	2.64E-06	3.26E-06	5.31E-06	8.29E-06	3.66E-06	1.89E-06	1.57E-06	2.67E-06	5.37E-06	1.01E-06	1.57E-06	1.19E-06	7.06E-06	2.65E-06	4.99E-07	1.95E-06	1.71E-06	1.22E-06	6.46E-07	1.49E-06	1.75E-07	4.04E-07	1.16E-06	1.05E-06	2.31E-07	1.30E-07	5.74E-08	1.26E-06	1.34E-07	0	7.16E-07
2.66E-06	4.98E-05	3.38E-06	9.43E-06	5.10E-06	1.51E-06	1.54E-05	1.80E-06	2.74E-06	1.25E-06	1.42E-06	1.25E-06	4.58E-06	7.37E-07	8.15E-07	9.98E-07	2.31E-06	5.95E-07	7.14E-07	1.48E-06	9.93E-07	8.25E-07	8.98E-07	2.48E-07	9.44E-08	4.11E-07	1.14E-07	7.34E-07	1.73E-07	1.54E-07	2.96E-07	9.74E-07	1.19E-07	0	3.26E-07	1.34E-07	4.44E-08	1.74E-07	2.84E-07	0	1.14E-07	0	1.08E-07	0	0	0	1.86E-07	0	0	4.05E-08
7.77E-06	0.000354531	7.89E-06	2.81E-05	3.62E-06	6.80E-07	0.000234641	1.95E-06	7.82E-07	5.08E-06	3.73E-06	8.66E-07	9.46E-05	2.28E-07	9.05E-07	1.08E-05	1.01E-06	1.09E-06	7.51E-07	3.51E-05	3.69E-06	1.06E-05	7.70E-07	9.37E-07	2.35E-06	3.51E-06	4.68E-07	2.55E-07	8.02E-07	1.93E-06	7.71E-07	1.44E-07	2.07E-07	0	0	8.66E-08	1.37E-07	0	1.65E-07	1.01E-07	0	0	0	0	0	9.52E-08	0	0	2.76E-08	0
6.50E-07	3.26E-07	1.24E-06	5.79E-07	5.01E-07	8.60E-08	9.74E-08	1.38E-06	2.45E-07	0	0	1.95E-07	8.17E-08	5.74E-07	3.38E-07	0	1.24E-05	0	6.50E-08	2.86E-07	0	1.81E-07	5.19E-06	4.88E-07	2.94E-07	0	1.03E-06	3.66E-05	1.26E-06	2.28E-06	5.54E-05	1.07E-06	1.94E-06	8.44E-07	1.84E-07	6.50E-07	4.33E-07	7.77E-08	5.17E-07	4.88E-07	5.12E-07	4.63E-07	4.79E-07	3.37E-07	3.62E-07	1.91E-07	4.25E-06	3.29E-07	0	6.75E-06
3.39E-07	7.71E-07	4.46E-07	6.11E-07	2.39E-07	5.60E-07	3.32E-07	1.17E-06	3.02E-07	0	2.12E-07	2.68E-07	3.38E-07	9.51E-08	1.05E-07	0	6.55E-06	1.11E-07	1.19E-07	3.65E-07	5.22E-08	3.06E-07	2.48E-06	7.61E-07	1.58E-07	6.26E-07	1.20E-06	3.59E-06	4.44E-07	1.66E-06	4.09E-06	7.85E-06	8.77E-06	1.16E-06	9.30E-06	1.07E-05	2.73E-05	8.11E-06	3.55E-05	7.39E-06	1.41E-05	2.58E-05	7.45E-06	5.78E-06	4.15E-06	1.03E-05	6.78E-06	1.05E-06	1.35E-07	5.45E-06
3.96E-07	4.51E-07	4.63E-07	8.23E-08	1.26E-07	1.84E-07	9.00E-08	2.30E-07	2.06E-07	9.84E-08	2.59E-07	2.93E-07	0	1.58E-07	0	0	4.64E-06	5.18E-08	5.56E-07	2.19E-07	0	1.08E-07	1.78E-06	2.58E-07	0	1.75E-07	1.36E-07	2.40E-06	3.58E-07	8.28E-07	3.41E-06	1.05E-06	9.34E-07	4.68E-07	2.57E-06	1.79E-06	1.33E-06	8.33E-07	1.13E-05	4.21E-06	5.09E-06	1.45E-05	5.64E-06	3.61E-06	4.28E-06	8.26E-06	8.16E-06	1.26E-06	1.29E-07	6.37E-06
1.14E-07	7.43E-08	8.18E-07	4.48E-07	2.47E-07	0	9.55E-08	2.54E-07	0	0	0	0	6.55E-08	2.42E-07	4.63E-08	0	3.62E-06	0	1.01E-07	2.97E-07	0	0	3.76E-06	2.61E-07	2.60E-07	2.68E-07	1.89E-06	1.31E-05	1.33E-06	2.77E-06	5.54E-05	1.56E-06	7.64E-07	8.12E-07	5.16E-07	4.46E-07	5.73E-08	3.92E-07	1.39E-06	8.15E-07	5.45E-07	1.43E-06	1.30E-06	1.37E-06	9.53E-07	1.07E-06	6.41E-06	1.42E-06	4.66E-08	1.75E-05
3.63E-07	1.25E-07	4.87E-07	1.79E-07	2.95E-07	0	7.84E-08	1.61E-07	0	0	0	0	7.20E-08	0	0	0	4.01E-06	4.30E-08	2.17E-07	1.41E-07	0	0	7.15E-07	5.44E-08	0	2.27E-07	2.59E-07	3.41E-06	6.07E-07	4.89E-07	3.56E-06	4.81E-07	3.24E-07	2.35E-07	4.35E-07	8.14E-08	1.11E-07	0	1.93E-06	7.44E-07	3.17E-07	2.79E-06	2.51E-06	1.29E-06	2.21E-06	1.25E-06	6.51E-06	9.22E-07	0	9.17E-06
3.56E-07	3.17E-07	1.41E-06	5.26E-07	3.14E-07	1.96E-07	4.66E-07	7.65E-07	1.59E-07	3.83E-08	0	5.10E-08	8.36E-08	3.02E-07	9.97E-08	1.08E-07	5.69E-06	0	2.53E-07	1.56E-07	0	4.40E-08	2.37E-06	2.23E-07	5.01E-08	5.86E-07	9.57E-07	4.75E-06	1.32E-06	1.40E-06	4.75E-06	6.45E-06	3.17E-06	6.19E-06	6.23E-06	8.35E-06	1.02E-06	8.81E-07	3.50E-05	1.55E-05	1.18E-05	7.16E-05	2.99E-05	5.10E-05	2.17E-05	0.000119245	4.54E-05	2.73E-05	1.33E-07	4.66E-05
4.35E-06	4.49E-06	8.92E-06	8.86E-06	1.29E-05	5.26E-06	2.92E-06	1.07E-05	8.56E-06	2.05E-06	6.35E-06	5.93E-06	1.34E-06	3.96E-06	5.43E-06	1.62E-07	2.78E-05	2.27E-06	3.64E-06	1.25E-06	1.77E-06	1.56E-06	8.48E-06	2.22E-06	5.90E-07	6.34E-07	2.08E-06	5.30E-06	3.59E-07	5.69E-07	1.93E-06	5.04E-07	8.54E-07	3.91E-07	1.12E-05	6.30E-06	3.11E-06	5.85E-07	1.64E-05	4.70E-06	2.66E-06	6.93E-06	1.05E-05	5.02E-06	5.44E-06	2.54E-06	1.31E-05	6.65E-07	2.10E-07	6.07E-06
1.43E-07	5.14E-08	2.10E-07	1.64E-07	1.63E-07	9.00E-08	0	1.73E-07	1.19E-07	0	0	5.19E-08	0	9.12E-08	3.48E-07	0	0	1.59E-07	3.30E-08	6.36E-08	0	0	0	0	0	8.10E-08	0	3.82E-08	0	0	0	1.13E-07	4.57E-08	0	2.13E-07	0	0	5.51E-08	1.73E-07	0	0	0	0	0	0	0	0	0	3.69E-08	1.88E-07
6.46E-08	5.41E-07	9.27E-08	1.24E-06	3.97E-07	3.79E-07	4.66E-07	5.83E-07	3.43E-07	8.73E-08	1.53E-07	3.54E-07	2.51E-07	0	2.92E-07	0	7.90E-07	0	3.67E-07	6.07E-07	1.19E-07	4.12E-07	3.30E-07	1.95E-07	6.07E-08	0	5.55E-08	1.54E-07	8.46E-08	0	8.25E-08	7.31E-07	4.40E-07	5.19E-08	2.81E-06	5.39E-07	4.84E-07	3.29E-07	9.26E-07	3.64E-07	6.69E-08	5.72E-08	9.88E-07	0	5.41E-08	6.90E-08	3.80E-07	0	5.48E-07	2.65E-07
1.73E-07	4.41E-07	0	3.02E-07	1.41E-07	0	0	3.21E-07	1.33E-07	5.25E-08	0	4.52E-08	1.65E-07	0	1.14E-07	0	6.38E-07	0	0	8.48E-08	0	0	2.09E-07	1.21E-07	0	0	8.02E-08	1.29E-07	0	0	7.63E-08	5.18E-07	1.43E-06	0	2.55E-06	6.75E-07	5.94E-07	1.57E-06	1.45E-06	9.03E-07	3.12E-07	1.84E-07	2.85E-06	1.02E-07	3.30E-07	3.61E-07	1.85E-06	0	3.21E-07	4.90E-07
0	5.92E-08	8.24E-08	3.19E-07	2.01E-07	2.51E-07	2.32E-07	2.45E-07	4.25E-08	7.64E-08	1.86E-07	0	5.10E-07	7.63E-08	0	0	3.55E-07	1.39E-07	1.64E-07	2.65E-07	0	0	1.49E-07	0	0	0	0	1.30E-07	0	0	0	2.14E-07	3.07E-07	0	5.66E-07	3.91E-07	0	3.22E-07	7.63E-08	3.90E-07	0	7.08E-08	9.84E-07	9.42E-08	9.21E-08	0	8.40E-07	1.76E-07	4.47E-07	7.49E-08
0	8.53E-08	0	4.07E-07	3.20E-07	0	0	3.43E-07	1.48E-07	0	2.38E-07	0	1.67E-07	5.29E-08	2.92E-07	0	1.83E-07	0	0	4.94E-08	2.22E-07	5.85E-08	1.25E-07	9.17E-08	0	4.20E-08	2.16E-07	3.75E-07	0	6.81E-08	1.38E-07	4.28E-08	5.42E-08	0	1.06E-07	3.12E-07	0	4.16E-08	1.28E-07	0	0	0	1.47E-07	1.06E-07	1.03E-07	4.97E-08	3.18E-07	0	1.57E-07	0
2.67E-07	1.67E-07	3.36E-07	1.82E-07	1.17E-07	6.31E-08	0	2.09E-07	0	0	5.44E-08	0	2.77E-07	0	0	0	6.62E-07	1.33E-07	5.17E-08	1.95E-07	8.51E-08	0	4.88E-07	6.78E-08	0	0	1.11E-07	4.21E-07	0	1.30E-07	1.99E-07	2.65E-07	4.62E-07	6.11E-08	3.48E-07	2.44E-07	5.29E-07	4.86E-07	3.23E-07	2.36E-07	1.31E-07	1.48E-07	2.22E-06	5.14E-08	7.66E-07	1.60E-07	3.92E-06	1.19E-07	4.40E-07	2.94E-07
1.86E-06	2.23E-06	2.07E-06	1.66E-06	1.18E-06	1.33E-06	9.20E-08	2.57E-06	9.18E-07	0	4.44E-07	4.91E-07	2.21E-07	2.80E-07	1.22E-07	0	1.31E-05	0	2.60E-07	4.92E-07	0	1.80E-07	3.93E-06	3.56E-07	3.10E-07	1.46E-07	4.40E-07	4.94E-06	3.42E-07	1.01E-06	1.67E-06	3.15E-06	4.03E-06	9.35E-07	6.28E-06	2.65E-06	4.06E-06	1.79E-06	4.43E-06	8.56E-06	9.42E-07	2.41E-06	6.65E-05	3.45E-06	1.23E-05	2.82E-06	6.11E-05	1.78E-06	1.67E-06	4.20E-06
1.11E-06	1.63E-06	1.90E-06	7.99E-07	7.12E-07	3.70E-07	3.93E-07	2.38E-06	3.51E-07	2.28E-07	5.57E-07	2.56E-07	0	1.56E-07	2.52E-07	6.73E-08	1.22E-05	1.98E-07	4.18E-07	0	9.25E-08	8.22E-08	3.06E-06	1.54E-07	2.76E-07	0	5.32E-07	2.19E-06	3.28E-07	4.22E-07	1.31E-06	1.69E-06	1.50E-06	9.51E-08	5.04E-06	7.27E-07	1.57E-06	7.78E-07	3.26E-06	8.74E-06	0	2.16E-06	8.91E-05	5.49E-06	2.22E-05	5.26E-06	8.00E-05	2.98E-06	2.68E-07	4.62E-06
1.12E-07	1.18E-07	3.82E-07	3.17E-07	0	0	0	2.57E-07	0	0	1.01E-07	4.55E-08	5.66E-07	2.25E-07	0	0	1.48E-06	0	7.92E-08	5.56E-07	0	0	4.96E-07	0	0	1.05E-07	1.34E-07	1.29E-06	1.88E-07	5.62E-07	8.53E-07	1.98E-07	9.25E-08	6.75E-08	6.36E-07	5.84E-07	1.98E-07	2.57E-07	4.78E-07	2.45E-07	6.50E-08	2.96E-07	1.60E-06	4.77E-07	3.87E-07	8.05E-08	2.45E-06	3.59E-07	1.31E-06	4.16E-07
0	1.14E-06	8.76E-07	2.00E-06	2.37E-06	1.32E-06	2.98E-07	1.31E-06	2.02E-06	2.32E-07	6.70E-07	1.02E-06	4.41E-07	3.19E-07	6.00E-07	1.42E-07	1.31E-06	6.93E-07	5.45E-07	3.61E-07	2.58E-07	5.80E-07	1.18E-06	2.05E-07	2.61E-07	1.16E-07	1.76E-07	1.93E-07	7.96E-08	0	1.44E-07	1.59E-07	2.23E-07	4.23E-07	1.60E-06	8.16E-07	1.43E-07	2.95E-07	4.53E-07	9.44E-08	6.62E-08	0	1.62E-07	4.19E-08	0	0	1.10E-07	0	5.67E-08	2.88E-07
4.62E-07	1.17E-06	4.65E-06	3.33E-06	2.34E-06	1.06E-06	2.69E-06	3.67E-06	6.48E-07	3.42E-07	2.91E-07	9.40E-07	3.40E-06	2.35E-06	1.01E-06	2.43E-07	8.92E-06	4.85E-07	1.75E-06	1.42E-05	1.26E-06	4.77E-06	2.28E-05	8.49E-06	8.16E-06	3.67E-05	3.24E-05	4.34E-05	4.25E-05	0.000157575	1.00E-04	3.99E-06	3.03E-06	1.66E-06	1.32E-06	2.06E-06	1.57E-06	1.82E-06	2.08E-06	3.24E-07	1.36E-06	1.48E-06	7.40E-07	0	5.90E-07	4.25E-08	3.67E-07	0	4.62E-06	8.02E-07
2.60E-07	2.78E-07	1.03E-06	6.60E-07	7.88E-07	6.42E-07	1.64E-06	1.41E-06	2.56E-07	0	0	2.44E-07	1.32E-06	7.47E-07	2.98E-07	0	3.65E-06	5.21E-07	5.01E-07	1.74E-06	2.34E-07	1.40E-06	6.85E-06	1.97E-06	1.18E-06	4.61E-06	8.57E-06	1.41E-05	1.00E-05	2.64E-05	6.22E-05	3.70E-06	3.11E-06	1.70E-06	1.95E-06	4.51E-06	1.52E-06	1.78E-06	2.23E-06	7.36E-07	2.96E-06	2.92E-06	5.45E-07	1.65E-07	4.21E-07	2.33E-07	8.53E-07	1.31E-07	1.57E-05	6.88E-07
2.54E-07	5.07E-07	3.11E-07	1.80E-07	1.72E-07	5.73E-08	1.29E-06	6.97E-08	0	3.07E-08	0	0	2.08E-06	0	1.77E-07	1.35E-07	4.02E-07	0	1.54E-07	6.66E-06	0	2.97E-07	1.07E-07	0	0	1.30E-07	0	9.74E-08	3.78E-08	6.35E-07	2.27E-07	7.61E-08	2.95E-07	0	8.87E-07	3.94E-07	0	7.56E-08	5.75E-07	9.75E-08	2.00E-07	4.82E-07	1.12E-06	0	2.57E-07	1.49E-07	9.80E-07	5.31E-08	1.20E-05	6.13E-08
0	4.08E-07	4.52E-08	1.21E-06	3.08E-07	0	2.00E-06	0	0	2.37E-07	6.58E-08	0	8.54E-06	0	0	6.49E-07	2.28E-07	3.79E-07	4.59E-08	1.40E-05	6.72E-08	2.74E-07	5.42E-08	1.02E-07	5.32E-07	5.67E-07	0	3.00E-07	6.72E-08	1.09E-06	5.36E-07	7.96E-07	1.83E-07	3.05E-07	7.69E-07	2.23E-06	4.23E-07	1.15E-06	2.05E-06	1.35E-06	2.13E-06	2.25E-06	8.42E-07	5.92E-07	6.11E-07	7.96E-07	6.53E-07	5.61E-07	4.29E-05	5.88E-07
0	0	2.20E-07	3.33E-07	6.77E-08	7.37E-08	5.23E-07	1.04E-07	9.88E-08	0	5.15E-08	0	7.03E-07	1.39E-07	0	1.31E-07	0	3.71E-08	0	1.52E-06	0	0	5.32E-08	8.66E-08	5.60E-08	3.17E-07	4.36E-08	1.96E-07	3.28E-08	5.90E-07	2.29E-07	3.11E-07	3.11E-07	5.14E-08	7.05E-07	5.82E-08	6.22E-07	3.37E-07	6.86E-07	2.38E-07	1.73E-07	3.61E-07	1.11E-06	6.50E-08	3.02E-07	0	3.33E-07	5.26E-08	1.84E-05	3.07E-07
4.63E-06	1.45E-05	1.17E-05	2.16E-05	2.11E-05	9.20E-06	5.56E-06	1.24E-05	1.22E-05	3.41E-06	1.08E-05	8.23E-06	1.63E-06	4.95E-06	8.13E-06	9.40E-07	1.35E-05	3.92E-06	4.70E-06	6.86E-07	1.61E-06	1.84E-06	6.34E-06	2.56E-06	1.35E-06	1.28E-06	2.32E-06	3.78E-06	1.18E-06	9.28E-07	6.79E-07	9.74E-07	1.37E-06	1.11E-07	2.33E-06	1.84E-06	6.79E-07	4.33E-07	1.43E-06	5.02E-07	2.51E-07	1.16E-06	1.08E-06	1.23E-07	5.89E-07	2.52E-07	8.52E-07	1.71E-07	0	3.58E-07
1.94E-06	4.62E-06	1.33E-05	1.93E-05	2.46E-05	1.11E-05	3.63E-06	1.42E-05	1.51E-05	2.98E-06	1.27E-05	1.20E-05	2.15E-06	8.80E-06	1.20E-05	5.68E-07	2.11E-05	5.10E-06	6.82E-06	1.18E-06	2.04E-06	2.81E-06	7.66E-06	3.21E-06	8.90E-07	9.42E-07	2.31E-06	5.46E-06	1.52E-06	1.46E-06	1.01E-06	1.94E-06	9.04E-07	3.26E-07	4.61E-06	3.90E-06	1.43E-06	1.56E-06	4.29E-06	9.10E-07	1.00E-06	1.56E-06	1.48E-06	5.42E-07	2.62E-07	3.95E-07	1.61E-06	1.24E-07	0	1.23E-06
2.37E-06	1.10E-05	1.48E-05	2.21E-05	3.17E-05	1.04E-05	5.56E-06	1.80E-05	1.67E-05	2.16E-06	1.42E-05	9.38E-06	2.54E-06	8.18E-06	1.14E-05	5.36E-07	2.41E-05	5.58E-06	8.45E-06	1.16E-06	1.51E-06	3.99E-06	1.19E-05	4.41E-06	1.62E-06	1.47E-06	2.63E-06	5.49E-06	9.69E-07	1.97E-06	1.22E-06	1.24E-06	1.27E-06	2.42E-07	1.16E-05	8.12E-06	4.39E-06	2.48E-06	1.37E-05	3.59E-06	3.06E-06	4.03E-06	5.69E-06	2.05E-06	1.88E-06	1.25E-06	7.39E-06	5.22E-07	2.12E-07	3.20E-06
8.65E-07	2.20E-06	8.05E-06	8.36E-06	2.11E-05	1.05E-05	3.73E-06	1.45E-05	1.82E-05	2.02E-06	9.22E-06	1.57E-05	1.76E-06	1.14E-05	1.34E-05	5.21E-07	3.28E-05	4.59E-06	1.20E-05	1.18E-06	1.00E-06	3.69E-06	1.62E-05	6.63E-06	2.23E-06	1.39E-06	4.83E-06	8.86E-06	2.65E-06	2.67E-06	8.77E-07	2.54E-05	1.13E-05	2.00E-07	6.25E-06	7.53E-06	5.17E-06	3.55E-06	4.86E-06	1.05E-06	6.88E-07	8.12E-07	1.50E-06	5.60E-07	3.72E-07	8.27E-08	1.54E-06	2.14E-07	7.31E-08	8.36E-07
2.11E-07	1.67E-06	4.52E-06	4.79E-06	9.45E-06	5.94E-06	3.63E-06	6.85E-06	7.94E-06	6.14E-07	4.81E-06	7.90E-06	1.34E-06	4.57E-06	6.98E-06	1.19E-07	1.44E-05	3.84E-06	6.19E-06	3.46E-07	7.98E-07	1.79E-06	7.07E-06	4.11E-06	2.07E-06	6.82E-07	2.55E-06	4.01E-06	9.57E-07	1.73E-06	1.74E-06	0.00025523	0.000134578	7.54E-06	7.69E-06	1.95E-05	1.31E-05	2.04E-05	2.50E-06	5.81E-07	7.70E-07	7.70E-07	4.55E-07	1.11E-07	3.27E-07	0	2.72E-07	4.96E-08	6.38E-08	4.83E-07
8.40E-07	6.63E-07	3.36E-06	2.98E-06	5.62E-06	3.21E-06	8.30E-07	6.15E-06	5.12E-06	4.86E-07	2.94E-06	4.87E-06	4.81E-07	2.83E-06	4.16E-06	1.09E-07	1.53E-05	1.01E-06	4.01E-06	5.24E-07	1.66E-07	9.31E-07	6.50E-06	2.08E-06	7.84E-07	4.41E-07	1.21E-06	4.09E-06	1.13E-06	1.25E-06	1.05E-06	1.70E-06	1.66E-06	3.33E-07	9.56E-06	7.23E-06	5.95E-06	2.10E-06	1.20E-05	3.36E-06	2.27E-06	3.31E-06	3.50E-06	1.37E-06	1.27E-06	6.66E-07	3.05E-06	2.70E-07	0	4.99E-07
8.36E-07	6.93E-07	3.91E-06	2.17E-06	7.63E-06	5.28E-06	4.02E-06	8.47E-06	8.57E-06	2.13E-07	2.78E-06	1.05E-05	3.15E-07	9.21E-06	9.81E-06	0	2.34E-05	3.22E-06	1.03E-05	1.05E-06	6.01E-07	1.24E-06	1.49E-05	7.01E-06	3.29E-06	2.35E-06	5.45E-06	1.19E-05	1.95E-06	3.21E-06	2.48E-06	9.00E-05	9.72E-05	3.55E-06	1.18E-05	2.01E-05	3.08E-05	1.97E-05	7.43E-06	9.57E-07	1.98E-06	1.20E-06	1.30E-06	5.31E-07	2.90E-07	5.89E-08	1.18E-06	1.81E-07	0	6.51E-07
2.34E-07	4.68E-07	8.08E-07	6.25E-07	9.05E-07	2.00E-07	5.44E-07	7.70E-07	1.21E-06	5.83E-08	3.72E-07	9.33E-07	4.30E-08	5.22E-07	6.35E-07	7.08E-08	2.18E-06	2.64E-07	9.19E-07	9.49E-08	4.66E-08	5.68E-07	2.09E-06	9.06E-07	3.51E-07	3.82E-07	7.37E-07	1.97E-06	1.63E-07	4.24E-07	7.87E-07	0.000196588	0.000186454	6.72E-06	8.12E-06	1.83E-05	1.75E-05	2.51E-05	2.54E-06	2.04E-07	5.39E-07	1.76E-07	2.11E-07	1.01E-07	0	1.06E-07	1.67E-07	0	9.24E-08	5.09E-07
9.14E-07	5.68E-07	1.84E-06	1.01E-06	1.15E-06	7.73E-07	1.82E-06	2.54E-06	1.27E-06	0	7.42E-07	2.67E-06	3.89E-07	2.38E-06	2.96E-06	0	9.51E-06	7.20E-07	3.10E-06	3.52E-07	3.93E-07	9.12E-07	6.81E-06	5.04E-06	1.50E-06	1.12E-06	3.07E-06	8.04E-06	1.17E-06	2.34E-06	2.41E-06	7.68E-05	0.000197172	5.79E-06	2.58E-05	4.36E-05	7.67E-05	4.50E-05	1.25E-05	1.45E-06	4.01E-06	2.19E-06	1.34E-06	5.64E-07	5.08E-07	4.00E-07	1.67E-06	1.66E-07	0	1.24E-06
7.99E-07	7.04E-07	2.21E-06	2.40E-06	2.44E-06	9.32E-07	9.85E-07	3.06E-06	1.49E-06	0	1.06E-06	1.91E-06	1.69E-07	1.60E-06	2.49E-06	0	1.30E-05	7.05E-07	2.72E-06	5.45E-07	4.76E-07	1.06E-06	6.61E-06	2.67E-06	1.67E-06	7.12E-07	2.46E-06	5.89E-06	7.08E-07	1.62E-06	1.40E-06	1.46E-05	2.77E-05	1.10E-06	1.66E-05	1.95E-05	3.93E-05	1.11E-05	1.54E-05	2.99E-06	2.75E-06	3.25E-06	1.41E-06	1.12E-06	4.74E-07	4.74E-07	1.29E-06	1.51E-07	0	5.33E-07
1.07E-07	3.45E-07	6.22E-07	1.08E-06	1.63E-06	4.77E-07	1.12E-06	1.26E-06	7.28E-07	1.33E-07	5.03E-07	6.43E-07	5.75E-08	3.32E-07	8.37E-07	0	3.59E-06	3.33E-07	4.73E-07	2.51E-07	9.01E-08	3.08E-07	3.14E-06	1.05E-06	2.25E-07	4.54E-07	9.12E-07	4.21E-06	5.59E-07	9.48E-07	8.60E-07	1.36E-05	2.06E-05	1.41E-06	8.81E-06	1.46E-05	4.81E-05	1.25E-05	1.88E-05	2.27E-06	4.38E-06	5.07E-06	1.88E-06	1.03E-06	1.02E-06	4.30E-07	1.40E-06	0	0	1.75E-07
1.94E-06	1.50E-06	2.34E-06	1.97E-06	2.00E-06	1.01E-06	8.28E-07	7.06E-06	1.37E-06	2.80E-07	1.05E-06	7.19E-07	2.93E-07	9.50E-07	9.82E-07	0	9.92E-05	2.12E-07	1.09E-06	1.81E-07	2.49E-07	3.94E-07	2.27E-05	4.43E-07	4.44E-07	5.15E-07	7.78E-07	1.99E-05	1.10E-06	4.96E-07	1.99E-06	3.06E-06	4.25E-06	2.46E-07	2.26E-06	1.70E-06	2.03E-06	6.88E-07	4.93E-06	1.04E-06	8.75E-07	1.78E-06	2.86E-06	9.84E-07	2.12E-06	4.15E-07	6.01E-06	9.21E-07	0	5.86E-06
7.15E-06	3.48E-06	2.00E-05	3.02E-06	3.21E-06	1.25E-06	1.30E-06	1.26E-05	5.61E-07	8.76E-08	5.64E-07	6.55E-07	5.15E-07	2.15E-06	8.79E-07	0	0.000154284	1.91E-07	7.41E-07	2.82E-07	3.72E-07	7.54E-07	7.17E-05	2.20E-06	1.53E-06	6.65E-07	4.00E-06	0.000163743	3.34E-06	3.61E-06	4.03E-05	6.08E-06	3.83E-06	9.67E-07	2.58E-07	1.46E-06	8.08E-07	5.89E-07	1.51E-06	4.18E-07	2.59E-07	1.17E-06	2.93E-06	8.34E-07	2.44E-06	2.85E-07	9.34E-06	1.52E-06	5.85E-08	1.04E-05
9.77E-07	1.42E-06	1.90E-06	1.83E-06	1.56E-06	1.38E-07	7.98E-07	4.25E-06	2.01E-07	9.73E-08	5.91E-07	5.63E-07	2.52E-07	8.03E-07	2.47E-07	0	3.94E-05	1.48E-07	4.58E-07	1.20E-07	1.79E-07	5.21E-07	9.71E-06	5.57E-07	6.13E-08	3.67E-07	8.90E-07	2.10E-05	4.64E-07	3.77E-07	8.20E-06	2.20E-06	2.28E-06	6.65E-08	1.79E-06	8.24E-07	9.94E-07	1.30E-07	7.32E-06	2.50E-06	1.31E-06	4.65E-06	7.15E-06	3.62E-06	4.66E-06	1.77E-06	1.54E-05	2.07E-06	0	1.70E-05
5.14E-07	1.60E-07	6.08E-07	7.85E-07	5.46E-07	2.47E-07	6.18E-07	1.45E-06	2.93E-07	6.48E-08	1.76E-07	2.94E-07	3.74E-07	2.86E-07	4.60E-07	0	1.06E-05	0	1.23E-07	2.83E-07	9.81E-08	8.33E-08	1.86E-06	2.43E-07	8.44E-08	3.66E-07	4.19E-07	2.43E-06	1.55E-07	9.49E-07	2.31E-06	5.20E-06	5.98E-06	2.62E-07	5.87E-06	6.17E-06	9.29E-06	4.44E-06	1.89E-05	2.59E-06	7.14E-06	8.06E-06	3.70E-06	1.77E-06	1.33E-06	1.21E-06	2.54E-06	5.68E-08	0	2.37E-06
6.97E-07	8.49E-07	1.71E-06	4.80E-07	3.22E-07	2.35E-07	4.44E-07	2.07E-06	3.18E-07	2.57E-07	0	3.02E-07	1.24E-07	7.32E-08	6.17E-08	0	1.47E-05	0	5.43E-07	2.56E-07	7.07E-08	8.32E-08	5.38E-06	2.05E-07	1.96E-07	4.30E-07	9.45E-07	2.42E-05	6.81E-07	1.44E-06	3.07E-05	1.61E-06	1.90E-06	1.62E-07	9.39E-07	5.97E-07	5.51E-07	2.24E-07	3.26E-06	1.14E-06	6.59E-07	2.23E-06	3.13E-06	2.80E-06	3.70E-06	1.57E-06	1.62E-05	2.19E-06	4.42E-08	2.05E-05
3.05E-07	5.67E-07	5.00E-07	7.69E-08	3.61E-07	1.22E-07	0	1.51E-06	0	0	6.39E-08	4.54E-08	3.92E-07	1.07E-07	1.25E-07	9.24E-08	8.11E-06	0	1.22E-07	4.05E-07	0	0	1.92E-06	3.56E-07	0	2.93E-07	4.96E-07	4.47E-06	6.63E-07	8.21E-07	5.84E-06	4.87E-07	7.41E-07	4.27E-07	1.25E-06	3.91E-07	6.70E-08	0	4.58E-06	1.32E-06	9.24E-07	3.90E-06	4.11E-06	2.81E-06	3.61E-06	2.12E-06	9.87E-06	1.22E-06	0	1.17E-05
7.09E-08	4.68E-07	1.11E-06	3.24E-06	2.46E-06	7.48E-07	7.31E-07	7.90E-07	1.01E-06	1.93E-07	5.28E-07	1.18E-06	4.66E-07	7.50E-07	6.46E-07	0	1.37E-06	1.37E-07	6.12E-07	0	1.01E-07	6.40E-07	5.69E-07	1.67E-07	6.72E-08	9.43E-08	1.05E-07	2.89E-07	0	6.38E-08	1.55E-07	6.25E-07	2.29E-07	4.74E-08	1.12E-06	1.94E-07	1.67E-07	9.27E-08	2.83E-07	5.88E-08	1.88E-07	1.21E-07	1.11E-07	0	0	0	8.35E-08	0	2.65E-07	3.50E-07
5.44E-08	0	1.51E-07	4.17E-07	1.19E-06	4.29E-07	2.49E-07	4.87E-07	3.24E-07	9.15E-08	3.36E-07	2.19E-07	0	2.08E-07	1.35E-07	0	2.33E-07	0	2.07E-07	4.29E-08	0	1.19E-07	0	6.31E-08	0	0	0	6.38E-08	0	0	0	4.85E-08	6.48E-08	1.04E-07	1.08E-06	3.25E-07	0	0	5.55E-07	4.79E-07	0	0	5.24E-07	0	0	0	0	0	4.02E-08	8.72E-08
0	0	1.94E-07	4.39E-07	3.30E-07	2.23E-07	1.28E-07	1.54E-07	2.16E-07	0	1.53E-07	9.25E-08	3.01E-07	1.29E-07	2.47E-07	0	4.46E-08	0	0	7.68E-07	1.07E-07	1.79E-07	0	3.17E-07	0	0	0	0	0	0	1.07E-07	0	5.95E-08	0	5.29E-08	0	0	0	0	0	3.36E-08	0	0	0	0	0	5.19E-08	0	2.44E-07	1.54E-07
4.60E-08	0	1.35E-07	5.85E-08	0	5.94E-08	6.76E-07	0	0	3.20E-08	9.41E-08	0	2.07E-06	0	0	0	1.71E-07	0	1.55E-07	2.88E-06	0	3.74E-08	0	0	5.01E-08	9.46E-08	1.76E-07	0	3.30E-08	1.67E-07	1.68E-07	1.04E-07	0	0	5.68E-08	0	0	0	5.61E-08	1.15E-07	2.65E-08	0	0	1.32E-07	0	0	5.32E-08	0	2.89E-07	0
5.60E-08	2.95E-07	3.66E-07	8.17E-07	4.90E-07	3.91E-07	1.52E-07	5.18E-07	4.34E-07	0	1.43E-07	4.03E-07	4.51E-08	3.20E-07	2.39E-07	0	6.06E-07	1.31E-07	7.03E-08	1.15E-07	5.35E-08	6.80E-08	5.69E-07	6.20E-08	0	9.83E-08	1.30E-07	7.10E-08	0	0	0	9.73E-07	5.27E-07	1.30E-07	3.24E-06	7.99E-07	5.60E-07	5.78E-07	9.06E-07	2.88E-07	0	0	8.77E-07	0	2.94E-07	0	3.73E-07	0	6.34E-08	1.34E-07
4.00E-08	0	1.66E-07	1.87E-07	1.59E-07	0	7.09E-08	1.62E-07	1.47E-07	1.02E-07	0	1.69E-07	7.36E-08	0	0	0	6.50E-08	1.04E-07	0	0	0	0	0	0	0	9.80E-08	9.01E-08	0	0	0	0	0	0	0	0	0	0	0	2.08E-07	0	0	0	0	0	0	0	2.19E-07	0	0	0
2.55E-07	2.47E-07	2.31E-07	7.88E-07	1.63E-07	0	3.62E-07	6.10E-07	5.46E-08	0	2.41E-07	1.07E-07	3.94E-07	0	1.23E-07	0	4.95E-07	1.93E-07	0	1.94E-07	0	1.38E-07	2.35E-07	0	8.87E-08	0	5.78E-08	1.85E-07	0	2.36E-07	3.11E-07	1.90E-06	1.33E-06	3.79E-07	1.43E-05	1.73E-06	1.36E-06	1.68E-06	5.58E-06	1.23E-06	8.72E-07	5.69E-07	2.63E-06	1.59E-07	3.67E-07	4.50E-08	4.32E-06	0	3.12E-07	1.87E-07
0	4.17E-08	8.12E-08	3.14E-07	4.62E-08	1.24E-07	2.09E-07	0	0	0	1.02E-07	0	4.11E-07	1.18E-07	1.81E-07	3.98E-08	1.06E-07	8.61E-08	0	7.00E-07	0	0	0	3.72E-08	0	4.06E-08	0	0	5.72E-08	3.92E-08	7.42E-08	0	2.26E-08	3.50E-08	0	0	0	0	1.28E-07	0	0	9.41E-08	0	0	0	0	0	0	4.33E-07	0
0	0	6.85E-08	3.38E-07	1.39E-07	0	5.04E-07	0	1.61E-07	2.56E-07	8.00E-08	5.01E-08	1.54E-06	0	4.90E-08	0	0	1.10E-07	0	3.65E-06	0	2.54E-07	1.50E-07	0	0	6.43E-08	0	1.20E-07	0	0	0	9.14E-08	0	0	1.49E-07	4.95E-08	0	0	0	1.11E-07	7.09E-08	3.76E-08	9.26E-08	0	0	0	0	0	2.76E-06	0
5.59E-07	1.03E-06	5.68E-07	1.09E-06	7.84E-07	5.37E-07	4.24E-07	6.67E-07	7.86E-07	1.70E-07	5.31E-07	6.28E-07	2.25E-07	1.89E-07	6.43E-08	0	2.78E-06	2.72E-07	5.04E-08	1.32E-06	1.50E-07	0	7.91E-07	5.78E-08	2.07E-07	2.58E-07	2.04E-07	8.31E-07	1.89E-07	2.65E-07	6.74E-07	9.88E-06	1.33E-05	2.00E-06	9.41E-05	1.31E-05	1.06E-05	1.17E-05	5.27E-05	9.59E-06	3.54E-06	5.06E-06	2.22E-05	3.66E-06	4.89E-06	1.91E-06	2.61E-05	1.40E-06	1.38E-06	6.07E-06
0	1.38E-07	2.05E-07	3.40E-07	4.52E-07	0	1.01E-07	1.80E-07	1.13E-07	0	0	8.33E-08	3.31E-07	7.13E-08	2.52E-07	0	9.84E-08	2.55E-07	5.73E-08	3.15E-07	1.74E-07	0	2.34E-07	8.69E-08	0	0	2.01E-07	8.37E-08	0	4.04E-08	6.35E-08	0	4.09E-08	0	1.39E-07	5.12E-08	0	6.61E-08	5.52E-08	0	5.34E-08	0	7.58E-08	0	0	0	0	0	3.95E-07	0
0	1.24E-07	1.95E-07	9.73E-08	0	0	9.57E-07	1.61E-07	1.06E-07	0	7.82E-08	0	1.46E-06	1.05E-07	0	0	8.72E-08	0	0	4.10E-06	5.11E-08	2.30E-07	6.60E-08	2.09E-07	0	3.90E-08	1.38E-07	5.34E-08	5.34E-08	4.70E-07	1.22E-07	2.54E-07	1.82E-07	1.06E-07	0	3.32E-07	0	9.83E-08	0	8.31E-08	2.75E-07	0	6.34E-08	0	0	0	1.82E-07	0	6.48E-06	1.02E-07
0	1.47E-07	1.46E-07	2.85E-07	1.98E-07	4.99E-08	4.94E-07	3.08E-07	0	3.84E-08	5.11E-08	1.55E-07	1.17E-06	2.30E-07	8.59E-08	3.51E-08	2.66E-07	2.54E-07	5.25E-08	2.51E-06	0	7.30E-08	0	0	0	5.12E-08	1.19E-07	1.47E-07	2.80E-07	3.55E-07	9.56E-08	2.33E-07	4.90E-08	5.25E-08	3.42E-07	6.80E-08	3.31E-07	0	3.29E-07	6.28E-08	6.77E-08	2.76E-08	6.42E-08	0	3.47E-08	0	1.26E-07	6.37E-08	3.02E-06	1.01E-07
4.78E-08	0	4.50E-08	1.18E-07	7.37E-07	2.05E-07	6.14E-08	3.05E-07	0	6.39E-08	9.47E-08	1.72E-07	1.61E-06	0	1.35E-07	0	5.18E-08	7.14E-08	5.39E-08	1.37E-06	8.61E-08	6.56E-08	5.40E-08	7.27E-08	0	1.43E-07	1.18E-07	1.07E-07	0	1.74E-07	0	1.67E-07	1.63E-07	0	2.53E-07	0	1.34E-07	3.38E-07	0	1.88E-07	0	0	0	0	0	0	1.19E-07	4.83E-08	1.15E-06	7.28E-08
0	0	0	3.69E-07	5.26E-07	0	3.67E-08	2.71E-07	2.08E-07	1.08E-07	2.73E-07	1.08E-07	3.92E-07	1.24E-07	1.25E-07	0	1.06E-07	0	5.22E-08	8.32E-07	5.36E-08	1.41E-07	6.06E-08	2.67E-07	0	0	0	8.86E-08	0	3.55E-08	0	1.15E-07	7.70E-08	7.24E-08	8.41E-08	3.87E-07	2.19E-07	0	3.30E-07	0	4.47E-08	3.63E-08	1.13E-07	0	0	0	1.11E-07	0	1.28E-06	4.65E-08
5.67E-08	0	0	5.29E-08	1.12E-07	0	0	1.10E-07	1.15E-07	1.29E-07	7.69E-08	5.79E-08	0	0	0	0	1.04E-07	0	0	1.39E-07	3.84E-08	0	4.00E-07	0	8.03E-08	5.69E-08	1.02E-07	7.32E-08	0	1.24E-07	2.20E-07	7.34E-08	3.21E-07	2.36E-07	1.04E-06	2.03E-07	0	4.48E-08	2.18E-07	2.25E-07	0	4.86E-08	2.03E-07	7.35E-08	0	1.62E-07	3.46E-08	3.38E-07	9.29E-07	1.10E-07
8.72E-07	6.72E-07	1.52E-06	5.34E-07	3.77E-07	1.46E-07	2.70E-07	1.49E-06	9.13E-08	0	1.01E-07	0	7.42E-08	4.10E-07	1.34E-07	1.88E-07	7.11E-06	9.07E-08	2.73E-07	9.06E-08	0	4.15E-08	3.35E-06	2.36E-07	0	3.98E-07	3.12E-07	5.04E-06	3.79E-07	8.33E-07	1.87E-06	1.38E-06	7.69E-07	6.19E-07	2.12E-06	9.49E-07	3.11E-07	3.94E-07	8.58E-07	5.52E-07	3.75E-07	6.45E-07	8.60E-06	2.14E-06	5.22E-06	1.97E-06	1.82E-05	1.86E-06	1.56E-06	2.05E-06
5.40E-08	2.11E-07	5.90E-08	1.27E-07	2.68E-07	0	1.70E-07	0	0	0	0	0	3.07E-07	0	0	0	4.84E-07	5.77E-08	0	7.16E-07	4.39E-08	0	5.94E-08	0	2.19E-07	0	3.40E-08	0	0	5.12E-08	0	5.55E-08	5.71E-08	4.84E-08	6.04E-07	5.73E-08	0	9.99E-08	0	0	0	0	0	0	2.35E-07	0	1.04E-07	0	2.09E-06	5.74E-08
0	0	1.61E-07	2.54E-07	1.55E-07	0	1.06E-07	1.83E-07	1.69E-07	4.49E-08	2.39E-07	8.14E-08	4.37E-07	0	5.50E-08	3.53E-08	2.29E-07	0	3.54E-08	2.73E-07	0	8.36E-08	0	0	0	0	0	1.78E-07	1.03E-07	0	0	8.46E-08	3.75E-07	0	4.41E-07	7.35E-08	2.28E-07	1.63E-07	1.54E-07	0	6.17E-08	3.92E-08	3.54E-08	0	1.56E-07	0	4.23E-07	3.37E-08	1.35E-06	6.82E-08
3.04E-07	2.44E-07	1.56E-06	6.54E-07	3.84E-07	1.87E-07	4.00E-07	1.31E-06	0	0	0	5.07E-08	5.47E-08	2.27E-07	1.46E-07	0	7.14E-06	0	1.25E-07	2.84E-07	0	2.46E-07	2.19E-06	1.91E-07	4.37E-07	2.29E-07	4.03E-07	3.76E-06	6.45E-07	4.94E-07	2.72E-06	1.18E-06	2.83E-07	9.44E-07	2.18E-06	4.91E-07	5.59E-07	3.73E-07	1.08E-06	1.51E-06	4.62E-07	7.50E-07	1.20E-05	1.98E-06	7.36E-06	1.74E-06	4.21E-05	2.76E-06	7.17E-07	7.41E-06
0	0	1.87E-07	0	0	1.29E-07	0	0	0	0	0	0	0	6.29E-08	8.83E-08	0	5.39E-07	0	0	0	6.41E-08	0	4.94E-07	5.21E-08	0	6.11E-08	9.78E-08	4.12E-07	6.53E-08	2.65E-07	1.12E-07	0	1.54E-07	2.46E-07	1.49E-07	0	0	0	4.56E-07	0	0	0	2.22E-07	9.75E-08	1.67E-07	0	1.11E-06	2.33E-07	4.84E-07	7.94E-08
1.78E-07	9.22E-08	2.09E-07	2.05E-07	0	4.09E-08	0	9.53E-08	5.86E-08	0	0	8.98E-08	1.79E-07	0	0	0	4.86E-07	7.74E-08	0	7.61E-08	0	0	4.30E-07	1.46E-07	0	8.00E-08	6.05E-08	7.33E-07	3.77E-07	4.34E-07	6.08E-07	4.04E-07	5.44E-07	2.12E-07	2.39E-06	4.42E-07	5.78E-07	3.44E-07	9.78E-07	5.22E-07	3.07E-07	1.29E-07	1.52E-06	5.74E-07	2.01E-07	3.27E-07	1.10E-06	1.99E-07	1.73E-06	6.25E-07
0	0	1.46E-07	2.90E-07	2.72E-07	0	5.53E-07	2.01E-07	1.48E-07	7.49E-08	0	0	1.15E-06	3.69E-07	1.33E-07	4.13E-08	5.06E-07	0	0	1.33E-06	0	2.20E-07	3.54E-07	1.07E-07	2.61E-07	1.19E-07	0	3.49E-07	4.50E-07	6.64E-07	6.51E-07	4.38E-07	4.74E-07	2.38E-07	2.95E-06	6.47E-07	9.74E-07	1.32E-07	8.27E-07	6.31E-07	9.87E-08	2.20E-07	2.35E-06	2.10E-07	8.92E-07	1.09E-07	1.28E-06	1.13E-07	1.32E-05	7.99E-07
0	7.92E-08	2.37E-07	0	1.38E-07	0	0	0	4.57E-08	0	0	0	0	0	7.86E-08	0	1.35E-07	0	5.88E-08	0	0	4.89E-08	3.80E-07	2.79E-07	7.89E-08	4.23E-07	2.91E-07	1.03E-06	4.99E-07	9.80E-07	1.08E-06	2.60E-07	5.45E-07	3.76E-07	3.65E-06	3.27E-07	4.11E-07	1.32E-07	2.48E-06	1.13E-06	1.54E-07	8.11E-07	4.21E-06	3.98E-07	1.69E-06	1.08E-07	4.81E-06	1.35E-07	2.90E-05	9.54E-07
4.70E-07	5.42E-06	4.20E-06	7.04E-06	4.01E-06	3.41E-06	2.02E-05	1.34E-05	5.03E-06	4.47E-06	4.00E-06	7.85E-06	4.06E-05	3.65E-06	1.17E-05	1.11E-05	6.53E-06	7.56E-06	7.12E-06	0.000130444	7.46E-06	5.62E-05	4.97E-06	1.80E-05	3.37E-05	7.29E-05	9.80E-06	4.18E-06	1.30E-05	4.11E-05	9.64E-06	1.48E-06	7.04E-07	2.91E-07	5.75E-07	2.72E-07	3.94E-07	7.15E-07	3.73E-07	5.66E-08	2.19E-07	1.26E-07	0	7.28E-08	0	1.60E-07	5.97E-08	1.54E-07	1.99E-06	1.48E-07
7.00E-07	5.35E-06	5.39E-06	1.07E-05	5.42E-06	2.18E-06	2.20E-05	1.11E-05	2.25E-06	3.65E-06	2.60E-06	1.81E-06	3.43E-05	3.24E-06	3.64E-06	9.73E-06	7.15E-06	3.91E-06	3.52E-06	0.000279097	1.26E-05	0.000154924	1.22E-05	1.88E-05	6.05E-05	0.000254112	2.73E-05	1.06E-05	3.84E-05	0.000165924	2.66E-05	1.52E-06	6.30E-07	9.79E-08	0	5.23E-07	4.20E-07	3.08E-07	2.42E-07	1.76E-07	2.72E-07	9.74E-08	1.06E-07	1.49E-07	0	0	9.45E-08	0	1.27E-06	6.82E-07
1.71E-07	1.35E-07	1.92E-07	1.72E-07	6.98E-08	1.07E-07	2.01E-06	1.77E-07	1.19E-07	0	1.95E-07	1.52E-07	2.09E-06	1.06E-07	9.37E-08	2.39E-07	3.76E-07	0	1.85E-07	6.44E-06	0	1.02E-06	9.22E-07	4.04E-07	5.47E-07	3.36E-06	5.10E-07	9.50E-07	6.70E-07	3.89E-06	1.98E-06	9.90E-07	1.38E-06	2.03E-07	1.25E-07	6.66E-07	2.39E-07	1.75E-07	1.70E-07	0	3.02E-07	2.53E-07	0	0	0	6.63E-08	2.82E-07	5.32E-08	2.59E-06	3.26E-07
1.80E-07	1.24E-06	4.21E-07	2.88E-06	1.05E-06	3.17E-07	6.77E-06	5.97E-07	1.29E-07	7.53E-07	6.01E-07	2.11E-07	2.70E-05	3.50E-07	2.55E-07	7.00E-07	6.29E-07	5.19E-07	6.22E-08	6.34E-05	6.61E-07	3.68E-06	1.83E-06	9.71E-07	6.66E-07	3.71E-06	8.15E-07	1.81E-06	1.35E-06	7.32E-06	3.29E-06	2.09E-06	1.67E-06	4.37E-07	3.92E-07	1.20E-06	8.02E-07	8.00E-07	8.65E-07	1.39E-07	4.29E-07	6.88E-07	2.78E-07	6.66E-08	1.01E-07	2.74E-07	5.09E-07	5.37E-08	1.15E-06	4.99E-07
2.16E-07	1.23E-06	1.79E-06	2.31E-06	1.43E-06	9.60E-07	5.16E-06	2.20E-06	6.41E-07	5.66E-07	5.60E-07	6.43E-07	7.66E-06	6.68E-07	4.50E-07	6.41E-07	2.60E-06	6.27E-07	4.53E-07	2.50E-05	1.51E-06	6.09E-06	4.85E-06	3.72E-06	4.56E-06	0.000123341	7.02E-06	6.17E-06	1.22E-05	0.0001993	1.05E-05	1.88E-06	1.59E-06	8.53E-07	5.43E-07	1.62E-06	2.42E-07	5.96E-07	3.87E-07	0	1.16E-06	3.85E-07	2.50E-07	2.33E-07	2.50E-07	5.14E-08	6.37E-08	0	1.20E-06	1.40E-07
5.70E-08	1.28E-06	6.75E-07	1.25E-06	4.92E-07	3.09E-07	4.79E-06	1.17E-06	3.53E-07	3.61E-07	1.54E-07	4.35E-07	6.80E-06	4.33E-07	2.70E-07	9.43E-07	1.44E-06	5.29E-07	6.75E-07	1.47E-05	3.05E-07	3.10E-06	2.01E-06	1.06E-06	2.35E-06	1.98E-05	2.55E-06	2.01E-06	3.79E-06	3.37E-05	4.88E-06	3.25E-06	1.82E-06	1.31E-06	1.02E-06	2.26E-06	9.21E-07	1.91E-06	1.21E-06	4.52E-07	8.11E-07	4.05E-07	1.83E-07	0	1.33E-07	6.49E-08	4.48E-07	0	7.47E-06	7.64E-07
0	5.40E-07	2.03E-07	1.09E-07	1.65E-07	0	1.47E-06	0	0	6.57E-08	0	8.78E-08	3.81E-06	3.81E-08	0	1.54E-07	2.84E-07	0	0	6.90E-06	0	3.94E-07	2.12E-07	1.14E-07	1.22E-07	1.17E-06	5.55E-07	3.73E-07	9.51E-07	2.54E-06	1.15E-06	5.38E-07	6.05E-07	4.94E-07	1.64E-07	6.37E-07	1.76E-07	6.72E-07	2.73E-07	1.70E-07	5.20E-08	3.48E-07	1.11E-07	9.69E-08	4.51E-08	0	1.87E-07	0	7.21E-06	1.43E-07
0	6.88E-08	1.62E-07	9.63E-08	0	0	2.06E-06	0	7.91E-08	1.54E-07	1.33E-07	0	3.51E-06	0	0	0	1.65E-07	4.88E-08	1.55E-07	5.22E-06	0	4.08E-07	9.50E-07	4.74E-08	1.72E-07	1.01E-06	7.05E-07	1.78E-07	9.27E-07	3.79E-06	1.95E-06	8.00E-07	9.10E-07	1.08E-06	1.79E-07	1.31E-06	3.30E-07	7.41E-07	5.71E-07	2.50E-07	8.58E-07	7.48E-07	3.05E-07	4.58E-07	2.55E-07	2.23E-07	1.01E-07	7.14E-08	1.07E-05	2.83E-07
3.63E-08	0	0	2.39E-07	0	0	3.69E-07	3.75E-08	0	9.74E-08	4.41E-08	1.23E-07	1.63E-06	0	0	0	2.15E-07	0	0	2.19E-06	0	1.45E-07	2.50E-07	1.88E-07	5.79E-08	3.50E-07	1.12E-07	3.14E-07	2.56E-07	8.29E-07	5.80E-07	5.79E-08	1.50E-07	0	3.81E-07	5.79E-07	1.19E-07	7.81E-08	3.80E-07	1.87E-07	1.46E-07	3.53E-07	2.25E-07	2.50E-07	5.55E-08	1.36E-07	2.05E-07	2.20E-07	5.30E-05	5.64E-08
1.76E-07	5.46E-07	5.26E-07	9.52E-07	4.16E-07	1.16E-07	2.86E-06	1.01E-06	1.17E-07	1.53E-07	2.93E-07	3.16E-07	2.85E-06	1.22E-07	2.00E-07	6.21E-07	1.23E-06	0	1.81E-07	6.20E-06	2.75E-07	1.43E-06	2.32E-06	1.16E-06	1.75E-06	1.43E-05	4.34E-06	3.44E-06	4.53E-06	3.05E-05	1.22E-05	4.10E-06	1.25E-06	8.08E-07	1.03E-06	1.48E-06	9.20E-07	1.94E-06	1.13E-06	2.10E-07	1.09E-06	1.09E-06	3.63E-07	0	1.97E-07	4.26E-08	4.13E-07	9.36E-08	7.69E-06	3.28E-07
0	0	1.15E-07	1.96E-07	2.88E-08	2.62E-07	5.12E-07	1.07E-07	9.08E-08	8.25E-08	6.34E-08	0	4.90E-07	1.77E-07	0	0	3.68E-07	0	0	1.14E-06	1.13E-07	0	2.13E-07	1.40E-07	9.79E-08	1.31E-06	5.80E-07	5.85E-07	8.40E-07	4.18E-06	1.22E-06	1.09E-06	7.20E-07	3.20E-07	7.46E-07	1.21E-06	6.38E-07	4.32E-07	6.44E-07	1.07E-07	1.09E-06	1.24E-06	3.74E-07	2.11E-07	5.72E-08	6.96E-08	3.67E-07	1.32E-07	2.12E-05	4.68E-08
0	0	0	1.02E-07	1.14E-07	0	0	3.81E-08	0	0	0	0	0	0	1.22E-07	6.77E-08	0	0	7.19E-08	0	0	6.23E-07	0	1.24E-07	0	0	0	0	0	3.46E-07	0	0	0	0	0	0	0	0	0	0	0	0	0	0	0	0	0	0	0	0
0	3.87E-08	0	0	1.38E-07	9.74E-08	0	2.85E-07	3.45E-07	1.34E-07	1.33E-07	0	0	0	1.77E-07	1.27E-07	1.21E-07	0	1.56E-07	6.24E-07	2.85E-07	1.73E-06	4.55E-08	4.14E-07	4.15E-07	2.74E-07	7.62E-08	0	7.99E-08	3.01E-07	0	0	0	0	0	0	0	3.59E-08	0	0	0	0	0	0	0	0	0	0	0	0
0	0	0	1.10E-07	2.44E-07	1.26E-07	0	8.62E-07	2.35E-07	5.95E-08	1.34E-07	4.64E-07	0	1.19E-07	1.69E-07	2.69E-07	2.66E-07	0	1.92E-07	2.26E-07	2.16E-07	2.10E-06	0	2.25E-07	3.34E-07	4.15E-07	8.22E-08	0	1.81E-07	1.44E-07	8.95E-08	0	0	0	0	0	0	0	0	0	0	0	0	0	0	0	0	0	0	0
0	3.43E-08	2.83E-07	2.68E-07	2.04E-07	0	0	7.55E-07	3.14E-07	2.82E-07	3.33E-07	3.74E-07	0	3.86E-07	9.81E-07	4.18E-07	1.99E-07	1.42E-07	4.73E-07	1.11E-06	4.06E-07	5.35E-06	3.54E-07	3.40E-07	9.17E-07	1.00E-06	9.59E-08	4.24E-08	1.92E-07	1.58E-07	1.39E-07	0	0	0	0	4.43E-08	0	0	0	0	0	0	0	0	0	0	0	0	0	0
0	0	4.61E-07	3.48E-07	1.97E-07	1.71E-07	3.73E-07	6.91E-07	6.82E-07	1.77E-07	5.03E-07	8.32E-08	5.76E-08	3.20E-07	8.09E-07	7.43E-07	1.56E-07	5.71E-07	6.08E-07	1.71E-06	3.25E-06	4.39E-06	2.91E-07	1.21E-06	2.21E-06	1.25E-06	0	1.25E-07	1.92E-07	4.09E-07	3.44E-07	0	0	5.30E-08	0	0	0	0	0	0	0	0	0	5.44E-08	0	0	0	0	0	0
0	0	3.09E-07	1.90E-07	2.88E-07	6.51E-07	0	5.82E-07	6.14E-07	1.81E-07	8.69E-08	4.94E-07	0	4.69E-07	8.31E-07	7.62E-07	3.40E-07	3.03E-07	2.94E-07	1.32E-06	3.02E-06	5.38E-06	4.83E-08	2.69E-07	1.11E-06	1.42E-06	1.73E-07	0	1.54E-07	2.90E-07	1.47E-07	0	0	0	0	0	0	0	0	0	0	0	0	0	0	0	0	0	0	0
0	0	9.10E-08	6.33E-08	1.14E-07	0	0	0	1.35E-07	1.37E-07	1.73E-07	3.60E-07	0	0	3.30E-07	0	8.08E-08	0	1.12E-07	2.12E-07	7.97E-08	9.42E-07	0	1.44E-07	0	1.80E-07	0	0	7.48E-08	1.19E-07	1.67E-07	0	0	0	0	0	0	0	0	0	0	0	0	0	0	0	0	0	0	0
0	0	4.84E-07	2.35E-07	7.85E-07	6.95E-07	2.10E-07	2.35E-06	7.87E-07	7.00E-07	5.49E-07	1.45E-06	0	8.08E-07	1.52E-06	4.30E-07	7.38E-07	7.17E-07	1.56E-06	3.47E-06	2.09E-06	1.17E-05	1.41E-07	1.85E-06	2.88E-06	3.16E-06	4.49E-07	0	2.68E-07	8.78E-07	1.35E-07	7.36E-08	0	0	0	0	1.72E-07	0	1.14E-07	0	0	0	0	0	0	0	0	0	0	0
0	0	3.59E-07	1.18E-07	5.45E-07	4.62E-07	1.83E-07	1.64E-06	7.49E-07	2.33E-07	1.78E-07	4.67E-07	2.54E-07	1.34E-07	7.93E-07	2.86E-07	5.96E-07	2.32E-07	5.88E-07	4.33E-07	2.87E-07	4.79E-06	4.82E-07	1.00E-06	7.75E-07	2.01E-06	4.06E-07	1.26E-07	2.94E-07	9.42E-07	5.43E-07	2.48E-07	2.57E-07	4.84E-08	6.14E-08	1.25E-07	2.27E-07	1.62E-07	0	0	1.59E-07	0	0	0	5.10E-08	0	0	0	2.18E-07	0
0	0	2.30E-07	4.29E-07	2.11E-07	1.59E-07	0	1.35E-06	4.33E-07	2.18E-07	4.04E-08	5.96E-07	2.32E-07	7.44E-08	4.59E-07	2.68E-07	1.32E-07	3.79E-07	3.79E-07	1.20E-06	2.93E-07	3.10E-06	7.41E-08	3.79E-07	1.20E-06	8.33E-07	7.51E-08	7.59E-08	3.01E-07	5.26E-07	9.80E-08	0	1.21E-07	0	0	0	0	0	0	0	0	0	0	0	0	0	0	0	0	0
0	0	1.81E-07	9.28E-08	1.94E-07	2.61E-07	4.95E-08	2.01E-07	3.93E-08	4.03E-08	3.49E-08	2.47E-07	0	0	3.31E-07	3.45E-07	3.40E-07	8.81E-08	3.09E-07	9.65E-07	8.18E-06	2.41E-06	4.42E-08	4.40E-07	1.15E-06	1.14E-06	0	0	5.55E-08	2.04E-07	6.33E-08	0	0	0	0	0	0	0	0	0	0	0	0	0	0	0	0	0	0	0
0	0	1.57E-07	1.72E-07	2.18E-07	2.39E-07	0	2.25E-07	2.93E-07	9.40E-08	2.47E-07	3.19E-07	5.53E-08	4.66E-08	2.14E-07	1.45E-07	1.70E-07	1.90E-07	4.49E-07	1.01E-06	6.90E-06	2.54E-06	0	5.69E-07	1.37E-06	7.17E-07	0	0	0	3.29E-07	8.85E-08	0	0	0	0	0	0	0	0	0	0	0	0	0	0	0	0	0	0	0
0	9.76E-08	8.72E-07	8.27E-07	1.37E-06	1.11E-06	2.39E-07	2.55E-06	1.68E-06	6.61E-07	5.30E-07	2.10E-06	3.95E-07	3.78E-07	2.97E-06	1.28E-06	8.64E-07	1.02E-06	1.59E-06	6.16E-06	1.35E-06	1.57E-05	7.63E-07	2.38E-06	5.12E-06	2.93E-06	2.84E-07	3.63E-08	7.34E-07	3.07E-06	4.89E-07	0	0	0	7.67E-08	0	0	0	0	0	0	0	0	0	0	0	0	0	0	0
0	0	0	7.42E-08	6.57E-07	8.38E-08	0	1.75E-07	4.69E-07	1.43E-07	8.00E-08	5.60E-07	1.55E-07	1.13E-07	3.94E-07	1.16E-07	2.17E-07	2.24E-07	1.43E-07	1.70E-06	1.60E-06	3.13E-06	1.07E-07	7.85E-07	1.26E-06	1.29E-06	1.21E-07	0	1.15E-07	7.58E-07	2.34E-07	3.84E-08	0	0	0	0	0	0	0	0	0	0	0	0	0	0	0	0	0	0
2.06E-07	0	1.15E-06	7.24E-07	1.31E-06	6.47E-07	2.21E-07	2.29E-06	1.78E-06	8.70E-07	5.88E-06	1.93E-06	5.93E-07	3.60E-07	8.57E-06	1.90E-06	1.02E-06	6.63E-06	1.41E-06	4.85E-06	1.00E-05	1.60E-05	3.35E-07	2.76E-06	1.17E-05	4.05E-06	8.34E-07	1.64E-07	7.08E-07	1.71E-06	4.54E-07	0	0	0	0	0	0	0	0	0	0	0	0	0	0	0	0	0	0	0
0	3.95E-08	0	1.14E-07	0	1.68E-07	1.37E-07	4.12E-07	3.37E-08	0	0	8.52E-08	0	3.15E-07	2.55E-07	7.90E-08	1.03E-07	1.24E-07	9.85E-08	4.13E-07	5.24E-08	1.82E-06	3.54E-08	2.58E-07	5.59E-07	8.94E-07	4.89E-08	8.96E-08	9.17E-08	2.22E-07	2.68E-07	6.87E-08	0	0	0	5.76E-08	0	0	0	0	0	0	0	0	0	0	0	0	3.93E-08	0
0	2.48E-07	9.50E-07	5.38E-07	7.79E-07	4.12E-07	2.29E-07	1.36E-06	1.68E-06	5.31E-07	1.08E-06	8.85E-07	1.02E-07	7.43E-07	2.22E-06	7.61E-07	1.37E-06	5.62E-07	1.16E-06	5.11E-06	1.19E-06	1.12E-05	3.59E-07	2.33E-06	3.32E-06	4.69E-06	6.39E-07	3.25E-07	8.72E-07	1.69E-06	6.59E-07	1.48E-07	0	0	0	0	0	0	0	0	0	0	0	0	0	0	0	0	0	0
0	0	9.33E-08	3.88E-07	5.12E-07	2.06E-07	0	1.12E-06	1.53E-07	2.00E-07	4.74E-07	6.40E-07	0	4.78E-07	7.06E-07	4.92E-07	7.68E-07	9.03E-07	3.88E-07	3.01E-06	6.35E-07	6.71E-06	8.52E-08	1.63E-06	1.35E-06	2.95E-06	3.48E-07	0	1.67E-07	1.87E-06	5.19E-07	6.35E-08	0	0	0	0	1.24E-07	0	0	0	5.55E-08	0	0	0	0	0	0	0	0	0
0	0	2.19E-07	1.58E-07	6.31E-07	1.04E-07	0	1.23E-06	1.46E-06	2.71E-07	2.29E-06	6.70E-07	4.38E-08	2.75E-07	1.96E-06	9.11E-07	0	2.70E-06	8.02E-07	2.85E-06	3.09E-05	8.93E-06	0	1.08E-06	2.58E-05	2.67E-06	3.09E-07	1.27E-07	1.22E-06	5.85E-07	1.13E-07	0	0	0	0	0	0	0	0	0	0	0	0	0	0	0	0	0	0	0
3.10E-07	5.71E-07	4.82E-06	2.60E-06	7.14E-06	6.72E-06	1.99E-06	1.76E-05	9.20E-06	3.72E-06	6.53E-06	1.11E-05	1.20E-06	4.54E-06	1.53E-05	8.57E-06	6.00E-06	7.75E-06	1.15E-05	2.37E-05	7.58E-06	8.89E-05	3.94E-06	1.81E-05	2.41E-05	2.91E-05	5.42E-06	1.19E-06	6.81E-06	1.57E-05	3.89E-06	9.57E-08	1.79E-07	0	1.24E-07	2.83E-07	0	0	3.04E-07	1.65E-07	1.33E-07	0	0	0	0	4.21E-08	0	0	7.51E-08	0
1.85E-07	8.90E-08	1.13E-06	1.64E-07	7.17E-07	1.05E-06	0	1.73E-06	8.55E-07	1.55E-07	1.17E-07	1.29E-06	2.86E-07	1.61E-07	1.26E-06	9.64E-07	4.16E-07	6.75E-07	9.29E-07	2.81E-06	3.91E-07	7.55E-06	2.96E-07	1.37E-06	2.74E-06	2.54E-06	3.55E-08	0	2.45E-07	1.78E-06	5.83E-08	0	8.02E-08	0	0	0	0	0	0	0	0	0	0	0	0	0	0	0	0	0
0	3.60E-08	3.04E-07	2.78E-07	0	5.04E-07	0	7.05E-07	3.85E-07	0	5.71E-08	7.29E-08	1.23E-07	2.70E-07	7.94E-08	2.68E-07	1.24E-07	0	2.40E-07	8.68E-07	3.46E-07	3.47E-06	2.63E-07	4.25E-07	6.36E-07	3.74E-07	0	2.27E-07	6.65E-08	4.86E-07	9.43E-08	1.94E-07	3.80E-07	0	0	3.26E-08	4.75E-08	0	0	0	4.58E-08	0	0	0	0	0	0	0	3.61E-08	0
0	3.19E-07	1.98E-07	0	4.59E-07	3.32E-07	1.21E-07	1.19E-06	5.98E-07	2.90E-07	5.98E-07	6.99E-07	3.12E-07	5.07E-07	2.55E-06	1.01E-06	6.93E-07	1.09E-05	2.22E-07	2.12E-06	5.87E-06	8.33E-06	1.37E-07	2.25E-06	9.88E-06	2.54E-06	4.20E-07	0	2.07E-07	9.42E-07	1.21E-07	0	0	0	0	0	0	6.52E-08	0	0	0	0	0	0	0	0	0	0	0	0
0	0	3.59E-07	2.45E-07	5.44E-07	6.16E-07	2.66E-07	1.29E-06	3.90E-07	2.82E-07	4.87E-07	1.61E-06	1.94E-07	7.56E-07	1.61E-06	9.61E-07	2.15E-07	6.43E-07	8.95E-07	4.68E-06	2.54E-06	1.12E-05	3.72E-07	2.36E-06	3.83E-06	3.30E-06	2.40E-07	1.84E-07	6.46E-07	1.99E-06	4.23E-07	0	4.26E-08	0	4.84E-08	0	0	0	0	0	4.77E-08	6.91E-08	1.41E-07	0	0	0	0	0	0	0
0	6.98E-08	1.46E-07	1.28E-07	9.30E-07	9.50E-07	1.13E-07	1.60E-06	8.83E-07	3.67E-07	5.23E-07	8.73E-07	1.77E-07	4.96E-07	9.87E-07	9.22E-07	4.70E-07	5.91E-07	1.20E-06	4.63E-06	8.36E-06	1.04E-05	2.84E-07	1.52E-06	1.65E-05	2.71E-06	5.64E-07	1.54E-07	6.43E-07	1.54E-06	1.01E-07	0	0	8.61E-08	0	0	0	0	0	0	0	0	0	0	0	0	0	0	0	0
0	0	2.77E-07	1.76E-07	4.51E-07	1.44E-07	0	5.78E-07	3.49E-07	3.31E-07	3.73E-07	6.61E-07	1.25E-07	2.00E-07	6.27E-07	4.31E-07	1.71E-07	3.06E-07	8.04E-07	1.22E-06	5.49E-07	4.25E-06	2.19E-07	6.06E-07	2.89E-06	1.43E-06	0	6.71E-08	2.25E-07	8.49E-07	0	8.19E-08	0	0	0	0	0	0	0	0	0	0	0	0	0	0	0	0	0	0
0	0	1.71E-07	8.38E-08	2.64E-07	5.33E-08	0	1.36E-07	2.31E-07	0	0	1.19E-07	1.11E-07	0	0	0	2.43E-07	8.18E-08	0	1.36E-07	0	8.76E-07	0	0	1.07E-07	2.39E-07	4.48E-08	3.86E-08	0	2.40E-07	1.62E-07	0	4.71E-08	0	0	0	0	0	0	0	0	0	0	0	0	0	0	0	0	4.94E-08
0	8.49E-08	1.13E-07	2.68E-07	4.87E-07	1.42E-07	0	8.43E-07	5.33E-07	9.81E-08	3.70E-07	4.29E-07	0	2.22E-07	6.77E-07	1.16E-06	2.38E-07	1.40E-07	8.88E-07	1.22E-06	2.74E-06	7.52E-06	2.13E-07	4.00E-07	3.15E-06	1.44E-06	4.59E-08	1.22E-07	4.69E-07	1.02E-06	5.66E-08	6.70E-08	0	0	0	0	1.05E-07	0	0	0	0	0	0	0	0	0	0	0	0	0
0	0	1.89E-07	0	5.93E-08	2.25E-07	0	4.14E-07	1.91E-07	1.24E-07	3.48E-07	5.31E-07	2.29E-07	3.45E-07	3.22E-07	1.55E-07	2.12E-07	8.43E-08	0	1.03E-06	6.25E-07	3.19E-06	5.51E-08	3.49E-07	7.28E-07	1.13E-06	0	1.03E-07	3.19E-07	4.88E-07	3.18E-08	0	0	1.90E-07	0	4.85E-08	5.25E-08	0	0	0	0	0	0	0	0	0	0	0	0	0
0	0	0	1.26E-07	6.97E-08	1.41E-07	0	7.52E-07	8.75E-08	9.60E-08	0	1.53E-07	1.36E-07	2.67E-07	3.62E-07	6.39E-07	2.39E-07	3.68E-07	4.30E-07	1.02E-06	3.49E-07	2.56E-06	2.30E-07	3.55E-07	1.03E-06	5.41E-07	2.70E-07	0	3.86E-08	6.70E-07	4.51E-08	2.07E-07	3.62E-08	0	0	0	0	4.16E-08	0	0	6.32E-08	1.00E-07	0	0	0	3.69E-08	0	0	1.14E-07	0
0	0	0	3.67E-08	0	0	4.78E-08	3.41E-07	0	4.16E-08	0	0	0	1.14E-07	0	3.40E-08	2.47E-07	0	0	2.59E-07	0	2.16E-07	0	1.16E-07	3.00E-07	7.20E-08	3.84E-07	7.43E-07	0	4.78E-07	2.55E-07	1.40E-07	9.22E-08	0	7.32E-08	0	5.71E-08	2.31E-07	2.25E-07	0	4.54E-08	0	8.43E-08	0	0	0	0	0	1.20E-07	1.09E-07
0	0	0	0	0	0	0	1.77E-07	0	0	1.18E-07	0	1.02E-07	0	5.46E-08	1.22E-07	1.34E-07	0	0	2.30E-07	0	0	9.69E-08	0	0	0	1.50E-07	0	0	1.98E-07	2.58E-07	4.14E-08	5.43E-08	0	0	2.99E-07	1.08E-07	1.58E-07	4.11E-08	0	0	1.29E-07	8.47E-08	0	0	0	6.86E-08	0	0	0
0	3.54E-08	0	6.01E-08	5.59E-08	0	0	0	0	0	0	6.45E-08	5.51E-08	0	0	0	0	0	0	9.79E-08	0	1.56E-07	0	0	0	1.33E-07	4.21E-08	1.83E-07	0	1.22E-07	1.83E-07	9.61E-08	2.44E-07	0	1.18E-07	1.26E-07	1.85E-07	1.47E-07	1.29E-07	0	3.40E-08	4.49E-08	0	4.55E-08	0	0	0	0	1.17E-07	0
0	0	2.12E-07	0	2.68E-08	0	0	6.56E-08	1.33E-07	0	0	0	2.35E-07	0	0	0	2.93E-07	0	1.36E-07	1.26E-07	0	3.88E-07	2.64E-07	1.26E-07	0	3.06E-07	4.29E-08	5.47E-07	0	2.54E-07	3.83E-07	2.26E-07	2.79E-07	0	1.59E-07	1.07E-07	1.39E-07	1.30E-07	0	1.67E-07	2.65E-07	1.47E-07	0	7.74E-08	5.06E-08	3.04E-07	9.22E-08	8.92E-08	0	1.49E-07
0	0	0	0	0	0	0	0	1.86E-07	0	0	0	0	0	0	0	0	0	0	1.11E-07	0	0	0	0	1.85E-07	0	0	1.05E-07	0	8.98E-08	4.99E-08	0	0	0	5.25E-08	6.78E-08	0	3.23E-07	0	6.23E-08	0	5.67E-08	0	0	0	0	7.80E-08	0	2.33E-07	0
4.56E-08	0	1.05E-07	0	0	0	0	0	0	0	0	0	0	0	0	0	4.98E-08	0	0	0	0	0	0	0	0	0	0	0	0	1.90E-07	0	9.27E-08	0	0	0	0	9.65E-08	0	0	7.74E-08	7.86E-08	0	0	0	0	0	0	0	0	3.92E-08
0	0	0	0	0	0	0	0	0	0	0	1.08E-07	2.71E-07	0	0	0	4.98E-08	0	0	0	0	0	1.72E-07	0	0	1.80E-07	0	8.94E-08	0	2.50E-07	0	2.68E-07	1.01E-07	1.20E-07	0	2.16E-07	7.26E-08	4.32E-08	0	0	0	1.49E-07	6.57E-08	0	0	0	0	0	0	0
5.70E-08	4.48E-08	1.32E-07	2.03E-07	4.34E-08	1.06E-07	6.41E-08	5.59E-08	0	0	1.09E-07	9.29E-08	1.30E-07	0	0	0	2.77E-07	0	3.60E-08	1.48E-06	0	5.43E-08	8.03E-08	1.03E-07	4.92E-08	2.16E-07	1.93E-07	6.34E-07	1.75E-07	3.70E-07	6.85E-07	5.27E-07	5.96E-07	0	0	3.62E-07	4.10E-07	1.35E-07	4.10E-08	2.35E-07	1.39E-07	3.94E-07	1.72E-07	1.05E-07	9.08E-08	0	0	0	1.64E-07	6.89E-08
0	1.04E-07	0	0	0	0	0	0	0	0	0	0	0	0	0	0	0	3.30E-08	0	6.73E-08	0	6.80E-08	0	0	0	5.89E-08	0	1.61E-07	6.55E-08	1.93E-07	7.50E-08	1.10E-07	2.83E-07	1.56E-07	0	3.29E-07	5.13E-08	4.93E-08	2.39E-07	0	1.23E-07	1.26E-07	0	0	2.30E-07	5.80E-08	8.33E-08	0	0	6.52E-08
0	0	0	0	0	1.09E-07	4.61E-08	0	0	0	8.75E-08	0	1.24E-07	0	1.34E-07	0	7.27E-08	0	0	1.07E-07	0	0	0	6.76E-08	0	5.21E-08	1.83E-07	4.10E-08	0	9.72E-08	2.09E-07	5.10E-07	4.31E-08	0	0	8.42E-08	4.28E-08	6.92E-08	2.47E-07	1.31E-07	1.39E-07	1.66E-07	4.26E-08	0	0	1.25E-07	0	0	0	6.24E-08
0	0	0	4.44E-08	0	0	0	0	0	0	0	5.43E-08	0	0	0	0	0	0	0	0	0	0	0	0	0	0	0	8.87E-08	0	4.57E-08	8.88E-08	0	0	0	2.43E-07	9.68E-08	9.47E-08	2.60E-07	5.75E-08	0	1.36E-07	0	0	0	0	0	6.38E-08	0	1.84E-07	0
0	0	0	0	0	0	0	0	0	0	0	0	0	0	0	0	0	0	0	0	0	0	3.36E-08	0	0	0	0	4.06E-08	0	0	5.79E-08	0	0	0	6.43E-08	1.84E-07	0	0	5.24E-08	5.38E-08	7.78E-08	8.89E-08	1.53E-07	0	0	5.82E-08	0	4.43E-08	1.39E-06	8.23E-08
0	0	0	0	6.00E-08	0	0	0	0	0	0	0	9.52E-08	0	0	0	5.12E-08	0	8.25E-08	0	0	0	4.07E-08	0	0	0	4.32E-08	0	3.99E-08	1.41E-07	0	2.07E-07	1.06E-07	0	0	3.91E-07	0	0	0	0	1.35E-07	2.73E-07	0	0	0	0	0	0	0	5.45E-08
0	0	0	0	0	0	0	0	0	0	0	0	0	0	0	0	8.11E-08	0	0	0	0	0	8.98E-08	0	0	9.54E-08	6.98E-08	0	0	3.26E-08	0	4.12E-08	5.45E-08	0	0	1.66E-07	0	2.72E-08	0	0	1.39E-07	1.14E-07	0	0	0	7.50E-08	0	0	0	0
0	0	5.46E-08	0	0	4.14E-08	6.65E-08	0	0	0	0	0	0	0	0	0	0	0	0	0	0	0	0	0	0	0	0	0	7.66E-08	3.77E-08	0	3.17E-08	8.41E-08	0	2.08E-07	8.01E-08	2.06E-07	0	0	0	0	9.00E-08	1.22E-07	0	4.75E-08	0	9.64E-08	0	1.78E-06	1.85E-07
5.48E-08	0	0	0	0	0	1.61E-07	4.35E-08	0	0	0	1.06E-07	0	0	0	0	4.24E-08	0	0	0	0	0	8.68E-08	0	0	0	0	2.08E-07	0	1.47E-07	1.68E-07	6.89E-08	6.13E-08	1.05E-07	1.00E-07	4.03E-07	8.19E-08	1.45E-07	3.04E-07	7.83E-08	2.12E-07	1.68E-07	2.22E-07	2.11E-07	6.26E-08	9.87E-08	2.87E-07	1.23E-07	1.65E-06	1.98E-07
0	0	0	0	0	0	0	0	0	0	0	0	0	7.54E-08	0	0	0	0	0	0	0	0	0	0	0	0	0	5.19E-08	8.16E-08	0	1.58E-07	2.80E-07	1.31E-07	4.52E-08	4.63E-08	2.52E-07	3.52E-08	0	1.14E-07	7.03E-08	1.09E-07	5.80E-08	5.24E-08	4.78E-08	1.06E-07	3.85E-08	4.21E-08	5.25E-08	6.74E-08	0
0	0	0	0	0	0	0	0	0	0	0	0	0	0	0	0	0	0	0	0	0	0	1.13E-07	0	0	1.18E-07	0	0	0	2.92E-07	8.11E-08	1.76E-07	0	1.14E-07	1.46E-07	3.87E-07	1.69E-07	3.45E-07	3.73E-07	7.52E-08	0	2.68E-07	6.90E-07	1.44E-07	3.21E-07	7.78E-08	6.85E-07	1.05E-07	7.32E-06	7.87E-07
0	0	0	0	0	0	0	0	0	0	0	0	0	0	0	0	0	0	0	0	0	0	0	0	0	3.34E-08	0	0	4.08E-08	0	4.01E-08	0	1.77E-07	0	0	2.60E-07	0	4.88E-08	0	8.97E-08	0	8.18E-08	1.15E-07	5.16E-08	4.77E-08	6.74E-08	0	0	1.07E-07	0
0	0	0	0	0	0	0	0	0	0	0	0	0	0	2.93E-08	0	0	0	0	0	0	0	0	0	0	0	0	0	0	1.80E-07	6.15E-08	0	9.32E-08	5.42E-08	6.29E-07	0	1.11E-07	0	1.80E-07	1.18E-07	0	5.88E-08	1.47E-06	3.04E-07	7.92E-07	2.41E-07	1.38E-06	0	1.64E-05	1.60E-06
0	0	0	0	0	0	1.33E-07	0	0	0	0	0	0	4.35E-08	0	0	3.50E-08	0	0	0	0	0	0	0	0	0	0	0	1.42E-07	0	7.49E-08	4.37E-08	9.05E-08	1.52E-07	0	2.97E-07	0	1.12E-07	0	6.49E-08	0	1.53E-07	0	1.42E-07	9.20E-08	5.75E-08	0	7.42E-08	3.58E-07	5.50E-08
0	0	0	0	9.25E-08	0	0	0	0	0	0	0	8.09E-08	0	0	0	0	0	0	1.07E-07	0	0	0	0	0	1.05E-07	0	9.18E-08	5.16E-08	5.19E-08	1.54E-07	2.70E-07	2.19E-07	1.59E-07	0	1.89E-07	0	1.32E-07	1.41E-07	9.16E-08	0	6.83E-08	5.99E-07	1.36E-07	4.91E-07	1.10E-07	8.39E-07	2.34E-07	9.50E-06	1.12E-06
3.36E-08	0	0	0	0	0	0	3.23E-08	0	0	0	4.96E-08	0	0	0	0	9.85E-08	0	0	0	0	0	0	0	3.93E-08	4.34E-08	7.07E-08	1.17E-07	0	3.95E-08	1.90E-07	0	2.55E-07	0	1.01E-07	1.39E-07	1.78E-07	1.85E-07	1.84E-07	5.73E-08	3.09E-07	4.26E-07	0	0	1.76E-07	1.89E-07	0	4.12E-08	3.52E-07	1.45E-07
4.00E-08	0	1.86E-07	0	0	0	0	3.81E-08	0	0	0	0	0	0	0	0	5.36E-08	0	0	3.56E-07	0	1.10E-07	0	0	3.95E-08	8.36E-08	2.04E-07	6.56E-07	1.43E-07	1.21E-07	2.58E-07	4.46E-08	1.10E-07	1.46E-07	2.12E-06	3.51E-07	9.27E-08	4.01E-08	6.02E-07	8.92E-07	1.64E-07	1.56E-07	3.30E-06	7.04E-07	1.54E-06	1.55E-07	3.83E-06	3.56E-07	4.15E-05	3.04E-06
0	0	0	0	0	0	0	0	0	0	0	0	0	0	0	0	5.99E-08	0	0	1.36E-07	0	0	7.90E-08	0	0	0	0	5.04E-08	5.75E-08	3.79E-08	1.01E-07	8.47E-08	0	0	0	2.11E-07	0	1.53E-07	1.45E-07	6.84E-08	8.94E-08	1.00E-07	6.04E-08	0	0	1.14E-07	0	9.70E-08	4.18E-07	1.58E-07
0	0	0	0	0	0	0	5.63E-08	0	0	0	0	0	0	0	0	0	0	0	0	0	0	5.73E-08	8.76E-08	0	5.85E-08	0	0	0	4.37E-08	1.06E-07	8.85E-08	5.48E-08	6.66E-08	0	5.24E-08	0	0	0	1.35E-07	1.81E-07	1.78E-07	3.19E-07	1.10E-07	4.94E-08	1.26E-07	7.19E-07	6.39E-08	5.34E-06	8.52E-07
0	0	0	1.06E-07	0	4.27E-08	8.24E-08	6.97E-08	0	0	0	0	0	0	0	0	3.98E-08	0	0	2.37E-07	0	0	3.39E-08	0	0	9.65E-08	4.45E-08	1.22E-07	0	3.35E-07	3.18E-07	4.18E-07	2.91E-07	1.85E-07	2.56E-07	6.80E-07	1.68E-07	3.65E-07	6.20E-07	1.42E-07	6.94E-07	7.92E-07	1.70E-07	4.48E-08	1.56E-07	1.48E-07	4.70E-08	5.37E-08	5.16E-08	0
0	0	1.71E-07	0	4.06E-08	3.46E-08	2.98E-07	7.56E-08	2.28E-07	0	0	0	1.06E-07	0	0	0	1.26E-07	0	0	2.22E-07	0	1.54E-07	1.22E-07	0	7.68E-08	0	1.14E-07	1.00E-07	4.09E-08	3.08E-07	1.05E-07	1.33E-07	1.36E-07	6.41E-08	7.56E-08	6.29E-07	2.05E-07	4.59E-07	3.24E-07	0	3.26E-07	3.92E-07	2.15E-07	4.70E-08	0	0	9.40E-08	0	6.66E-07	6.86E-08
0	0	5.80E-08	0	5.01E-08	0	0	0	0	0	0	3.95E-08	0	0	0	0	0	0	0	0	0	0	4.25E-08	0	4.66E-08	0	0	3.10E-08	0	0	1.96E-07	1.60E-07	3.56E-08	3.80E-08	8.75E-08	3.49E-07	0	2.78E-07	5.97E-07	1.73E-07	5.76E-07	3.03E-07	1.64E-07	1.78E-07	4.63E-08	2.00E-07	0	1.56E-07	9.01E-07	2.19E-07
0	0	0	0	0	0	0	0	0	0	0	0	0	0	0	0	1.14E-07	0	0	0	0	0	0	0	0	1.40E-07	0	5.10E-08	1.36E-07	1.49E-07	0	1.02E-07	0	0	9.19E-08	2.26E-07	0	0	3.25E-07	1.59E-07	1.55E-07	3.64E-07	9.50E-07	3.40E-07	9.98E-07	5.21E-07	1.28E-06	6.13E-07	1.20E-05	2.65E-06
0	0	0	0	0	0	0	0	0	0	0	0	0	0	0	0	4.79E-08	0	0	0	0	0	0	0	0	0	5.53E-08	0	4.75E-08	5.38E-08	1.29E-07	9.50E-08	1.60E-07	6.02E-08	4.39E-07	1.10E-07	1.11E-07	0	2.36E-07	5.51E-08	3.27E-07	4.37E-08	6.75E-07	2.83E-07	3.33E-07	2.00E-07	8.97E-07	7.42E-08	6.06E-06	1.54E-06
0	0	0	4.70E-08	0	0	0	0	0	0	0	0	0	0	0	0	5.97E-08	0	0	7.32E-08	0	0	4.10E-08	7.81E-08	0	9.76E-08	0	1.12E-07	3.62E-08	2.39E-07	2.46E-07	6.52E-08	1.72E-07	2.64E-07	0	8.23E-07	8.11E-08	3.55E-07	7.72E-07	3.56E-07	9.81E-07	6.47E-07	3.88E-07	3.57E-07	1.44E-07	5.83E-07	2.35E-07	2.25E-07	2.71E-06	4.80E-07
0	0	7.93E-08	0	0	0	0	3.62E-08	0	0	0	0	0	4.13E-08	0	0	0	0	0	1.75E-07	0	0	4.45E-08	0	0	0	0	3.44E-08	0	1.34E-07	4.21E-08	9.44E-08	1.19E-07	0	3.22E-07	3.01E-07	4.60E-08	0	3.73E-07	1.13E-07	0	1.57E-07	5.07E-07	2.97E-07	8.21E-08	2.55E-07	8.13E-07	4.59E-07	2.24E-06	5.49E-07
0	0	0	0	0	0	0	3.59E-08	0	0	0	0	7.38E-08	0	0	0	0	0	0	0	0	0	1.29E-07	0	0	0	0	8.22E-08	0	3.03E-08	7.80E-08	2.02E-07	1.56E-07	1.01E-07	1.07E-07	1.15E-07	7.09E-08	2.74E-07	5.13E-07	1.36E-07	1.74E-07	3.53E-07	2.25E-07	2.16E-07	4.67E-08	2.13E-07	1.36E-07	1.57E-07	1.19E-07	6.48E-08
0	8.75E-08	0	0	1.78E-07	0	1.53E-07	0	0	0	0	0	1.99E-07	4.98E-08	0	0	0	0	0	1.52E-07	0	0	7.70E-08	0	0	2.80E-07	5.24E-08	2.48E-07	3.81E-08	1.99E-07	2.90E-07	3.27E-07	5.45E-07	4.09E-07	2.01E-07	6.03E-07	4.13E-07	3.42E-07	6.84E-07	1.67E-07	7.18E-07	6.61E-07	3.33E-07	2.52E-07	9.61E-08	5.47E-07	5.00E-07	1.28E-07	5.89E-07	5.47E-08
0	0	0	0	5.44E-08	0	0	0	0	0	0	0	1.34E-07	0	0	0	7.29E-08	0	0	0	0	0	6.53E-08	3.80E-08	1.14E-07	5.02E-08	6.34E-08	4.26E-08	5.09E-08	0	7.72E-08	0	0	2.39E-07	2.39E-07	0	0	1.30E-07	2.06E-07	6.04E-07	7.74E-08	1.83E-07	9.64E-07	2.48E-07	1.24E-06	4.70E-08	1.40E-06	0	1.42E-05	1.77E-06
8.08E-08	0	0	3.96E-08	0	0	6.07E-08	0	0	0	7.36E-08	0	7.85E-08	0	0	0	6.45E-08	0	0	6.69E-08	3.53E-08	8.00E-08	2.20E-07	5.76E-08	0	1.98E-07	8.23E-08	5.68E-08	1.42E-07	1.87E-07	3.81E-07	4.63E-07	7.05E-07	7.78E-08	4.82E-07	5.39E-07	2.08E-07	5.50E-07	2.83E-07	0	2.76E-07	7.07E-07	6.26E-08	7.46E-08	1.78E-07	9.68E-08	1.91E-07	0	1.29E-06	4.79E-07
0	0	0	0	0	0	0	0	0	0	0	0	0	0	0	0	4.21E-08	0	0	2.28E-07	0	0	1.28E-07	0	0	0	0	7.95E-08	0	2.07E-07	1.04E-07	1.57E-07	5.01E-08	0	1.74E-07	8.35E-08	0	1.97E-07	1.86E-07	0	1.77E-07	4.69E-07	1.17E-06	4.64E-07	6.12E-07	3.19E-07	1.41E-06	2.64E-07	8.04E-06	1.51E-06
0	0	0	0	0	0	0	0	0	0	0	0	0	0	0	0	0	0	0	8.57E-08	0	4.79E-08	0	0	0	3.47E-08	0	4.49E-08	0	1.83E-07	3.97E-08	0	3.93E-08	2.25E-07	2.05E-07	4.67E-07	6.75E-08	4.01E-08	6.21E-07	3.25E-07	2.58E-07	4.56E-07	1.45E-06	1.31E-06	9.07E-07	4.79E-07	1.66E-06	6.96E-07	1.00E-05	2.31E-06
0	0	0	0	0	0	6.42E-08	0	0	0	0	0	0	0	0	0	7.44E-08	0	0	1.18E-07	0	0	4.27E-08	0	4.78E-08	0	0	6.48E-08	0	2.05E-07	1.43E-07	0	5.43E-08	0	8.95E-08	3.95E-07	2.58E-07	1.98E-07	1.77E-07	0	6.12E-07	1.57E-07	0	0	1.76E-07	2.06E-07	0	0	7.77E-07	2.56E-07
3.15E-08	1.19E-07	3.90E-07	2.05E-07	5.16E-07	6.25E-07	2.77E-07	2.13E-06	7.81E-07	1.19E-07	2.42E-07	1.39E-06	3.04E-07	7.40E-07	1.91E-06	4.69E-07	6.98E-07	1.76E-07	1.17E-06	1.17E-06	7.16E-07	5.88E-06	5.36E-07	1.05E-06	8.43E-07	1.82E-06	9.94E-07	3.90E-07	7.93E-07	1.82E-06	1.30E-06	1.24E-07	2.93E-07	0	0	1.47E-07	5.92E-08	0	6.46E-08	0	0	6.61E-08	7.18E-08	0	0	0	0	0	1.55E-07	0
0	0	8.81E-08	1.25E-07	1.95E-07	0	0	0	0	0	0	4.40E-07	1.02E-07	1.19E-07	6.34E-08	8.44E-08	3.74E-07	0	9.99E-08	1.69E-07	0	5.59E-07	2.11E-07	0	5.82E-08	5.16E-07	0	2.34E-07	5.85E-08	3.46E-07	4.47E-07	1.68E-07	8.21E-08	0	0	1.33E-07	1.34E-07	6.10E-08	1.12E-07	0	6.29E-08	4.58E-08	1.35E-07	0	3.63E-08	9.29E-08	0	0	1.10E-07	6.50E-08
0	0	0	0	3.40E-08	0	1.00E-07	8.50E-08	3.78E-08	0	0	0	0	0	0	5.85E-08	1.89E-07	0	3.86E-08	1.70E-07	0	4.33E-08	2.51E-07	0	9.07E-08	6.69E-08	0	1.38E-07	0	8.99E-08	0	1.18E-07	1.32E-07	0	0	0	0	5.45E-08	9.42E-08	6.73E-08	0	0	0	0	0	0	0	0	2.27E-07	0
0	0	0	0	0	0	0	0	0	0	0	0	0	0	0	0	0	0	0	4.74E-08	0	4.98E-07	0	0	0	1.10E-07	0	3.41E-07	1.28E-07	5.63E-07	2.30E-07	1.98E-07	0	0	0	0	7.17E-08	4.33E-08	0	0	0	0	0	5.01E-08	0	0	0	0	9.84E-08	0
0	0	6.28E-08	0	0	0	0	3.06E-07	9.98E-08	0	0	0	1.50E-07	0	0	0	6.91E-08	0	0	5.72E-07	0	8.41E-08	4.71E-08	0	4.70E-08	0	7.38E-08	1.00E-07	0	4.10E-07	4.50E-07	0	0	6.88E-08	0	0	0	1.36E-07	1.85E-07	0	0	7.60E-08	0	0	0	0	0	0	2.39E-07	7.55E-08
0	0	0	0	3.55E-08	0	0	0	0	0	0	0	0	0	0	0	3.45E-08	0	0	1.17E-07	0	0	0	0	0	1.00E-07	0	5.20E-08	0	8.17E-08	1.81E-07	1.27E-07	1.03E-07	0	0	2.44E-07	1.14E-07	2.40E-07	1.79E-07	1.22E-07	1.20E-07	2.50E-07	0	8.42E-08	5.12E-08	5.35E-08	0	0	1.91E-07	0
0	0	0	0	0	1.09E-07	1.40E-07	3.40E-07	5.35E-07	7.41E-08	0	2.45E-07	1.07E-07	0	3.51E-07	0	1.29E-07	0	5.16E-07	2.08E-07	1.32E-07	1.96E-06	1.30E-07	1.42E-07	3.25E-07	7.20E-07	6.82E-08	3.02E-07	1.64E-07	6.97E-07	5.48E-07	0	2.01E-07	4.57E-08	0	8.39E-08	3.54E-08	2.26E-07	0	0	1.29E-07	0	0	0	0	0	8.01E-08	0	8.55E-08	0
0	0	5.51E-08	0	0	0	0	0	0	0	0	0	0	0	0	0	7.61E-08	0	0	0	0	0	5.25E-08	0	0	2.01E-07	7.31E-08	3.95E-08	1.67E-07	1.34E-07	2.02E-07	5.18E-08	1.39E-07	5.66E-08	1.04E-07	3.35E-07	8.42E-08	1.19E-07	1.74E-07	3.91E-08	8.81E-08	1.10E-07	1.35E-07	2.44E-07	0	4.74E-08	0	0	1.99E-07	3.49E-08
0	0	0	0	0	0	0	0	0	0	0	0	1.20E-07	0	0	0	0	0	0	0	0	0	0	0	0	0	0	0	3.56E-08	1.26E-07	0	5.76E-08	1.04E-07	0	4.52E-08	1.06E-07	4.54E-08	0	4.60E-08	1.80E-07	0	8.98E-08	0	1.61E-07	5.21E-08	1.48E-07	4.50E-08	0	8.23E-08	0
0	7.99E-08	1.01E-07	0	0	0	0	1.07E-07	9.88E-08	2.00E-07	0	0	1.10E-07	0	0	0	1.99E-07	0	8.63E-08	5.58E-07	1.63E-07	1.04E-07	3.25E-08	0	0	1.33E-07	1.07E-07	4.64E-07	1.98E-07	4.02E-07	3.32E-07	7.62E-08	1.75E-07	0	8.17E-08	2.32E-07	1.77E-07	1.15E-07	1.12E-07	1.10E-07	1.98E-07	6.30E-08	0	0	1.04E-07	0	6.44E-08	0	4.11E-07	5.69E-08
0	0	0	0	0	0	9.25E-08	4.52E-08	0	0	0	0	0	0	0	0	1.42E-07	0	0	1.10E-07	0	5.69E-08	1.44E-07	0	4.19E-08	5.71E-08	6.45E-08	0	0	4.20E-08	7.50E-08	2.18E-07	2.32E-07	5.14E-08	0	2.86E-07	2.97E-07	4.18E-08	0	0	1.74E-07	6.13E-08	0	0	0	0	1.31E-07	0	4.00E-07	5.05E-08
0	1.22E-07	7.94E-08	0	7.05E-08	2.76E-07	2.77E-07	3.65E-07	8.83E-08	0	1.13E-07	1.05E-07	4.45E-07	2.92E-07	4.78E-08	2.72E-07	9.34E-07	1.09E-07	1.52E-07	1.12E-06	1.79E-07	1.38E-06	5.53E-07	4.07E-07	3.13E-07	4.44E-07	5.30E-07	8.87E-07	3.88E-08	1.19E-06	1.22E-06	7.20E-07	3.10E-07	1.03E-07	4.45E-07	3.66E-07	7.63E-07	1.02E-07	1.22E-07	1.71E-07	3.25E-07	1.86E-07	3.91E-08	0	1.84E-07	7.07E-08	1.14E-07	5.85E-08	3.71E-07	2.23E-07
0	0	0	9.28E-08	0	0	0	3.64E-08	0	0	0	0	3.77E-08	0	0	0	8.55E-08	0	0	1.32E-07	0	7.05E-08	1.28E-07	0	4.17E-08	4.07E-08	0	2.67E-08	0	1.31E-07	1.67E-07	6.03E-08	8.02E-08	1.06E-07	1.94E-07	4.23E-07	2.51E-07	4.42E-07	3.69E-07	9.50E-08	2.78E-07	9.42E-07	6.97E-08	9.45E-08	1.12E-07	1.13E-07	6.46E-08	0	1.49E-07	1.71E-07
3.68E-08	8.96E-08	6.51E-08	0	0	1.26E-07	1.91E-07	2.22E-07	2.13E-07	0	0	6.17E-08	4.19E-08	0	0	0	6.45E-08	0	0	2.89E-07	7.01E-08	0	1.17E-07	0	5.64E-08	1.25E-07	1.46E-07	1.09E-07	8.77E-08	4.08E-07	2.82E-07	2.98E-07	2.55E-07	8.55E-08	2.59E-07	2.43E-07	0	3.08E-07	3.19E-07	0	2.56E-07	5.36E-08	1.51E-07	0	4.83E-08	5.50E-08	2.28E-07	0	1.10E-06	9.29E-08
1.60E-07	7.72E-08	4.16E-07	0	4.18E-08	3.53E-07	6.21E-07	1.80E-06	5.37E-07	8.22E-08	3.41E-07	3.53E-07	1.90E-06	3.39E-07	8.24E-07	2.54E-07	1.03E-06	1.70E-07	0	1.52E-06	8.24E-08	3.59E-06	8.84E-07	6.99E-07	4.22E-07	1.47E-06	5.61E-07	1.31E-06	7.18E-07	2.76E-06	9.33E-07	7.60E-07	8.92E-07	1.12E-07	4.88E-08	5.85E-07	8.22E-07	3.92E-07	6.06E-07	4.69E-08	3.70E-07	2.85E-07	2.83E-07	0	1.32E-07	0	1.25E-07	0	4.03E-07	1.64E-07
0	6.75E-08	5.41E-08	0	1.88E-07	0	3.11E-07	3.26E-07	0	0	0	7.26E-08	7.88E-07	9.52E-08	0	7.82E-08	2.61E-07	0	0	6.98E-07	0	6.28E-07	6.52E-07	7.46E-08	1.24E-07	3.11E-07	2.49E-07	6.62E-07	6.48E-07	1.01E-06	6.92E-07	1.17E-06	1.14E-06	5.00E-08	1.55E-07	4.18E-07	7.47E-07	4.04E-07	2.83E-07	0	2.01E-07	5.28E-07	1.99E-07	4.79E-08	0	1.61E-07	1.29E-07	0	1.31E-06	4.62E-07
0	9.19E-08	8.12E-08	3.71E-08	1.77E-07	1.63E-07	1.15E-07	4.99E-08	0	0	0	0	3.51E-07	2.68E-07	9.78E-08	0	6.13E-07	0	1.60E-07	5.51E-07	0	1.74E-07	3.24E-07	0	3.11E-07	5.91E-07	6.55E-07	4.97E-07	8.36E-08	1.07E-06	1.21E-06	6.80E-07	1.31E-06	5.08E-07	2.47E-07	1.09E-06	9.06E-07	9.32E-07	3.54E-07	1.23E-07	7.81E-07	9.52E-07	4.35E-07	2.18E-07	8.46E-08	4.87E-08	6.04E-07	0	2.42E-06	5.18E-07
5.34E-08	0	1.23E-07	0	1.22E-07	3.74E-08	5.06E-07	4.10E-08	0	0	1.85E-07	2.09E-07	6.29E-07	1.49E-07	0	3.70E-08	6.23E-07	0	1.05E-07	1.02E-06	0	2.77E-07	1.83E-07	6.31E-08	5.34E-08	8.21E-07	2.39E-07	6.38E-07	1.42E-07	1.55E-06	7.01E-07	6.21E-07	9.41E-07	1.43E-07	8.42E-08	2.85E-07	3.06E-07	4.50E-07	5.78E-07	1.50E-07	5.93E-07	6.95E-07	2.43E-07	0	0	3.70E-08	4.26E-08	0	6.52E-07	2.33E-07
0	1.17E-07	0	0	0	5.26E-08	1.56E-07	1.14E-07	1.50E-07	8.68E-08	4.33E-08	9.95E-08	4.86E-08	0	5.81E-08	0	1.03E-07	0	4.15E-08	5.62E-07	0	3.66E-07	1.12E-07	2.98E-08	1.43E-07	1.03E-07	3.94E-07	3.71E-07	1.13E-07	3.04E-07	6.68E-07	8.86E-07	7.55E-07	1.39E-07	3.15E-07	5.80E-07	3.27E-07	1.02E-06	4.80E-07	4.58E-08	7.35E-07	3.95E-07	2.56E-07	1.63E-07	0	9.39E-08	5.26E-07	4.10E-08	1.18E-06	1.11E-06
0	0	0	6.27E-08	0	0	5.41E-08	0	0	0	0	0	0	0	0	0	2.16E-07	0	0	5.57E-08	0	0	4.60E-08	0	0	4.21E-08	4.19E-08	3.28E-07	0	2.03E-07	4.45E-08	3.60E-08	7.76E-08	8.00E-08	5.63E-07	1.63E-07	3.55E-07	0	1.79E-07	1.60E-07	1.81E-07	4.44E-08	8.95E-07	1.05E-07	7.86E-07	5.86E-08	1.62E-06	0	1.12E-05	1.82E-06
0	3.66E-08	0	0	0	0	0	0	0	0	0	0	0	0	0	0	0	0	0	0	0	0	0	4.58E-08	0	1.85E-07	0	1.46E-07	1.68E-07	0	1.10E-07	5.78E-08	1.08E-07	0	6.25E-07	3.89E-08	0	0	2.17E-07	1.13E-07	7.86E-08	1.02E-07	4.48E-07	1.19E-07	4.90E-07	0	1.31E-06	0	5.75E-06	4.61E-07
0	7.94E-08	0	4.85E-08	0	0	0	0	0	0	0	0	0	1.09E-07	1.02E-07	0	2.46E-07	0	0	0	0	0	5.22E-08	0	0	1.10E-07	0	1.04E-07	0	1.97E-07	9.19E-08	1.40E-07	0	0	5.54E-07	0	0	0	5.84E-08	4.80E-07	1.18E-07	2.61E-07	1.41E-06	1.73E-07	6.02E-07	5.35E-08	1.85E-06	9.86E-08	9.66E-06	9.95E-07
0	0	0	0	0	0	0	0	0	0	0	0	0	0	0	0	0	0	0	0	0	1.35E-07	0	0	1.31E-07	0	0	1.94E-07	0	1.21E-07	2.80E-08	2.47E-07	0	0	1.61E-07	2.73E-07	0	0	4.60E-08	0	8.23E-08	1.22E-07	2.38E-07	0	1.13E-07	6.44E-08	3.82E-07	0	2.61E-06	3.01E-07
0	7.05E-08	0	0	3.87E-08	0	1.72E-07	4.90E-08	0	0	0	0	0	0	1.20E-07	0	1.38E-07	0	0	0	4.10E-08	8.57E-08	0	0	0	1.35E-07	0	1.38E-07	1.63E-07	1.59E-07	6.76E-08	0	2.78E-07	0	0	8.89E-08	0	3.95E-08	0	0	0	1.93E-07	0	0	0	0	0	0	0	0
0	1.27E-07	7.72E-08	0	6.47E-08	0	1.77E-07	1.04E-07	0	0	0	6.95E-08	4.71E-07	1.21E-07	0	0	2.93E-07	0	8.04E-08	6.77E-07	0	2.38E-07	3.13E-07	0	6.83E-08	1.11E-07	9.31E-08	3.03E-07	1.76E-07	9.45E-07	6.32E-07	7.22E-08	2.63E-07	0	0	1.54E-07	3.04E-07	7.49E-08	4.31E-08	0	0	1.57E-07	0	0	0	3.57E-08	9.33E-08	0	1.27E-07	4.51E-08
0	0	0	0	6.92E-08	9.34E-08	0	7.47E-08	5.53E-08	0	0	0	0	1.35E-07	0	0	0	0	0	2.27E-07	4.79E-08	7.29E-08	1.86E-07	0	0	2.04E-07	0	1.71E-07	0	1.47E-07	5.99E-07	3.28E-07	1.22E-07	0	8.46E-08	3.17E-07	1.03E-07	3.30E-07	1.41E-07	0	5.62E-08	1.61E-07	0	0	0	7.60E-08	0	0	1.51E-07	0
0	5.19E-08	4.55E-08	6.15E-08	8.45E-08	0	1.81E-07	0	0	0	7.90E-08	4.66E-08	2.17E-07	0	0	0	0	6.31E-08	0	3.59E-07	0	0	2.94E-07	0	1.50E-07	2.40E-07	1.47E-07	1.96E-07	1.95E-07	6.93E-07	5.10E-07	3.64E-07	4.58E-07	4.90E-08	3.78E-08	4.37E-07	3.28E-07	3.51E-07	1.31E-07	2.05E-07	2.28E-07	2.38E-07	1.09E-07	0	6.73E-08	1.57E-07	2.70E-07	0	8.52E-08	3.80E-07
0	0	0	5.63E-08	0	0	0	6.34E-08	0	0	0	0	9.40E-08	0	3.42E-08	0	3.61E-08	0	0	6.14E-08	0	4.71E-08	5.03E-08	0	0	0	0	1.58E-07	0	5.59E-08	1.58E-07	0	1.13E-07	0	0	1.55E-07	5.36E-08	3.99E-07	1.34E-07	0	6.22E-08	2.67E-07	1.32E-07	0	0	0	0	0	0	0
0	0	0	0	0	0	5.99E-08	0	0	0	0	0	1.09E-07	8.68E-08	0	0	1.71E-07	8.42E-08	0	0	0	0	1.77E-07	0	3.74E-08	8.95E-08	8.48E-08	1.01E-07	7.56E-08	3.77E-07	1.97E-07	2.72E-07	2.95E-07	2.16E-07	0	9.24E-08	2.66E-07	3.74E-07	4.12E-07	0	3.04E-07	2.67E-07	2.52E-07	0	0	8.39E-08	0	0	2.90E-07	8.94E-08
0	7.58E-08	0	1.12E-07	0	0	5.37E-07	0	0	0	0	0	1.65E-07	0	1.31E-07	0	9.90E-08	0	4.97E-08	0	0	9.41E-08	1.90E-07	1.84E-07	0	1.08E-07	1.20E-07	4.10E-07	0	2.29E-07	7.98E-08	2.51E-07	5.98E-07	4.94E-08	4.28E-08	3.18E-07	2.61E-07	7.96E-08	5.32E-08	0	1.04E-07	4.29E-07	1.83E-07	0	0	9.22E-08	1.32E-07	0	1.30E-07	9.59E-08
0	0	1.93E-07	0	0	0	0	0	0	0	0	0	5.47E-08	0	0	0	0	0	0	0	0	0	1.36E-07	1.18E-07	0	0	0	4.64E-08	0	0	2.08E-07	0	6.22E-08	0	3.49E-07	1.59E-07	3.56E-08	3.07E-07	3.67E-07	2.82E-07	2.02E-07	4.19E-08	6.92E-07	0	2.65E-07	0	1.65E-06	7.99E-08	1.01E-05	1.94E-06
0	0	0	5.09E-08	0	5.71E-08	0	5.63E-08	0	0	5.80E-08	0	0	1.07E-07	0	0	0	1.10E-07	0	0	0	2.79E-07	6.28E-08	1.01E-07	6.51E-08	0	0	1.30E-07	8.12E-08	4.26E-08	1.32E-07	0	5.19E-08	1.65E-07	0	0	0	0	0	0	0	7.11E-08	4.52E-08	0	0	0	0	0	0	0
0	0	0	0	0	0	0	0	0	0	0	0	0	0	0	0	0	0	0	0	0	0	0	0	0	0	0	0	0	3.50E-08	0	0	0	0	0	0	0	0	0	0	0	0	0	0	0	0	0	0	9.49E-08	1.03E-07
0	0	0	0	0	0	0	0	0	0	0	6.84E-08	0	0	2.49E-07	0	1.45E-07	0	0	3.10E-07	0	2.34E-07	1.07E-07	4.18E-08	0	8.23E-08	1.82E-07	0	6.25E-08	2.68E-07	3.33E-07	5.18E-07	3.72E-08	0	0	8.62E-08	7.40E-08	1.64E-07	1.52E-07	0	0	7.01E-08	1.45E-07	0	0	1.14E-07	0	0	0	0
0	0	0	0	0	0	0	0	0	0	0	0	0	0	0	0	0	0	0	0	0	0	0	0	0	0	0	0	0	0	0	0	3.75E-08	0	0	0	0	1.72E-07	0	0	0	0	0	0	0	0	0	0	0	0
0	0	8.99E-08	0	0	0	0	0	0	0	0	0	0	0	0	0	0	0	0	1.42E-07	0	6.19E-08	0	5.99E-08	5.75E-08	1.01E-07	0	0	0	0	4.48E-08	0	0	0	0	0	0	0	1.15E-07	1.00E-07	1.50E-07	5.65E-08	2.87E-07	0	0	0	0	0	4.76E-07	0
0	0	0	0	0	0	0	0	0	0	0	0	0	0	0	0	0	0	0	6.02E-08	0	0	0	0	0	0	0	5.25E-08	0	0	0	0	4.48E-08	5.62E-08	1.22E-07	1.26E-07	5.35E-08	9.99E-08	8.37E-08	0	2.37E-07	0	5.38E-07	0	0	0	1.68E-07	1.38E-07	9.30E-07	1.02E-07
0	0	0	0	0	0	0	0	0	0	0	0	0	0	0	0	0	0	0	0	0	0	0	0	0	0	0	0	0	1.20E-07	0	0	7.48E-08	0	1.13E-07	4.85E-08	0	3.72E-08	0	0	0	1.20E-07	0	0	0	0	1.71E-07	0	3.63E-07	9.81E-08
0	0	0	0	0	0	0	0	0	0	0	0	1.42E-07	0	0	0	0	0	0	7.44E-08	0	0	1.68E-07	0	0	5.77E-08	0	1.57E-07	0	0	6.04E-08	0	0	0	6.24E-08	0	0	0	0	0	4.16E-08	1.31E-07	4.91E-08	1.69E-07	0	0	0	0	9.24E-07	6.65E-08
0	9.91E-08	0	0	0	1.28E-07	0	0	0	0	0	0	0	0	0	0	8.08E-08	0	8.59E-08	0	0	0	0	0	0	0	0	0	0	3.47E-08	3.38E-08	0	1.40E-07	1.23E-07	5.42E-08	0	0	1.24E-07	4.89E-08	4.52E-08	6.56E-08	4.46E-08	7.86E-08	0	1.17E-07	0	3.09E-07	0	2.59E-07	0
0	0	0	0	0	0	0	0	0	0	0	0	1.44E-07	0	8.32E-08	0	2.41E-07	0	0	0	0	4.63E-08	5.89E-08	0	0	6.59E-08	0	7.98E-08	0	0	0	0	0	0	1.94E-07	0	0	1.70E-07	0	0	0	0	1.35E-07	1.01E-07	0	1.43E-07	3.65E-07	0	1.66E-06	0
1.22E-07	4.73E-08	1.07E-07	5.18E-08	3.14E-07	0	1.12E-07	2.58E-07	1.06E-07	0	0	3.25E-08	0	5.22E-08	0	0	5.53E-07	0	0	1.37E-07	0	2.98E-08	2.62E-07	0	2.50E-08	8.82E-08	0	6.01E-08	0	5.03E-08	4.19E-07	1.68E-07	2.02E-07	0	7.52E-07	2.64E-07	1.73E-07	1.79E-07	3.22E-07	3.23E-07	0	1.39E-07	5.50E-07	1.43E-07	3.15E-07	5.33E-08	1.29E-06	0	3.98E-06	5.54E-07
0	0	0	0	4.12E-08	0	0	4.51E-08	0	0	0	0	1.51E-07	0	0	0	0	0	4.88E-08	3.68E-07	0	0	0	0	7.81E-08	5.25E-08	5.05E-08	1.18E-07	9.45E-08	1.40E-07	3.87E-08	4.05E-07	5.99E-08	2.77E-07	0	4.80E-07	5.85E-08	4.21E-07	7.09E-07	1.28E-07	3.74E-07	4.09E-07	8.79E-08	3.44E-07	3.57E-07	0	2.65E-07	3.74E-07	2.18E-06	5.12E-07
0	0	7.89E-08	0	0	0	6.83E-08	0	0	0	0	0	1.92E-07	0	0	0	1.91E-07	0	0	2.94E-08	0	0	0	0	0	0	0	0	0	2.22E-07	0	1.28E-07	0	0	2.31E-07	0	0	0	0	6.20E-08	0	0	2.69E-07	0	1.23E-07	0	6.56E-07	0	5.91E-07	2.26E-07
0	0	0	0	0	0	0	0	0	0	0	0	0	0	0	0	0	0	1.44E-07	0	0	0	0	3.91E-08	0	6.56E-08	4.42E-08	1.99E-07	0	3.99E-08	2.96E-08	1.46E-07	1.93E-07	0	0	1.13E-07	4.88E-08	4.53E-07	1.02E-07	2.83E-07	3.78E-07	0	1.51E-07	8.96E-08	0	5.97E-08	2.32E-07	1.11E-07	8.26E-07	6.97E-08
0	0	0	0	2.53E-07	0	1.62E-07	1.39E-07	0	0	0	0	1.52E-07	1.14E-07	0	0	8.95E-08	0	5.03E-08	1.45E-07	0	0	1.09E-07	0	5.77E-08	2.31E-07	1.20E-07	1.93E-07	1.27E-07	1.90E-07	1.25E-07	5.08E-07	5.46E-07	1.01E-07	2.60E-07	4.71E-07	1.97E-07	5.54E-07	9.41E-07	2.45E-07	6.69E-07	1.17E-06	1.20E-06	1.04E-06	5.31E-07	9.06E-07	1.29E-06	2.36E-07	6.53E-06	1.38E-06
0	0	6.45E-08	0	8.51E-08	0	0	0	0	0	0	0	0	0	0	0	4.85E-08	0	0	3.19E-08	0	7.45E-08	0	0	0	0	6.61E-08	1.57E-07	0	1.58E-07	1.75E-07	4.66E-08	7.37E-08	0	4.79E-07	2.61E-07	7.09E-08	0	3.65E-07	4.47E-07	3.36E-07	1.41E-07	1.72E-06	1.68E-07	5.29E-07	1.90E-07	3.29E-06	5.20E-08	1.50E-05	2.61E-06
0	0	0	0	0	0	0	0	0	0	0	0	0	0	0	0	0	0	0	0	0	0	0	0	0	0	3.27E-08	0	0	0	0	0	0	0	0	0	0	0	0	0	0	0	9.86E-08	1.23E-07	0	0	1.24E-07	0	3.27E-07	1.55E-07
0	0	0	0	0	0	5.94E-08	0	0	0	0	0	0	0	0	1.56E-07	0	0	0	0	0	0	0	0	0	0	0	0	0	0	0	0	0	0	0	0	0	0	0	0	0	0	0	0	0	0	0	0	0	0
0	0	0	0	0	0	0	0	0	0	0	0	0	0	0	0	0	0	0	0	0	0	0	0	0	0	0	0	0	0	0	0	0	0	0	0	0	0	0	0	0	0	0	0	0	0	0	0	0	0
0	0	0	0	0	0	0	0	0	0	0	0	0	0	0	0	0	0	0	0	0	0	0	0	0	0	0	0	0	0	0	0	0	0	0	0	0	0	0	0	0	0	0	0	0	0	0	0	0	0
0	0	0	0	0	0	0	1.44E-07	0	0	0	0	0	0	0	0	0	0	0	0	0	0	0	0	0	0	0	0	0	0	0	0	0	0	0	0	0	0	0	0	0	0	0	0	0	0	0	0	0	0
0	0	0	0	0	0	1.79E-07	0	0	0	0	0	0	0	0	0	0	0	0	0	0	0	0	0	0	0	0	0	0	0	0	0	0	0	0	0	0	0	0	0	0	0	0	0	0	0	0	0	0	0
0	0	0	0	0	0	0	0	0	0	0	0	3.72E-08	0	0	0	0	0	0	0	0	0	0	0	0	0	0	0	0	0	0	0	0	0	0	0	0	0	0	0	0	0	0	0	0	0	0	0	0	0
0	0	0	0	0	0	0	0	1.57E-07	2.15E-07	0	0	0	0	1.77E-07	0	4.69E-08	0	0	3.10E-07	7.55E-08	3.51E-07	0	0	1.47E-07	9.36E-08	7.60E-08	0	0	0	0	0	0	0	0	0	0	0	0	0	0	0	0	0	0	0	0	0	0	0
0	0	0	0	8.05E-08	0	0	2.97E-07	0	0	0	5.19E-08	0	0	1.00E-07	0	6.64E-08	0	0	4.91E-08	6.41E-08	4.48E-07	0	6.64E-08	0	1.29E-07	1.08E-07	0	4.66E-08	3.60E-07	1.58E-07	0	0	0	0	0	0	0	0	0	0	0	0	0	0	0	0	0	0	0
0	0	4.87E-08	0	8.65E-08	0	0	0	0	0	0	0	0	0	1.45E-07	3.93E-08	0	0	0	5.67E-08	0	3.64E-07	0	0	4.49E-08	8.99E-08	0	0	0	7.00E-08	0	4.21E-08	6.16E-08	0	4.78E-08	0	4.16E-08	0	0	0	0	0	0	0	0	0	0	0	0	0
0	0	0	0	0	0	0	2.04E-07	4.03E-08	0	0	1.51E-07	0	0	1.50E-07	0	8.44E-08	3.08E-08	4.73E-08	1.21E-07	5.38E-08	4.78E-07	0	5.50E-08	9.75E-08	1.30E-07	0	5.15E-08	7.04E-08	5.51E-08	4.75E-08	0	0	0	0	0	0	0	5.29E-08	0	6.23E-08	0	0	0	0	0	0	0	0	0
0	0	0	0	0	0	0	0	0	0	0	0	0	0	0	0	0	0	0	0	0	2.60E-07	0	0	1.17E-07	1.45E-07	0	0	0	0	0	0	0	0	0	3.67E-08	4.88E-08	0	0	0	0	0	0	0	0	0	0	0	0	0
0	8.52E-08	3.28E-07	8.40E-08	1.86E-07	1.08E-07	0	4.60E-07	2.02E-07	4.46E-08	6.59E-08	2.09E-07	2.09E-07	0	8.27E-08	1.77E-07	4.38E-07	3.47E-07	2.04E-07	1.66E-07	3.41E-07	1.69E-06	0	2.31E-07	2.62E-07	2.38E-07	9.59E-08	4.02E-08	1.73E-07	2.74E-07	2.40E-07	2.93E-07	0	0	0	2.36E-07	0	0	0	0	0	0	0	0	0	0	0	0	4.65E-08	0
0	1.64E-07	0	5.07E-08	0	2.33E-07	0	3.02E-07	8.34E-08	0	7.37E-08	0	0	0	1.87E-07	0	9.28E-08	0	0	8.76E-07	3.92E-07	9.80E-07	7.55E-08	2.48E-07	2.84E-07	1.78E-07	0	1.10E-07	1.23E-07	6.79E-08	0	0	1.89E-07	1.32E-07	0	1.03E-07	1.90E-07	6.62E-08	0	0	1.04E-07	0	1.44E-07	0	0	0	0	0	3.11E-07	0
0	8.91E-08	3.08E-08	3.08E-08	7.83E-08	0	1.83E-07	3.46E-07	3.18E-07	0	0	1.95E-07	2.44E-07	0	1.08E-07	3.09E-07	1.82E-07	0	3.36E-08	6.69E-07	0	5.26E-07	2.17E-07	7.14E-08	6.26E-08	3.19E-07	9.37E-08	4.24E-07	4.15E-07	1.07E-06	6.66E-07	6.39E-07	4.31E-07	2.07E-07	1.53E-07	8.45E-08	1.06E-07	3.51E-07	8.92E-08	5.00E-08	1.44E-07	2.95E-07	0	3.70E-08	0	0	8.36E-08	0	6.27E-07	4.15E-08
0	0	0	0	0	0	3.80E-07	5.52E-08	0	0	0	0	1.63E-07	0	0	0	5.13E-08	0	0	6.75E-08	5.81E-08	0	0	4.69E-08	7.43E-08	0	0	3.47E-08	5.57E-08	3.74E-07	1.41E-07	2.77E-07	4.45E-07	0	0	2.33E-07	3.36E-08	1.94E-07	5.39E-08	1.73E-07	1.60E-07	1.55E-07	3.63E-08	1.43E-07	3.28E-08	0	4.58E-08	0	0	1.41E-07
0	0	1.46E-07	0	0	0	0	6.29E-08	0	0	0	0	0	5.74E-08	2.21E-07	0	6.03E-08	1.74E-07	0	1.90E-07	0	3.98E-07	0	0	0	6.04E-08	1.45E-07	1.01E-07	2.18E-07	2.01E-07	8.13E-08	1.46E-07	8.14E-08	0	9.77E-08	0	0	0	1.79E-07	0	0	7.62E-08	0	0	0	0	5.20E-08	0	1.85E-07	0
0	0	0	0	0	0	0	0	0	0	0	0	0	0	0	4.44E-08	0	0	0	0	0	0	0	0	3.28E-08	0	4.26E-08	0	4.97E-08	1.76E-07	4.91E-08	1.01E-07	8.51E-08	0	4.97E-08	5.81E-08	7.36E-08	1.42E-07	5.73E-08	7.92E-08	0	4.43E-07	0	1.35E-07	0	4.41E-08	0	0	1.41E-07	0
0	0	0	0	4.47E-08	0	0	5.23E-08	0	0	0	1.79E-07	5.94E-08	1.08E-07	0	0	0	0	0	5.22E-08	0	8.14E-08	1.22E-07	0	0	2.68E-07	0	5.94E-08	2.28E-07	1.71E-07	1.41E-07	7.79E-08	4.84E-07	5.37E-08	0	0	0	1.72E-07	0	5.71E-08	1.54E-07	5.59E-08	0	1.46E-07	0	0	3.67E-08	0	6.11E-08	0
0	0	0	0	1.75E-07	0	0	1.18E-07	0	0	0	0	1.15E-07	0	3.47E-08	0	2.16E-07	0	0	0	0	6.93E-08	4.65E-08	0	0	1.11E-07	0	2.11E-07	0	1.29E-07	4.76E-07	4.23E-07	4.48E-07	0	4.54E-08	1.29E-07	3.50E-08	0	5.69E-08	0	1.14E-07	1.31E-07	0	0	0	0	5.78E-08	0	2.22E-07	2.96E-07
0	9.81E-08	6.09E-08	1.70E-07	3.05E-07	0	1.22E-07	5.66E-07	2.81E-07	0	0	2.19E-07	2.02E-07	1.08E-07	3.23E-07	6.17E-08	1.36E-07	0	4.38E-08	4.66E-07	2.03E-07	1.68E-06	6.40E-08	3.06E-08	1.07E-07	3.52E-07	4.75E-08	1.40E-07	1.99E-07	6.56E-07	3.51E-07	3.20E-07	1.33E-07	0	0	0	3.14E-07	4.62E-08	0	0	7.18E-08	0	0	0	0	0	0	0	1.77E-07	0
7.17E-08	0	1.74E-07	1.57E-07	7.66E-08	1.23E-07	0	5.99E-07	8.16E-08	0	0	2.83E-07	8.70E-08	0	2.13E-07	1.78E-07	8.11E-07	1.85E-07	4.87E-08	7.09E-07	6.74E-08	1.27E-06	1.87E-07	2.17E-07	2.91E-07	4.35E-07	9.19E-08	2.75E-07	2.12E-07	4.99E-07	4.61E-07	7.32E-08	1.63E-07	0	0	0	1.35E-07	5.07E-07	8.00E-08	0	0	2.56E-07	1.21E-07	0	0	1.10E-07	9.67E-08	0	1.29E-07	7.52E-08
0	0	0	0	0	0	0	0	0	0	0	0	0	0	0	0	0	0	0	0	0	3.22E-07	0	0	0	0	0	0	0	0	0	0	0	0	0	0	0	0	0	0	9.52E-08	0	0	0	0	0	0	0	0	0
0	0	0	0	0	0	0	0	0	0	0	0	0	0	0	0	0	0	0	5.62E-08	0	0	0	0	0	0	0	0	0	0	1.33E-07	0	0	0	0	9.12E-08	0	0	0	0	0	0	0	0	0	0	0	0	3.81E-08	0
0	0	0	1.42E-07	1.60E-07	0	0	0	2.72E-07	0	0	0	0	0	0	0	0	0	0	1.13E-07	0	7.26E-08	8.22E-08	0	0	6.32E-08	0	0	0	0	0	0	0	0	0	5.60E-08	0	0	0	0	0	0	0	0	0	0	0	0	1.49E-07	0
0	0	0	0	0	1.37E-07	0	0	0	0	0	0	0	0	0	0	0	0	0	8.38E-08	0	0	0	0	0	0	0	0	0	0	0	0	8.36E-08	0	0	0	0	8.83E-08	0	0	0	0	0	0	0	0	0	0	1.66E-07	8.99E-08
0	0	0	0	0	0	0	0	0	0	1.18E-07	0	0	0	0	0	1.54E-07	0	1.01E-07	0	0	0	0	0	0	0	0	0	0	0	0	8.75E-08	0	0	0	0	0	0	0	0	0	0	0	0	0	0	0	0	1.73E-07	0
0	1.07E-07	0	4.92E-08	0	0	0	0	0	0	0	0	0	0	0	0	0	0	0	0	0	1.03E-07	0	0	0	0	3.72E-08	0	0	0	5.50E-08	1.06E-07	8.75E-08	0	1.42E-07	0	0	0	0	0	0	0	6.76E-08	0	0	0	3.18E-08	0	3.14E-07	0
0	0	1.19E-07	0	0	0	0	0	0	0	0	0	0	0	0	0	0	0	0	0	0	0	0	0	0	0	0	0	0	9.72E-08	0	0	0	0	1.05E-07	1.50E-07	0	0	0	0	0	0	0	0	0	4.17E-08	1.45E-07	0	5.57E-08	0
0	0	0	0	0	0	0	0	0	0	0	0	2.46E-07	0	0	0	2.81E-08	0	0	1.45E-07	0	0	0	0	0	0	0	6.90E-08	0	0	7.27E-08	6.80E-08	0	0	1.85E-07	7.63E-08	5.30E-08	0	0	0	0	1.46E-07	6.75E-08	7.26E-08	0	1.23E-07	1.62E-07	5.35E-08	1.01E-06	0
0	0	0	0	1.24E-07	0	0	0	0	0	0	0	5.25E-08	0	0	0	0	0	0	0	0	0	4.86E-08	0	0	0	0	0	0	9.86E-08	1.55E-07	0	0	0	2.67E-08	6.32E-08	0	5.17E-08	0	0	5.31E-08	5.06E-08	4.16E-08	0	0	0	1.40E-07	0	3.92E-07	0
0	0	0	0	0	0	0	0	0	0	0	0	0	0	0	0	0	0	0	1.26E-07	0	0	8.05E-08	0	0	6.65E-08	5.19E-08	0	1.07E-07	0	1.84E-07	0	1.06E-07	0	0	8.52E-08	0	0	0	0	6.22E-08	4.22E-08	1.24E-07	0	4.30E-08	6.18E-08	1.66E-07	0	8.34E-07	0
0	0	0	0	0	0	0	0	0	0	0	0	0	0	0	0	1.01E-07	0	0	0	0	0	1.39E-07	0	0	6.68E-08	5.04E-08	3.40E-07	0	1.32E-07	2.91E-07	6.60E-08	0	2.32E-07	5.31E-08	1.12E-07	0	1.41E-07	0	0	0	0	1.19E-07	0	3.38E-07	0	2.90E-07	1.07E-07	2.27E-06	2.27E-07
0	0	0	0	0	0	0	0	0	0	0	0	0	0	0	0	0	0	0	0	0	0	0	0	0	0	0	0	8.09E-08	7.66E-08	1.41E-07	5.25E-08	0	0	1.81E-07	0	0	7.25E-08	2.67E-07	0	1.29E-07	4.11E-08	1.58E-07	0	3.73E-08	0	4.97E-08	2.47E-07	9.53E-07	1.55E-07
0	0	0	0	0	0	0	0	0	0	0	0	0	0	2.12E-07	0	0	0	5.65E-08	0	0	0	0	0	0	0	0	0	0	0	8.20E-08	0	1.15E-07	0	5.60E-08	0	9.14E-08	6.15E-08	0	0	0	5.17E-08	0	1.44E-07	0	0	1.22E-07	5.74E-08	6.46E-07	9.15E-08
0	0	0	0	0	0	0	0	0	0	0	0	0	0	0	0	1.56E-07	0	0	0	0	0	1.89E-07	0	0	4.88E-08	0	0	0	0	1.56E-07	0	3.14E-07	1.90E-07	2.90E-07	5.02E-08	9.72E-08	0	2.57E-07	1.20E-07	0	1.48E-07	1.02E-06	1.27E-07	2.87E-07	0	4.03E-07	1.23E-07	5.13E-06	1.86E-07
0	0	0	8.93E-08	0	1.34E-07	1.75E-07	0	0	0	0	0	9.32E-08	0	0	0	1.87E-07	0	0	1.82E-07	0	0	5.53E-08	0	0	5.20E-08	7.48E-08	1.67E-07	0	1.03E-07	1.64E-07	5.10E-08	8.62E-08	0	3.06E-07	0	0	0	2.11E-07	6.66E-08	1.29E-07	4.08E-08	0	0	5.52E-08	0	3.77E-07	0	1.90E-06	2.65E-07
0	0	0	0	0	0	0	5.67E-08	0	0	0	0	0	0	0	0	7.08E-08	0	0	4.16E-07	0	0	1.24E-07	0	0	1.83E-07	0	7.04E-08	1.18E-07	1.25E-07	2.28E-07	1.61E-07	1.94E-07	1.04E-07	4.94E-07	4.31E-08	0	1.46E-07	5.54E-07	1.73E-07	1.55E-07	2.10E-07	9.97E-07	8.11E-08	3.16E-07	1.45E-07	1.59E-06	1.30E-07	4.84E-06	6.59E-07
8.10E-08	8.69E-08	8.75E-07	7.10E-07	4.80E-07	6.70E-07	4.63E-07	2.72E-06	1.02E-06	3.54E-07	1.72E-07	1.82E-06	9.96E-07	1.36E-06	1.39E-06	8.61E-07	1.13E-06	7.85E-07	4.42E-07	2.15E-06	5.74E-07	7.68E-06	7.33E-07	1.36E-06	2.11E-06	3.54E-06	1.03E-06	7.69E-07	6.93E-07	3.37E-06	2.46E-06	9.71E-07	5.88E-07	2.36E-07	5.20E-08	2.30E-07	2.95E-07	3.23E-07	5.31E-07	5.15E-08	3.24E-07	9.83E-08	8.29E-08	0	0	0	4.54E-08	0	2.38E-07	4.03E-07
1.65E-07	1.92E-07	1.19E-07	2.07E-07	5.96E-08	6.92E-08	1.34E-06	1.48E-06	7.19E-07	5.91E-08	1.50E-07	2.10E-07	9.82E-07	3.20E-07	4.96E-07	1.48E-07	1.01E-06	2.16E-07	5.21E-07	1.47E-06	5.69E-08	2.46E-06	5.60E-07	2.55E-07	6.05E-07	1.49E-06	7.05E-07	1.31E-06	7.08E-07	2.08E-06	3.79E-06	6.23E-07	9.25E-07	3.37E-07	4.14E-07	1.68E-07	3.24E-07	6.48E-07	3.46E-07	7.57E-08	4.15E-07	5.41E-07	1.61E-07	6.98E-08	6.24E-08	1.04E-07	9.54E-08	0	3.59E-07	2.39E-07
0	0	2.44E-07	1.44E-07	9.72E-08	1.09E-07	1.41E-07	3.75E-07	5.65E-08	0	0	1.98E-07	2.98E-07	3.24E-07	8.21E-08	2.26E-07	9.32E-07	0	0	8.77E-07	0	9.91E-07	1.91E-07	1.36E-07	1.35E-07	1.53E-06	4.26E-07	1.34E-07	5.14E-07	7.30E-07	7.55E-07	2.02E-06	1.74E-06	7.74E-07	6.00E-07	1.81E-06	1.23E-06	1.14E-06	1.38E-06	1.32E-06	1.49E-06	2.30E-06	1.52E-06	1.43E-06	6.62E-07	9.13E-07	1.43E-06	9.17E-07	2.77E-05	2.49E-06
0	6.16E-08	5.18E-08	1.56E-07	1.35E-07	0	1.81E-07	0	0	0	0	4.74E-08	0	0	0	0	2.53E-07	0	0	1.03E-07	0	9.30E-08	7.11E-08	0	1.35E-07	0	0	0	1.02E-07	1.43E-07	4.91E-08	3.36E-07	8.59E-08	0	9.59E-07	0	9.91E-08	0	4.65E-07	2.51E-07	0	6.22E-08	6.80E-07	0	8.68E-07	7.17E-08	1.48E-06	6.44E-08	1.04E-05	2.11E-07
0	0	0	0	0	0	0	0	0	0	3.67E-08	0	0	1.14E-07	1.17E-07	0	5.74E-08	0	0	3.11E-08	0	4.68E-08	0	0	0	3.67E-08	0	0	0	0	0	0	0	0	2.05E-07	0	0	0	1.15E-07	0	7.85E-08	0	0	0	0	0	0	0	1.18E-07	7.30E-08
0	0	0	0	0	0	0	0	0	0	3.31E-08	0	0	0	0	0	0	0	0	0	0	0	0	0	0	0	0	0	0	6.41E-08	0	7.33E-08	0	5.74E-08	0	0	0	0	0	0	0	0	0	2.65E-08	0	0	0	0	3.55E-07	1.07E-07
0	0	0	0	4.24E-07	0	2.89E-07	1.17E-07	0	0	0	0	0	0	6.21E-08	0	1.55E-07	0	0	2.50E-07	0	0	1.18E-07	9.64E-08	7.11E-08	1.34E-07	5.71E-08	5.01E-07	0	0	6.93E-08	1.51E-07	8.85E-08	0	1.15E-07	0	0	1.26E-07	6.68E-08	0	0	0	0	0	0	0	1.42E-07	0	0	0
0	0	0	4.21E-08	0	0	1.92E-07	4.24E-08	0	0	0	0	9.27E-08	0	1.32E-07	1.46E-07	6.01E-08	2.27E-07	4.53E-08	1.22E-07	0	1.55E-07	1.30E-07	3.53E-08	3.82E-08	1.97E-07	1.63E-07	4.37E-07	2.07E-07	4.27E-07	6.26E-07	1.03E-07	9.80E-08	7.18E-08	6.29E-08	0	8.79E-08	2.27E-07	0	0	0	1.54E-07	4.76E-08	7.13E-08	6.90E-08	0	0	0	4.44E-07	8.42E-08
4.28E-08	0	9.32E-08	0	0	0	1.64E-07	8.71E-08	0	0	0	0	0	2.19E-07	0	0	2.17E-07	0	0	3.36E-07	0	5.26E-08	5.03E-08	0	1.57E-07	4.70E-07	4.82E-08	2.18E-07	1.15E-07	4.73E-07	1.04E-06	1.42E-07	2.30E-07	0	3.90E-08	8.89E-08	1.46E-07	0	2.49E-07	1.12E-07	0	0	1.19E-07	0	0	7.58E-08	0	0	1.21E-07	5.85E-08
0	1.32E-07	0	0	0	0	1.33E-07	1.53E-07	8.75E-08	0	0	0	4.72E-08	0	0	0	7.23E-08	0	8.61E-08	2.59E-07	0	1.85E-07	3.99E-08	0	0	7.88E-08	1.86E-07	2.83E-07	0	4.17E-07	2.74E-07	4.41E-07	2.70E-07	0	0	2.62E-07	1.66E-07	1.41E-07	0	0	1.60E-07	0	0	0	0	0	0	0	4.18E-08	1.71E-07
0	6.12E-08	0	5.35E-08	0	0	5.36E-08	3.24E-07	0	0	0	6.17E-08	6.20E-08	3.85E-08	0	0	1.94E-07	0	7.74E-08	5.91E-07	0	1.48E-07	1.36E-07	0	2.80E-08	5.40E-07	4.40E-08	1.49E-07	4.67E-08	5.83E-07	7.96E-07	5.53E-07	2.89E-07	6.96E-08	1.50E-07	3.54E-07	1.82E-07	1.06E-07	1.03E-07	0	4.90E-08	4.45E-08	7.01E-08	0	0	0	1.82E-07	0	5.24E-07	1.04E-07
0	0	1.14E-07	0	0	6.96E-08	5.90E-08	2.70E-07	0	0	0	0	2.34E-07	2.46E-07	0	0	9.81E-08	0	1.33E-07	1.76E-07	4.14E-08	4.96E-07	0	2.60E-07	3.73E-08	8.96E-08	0	0	2.01E-07	2.83E-07	2.64E-07	0	0	0	0	0	3.16E-08	0	0	0	0	0	0	0	0	0	3.73E-08	0	0	0
0	0	0	0	0	6.81E-08	0	1.90E-07	0	0	0	1.44E-07	1.67E-07	0	5.47E-08	3.86E-08	2.25E-07	0	0	1.51E-07	3.98E-08	7.91E-07	0	2.38E-07	1.87E-07	1.59E-07	1.47E-07	1.33E-07	1.53E-07	2.09E-07	1.50E-07	9.45E-08	1.23E-07	0	0	9.15E-08	0	0	0	0	6.41E-08	1.05E-07	0	0	0	0	0	0	9.94E-08	0
0	0	3.55E-08	0	6.55E-08	6.30E-08	1.92E-07	1.36E-07	0	1.49E-07	4.55E-08	0	5.60E-08	0	4.85E-08	0	0	0	0	4.98E-08	3.39E-08	4.84E-07	0	1.67E-07	1.29E-07	1.07E-07	1.54E-07	6.13E-08	0	3.68E-07	4.61E-07	4.00E-08	0	0	0	0	8.60E-08	8.62E-08	1.90E-07	3.86E-08	0	7.03E-08	0	0	0	0	0	0	0	0
0	0	1.86E-07	5.57E-08	1.69E-07	4.86E-08	3.03E-07	2.83E-07	0	1.63E-07	1.34E-07	3.56E-07	1.84E-07	8.38E-08	0	1.51E-07	6.03E-08	2.82E-07	2.39E-07	1.78E-07	0	1.12E-06	7.41E-08	1.70E-07	1.75E-07	7.84E-07	7.85E-08	3.24E-07	1.29E-07	9.22E-07	3.89E-07	6.05E-07	2.81E-07	1.92E-07	0	2.43E-07	3.10E-07	2.48E-07	4.13E-07	8.18E-08	1.49E-07	1.28E-07	1.28E-07	7.33E-08	0	0	7.87E-08	0	2.18E-07	1.53E-07
0	0	0	0	4.91E-08	2.90E-08	0	2.62E-07	9.16E-08	0	0	1.49E-07	1.61E-07	0	7.49E-08	0	1.45E-07	0	1.23E-07	7.48E-08	0	3.47E-07	6.61E-08	1.65E-07	4.90E-08	1.13E-07	3.49E-07	2.41E-07	1.19E-07	4.53E-07	5.49E-07	4.94E-08	0	0	0	7.17E-08	0	0	0	0	7.91E-08	7.01E-08	0	0	0	0	0	0	0	0
0	0	0	4.51E-08	0	0	1.81E-07	1.61E-07	5.06E-08	0	6.96E-08	3.29E-07	0	0	0	0	5.38E-08	0	0	8.86E-08	0	2.43E-07	0	0	0	1.26E-07	0	3.88E-08	0	2.13E-07	3.83E-08	1.24E-07	5.82E-08	0	6.54E-08	0	0	0	0	0	0	0	0	0	0	0	0	3.99E-08	0	0
0	0	0	0	0	0	0	8.65E-08	0	0	0	0	1.90E-07	0	0	0	0	0	0	1.99E-07	0	0	0	0	0	1.46E-07	0	0	0	6.28E-08	0	1.14E-07	0	0	0	0	0	0	8.32E-08	0	0	0	0	0	0	0	0	0	0	0
2.74E-08	1.75E-07	0	0	0	5.99E-08	2.35E-07	1.53E-07	7.39E-08	0	0	3.84E-08	1.90E-07	0	0	4.72E-08	0	4.91E-08	0	3.79E-07	2.33E-07	2.24E-07	6.23E-08	0	0	2.42E-07	3.96E-07	1.71E-07	1.04E-07	6.25E-07	5.75E-07	3.47E-07	3.62E-07	0	2.33E-07	0	1.32E-07	4.74E-08	0	0	0	3.89E-08	0	7.03E-08	5.14E-08	0	0	0	1.44E-07	3.94E-08
0	0	0	0	0	0	0	0	0	0	0	0	0	0	0	0	0	0	0	0	0	0	0	0	0	0	0	0	0	0	0	0	0	0	0	0	0	0	0	0	0	0	0	0	0	0	0	0	0	0
0	0	6.97E-08	0	0	0	0	0	0	0	0	0	0	0	0	0	0	0	0	5.31E-08	0	0	0	0	0	0	0	0	0	0	0	0	0	0	0	0	0	7.70E-08	0	0	0	0	0	0	0	0	0	0	0	0
0	0	0	0	0	0	0	0	0	0	0	0	0	0	0	0	0	0	0	0	0	0	0	0	0	0	0	0	0	0	0	0	0	0	0	0	0	0	0	0	0	0	0	0	0	0	0	0	0	0
0	0	3.54E-08	0	0	0	0	0	0	0	0	0	0	0	0	0	0	0	0	0	0	0	0	0	0	0	0	0	0	0	1.65E-07	0	0	0	2.71E-07	1.29E-07	0	0	8.05E-08	5.79E-08	0	6.37E-08	0	5.28E-08	0	0	1.49E-07	0	2.77E-07	4.56E-08
0	0	0	5.78E-08	0	4.38E-08	0	0	0	0	7.64E-08	0	6.41E-08	0	0	3.76E-08	0	0	0	5.11E-07	0	0	0	0	0	0	0	0	0	0	0	0	0	0	0	1.65E-07	0	0	0	0	0	5.45E-08	1.29E-07	0	0	0	0	0	3.64E-07	0
0	0	0	0	0	0	0	0	0	0	0	0	0	0	0	0	0	0	0	0	0	0	0	0	0	0	0	0	0	0	0	0	0	0	0	0	0	0	0	0	0	0	0	0	0	0	0	0	0	0
0	0	0	5.03E-07	1.13E-07	0	0	8.52E-08	1.02E-07	0	0	0	3.11E-08	4.82E-08	5.22E-08	0	6.51E-08	0	0	3.16E-07	1.01E-07	2.57E-07	7.84E-08	0	0	0	0	1.47E-07	0	0	0	0	0	0	8.50E-08	0	0	0	0	0	0	5.65E-08	0	0	0	0	0	0	5.15E-07	0
1.03E-07	0	5.04E-08	6.02E-07	1.29E-07	0	0	3.57E-08	7.99E-08	0	0	0	0	6.57E-08	1.09E-07	8.95E-08	2.05E-07	0	3.35E-08	2.47E-07	0	0	0	1.22E-07	0	0	3.40E-08	0	0	0	0	0	2.31E-07	0	1.18E-07	1.04E-07	2.48E-07	0	1.52E-07	1.64E-07	0	0	0	0	0	0	2.41E-07	0	1.03E-07	0
0	0	0	5.00E-08	1.25E-07	0	9.00E-08	2.07E-07	0	0	0	1.23E-07	0	0	0	0	0	0	0	0	0	1.04E-07	0	0	0	0	0	0	0	0	0	0	0	4.20E-08	7.66E-08	0	0	0	0	0	0	0	0	0	0	0	6.46E-08	0	1.67E-07	0
0	0	0	0	2.34E-07	0	0	8.28E-08	4.22E-08	0	0	0	4.80E-08	8.58E-08	6.25E-08	0	1.25E-07	0	0	2.36E-07	7.59E-08	4.36E-08	1.27E-07	0	0	0	0	0	0	0	0	4.44E-08	0	0	0	6.05E-08	0	0	0	0	0	1.18E-07	0	0	0	0	1.39E-07	0	4.79E-07	5.88E-08
0	0	0	1.04E-07	0	0	0	0	0	0	0	1.39E-07	0	0	0	0	0	0	4.17E-08	0	0	0	0	0	5.36E-08	0	0	0	0	0	0	6.27E-08	0	0	0	0	0	1.46E-07	0	0	0	0	0	0	0	0	0	0	0	0
0	6.63E-08	0	0	0	0	6.07E-08	0	7.03E-08	0	0	0	0	0	0	0	0	0	0	0	0	0	0	0	0	0	0	6.70E-08	0	0	0	0	0	0	0	0	0	0	5.81E-08	0	0	0	1.41E-07	3.89E-08	0	0	0	0	4.63E-08	0
0	0	0	1.35E-07	5.40E-08	0	6.05E-08	0	0	0	0	0	6.01E-08	0	2.44E-08	0	0	0	0	0	7.42E-08	0	0	0	0	0	0	0	0	0	0	0	0	0	1.41E-07	0	0	0	0	0	0	0	0	0	8.21E-08	0	0	0	2.13E-07	0
0	0	0	0	0	1.32E-07	0	0	0	0	0	0	2.21E-07	0	0	0	0	0	0	0	0	0	0	0	0	0	5.84E-08	0	1.49E-07	6.52E-08	6.30E-08	0	1.47E-07	0	0	2.76E-07	0	2.01E-07	2.84E-07	0	0	3.68E-08	6.77E-08	0	0	0	4.77E-08	0	3.63E-07	8.39E-08
0	0	0	0	0	0	0	0	0	0	0	0	0	0	0	0	0	7.21E-08	0	0	0	0	0	0	0	0	0	0	0	0	0	0	0	0	0	0	0	0	0	0	0	0	1.70E-07	0	0	5.11E-08	0	0	2.37E-07	0
0	0	0	0	0	0	0	0	0	0	0	0	0	0	0	0	0	0	1.26E-07	0	0	0	0	0	0	0	0	8.16E-08	0	0	8.58E-08	0	4.55E-08	0	5.27E-08	0	0	0	0	0	7.64E-08	0	0	0	0	0	0	0	3.95E-07	0
0	0	0	0	0	0	7.12E-08	0	0	0	0	0	1.83E-07	0	0	0	0	0	0	0	0	2.73E-08	0	0	0	0	0	0	0	5.09E-08	0	0	7.72E-08	0	0	0	0	0	0	9.57E-08	6.21E-08	0	1.36E-07	0	0	0	1.80E-07	0	4.37E-07	0
2.79E-07	5.11E-07	9.77E-07	1.22E-06	2.94E-06	3.32E-06	8.44E-07	1.00E-05	3.81E-06	8.11E-07	2.12E-06	4.60E-06	9.52E-07	2.14E-06	5.21E-06	3.37E-06	3.93E-06	2.89E-06	5.84E-06	1.39E-05	3.09E-06	3.45E-05	1.49E-06	8.92E-06	9.35E-06	1.39E-05	1.99E-06	2.62E-06	2.79E-06	1.13E-05	3.79E-06	4.98E-07	6.06E-08	9.25E-08	2.28E-07	1.93E-07	2.32E-07	8.20E-08	4.67E-07	0	1.54E-07	1.23E-07	0	1.00E-07	0	0	0	0	4.66E-08	2.65E-07
0	3.51E-08	5.32E-07	1.44E-07	9.64E-07	4.50E-07	5.12E-07	2.40E-06	1.41E-07	9.08E-08	4.40E-07	1.14E-06	1.13E-06	4.44E-07	7.74E-07	0	1.09E-06	3.61E-07	5.25E-07	1.17E-06	2.38E-07	2.64E-06	9.61E-07	8.23E-07	9.12E-07	2.11E-06	3.65E-07	1.39E-06	1.01E-06	2.53E-06	3.51E-06	4.63E-07	5.18E-07	1.13E-07	8.95E-08	3.05E-07	2.79E-07	1.33E-07	2.29E-07	1.78E-07	0	0	0	1.57E-07	0	0	0	4.20E-08	0	4.82E-08
0	2.02E-07	5.80E-07	0	3.24E-07	3.99E-07	0	1.75E-06	9.59E-07	4.68E-08	2.44E-07	3.78E-07	3.28E-07	3.28E-07	2.07E-07	0	7.33E-07	6.51E-08	9.48E-07	1.11E-06	0	4.22E-06	5.02E-07	1.70E-07	7.83E-07	1.87E-06	7.01E-07	4.06E-07	4.38E-07	8.56E-07	1.58E-06	5.51E-08	1.33E-07	1.17E-07	0	1.44E-07	8.99E-08	7.51E-08	1.25E-07	0	0	6.30E-08	0	0	0	0	2.61E-08	0	9.12E-08	8.03E-08
0	9.31E-08	1.28E-07	5.73E-08	0	0	7.05E-08	4.87E-07	0	7.72E-08	4.74E-08	3.06E-07	1.79E-07	3.11E-08	9.67E-08	9.31E-08	3.59E-07	0	5.69E-08	1.76E-07	0	1.92E-07	2.62E-07	8.23E-08	3.05E-07	3.72E-07	1.31E-07	3.11E-07	4.48E-07	1.35E-06	1.20E-06	1.30E-07	2.25E-07	8.42E-08	1.50E-07	9.21E-08	6.30E-08	2.33E-07	1.19E-07	6.93E-08	8.34E-08	5.85E-08	0	0	9.93E-08	0	0	0	3.09E-08	1.35E-07
0	5.65E-08	4.51E-07	3.17E-07	4.77E-07	3.91E-07	7.71E-07	1.14E-06	2.85E-07	0	0	2.57E-07	6.99E-07	2.22E-07	3.34E-07	9.08E-08	7.99E-07	0	4.38E-07	1.65E-06	1.55E-07	2.06E-06	8.75E-07	3.80E-07	5.77E-07	1.71E-06	8.85E-07	1.13E-06	1.09E-06	2.99E-06	4.51E-06	1.38E-06	1.48E-06	4.40E-07	1.94E-07	7.77E-07	5.17E-07	4.20E-07	6.21E-07	1.06E-07	3.66E-07	1.17E-07	7.38E-08	8.79E-08	1.34E-07	1.02E-07	4.16E-07	3.78E-08	2.85E-07	9.74E-08
0	7.22E-08	4.46E-08	1.51E-07	1.42E-07	1.28E-07	3.55E-07	0	0	0	0	0	1.76E-07	0	0	1.93E-07	1.43E-07	9.51E-08	0	1.15E-07	6.20E-08	6.97E-08	2.09E-07	7.41E-08	1.93E-07	7.75E-08	1.29E-07	2.03E-07	3.34E-07	9.45E-07	4.78E-07	1.76E-07	3.83E-07	0	0	4.38E-07	3.56E-07	4.78E-07	4.61E-07	7.26E-08	1.24E-07	6.10E-07	1.52E-07	5.50E-08	1.56E-07	0	6.30E-08	6.84E-08	5.38E-07	1.43E-07
0	0	0	0	0	0	6.38E-08	1.66E-07	0	0	0	0	0	0	0	0	1.73E-07	0	0	0	0	0	0	0	0	7.91E-08	0	0	0	7.51E-08	0	9.28E-08	0	7.75E-08	0	0	0	7.67E-08	9.16E-08	0	0	0	0	0	0	0	0	0	3.26E-07	0
7.40E-08	2.44E-07	7.27E-08	9.01E-08	0	8.65E-08	4.65E-07	2.25E-07	0	0	5.41E-08	9.92E-08	3.62E-07	5.93E-08	0	0	1.55E-07	1.85E-07	1.06E-07	2.80E-07	0	5.99E-07	2.73E-07	1.59E-07	1.89E-07	1.89E-07	8.25E-08	6.46E-07	2.59E-07	8.98E-07	1.22E-06	4.97E-07	5.95E-07	1.16E-07	1.95E-07	0	3.72E-07	3.97E-08	1.02E-07	9.81E-08	5.29E-08	4.06E-08	1.87E-07	2.03E-07	5.29E-08	0	1.29E-07	0	1.02E-07	0
0	3.51E-07	2.44E-07	0	1.48E-07	1.24E-07	2.36E-07	1.13E-07	3.07E-07	8.72E-08	0	1.07E-07	4.13E-07	0	0	0	7.24E-07	1.52E-07	2.46E-07	8.88E-07	0	2.31E-07	3.52E-07	0	1.28E-07	3.12E-07	0	3.44E-07	1.86E-07	8.47E-07	6.72E-07	7.98E-07	6.89E-07	3.47E-07	1.32E-07	5.54E-07	4.77E-07	4.11E-07	8.68E-07	9.72E-08	4.40E-07	2.84E-07	3.19E-07	2.21E-07	1.11E-07	8.11E-08	8.84E-08	8.81E-08	1.49E-06	8.24E-07
0	1.81E-07	3.45E-07	9.84E-08	0	3.31E-07	2.96E-07	7.89E-08	1.59E-07	5.89E-08	1.81E-07	0	0	2.35E-07	4.28E-08	0	2.79E-07	0	1.15E-07	1.88E-07	8.87E-08	1.50E-07	3.27E-07	4.14E-07	0	6.38E-08	3.31E-07	5.23E-07	1.93E-07	6.75E-07	2.31E-07	4.37E-07	4.57E-07	1.98E-07	8.80E-07	2.62E-07	1.13E-07	3.69E-07	1.44E-06	1.39E-06	1.17E-07	1.72E-06	2.07E-06	6.95E-07	1.16E-06	5.47E-07	2.75E-06	1.82E-06	1.75E-06	4.64E-06
7.37E-07	3.25E-07	9.02E-07	1.25E-06	1.79E-06	1.41E-06	1.10E-06	2.19E-06	1.58E-06	4.18E-07	1.01E-06	2.35E-06	4.72E-07	4.58E-07	8.47E-07	1.90E-07	4.06E-06	6.29E-07	8.74E-07	8.41E-07	1.25E-07	7.33E-07	3.37E-06	1.51E-06	8.24E-07	5.13E-07	2.17E-06	5.22E-06	1.78E-06	2.30E-06	4.71E-06	1.50E-05	8.81E-06	1.93E-05	0.00016625	3.64E-05	2.84E-06	6.47E-06	4.84E-05	1.80E-05	9.88E-06	2.51E-05	2.73E-05	1.67E-05	2.28E-05	9.46E-06	3.71E-05	1.23E-05	1.68E-05	8.18E-05
0	0	1.07E-07	0	7.02E-08	0	0	2.42E-07	5.03E-08	0	0	9.70E-08	3.63E-07	3.62E-07	1.30E-07	0	1.15E-07	0	0	5.12E-07	1.03E-07	2.64E-07	3.36E-07	2.96E-07	0	4.48E-07	2.28E-07	5.87E-07	3.68E-07	6.28E-07	4.10E-07	6.11E-07	4.64E-07	4.46E-07	5.08E-06	7.13E-07	4.63E-07	2.62E-07	1.46E-06	6.08E-08	3.61E-07	3.93E-07	4.42E-07	0	2.67E-07	0	7.82E-08	5.50E-07	4.23E-07	6.29E-07
5.04E-07	9.84E-07	9.05E-07	1.33E-06	1.56E-06	1.56E-06	2.41E-06	1.03E-06	1.43E-06	9.44E-08	1.75E-07	7.45E-07	3.07E-06	6.74E-07	1.46E-06	4.33E-07	5.30E-06	3.70E-07	5.44E-07	4.29E-06	1.01E-07	1.85E-06	6.74E-06	1.32E-06	1.45E-06	2.23E-06	3.43E-06	7.83E-06	2.84E-06	6.15E-06	9.35E-06	1.33E-05	5.85E-06	1.88E-05	4.78E-05	4.74E-05	4.19E-06	7.04E-06	2.61E-05	8.64E-06	9.92E-06	1.58E-05	2.38E-05	8.59E-06	1.33E-05	6.32E-06	3.20E-05	5.91E-06	2.10E-05	5.05E-05
1.35E-06	3.25E-06	4.58E-06	7.23E-06	7.89E-06	5.55E-06	1.14E-05	4.94E-06	8.68E-06	1.19E-06	4.28E-06	5.52E-06	5.30E-06	3.18E-06	4.99E-06	3.00E-07	1.10E-05	2.60E-06	3.44E-06	5.28E-06	1.44E-06	3.23E-06	5.51E-06	3.01E-06	1.96E-06	1.07E-06	2.34E-06	3.50E-06	1.32E-06	2.27E-06	2.34E-06	3.10E-06	2.39E-06	3.10E-07	1.25E-06	1.53E-06	6.52E-07	9.69E-07	1.01E-06	4.90E-07	3.81E-07	6.87E-07	9.59E-07	5.56E-07	9.82E-07	7.14E-07	1.70E-06	1.79E-07	3.83E-06	1.14E-06
1.10E-06	2.08E-06	8.05E-06	9.19E-06	1.36E-05	9.62E-06	1.14E-05	7.89E-06	1.36E-05	1.79E-06	8.01E-06	1.29E-05	3.05E-06	8.25E-06	1.19E-05	7.78E-07	2.09E-05	4.91E-06	1.03E-05	2.64E-06	1.35E-06	5.09E-06	1.62E-05	8.49E-06	2.28E-06	3.94E-06	5.30E-06	1.47E-05	3.63E-06	6.51E-06	8.34E-06	2.11E-05	1.27E-05	6.47E-06	2.58E-05	1.78E-05	5.89E-06	1.15E-05	1.22E-05	1.05E-05	3.03E-06	5.54E-06	5.14E-05	1.14E-05	4.55E-05	5.90E-06	0.000106354	7.42E-06	2.20E-05	7.71E-05
9.86E-07	3.06E-06	4.21E-06	6.23E-06	9.76E-06	4.75E-06	5.19E-06	5.78E-06	7.39E-06	7.71E-07	5.31E-06	6.10E-06	2.59E-06	3.96E-06	4.79E-06	1.40E-07	7.41E-06	2.48E-06	4.57E-06	3.62E-06	6.17E-07	1.04E-06	4.61E-06	2.80E-06	1.38E-06	8.71E-07	1.64E-06	4.99E-06	1.37E-06	1.71E-06	2.43E-06	3.83E-06	2.61E-06	4.91E-07	9.99E-06	3.81E-06	1.10E-06	1.56E-06	5.31E-06	2.61E-06	1.00E-06	2.47E-06	4.86E-06	2.20E-06	3.55E-06	8.58E-07	7.54E-06	1.00E-06	4.81E-06	9.92E-06
[truncated: 357 more columns]
