# Supplementary material for: Organisational and neuromodulatory underpinnings of structural-functional connectivity decoupling in patients with Parkinson’s disease
Source: Commun Biol. 2021 Jan 19;4:86. doi: 10.1038/s42003-020-01622-9 (PMC7815846; doi:10.1038/s42003-020-01622-9)
Supplement: Supplementary file 4 — Supplementary Data [file 42003_2020_1622_MOESM4_ESM.zip › SupplementaryData/Supplementary Data 1/Fig1_FunctionalGradients.csv]

	0	1	2	3	4	5	6	7	8	9
1	0.114276274	0.000251406	-0.043063816	-0.004500881	-0.016235328	0.000183589	-0.008559304	0.007052041	-0.003114422	-0.002535479
2	0.098123184	0.029230503	-0.035451996	0.018198597	-0.004067123	-0.005589623	-0.011826995	0.015809342	-0.00293537	-0.002243603
3	0.129801296	-0.008997244	-0.030992436	-0.018168465	-0.022962777	0.002574247	-0.004424028	0.005728691	-0.000521786	-0.001826104
4	0.130225976	-0.020450207	-0.033075648	-0.037656916	-0.020561441	0.007223847	-0.002408443	-0.005369057	0.004282333	0.001550188
5	0.136562737	-0.012381848	-0.033618549	-0.035051946	-0.024814592	0.008665667	-0.003785446	-0.001954152	0.004547653	0.00220288
6	0.139265611	0.013124553	-0.027178129	-0.006617929	-0.020705863	0.008482187	-0.008069801	0.016622379	-0.001050791	-0.004454163
7	0.097466231	-0.00299188	-0.038369788	-0.024950748	0.009932282	-0.000824069	-0.001545673	0.001870813	0.006812474	0.002094331
8	0.112135051	-0.013447722	-0.029005146	-0.000394411	-0.018861757	-0.002985369	-0.00353035	0.006566924	-0.005615547	-0.005311474
9	0.143692557	0.000149071	-0.03071853	-0.034651588	-0.023616028	0.012107976	-0.004465347	0.006293879	0.005605754	-0.002127886
10	0.140787684	-0.014426917	-0.029771797	-0.04833509	-0.019189211	0.017853662	-0.002098712	-0.006423194	0.01147328	0.00430177
11	0.146058556	-0.009623524	-0.031824611	-0.045768261	-0.023027125	0.017118494	-0.003307617	-0.002855123	0.010076909	0.00359813
12	0.132527467	0.02596909	-0.019948106	0.005337981	-0.016834119	0.01027309	-0.008305069	0.022725311	-0.003041617	-0.007291528
13	0.119449557	-0.0152327	-0.030595925	-0.034456234	-0.006846977	0.00609818	-0.00458092	-0.003759319	0.005895409	0.005370088
14	0.139166876	-0.001816527	-0.028230985	-0.01118659	-0.023977363	0.00538326	-0.005957369	0.010051384	-0.001039069	-0.00318236
15	0.145340101	0.017062585	-0.018782742	-0.015691564	-0.022804343	0.010213805	-0.005519237	0.016044695	0.001818729	-0.003416037
16	0.146434814	0.012601421	-0.016799801	-0.02196035	-0.018287255	0.006023826	-0.006376204	0.004094	0.005755719	0.009955808
17	0.085097541	-0.028774502	-0.040708796	-0.004287598	-0.012209644	-0.006545985	-0.002263028	-0.005066012	-0.004631724	-0.00218794
18	0.147962056	-0.003205084	-0.028738293	-0.04137876	-0.024883945	0.010454814	-0.005149979	-0.000794629	0.00726897	0.003277328
19	0.135249384	-0.015050463	-0.030339766	-0.03669867	-0.024464983	0.005687385	-0.001885577	-0.000883578	0.003960916	-0.001533587
20	0.102201636	0.002859725	-0.027446797	-0.03259922	0.019753613	-0.003050921	-0.002280191	-0.003288429	0.009562523	0.007840283
21	0.148066648	-0.006865454	-0.024435736	-0.038683001	-0.020248641	0.008414857	-0.005722425	-0.00406737	0.007209192	0.007487069
22	0.133370089	-0.001633438	-0.015635468	-0.021110683	-0.013432574	-0.001397905	-0.005215821	-0.002930744	0.000646238	0.009909499
23	0.108050783	-0.02881943	-0.032001615	-0.020400879	-0.019257152	-0.005539658	-0.002407247	-0.004836793	-0.001595901	-0.002695776
24	0.139094556	-0.018413836	-0.028830692	-0.039230806	-0.023290877	0.006633394	-0.003626577	-0.00500849	0.005741738	0.003670184
25	0.133595798	-0.017848855	-0.024623606	-0.032546212	-0.017191791	0.004343831	-0.004661481	-0.006997088	0.004467412	0.00733584
26	0.105075157	0.003413191	-0.017547624	0.004061754	-0.010971237	-0.011014521	-0.008851324	-0.003710463	-0.004520471	0.012042995
27	0.117235381	-0.026369397	-0.030102237	-0.024088632	-0.022059265	-0.002720781	-0.003495886	-0.005924862	7.83E-07	0.000146526
28	0.096100408	-0.031020599	-0.038860263	-0.016247926	-0.012881342	-0.01086937	-0.002486129	-0.006812093	-0.002664986	-0.00629042
29	0.119922555	-0.032995489	-0.028357269	-0.031461174	-0.017172595	0.003185697	-0.002200151	-0.008642646	0.002775578	0.001195013
30	0.100023661	-0.016205741	-0.027577667	-0.008808364	-0.011160529	-0.011454555	-0.007097702	-0.009429647	-0.003656988	0.006288777
31	0.072263556	-0.036177604	-0.035550184	-0.007555353	-0.005744339	-0.018148972	-0.000967597	-0.008160558	-0.004458678	-0.008135597
32	0.004437063	0.013648568	-0.02000461	0.053615477	-0.016437236	-0.00656647	-0.013266352	-0.007557006	-0.011666854	0.018921992
33	0.00332384	0.005477748	-0.021620152	0.04617715	-0.011360963	-0.011510304	-0.010669137	-0.007017939	-0.010173902	0.017602472
34	-0.007017462	0.011818171	-0.028819361	0.052882797	-0.014121972	-0.010227357	-0.012635653	-0.006962953	-0.009305858	0.018344392
35	-0.039766048	-0.026229184	-0.046145251	0.032574256	-0.00582861	0.01315126	0.001183624	-0.009885764	-0.006498452	0.006005274
36	-0.010175229	-0.039582806	-0.033889126	0.02121627	0.02233372	0.030973797	0.001032393	-0.012661155	-0.003796523	0.00356974
37	0.005110013	0.008091926	-0.03264223	0.05032283	-0.011865371	-0.00958168	-0.014271796	-0.007130811	-0.012525656	0.015724048
38	-0.000630069	-0.00257375	-0.024772158	0.044874157	-0.005851669	-0.008060548	-0.010630694	-0.008181279	-0.010356482	0.016446556
39	-0.00965996	-0.043744589	-0.041982431	0.016900962	0.022455986	0.051397743	0.006609309	-0.012109444	-0.005111335	-0.006540861
40	-0.029290999	-0.043620188	-0.044023006	0.020630166	0.007235438	0.037554285	0.005377012	-0.012313315	-0.006953178	-0.002260631
41	-0.014549101	-0.047912554	-0.038439919	0.024238126	0.019733693	0.034606385	0.004067343	-0.013349365	-0.002730853	0.000373235
42	-0.022323688	-0.048248874	-0.049631502	0.028973878	0.008197963	0.029690377	0.006941003	-0.012234096	-0.004998803	-0.004075761
43	-0.05116881	-0.028197527	-0.049511589	0.029012886	-0.014178445	0.002589342	0.006867091	-0.003867058	4.54E-05	0.006691756
44	-0.051061069	-0.031224298	-0.057674693	0.033448178	-0.013962325	0.000916563	0.01138618	-0.002524667	0.002968664	0.004796883
45	-0.049933562	-0.025938223	-0.054047528	0.030337534	-0.015447352	-0.000776407	0.008659525	-0.003804502	0.001471765	0.005927462
46	-0.047135473	-0.041570928	-0.052931362	0.034010543	-0.011436688	0.001696485	0.01229463	-0.002124545	0.005309228	0.00278641
47	-0.055969544	-0.042009081	-0.044489396	0.020423136	-0.013750292	0.006160888	0.011153069	0.002239152	0.002506925	0.001368346
48	-0.053812436	-0.0304411	-0.052960084	0.027059763	-0.016634506	-0.004059234	0.010430016	-0.002865688	0.002674964	0.005816725
49	-0.0579537	-0.039576303	-0.011733633	0.017265214	-0.005469242	0.004161313	0.003555419	0.000134586	0.006881132	0.00532414
50	-0.049188003	-0.048409496	-0.041272944	0.022197949	-0.01264796	0.003241602	0.010917147	0.000254502	0.004899177	0.000150008
51	-0.05560601	-0.039304992	-0.051013786	0.028692986	-0.015687666	0.001636375	0.014495637	0.002818462	0.00807497	0.00436313
52	-0.032669321	-0.042077225	-0.032785876	0.042894311	-0.000339339	0.01036282	0.00825437	0.00610337	0.011444749	-0.001084946
53	-0.05471014	-0.035207595	-0.055946875	0.023915855	-0.014498099	-0.000387892	0.015334019	0.001278598	0.007156619	0.00386038
54	-0.032653017	-0.046723488	-0.01501046	0.026864027	0.006762671	0.003324638	0.004130074	-0.001737298	0.007584424	-0.001865837
55	-0.058511359	-0.044897381	-0.020255177	0.022241877	-0.005639599	0.002926999	0.008155376	0.003465217	0.012371043	0.005813374
56	-0.070895756	-0.03899139	-0.018624715	0.007872989	-0.013556125	0.003723244	0.007114897	0.004820629	0.006352335	0.006339671
57	-0.056923108	-0.041506562	-0.036520565	0.018644987	-0.006794455	0.003549064	0.012338732	0.007069348	0.010160005	0.002953545
58	-0.03934508	-0.053283414	-0.027277798	0.018289691	-0.010969555	-0.009594715	0.007264514	-0.003161856	0.006157059	0.002784107
59	-0.058891852	-0.039402239	-0.042507783	0.015166127	-0.010031323	-0.002426717	0.012742941	0.002647057	0.008584134	0.006716778
60	-0.037675366	-0.054792486	-0.027679068	0.027049095	-0.001537068	0.001504941	0.009332577	0.002977473	0.010888978	-0.000497454
61	-0.066687546	-0.042417036	-0.027142498	0.001877851	-0.013393458	-0.001846934	0.011135411	0.007784471	0.007628638	0.003216769
62	-0.053789338	-0.050415684	-0.030676759	0.019697935	-0.000774685	0.010721324	0.011647274	0.005247368	0.01223594	0.002967233
63	-0.040117366	-0.047354687	-0.020945352	0.029715969	-0.002836576	-0.002785747	0.008384934	0.002782541	0.011401772	0.00446023
64	-0.05969767	-0.041510513	-0.024880435	0.019117084	-0.009469115	-0.001754482	0.009127297	0.005193521	0.010892199	0.008240791
65	-0.069695708	-0.034411814	-0.024087992	0.008159284	-0.018584226	-0.00239766	0.010199004	0.009499119	0.009032325	0.007049639
66	-0.05795309	-0.04599309	-0.029723571	0.016072506	-0.006406238	-0.00012823	0.011151747	0.00430734	0.01071947	0.005955458
67	-0.048731228	-0.048343019	-0.02282693	0.02398956	-0.008713245	-0.003947302	0.009686153	0.004694182	0.011724581	0.006348869
68	-0.057874422	-0.042366191	-0.031654519	0.025449118	-0.010813792	0.001758717	0.012578953	0.006768699	0.014941688	0.007202166
69	0.067018834	0.002284805	-0.041661425	0.004204873	-0.014432201	-0.008174309	-0.00346575	-0.000684987	-0.010304992	0.001013735
70	0.076797402	-0.010164239	-0.030809343	0.009803951	-0.010366369	-0.010048046	-0.002525698	0.005963824	-0.008779605	-0.007279442
71	0.052835873	-0.031192396	-0.039071269	0.005998189	-0.006559629	-0.012917407	-0.001378001	-0.004581648	-0.010248028	-0.00847875
72	0.041854324	-0.030720518	-0.056547163	5.57E-05	0.012451591	-0.006357642	0.001782927	-0.008918758	-0.004386186	-0.004522679
73	0.071290009	-0.031289048	-0.043183821	0.000283131	-0.010019902	-0.01819823	-0.0017429	-0.006200032	-0.006570263	-0.009422163
74	-0.030056698	-0.041173154	-0.045907305	0.0288436	-0.015651304	-0.015142778	0.007727622	-0.004364119	-0.002487721	-0.005285165
75	0.050408126	-0.045147137	-0.037239162	0.00158844	-0.004985604	-0.01756188	0.002185059	-0.006668634	-0.00594001	-0.016583466
76	-0.031705911	-0.048506778	-0.04914014	0.037984459	-0.006484155	-0.000759562	0.010534285	-0.001271	0.00511072	-0.006974927
77	-0.007314394	-0.031759247	-0.046436239	0.017230433	-0.008872377	-0.025778863	0.003774283	-0.007725753	-0.008576993	-0.013051357
78	0.009666221	-0.041656193	-0.043175434	0.015993509	-0.011181797	-0.024633998	0.004145422	-0.008661143	-0.007791211	-0.01396136
79	-0.031952551	-0.05129415	-0.041783732	0.033812581	-0.008735808	-0.006862624	0.009633965	-0.001663764	0.005231791	-0.004507258
80	0.009775	-0.0506257	-0.036696311	0.025075597	-0.002969399	-0.007985935	0.005796761	-0.003381047	-0.003150428	-0.01739294
81	0.036364029	-0.044415735	-0.023776699	0.001241103	-0.00060406	-0.021725726	0.001247933	-0.006248273	-0.004835465	-0.013709669
82	0.012255711	-0.050116024	-0.036649763	0.020561838	-0.006901069	-0.019044849	0.005030281	-0.00511505	-0.002265873	-0.011732552
83	0.000477365	-0.04799248	-0.018444025	0.009903351	9.76E-05	-0.020463424	0.001855285	-0.006215459	-0.001415039	-0.00550278
84	-0.017346949	-0.055010794	-0.019230602	0.019498921	-0.009725518	-0.014080741	0.004756782	-0.002880269	0.003564766	-0.001954076
85	-0.034691455	-0.053675009	-0.023954138	0.026863963	-0.00531093	-0.006221665	0.007575747	-0.000743685	0.009199478	0.003788963
86	-0.060579764	-0.032193176	-0.042581191	0.001269644	-0.013708761	-0.003324091	0.011133867	0.004622359	-0.000146436	0.000454064
87	-0.059751512	-0.032527633	-0.034763146	-0.014455675	-0.010749895	-0.005875615	0.010833598	0.00605691	0.000561021	-0.003474583
88	-0.057711298	-0.041821704	-0.039636899	0.003759776	-0.017654987	-0.003254007	0.011920513	0.002584259	0.001622185	-0.00121436
89	-0.07171615	-0.014560797	-0.023673656	-0.013354936	-0.015274176	-0.008975734	0.007998851	0.010440732	0.000584176	0.002257518
90	-0.060853384	-0.008608462	-0.047000372	0.000822911	-0.026452483	-0.01136671	0.007061138	-0.001747485	-0.007298339	-0.001160006
91	-0.062093629	-0.020014569	-0.048887531	0.001688232	-0.021666871	-0.009040566	0.010273518	0.001445463	-0.004289171	-0.001229109
92	-0.001816518	-0.056323038	-0.019917752	0.01843953	0.014709729	0.031912787	4.44E-05	-0.014255903	-0.006573324	-0.001458946
93	-0.004166369	-0.025491838	-0.043017149	0.03304143	0.003900303	-0.000662833	-0.003764306	-0.013127256	-0.013177816	0.005405193
94	-0.03453259	-0.043334099	-0.042494501	0.029472296	-0.017560334	-0.00764515	0.005707088	-0.00756134	-0.004241153	-0.002258502
95	-0.008454942	-0.052172565	-0.043982237	0.022091136	-0.001615809	0.008109777	0.0043365	-0.015322938	-0.011763389	-0.01249954
96	0.0232499	0.004661407	-0.051501288	0.037385111	0.007410893	-0.01020969	-0.010756687	-0.00106003	-0.011568588	0.00632246
97	0.031191637	0.064870998	-0.018650347	0.065162614	-0.021660296	-0.002465903	-0.027708266	0.006802062	-0.007478747	0.01087149
98	-0.022840634	0.021905854	-0.029817535	0.029350732	-0.021666342	-0.00136117	-0.011585991	-0.011411595	-0.011454218	0.010067087
99	-0.058714562	0.039208051	-0.04757651	-0.003964279	-0.022302992	0.008112601	-0.003835724	-0.010189774	-0.013434643	0.000343632
100	0.015121541	0.008101468	-0.024343857	0.049005068	-0.013910332	-0.005203327	-0.013763876	-0.006926028	-0.013719983	0.014003948
101	-0.018868794	-0.04546158	-0.028232152	-0.002378898	0.001583324	0.049573064	0.001747509	-0.010139189	-0.019709322	-0.01347866
102	-0.030606934	-0.03989154	-0.035724978	0.009327867	0.002036357	0.052361394	0.00355383	-0.013345563	-0.015018316	-0.008178751
103	-0.031337479	-0.028410356	-0.036725498	-0.001899318	0.004646277	0.055307029	0.003723899	-0.013094501	-0.019598665	-0.010687352
104	-0.014644281	-0.04857686	-0.034262593	0.005727614	0.013735879	0.063129974	0.008038084	-0.014626653	-0.011101204	-0.012537522
105	-0.063400861	-0.004838031	-0.047273351	0.009188411	-0.026312406	-0.00481185	0.004129081	-0.004971896	-0.009963974	0.000467293
106	-0.085969932	0.020276868	-0.033411617	-0.041112041	-0.01168558	0.008608195	0.00688019	0.005766607	-0.008591837	0.001875952
107	-0.078579522	0.013124052	-0.018420969	-0.029142866	-0.010140537	0.0071622	7.76E-05	-0.00107407	-0.008719374	0.003813706
108	-0.071000651	-0.024118908	-0.014460248	-0.006877559	-0.014510015	0.001407515	0.002529127	-4.66E-05	-0.000782539	0.005710005
109	-0.056028341	-0.032853922	-0.012749115	0.005632095	-0.008801801	-0.010226638	0.001098065	-0.004212349	0.00194869	0.003752327
110	-0.073220441	-0.019779684	-0.017960905	-0.009878114	-0.015469287	0.003247223	0.004034562	0.004030498	-0.002857487	0.003265644
111	-0.037052673	-0.038205483	-0.013058617	0.005432094	-0.008047512	-0.018319449	-0.000498083	-0.007537391	-0.001354311	0.00157952
112	-0.021438045	-0.044055941	-0.015814593	0.008302648	0.002872927	-0.017393537	0.001219782	-0.006229192	0.000324922	-0.000303303
113	-0.076307672	-0.018037593	-0.027412174	-0.003839786	-0.017969427	3.55E-05	0.010221296	0.011373214	0.004509663	0.006250332
114	0.007222088	0.12191317	-0.000837648	0.049700602	-0.027658106	0.004436682	-0.016968801	-0.0204305	0.026204975	-0.01318042
115	0.002665158	0.099883545	-0.023241116	0.037681184	-0.022500058	0.00145093	-0.019439452	-0.015716759	0.011444644	-0.006394021
116	-0.00428935	0.116825342	-0.003522714	0.037883946	-0.025962989	-0.001393708	-0.01339132	-0.020431201	0.021982679	-0.008997452
117	-0.008120411	0.128631063	-0.001585185	0.033705606	-0.017613662	0.005129979	-0.011372942	-0.02285017	0.02956995	-0.011297901
118	-0.053829599	0.09270637	-0.027266087	-0.008699029	-0.002766677	0.004238976	-0.006839059	-0.010618049	0.005806229	-0.003076405
119	0.05981951	0.066231701	-0.013615362	0.070444691	-0.002116951	0.024715376	-0.03269842	0.038737632	-0.000610301	-0.014617683
120	0.064144435	0.052878471	-0.042818575	0.038856401	-0.004463954	0.017599516	-0.030902122	0.022419214	-0.003582331	-0.003784835
121	0.059965317	0.078148144	-0.013756774	0.068306483	-0.00840517	0.017218034	-0.031211179	0.039586204	-0.001195187	-0.01171801
122	0.056351265	0.083092599	-2.92E-05	0.080817461	-0.010528313	0.015401066	-0.03168747	0.039744297	0.000557533	-0.013504355
123	0.065747855	0.073232643	-0.007152643	0.07566162	-0.012343616	0.006394085	-0.02528402	0.032742268	-0.003931718	-0.008402656
124	0.028220558	0.063292795	-0.035165199	0.053770892	0.010180187	0.003436609	-0.022374625	0.014594985	-0.003585604	0.007243444
125	0.04661241	0.073945902	-0.029471113	0.062193435	-0.012720289	0.006863466	-0.035839141	0.022754359	-0.002436088	0.001266922
126	0.05929036	0.031232973	-0.041213329	0.023827483	0.010568537	-0.000251841	-0.008458266	0.020772755	0.003364794	0.003789708
127	0.036996765	-0.022318709	-0.054132958	0.00192876	0.010958987	-0.023743196	0.002894789	-0.003260397	-0.003722276	-0.013463786
128	-0.015787771	-0.03372658	-0.046235045	0.01908624	-0.005589588	-0.015339367	0.004273919	-0.008695285	-0.012236392	-0.013293986
129	-0.017646748	-0.018285633	-0.050836094	0.010195071	0.00938965	-0.023228022	0.005298515	-0.003157736	-0.007118522	-0.011038147
130	0.003532128	-0.021466207	-0.053164419	0.010290723	0.008107067	-0.026763669	0.004696821	-0.003675906	-0.00584254	-0.014495304
131	-0.016846018	-0.016926837	-0.057406408	0.016555808	-0.005364665	-0.026309627	0.005781728	-0.004607438	-0.00673583	-0.010116701
132	-0.026693126	-0.04025109	-0.047302067	0.020613718	-0.014391415	-0.020073246	0.008373433	-0.004897218	-0.003758624	-0.009762364
133	0.043994553	0.037763866	-0.036209931	0.034210701	0.007067529	-0.01760185	-0.010134791	0.016794447	-0.008097621	-0.004902618
134	-0.0250555	0.102772384	-0.020281016	0.019762443	-0.023831503	0.003509781	-0.013612403	-0.022152838	0.009914821	-0.008357106
135	-0.062461791	0.079371828	-0.032699332	-0.008981406	-0.017369934	-0.004085624	-0.004354439	-0.009177783	-0.002573389	-0.002848481
136	-0.07055807	0.042450405	-0.043060377	-0.012677011	-0.024756457	-0.007412932	0.001504628	-0.004751202	-0.007397939	-0.000383916
137	-0.081995935	0.042528719	-0.034597034	-0.033372884	-0.019357099	0.001892817	0.003032643	-0.002916223	-0.010698647	-0.00038855
138	-0.085173541	0.054311761	-0.033708088	-0.045611078	-0.009632208	0.005635589	0.004241609	0.003378008	-0.007331512	0.000441609
139	-0.078240029	0.015675647	-0.040010367	-0.027151701	-0.020064788	0.000922284	0.006262207	-0.000715111	-0.012370739	-0.002459877
140	-0.067416456	0.011007175	-0.046431464	-0.01458599	-0.009894516	-0.009268225	0.006323822	0.001987143	-0.00639394	-0.000905968
141	-0.036301283	-0.005261615	-0.055365592	0.003374566	-0.004914554	-0.007249734	0.004000767	0.001647811	-0.010371146	-0.011529859
142	-0.082843635	0.014813216	-0.039418189	-0.037351031	-0.009411295	0.003342851	0.00944367	0.007796875	-0.008001025	-0.000657176
143	-0.050426562	0.046576419	-0.041446036	-0.005904409	-0.002926452	0.023932225	-0.008319548	-0.008819478	-0.015677927	0.003346799
144	0.066565072	-0.034098715	-0.027166893	-0.02522204	0.020098302	-0.010339274	-0.000617197	-0.00895904	-0.000392622	-0.010699976
145	0.019541059	-0.016967906	-0.024091864	-0.004855284	0.027875447	-0.027084298	-0.000268991	-0.004335188	-0.001375248	-0.005586322
146	-0.076166285	0.028681839	-0.02000561	-0.021367413	-0.016585558	-0.007170258	-0.001021401	-0.00520227	-0.004003097	0.00343328
147	-0.029420433	0.011048286	-0.01339289	-0.012003707	0.015378797	-0.014234656	-0.006762149	-0.012086687	-0.005202082	0.000276179
148	-0.082483828	0.028232151	-0.026023956	-0.032411025	-0.005679317	-0.000925461	0.004777774	0.009632538	-0.005331335	0.000963928
149	0.033215717	0.079138934	-0.030146839	0.060343523	0.013566971	0.003088905	-0.025089455	0.023581139	-0.000282062	0.003010012
150	0.027978502	0.085504282	-0.026954503	0.054882524	0.018709402	-0.005227047	-0.018844308	0.025001893	0.002956375	0.001647123
151	0.041788565	0.078871443	-0.012192641	0.063600429	-0.000867423	-0.006811522	-0.017964537	0.02872644	-0.00267683	-0.005020295
152	0.020695307	0.065405969	-0.031946518	0.049395553	0.020369373	-0.004434913	-0.014951245	0.012576149	-0.000597949	0.011591839
153	0.005988769	0.022791865	-0.035160974	0.047339022	-0.009374196	-0.00375918	-0.01476649	-0.006763554	-0.011581353	0.014551912
154	0.022405245	0.046881212	-0.035818699	0.042921661	0.021025279	-0.010457954	-0.01355849	0.010840506	-0.00588453	0.008760393
155	0.000900558	-0.014194388	-0.049215076	-0.010179229	0.045449599	0.018374921	0.006792575	-0.005872322	0.00083512	0.001204319
156	0.009216634	-0.017570753	-0.050504577	0.023229394	0.026090984	0.010522691	-0.000746887	-0.009517089	-0.005675114	0.007060778
157	-0.000134021	-0.036815567	-0.044604988	-0.007135341	0.039924008	0.027224718	0.009070125	-0.010039649	0.001284578	-0.00129986
158	0.008177455	-0.013875609	-0.054736933	0.017212922	0.028681985	0.006996472	0.001442187	-0.004422583	-0.004846596	0.004816831
159	0.011496204	-0.034058274	-0.050309164	0.003450261	0.034156314	0.018138508	0.004934063	-0.012088983	-0.003972104	-0.001621999
160	0.019002677	0.011605756	-0.055149011	0.017209839	0.041428234	-0.009447096	-0.003240468	7.90E-05	-9.31E-05	0.005445605
161	0.057370234	-0.022058221	-0.045983213	-0.011928141	0.022460276	-0.016011742	0.001132271	-0.004653258	0.000319224	-0.00775755
162	0.007184292	0.03472788	-0.05053817	0.009652352	0.057484539	-0.008441614	-0.000558246	0.008868195	0.008447032	0.002693353
163	0.001616752	0.010098488	-0.049844031	0.007614035	0.047374524	-0.006108367	-0.00023472	-0.001108825	-0.001514089	0.000446966
164	0.005496666	0.023445378	-0.049315266	0.001828239	0.046369316	-0.022216122	0.00235908	0.007055013	0.005413427	-0.004872978
165	-0.014061293	0.014361934	-0.049955361	0.006842152	0.030355942	-0.024308467	0.002527839	0.003162835	-0.001854282	-0.006321069
166	-0.031888007	0.073517342	-0.043941767	0.008527623	-0.001919767	0.00821272	-0.012277942	-0.008317334	-0.002179166	0.00171751
167	-0.032086158	0.046238444	-0.049140407	-0.014793387	0.01466145	0.031530617	-0.003331447	-0.00170473	-0.012230164	-0.008818817
168	-0.043490014	0.116109196	-0.019623349	-0.007020271	0.00267463	0.005650734	-0.007011505	-0.013325747	0.017186447	-0.003187796
169	-0.038470402	0.110792821	-0.014873727	-0.001139113	0.004984379	0.002563072	-0.006803298	-0.015538673	0.018189618	-0.002363914
170	-0.052597061	0.071021009	-0.047888777	-0.002903993	-0.00556978	0.017255326	-0.007729307	-0.007484993	-0.007389823	-0.000315243
171	-0.075622521	0.078745981	-0.030863515	-0.032234974	-0.014737706	0.001227979	-0.000396322	-0.005490719	-0.003074307	-0.001726139
172	-0.029094972	-0.004027092	-0.048929689	-0.00999981	0.027634621	0.050313897	0.003128718	-0.001444483	-0.015419134	-0.009207119
173	-0.070442881	0.090156146	-0.023428417	-0.03777305	0.005106464	0.009699006	-0.00214566	-0.002087864	0.00434868	0.000327956
174	-0.076246483	0.079445705	-0.019167313	-0.039523872	0.007195975	0.008636646	-0.001704208	-0.0020034	0.001788772	0.002225631
175	-0.069805445	0.016360565	-0.048613753	-0.00781852	-0.0038343	0.006391989	0.003293386	-0.001323467	-0.010568097	0.000932636
176	-0.075111063	0.077319118	-0.031838293	-0.035950748	-0.002269383	0.004991997	0.000435823	0.001656611	0.00067777	0.000232974
177	-0.082853555	0.053033179	-0.01916986	-0.040666508	-0.002489812	0.005744362	-0.00054618	-0.000793297	-0.004998102	0.003843315
178	-0.08019886	0.060138835	-0.026495803	-0.038837879	0.00449554	0.005424544	0.003220631	0.009739356	-0.000240514	0.003503131
179	-0.081878239	0.054974781	-0.032761648	-0.047115864	0.003721834	0.007895159	0.006669052	0.013749675	-0.000549802	0.002482451
180	-0.086559331	0.044776599	-0.035186632	-0.051597351	0.002380142	0.009935289	0.008084236	0.01203992	-0.003362595	0.001872332
181	-0.082601551	0.029943683	-0.043015319	-0.04296713	0.002456917	0.003699316	0.011181858	0.01321262	-0.00111186	0.000661953
182	-0.076208287	0.02860645	-0.044896984	-0.02974791	0.003923183	-0.004503941	0.009510695	0.012569415	-0.001335142	0.001299599
183	-0.081256302	0.064912235	-0.028297289	-0.036643108	-0.003797455	0.002768979	0.003933304	0.012858927	0.001801387	0.00292199
184	-0.081573028	0.041397096	-0.038001809	-0.049163465	0.012138516	0.007325127	0.010619968	0.016138206	0.00187956	0.000966491
185	-0.066917909	0.005815533	-0.047672257	-0.011968739	-0.000787932	-0.005987815	0.008801421	0.010167875	-0.001908245	0.001382183
186	-0.071010089	0.005336452	-0.048030942	-0.027518008	-0.001243816	-0.003397686	0.013522251	0.013357673	-0.000563819	-0.002337117
187	-0.081022452	0.020783335	-0.039612574	-0.039282394	0.004451674	-0.001841497	0.011041338	0.013481022	-0.000429039	-0.000404112
188	-0.079845135	0.03247582	-0.031847767	-0.032679558	0.001261648	-0.001085451	0.008442784	0.015267309	0.001015223	0.004226632
189	-0.081060362	0.007256739	-0.02925201	-0.01815627	-0.009303193	-0.001036518	0.0079714	0.012819887	7.79E-06	0.005200719
190	0.055924564	0.020729747	-0.039492374	-0.032110597	0.056111351	-0.000192938	0.002052537	0.001283722	0.017536662	0.001789039
191	0.054675449	-0.001980103	-0.034439533	-0.027879889	0.051750065	-0.004710725	0.000619012	-0.005311881	0.013056346	0.001746379
192	0.011920649	0.061694103	-0.034318844	0.001031879	0.059116108	-0.01030099	-0.001672804	0.005400934	0.014866557	0.005500821
193	0.021820557	0.01278382	-0.019566489	-0.014275404	0.0359962	-0.016160723	-0.005905322	-0.009546223	-0.002369555	-0.000426578
194	0.056481838	-0.011100109	-0.030047877	-0.029914375	0.048486336	-0.003499915	-0.001693827	-0.009233021	0.00628784	-0.002933335
195	0.011557536	0.046753573	-0.032482088	-0.007665855	0.068604731	-0.006464443	8.58E-05	0.003897166	0.01584921	0.005675705
196	-0.009639627	0.052936235	-0.030247387	-0.002628535	0.050521511	-0.019679699	-0.001620082	0.002030053	0.01086897	0.003976269
197	-0.029007387	0.02405093	-0.03361844	-0.009175337	0.036091331	-0.021955226	-0.000316771	-0.001550116	0.005739436	-0.001298363
198	-0.066356965	0.018931089	-0.032893023	-0.015090921	0.004505963	-0.007053353	0.001349991	-0.002671321	0.002616124	0.005270549
199	0.025071277	0.01961385	-0.029689708	-0.012300021	0.061113225	-0.017501786	-0.000895651	-0.000359993	0.006961005	-0.001877828
200	0.001673913	0.011128701	-0.026100609	-0.004823217	0.049532142	-0.019996301	0.000163629	-0.000138165	0.004872405	-0.000608137
201	0.12681702	0.010876579	0.034328115	-0.012222774	-0.013422224	0.002317377	0.017382334	0.011083944	-0.002283535	0.000334493
202	0.110960269	0.026787938	0.034082641	0.003812566	-0.001102478	-0.003155405	0.021208763	0.011051742	-0.004494991	-0.000213466
203	0.132904342	-0.008926901	0.024620174	-0.025158666	-0.014979365	0.003386361	0.007826399	0.006034231	0.000594488	0.001947449
204	0.136394576	0.001359152	0.02496534	-0.020629552	-0.018181248	0.005060408	0.011794771	0.009072136	-0.000970355	0.000358176
205	0.135202524	-0.012638448	0.015031034	-0.03615996	-0.019064172	0.004885245	0.002329192	0.001408456	0.003840891	0.004264945
206	0.139883099	-0.011582549	0.014420983	-0.042399907	-0.021065907	0.008451825	0.001425655	0.001051771	0.00593297	0.00445455
207	0.126099006	-0.001465003	0.013196723	-0.032509684	0.003002583	0.005648752	0.008865213	0.005160907	0.006994197	0.004620147
208	0.141923426	0.001193801	0.019022688	-0.035451412	-0.018960982	0.009170774	0.007655247	0.006130735	0.003941897	0.001768779
209	0.103219347	-0.010275681	0.032196014	0.004218874	-0.00989658	-0.002226046	0.010213034	0.009197079	-0.007238937	-0.004384588
210	0.137827694	0.019936799	0.032576775	-0.000954211	-0.012387789	0.011427033	0.023643506	0.017917099	-0.004708733	-0.004444019
211	0.148298317	-0.006593567	0.006999605	-0.049007802	-0.020952417	0.01604868	0.000233522	-0.000212306	0.011017107	0.007715982
212	0.145537816	-0.010810263	0.004299417	-0.047566489	-0.016619377	0.014005213	-0.000262984	-0.002140858	0.010996112	0.009101877
213	0.133402945	0.028781546	0.028424441	0.002427757	-0.010226731	0.013174291	0.023547778	0.021273417	-0.005799425	-0.007196215
214	0.119595861	-0.000662543	0.016236263	-0.023419038	-0.008483303	-0.001683216	0.003903541	-0.002558818	0.00065051	0.011274941
215	0.150895302	0.007178647	0.010425047	-0.032893372	-0.021612613	0.011121252	0.007984461	0.008665762	0.003631492	0.001758257
216	0.077201349	-0.025942407	0.035888419	0.001005348	-0.004921531	-0.006595237	0.003907751	0.000108117	-0.005613297	0.003160103
217	0.098331538	-0.003462062	-9.48E-06	-0.031522585	0.01796271	-0.004507003	-8.98E-05	-0.004025515	0.006334815	0.008797651
218	0.14005342	-0.007453434	0.021618552	-0.028066281	-0.020691137	0.005718653	0.008214116	0.007132872	0.001225449	-2.87E-05
219	0.147091513	-0.005296306	0.005650275	-0.041558051	-0.020420203	0.007007343	-0.001272322	-0.002703208	0.006512516	0.00884212
220	0.127985287	-0.001278651	0.011019471	-0.018428311	-0.01439046	-0.002641955	-0.000147293	-0.003148797	-0.00171585	0.010954005
221	0.146160658	-0.004445472	0.012227489	-0.039032026	-0.020786264	0.008812094	0.004809778	0.004934607	0.005042206	0.001227362
222	0.115177691	-0.026196262	0.022767269	-0.02247545	-0.016451314	-0.003023249	0.00168958	0.000179181	-0.001303644	0.000946056
223	0.142162727	-0.016819659	0.00627396	-0.045279424	-0.019147535	0.007556022	-0.001406964	-0.002776919	0.007784708	0.006237177
224	0.111962639	0.000846528	0.021215789	-0.005583147	-0.012149167	-0.009109932	0.000926108	-0.004426157	-0.004692669	0.013133345
225	0.14151482	-0.011082721	0.006745545	-0.038061988	-0.015120227	0.005255035	-0.001481758	-0.004836462	0.006697423	0.010260612
226	0.130395762	-0.023098041	0.015028892	-0.036059049	-0.020235562	0.000389538	-0.000974313	-0.002007134	0.003278097	0.002872974
227	0.104428261	-0.033049356	0.021716237	-0.028024778	-0.010650344	-0.007869571	-0.00134184	-0.002056179	0.000380652	-0.003043237
228	0.09674009	-0.018933669	0.022909549	-0.01405064	-0.008171038	-0.011221515	-0.003490872	-0.008590934	-0.002814714	0.009266447
229	0.11990064	-0.028820999	0.012639355	-0.031719037	-0.01516012	-0.002271568	-0.003828206	-0.005503525	0.002504804	0.00456833
230	0.086728242	-0.03360135	0.023605422	-0.019013281	-0.005967636	-0.01686473	-0.002870035	-0.003283457	-0.001431085	-0.004509647
231	0.016089478	0.010844907	0.057222661	0.03234107	-0.004713453	-0.007771228	0.002835018	-0.012084766	-0.010969509	0.017010698
232	0.002066168	-0.050576615	0.011081903	-0.009285669	0.040877537	0.025679466	-0.008073122	-0.004261146	0.006289567	0.00130884
233	0.001332687	0.000647042	0.045362822	0.02986431	-0.003827401	-0.010814106	-0.002216376	-0.010650763	-0.009289439	0.018283083
234	0.004960423	-0.00282448	0.049901474	0.036623987	0.003197257	0.000155085	-0.000270886	-0.011129091	-0.009830745	0.020677778
235	-0.039012949	-0.02913009	0.061752157	0.014038388	0.003341419	0.017476928	-0.008790872	-0.003642049	0.003064541	0.007016399
236	-0.017210523	-0.030442444	0.058362117	0.0221883	0.01490659	0.01108134	-0.006461114	-0.007596705	6.06E-05	0.011719929
237	-0.000535293	0.000276905	0.050720931	0.029395342	-0.003361806	-0.011707828	-0.002003065	-0.00954437	-0.009554307	0.017173669
238	0.008788557	-0.047377861	0.036717895	-0.00110301	0.029441859	0.020215445	-0.010547246	-0.007787596	-0.001314869	0.004177697
239	-0.002441953	-0.046333441	0.026697208	0.00877776	0.033871651	0.063221103	-0.010986882	0.00066872	0.006292115	-0.005252626
240	-0.014062529	-0.018333229	0.041327631	0.028414073	0.00131169	-0.000576501	-0.005055411	-0.009679355	-0.005058377	0.016750039
241	-0.009423975	-0.044422844	0.048379038	0.009427262	0.02414843	0.053685435	-0.014675635	0.000174194	0.006433264	-0.003157043
242	-0.033908865	-0.047193555	0.04858353	0.006030934	0.011604358	0.03528	-0.012331959	-0.003488488	0.001092207	0.001003951
243	-0.009318622	-0.053206853	0.036445334	0.017002202	0.026794817	0.045125022	-0.010139128	-0.002740881	0.007977274	0.000548421
244	-0.016625985	-0.052563268	0.051373883	0.013084721	0.020778352	0.043016346	-0.01315899	-0.001047102	0.006799388	-0.002964817
245	-0.06550216	-0.036840786	0.057221875	-0.002026906	-0.013073783	-9.41E-05	-0.0094457	0.007183344	0.006995608	-0.001178105
246	-0.058899389	-0.033458731	0.045731808	0.006360549	-0.008124355	-0.005466514	-0.006383211	0.000585983	0.006729499	0.006512752
247	-0.04093527	-0.051982331	0.059246904	0.013799498	-0.004067226	0.001224047	-0.009718748	0.001829546	0.007723833	-0.00371346
248	-0.030903112	-0.04894662	0.044269873	0.024245572	0.006261338	0.021194674	-0.000890715	0.005603326	0.010620866	-0.003345837
249	-0.029888906	-0.054983411	0.048482748	0.025304041	0.003233642	0.014273487	-0.003328568	0.007250375	0.01584237	-0.007653588
250	-0.066340255	-0.037539456	0.011133973	-0.001785431	-0.010100945	-0.003924826	-3.28E-05	0.001854322	0.006888786	0.005474455
251	-0.056046087	-0.047610577	0.054419931	0.011302519	-0.008173104	-0.000943648	-0.007535734	0.007119301	0.013982947	0.001366788
252	-0.04260331	-0.050786679	0.045188422	0.011536081	-0.006189838	0.004872751	-0.002071215	0.006499951	0.009843608	-0.001152269
253	-0.02087071	-0.043793091	0.042541232	0.033293391	0.005069897	0.012622266	0.002914054	0.009844121	0.015024475	-0.004356908
254	-0.060294022	-0.042786035	0.013672672	0.010168962	-0.004898903	0.004771506	0.000790773	0.003153893	0.008414327	0.006006458
255	-0.058669422	-0.044614864	0.045457106	0.000496302	-0.006609815	-0.003496958	-0.007740453	0.007237291	0.014068575	0.003143417
256	-0.049688676	-0.044013182	0.035721653	0.017153232	-0.002037498	0.005494231	0.002796156	0.010864098	0.015586855	0.002840585
257	-0.018346132	-0.048825389	0.028612944	0.030191068	0.00889761	0.013468794	0.003685875	0.007419207	0.012963048	-0.002835118
258	-0.041183656	-0.057150217	0.033346457	0.013282658	-0.005614748	-0.009004505	-0.00451619	0.004245993	0.012181163	0.000817419
259	-0.056895348	-0.048527466	0.034345852	0.006542686	-0.003269168	-0.002838888	-0.002909352	0.008148485	0.015418172	0.005100006
260	-0.056460656	-0.049385266	0.013567677	0.015944443	-0.001729692	0.000925554	0.002626428	0.00500289	0.013803715	0.006127809
261	-0.067373229	-0.042625281	0.029649643	-0.003241751	-0.012485252	-0.004567801	-0.001372164	0.011298161	0.011586049	0.004328898
262	-0.028352783	-0.047580299	0.022754306	0.032494593	0.004095691	0.006588019	0.003174636	0.006177926	0.013696402	0.001764044
263	-0.030510006	-0.046116309	0.025367764	0.02278036	0.008545603	0.015285897	0.004607085	0.007951614	0.014169368	-0.001459286
264	-0.058273629	-0.048624965	0.02749425	0.007848568	-0.005927593	-0.003867165	-0.001732527	0.007688435	0.014520653	0.006568489
265	-0.042489165	-0.058359454	0.022650143	0.016701435	0.002137802	0.002891801	0.000655828	0.006902599	0.015307045	0.002312861
266	-0.069434329	-0.036301067	0.02614212	-0.004813788	-0.017062373	-0.003495231	0.000297739	0.011873017	0.007782712	0.004234065
267	-0.03857833	-0.05297948	0.025834876	0.019782932	-0.005539832	-0.009312253	-0.000433953	0.004656574	0.012339669	0.005009087
268	-0.058192262	-0.045756737	0.020219966	0.010791685	-0.006252447	-0.002728781	0.002498557	0.009042543	0.014790262	0.008185782
269	-0.064741496	-0.042051242	0.019762428	0.007597652	-0.010431552	-0.002651613	0.003614508	0.011302792	0.013906904	0.006724487
270	-0.053764467	-0.044967889	0.029700689	0.0162398	-0.009287289	-0.006138481	-0.000260001	0.007822176	0.01525182	0.008756786
271	0.087338649	-0.002241064	0.030555703	0.004037129	-0.009218234	-0.008014095	0.00666177	0.007799688	-0.009599002	-0.002770564
272	0.059137355	-0.01203516	0.054124178	0.007264589	0.001880392	-0.011826022	0.006353035	0.00077058	-0.013101273	-0.002636967
273	0.031115743	-0.021704795	0.052017363	-0.009560151	0.026554373	-0.006933678	-0.002176603	-0.003904901	-0.005544919	0.003519818
274	0.060989751	-0.011462605	0.027572522	-0.010612945	0.025514604	-0.022650346	0.000427593	-0.002073448	-0.002702275	-0.000991632
275	0.056593545	-0.036598837	0.030954311	-0.013375075	0.007798762	-0.021445288	-0.0031278	-0.00127847	-0.002240438	-0.014209276
276	-0.036792738	-0.04717881	0.060045843	0.008909935	-0.00840027	-0.012562699	-0.011022943	0.002658869	0.00662491	-0.007505213
277	0.085287351	-0.038960676	0.018531767	-0.022843237	0.000212788	-0.015874887	-0.004437233	-0.005829137	-0.001735005	-0.007270955
278	-0.028881722	-0.047591931	0.059815885	0.008591837	-0.005156977	-0.015141966	-0.009563298	0.003074165	0.003988145	-0.010797913
279	-0.040227353	-0.048735006	0.05175582	0.01236453	-0.008787314	-0.013966882	-0.007369845	0.003766481	0.009196977	-0.005970859
280	0.024928895	-0.037277085	0.040896223	-0.005688886	0.006232389	-0.026390266	-0.006353636	-0.000342517	-0.003431003	-0.016213465
281	-0.012677958	-0.044973582	0.052375985	0.00390437	-0.003697238	-0.020080399	-0.009009581	-0.00016463	-0.002190547	-0.015428301
282	0.047884154	-0.047231378	0.023671813	-0.006327331	-0.001717708	-0.021063018	-0.004635051	-0.003149089	-0.00318244	-0.014001112
283	-0.032386807	-0.056866168	0.041938118	0.016205038	-0.005050406	-0.010453764	-0.005220304	0.003375026	0.009389528	-0.005402702
284	0.001803654	-0.051353596	0.038870339	0.007175843	-0.001024434	-0.01813121	-0.005533497	-8.74E-05	-0.000527552	-0.014004531
285	0.046806889	-0.03950789	0.011975415	-0.014620504	0.006260568	-0.022555281	-0.004933089	-0.006689122	-0.004840656	-0.010955699
286	0.014009642	-0.052124952	0.027002151	0.00684211	-0.007288763	-0.019696918	-0.003928271	-0.001769543	-0.000533337	-0.00986402
287	-0.005413948	-0.052527558	0.014385698	0.005558273	0.000842107	-0.01612305	-0.003176516	-0.003883792	0.000837874	-0.003374674
288	0.01253734	-0.052639523	0.02212553	0.004466467	-0.005607029	-0.022812363	-0.004354322	-0.003550445	-0.000619949	-0.008976981
289	-0.023298675	-0.058256793	0.025310957	0.015568139	-0.006713469	-0.012854782	-0.002571412	0.001510836	0.00793645	-0.001411436
290	-0.057790556	-0.040784625	0.038707201	-0.009377892	-0.01338854	-0.005827861	-0.004324232	0.00841599	0.004036731	5.07E-05
291	-0.058159658	-0.044549308	0.029669774	-0.009774406	-0.011249678	-0.006639419	-0.002046353	0.008921512	0.005489027	-0.002884142
292	-0.0684986	-0.030539585	0.029920647	-0.009562904	-0.017616404	-0.009378388	-0.000318131	0.011881851	0.006079218	0.001655362
293	-0.062117813	-0.019672333	0.044392333	-0.015057992	-0.02198365	-0.012284531	-0.00889301	0.001647041	-0.002809566	-0.003474297
294	0.026189899	0.002420758	0.066075172	0.010421989	0.017804018	-0.009203923	0.005185758	-0.005273895	-0.013986399	0.00857684
295	0.024304143	-0.030033265	0.053455706	0.00713461	0.022004557	0.004637303	-0.005943835	-0.008494947	-0.00836287	0.008087273
296	0.013136512	-0.037927231	0.057208026	0.004689222	0.017377746	0.009564583	-0.010176612	-0.011325926	-0.009970266	0.002789553
297	-0.012195244	-0.039048519	0.046584984	0.016485524	-0.001390094	0.00431554	-0.009983858	-0.01129008	-0.007005802	0.009376993
298	-0.015430364	-0.056015184	0.049807437	0.013618299	0.010412964	0.026852364	-0.013007617	-0.007655683	-0.000509112	-0.001507075
299	-0.017960684	-0.056243415	0.056033961	0.010006772	-0.003221446	0.001290551	-0.012830277	-0.004341685	-0.003086728	-0.010626352
300	-0.00894645	-0.042072583	0.056321013	0.000281318	-0.000190754	-0.002710909	-0.013395956	-0.008803182	-0.011852795	-0.00901104
301	-0.063702555	-0.034831161	0.046495163	-0.012104616	-0.01618141	-0.005718481	-0.007911478	0.00675251	0.001668733	-0.001854665
302	0.02791409	0.047878522	0.062467679	0.03661474	-0.011202649	-0.00228302	0.016202841	-0.011145347	-0.010363372	0.01003169
303	-0.0456069	0.003061417	0.066689679	-0.003717934	-0.011008044	0.01372757	-0.007962935	-0.009125031	-0.007570698	0.005682178
304	0.012527311	0.002293886	0.054644202	0.034111516	-0.008573313	-0.002952612	0.002425041	-0.010439902	-0.011995569	0.015578661
305	-0.041944115	-0.001240636	0.074263764	0.009541106	-0.011639221	0.007539428	-0.006098562	-0.006798539	-0.001630814	0.007635067
306	-0.026181188	-0.041190803	0.041954645	-0.013580065	0.006133674	0.039701795	-0.013813023	-0.002121692	-0.013812308	-0.009363674
307	-0.008225762	-0.058785	0.028531115	0.00014615	0.020157552	0.066773325	-0.014869402	0.000942377	-0.004863362	-0.009920351
308	-0.018152294	-0.048243659	0.037701331	-0.000888425	0.018453228	0.060274474	-0.015235194	-0.002498745	-0.002687449	-0.005859681
309	-0.062542919	-0.018903685	0.057834651	-0.010748668	-0.017322584	-0.000288176	-0.010979299	-0.000589774	-0.005495656	-0.003930557
310	-0.081986673	0.009481552	0.032731627	-0.043864027	-0.012794352	0.004435086	-0.007308247	0.006406968	-0.008462736	-0.001106709
311	-0.074191054	-0.007472532	0.017654197	-0.027308487	-0.011757883	0.003739253	-0.005192937	0.000499678	-0.007421853	0.003270185
312	-0.07146409	-0.033394993	0.014901595	-0.008582974	-0.012754376	0.002933307	-0.001633121	0.002220555	0.001281182	0.004487325
313	-0.038747921	-0.036440855	0.01617998	-0.003387107	-0.008088469	-0.018609593	-0.005348239	-0.006933975	-0.002391397	0.000698402
314	-0.076400384	-0.018614895	0.027898941	-0.018617724	-0.014748056	0.001272556	-0.002815163	0.006789293	-0.003684476	0.000245442
315	-0.032831507	-0.048870913	0.020607793	0.003624683	-0.005925817	-0.018023786	-0.005676864	-0.004559956	0.001664229	-0.000209548
316	-0.01474485	-0.050286855	0.021674065	0.026313531	0.009988398	0.014289538	-0.001555358	-0.00250187	0.004120154	-0.004546837
317	-0.071950435	-0.037281106	0.020002139	-0.006333518	-0.01422629	0.002212897	0.000111099	0.008713902	0.004657576	0.004745945
318	-0.077328479	-0.008917332	0.028100383	-0.022043156	-0.015882213	-0.004921892	0.000258933	0.014559298	0.002190499	0.002636618
319	0.018727754	0.115716238	0.041444508	0.037553345	-0.025039714	0.005516539	0.016719144	-0.030483191	0.021467273	-0.014232453
320	0.014386746	0.097612644	0.05738578	0.02780138	-0.019136719	0.003027651	0.017286765	-0.02702087	0.01049068	-0.007439191
321	0.005443043	0.119938353	0.034891752	0.030379102	-0.025194714	0.002352161	0.011962108	-0.030065342	0.022377608	-0.012175344
322	0.00458281	0.114730023	0.041070963	0.025890553	-0.026689613	0.00336452	0.012354306	-0.031642534	0.020130042	-0.014036111
323	0.004886704	0.12576681	0.026854174	0.03370689	-0.023960382	0.007240752	0.010658786	-0.033445355	0.029026233	-0.015083043
324	-0.028527561	0.113113254	0.031770002	-0.003467941	-0.009144826	0.003719308	0.005241255	-0.023954274	0.012943663	-0.007457528
325	0.078521539	0.058822227	0.049191402	0.039837509	0.004816044	0.020805506	0.045185381	0.016409521	-0.008126647	-0.009897414
326	0.068585579	0.06989891	0.054067402	0.051773984	0.004023775	0.017067029	0.046987211	0.015587138	-0.008098054	-0.010877473
327	0.063654277	0.053976674	0.062062828	0.029112414	0.013924084	0.011391075	0.037415679	0.001792851	-0.009349698	0.004406386
328	0.073743884	0.061624089	0.055033443	0.049465509	0.000416112	0.014533266	0.043548009	0.016032625	-0.009082932	-0.010286971
329	0.06029358	0.066263712	0.063485331	0.038085066	-0.000795916	0.010558308	0.042994007	-3.38E-05	-0.008765429	0.00219054
330	0.06743243	0.072561545	0.052118723	0.062608201	-0.005318176	0.009634979	0.037002534	0.017076465	-0.00946136	-0.009916953
331	0.077748852	0.053308197	0.042684565	0.042348326	0.00508815	0.003067948	0.035506588	0.018252007	-0.004506984	-0.002594919
332	-0.012159138	-0.001238606	0.04777713	-0.00807219	0.026065718	-0.02301447	-0.006911752	-0.001208929	-0.008050002	-0.007667869
333	-0.019512299	-0.031719945	0.059642176	-0.001873046	0.005036032	-0.013199025	-0.01114484	-0.001732314	-0.009180513	-0.016592692
334	0.02723976	-0.01201087	0.036556299	-0.009339661	0.027165947	-0.031186136	-0.002872443	0.001294725	-0.00260888	-0.012560334
335	-0.031318417	-0.044267527	0.059933269	0.005338888	-0.007333231	-0.016026313	-0.011182442	0.001113301	-0.000419404	-0.011904927
336	-0.023027712	-0.02690083	0.060700427	-0.006431318	0.002454614	-0.022994385	-0.011470638	4.39E-06	-0.005289241	-0.016862462
337	-0.016173527	-0.0206673	0.052169713	-0.006702011	0.009555456	-0.028788819	-0.008320454	-8.84E-06	-0.004562579	-0.012919247
338	0.050394205	0.076185833	0.047677439	0.051125158	0.007570169	-0.003994442	0.026862611	0.013711002	-0.008768071	-0.005454525
339	0.052857886	0.044170115	0.045603627	0.025932546	0.006941785	-0.015843796	0.017381236	0.009239315	-0.012712183	-0.004114418
340	-0.047012215	0.030194302	0.058895906	-0.021283695	0.001270108	0.010236337	-0.006411485	-0.008011423	-0.010729592	0.001911768
341	-0.032625548	0.097712604	0.043696152	-0.001267938	-0.021615889	-0.003015604	0.002855618	-0.023794465	0.007949886	-0.008197442
342	-0.063755517	0.061520916	0.044989241	-0.024739409	-0.017079741	-0.00350394	-0.004956156	-0.010541759	-0.006031515	-0.004821353
343	-0.076742722	0.053144053	0.02784107	-0.043113842	-0.008815533	-0.003228931	-0.005640499	-0.001444528	-0.005363128	-0.001901309
344	-0.068824692	0.031478772	0.051910262	-0.027626791	-0.020099838	-0.003069699	-0.008747805	-0.005813198	-0.007589845	-0.003088448
345	-0.075886987	0.01967665	0.040812055	-0.040340867	-0.013651429	-0.002202069	-0.009466743	0.002441134	-0.009278946	-0.004902885
346	-0.073786561	0.01602691	0.046816664	-0.032019742	-0.013435774	-0.009530476	-0.007266825	0.002365331	-0.004522316	-0.003146877
347	-0.068443528	-0.002401014	0.048167085	-0.02528049	-0.012541929	-0.010447189	-0.007553904	0.003864983	-0.003479346	-0.002404693
348	-0.084274635	0.03424361	0.025413837	-0.053621476	-0.006370189	0.00831736	-0.005306637	0.007787352	-0.00884215	-0.000204016
349	-0.062265817	0.003896512	0.048829698	-0.0286576	-0.001704256	-0.006078184	-0.005063746	0.007727866	-0.005568216	-0.00764111
350	-0.043774131	-0.021189684	0.046877419	-0.015214286	-0.001965944	-0.01089505	-0.004510304	0.004690317	-0.004248406	-0.008083378
351	-0.078679446	0.011275225	0.035628097	-0.043719938	-0.005277787	-0.001924063	-0.005573343	0.01150474	-0.006171705	-0.003352619
352	-0.070766304	0.011370965	0.038713546	-0.031344074	0.001479555	-0.009281341	-0.001813576	0.011138184	-0.003439444	-0.00320962
353	-0.056604764	-0.017108391	0.052241176	-0.013895495	-0.006339229	-0.008987673	-0.003300773	0.008489919	-0.002104551	-0.002401154
354	-0.069720564	0.008709619	0.02957665	-0.031137958	-0.00193543	-0.013479178	0.000247049	0.013981529	-0.001369768	-0.001464048
355	-0.068637311	-0.006900003	0.02298342	-0.02230387	-0.011447376	-0.01475444	0.001164262	0.011946795	0.000395113	-0.000540594
356	0.066128739	-0.030911341	0.000987929	-0.03316101	0.029036912	-0.001017666	-0.00572331	-0.00895644	0.001091203	-0.006032765
357	0.023305822	0.008303996	0.002591574	-0.0126026	0.05459911	-0.023770315	-0.002605327	-0.002658135	0.001599256	-0.00281219
358	-0.009949366	0.002035247	0.012303841	-0.01163078	0.011976005	-0.019033538	-0.006896279	-0.013958749	-0.008879187	-0.000856011
359	-0.071729125	0.015020552	0.015363348	-0.024595188	-0.012950311	-0.01162411	-0.003418986	-0.003713471	-0.002714897	0.00249838
360	-0.078895911	0.039892894	0.014722411	-0.046120645	-3.25E-05	0.006581385	-0.004885925	0.001383899	-0.008799563	0.001742217
361	-0.085443215	0.01804886	0.020524694	-0.043470211	-0.004450613	-0.000110981	-0.002771633	0.00956418	-0.0075511	-0.001757156
362	0.028899453	-0.023779939	0.05006459	-0.003894918	0.035409712	0.00365055	-0.00629769	-0.007374513	-0.006711049	0.003990463
363	0.045474569	-0.013931834	0.031692469	-0.011003106	0.03755976	-0.01287635	0.000200186	-0.001600559	0.00041463	0.003582955
364	0.014882694	0.010673636	0.040592717	3.82E-05	0.044202365	-0.011799867	-0.000617535	-0.00320613	-0.005783581	0.007978703
365	-0.000590478	-0.011321571	0.055703726	-0.003995787	0.022969297	-0.013524033	-0.009505765	-0.007089625	-0.012101181	-0.002959001
366	0.009264615	0.020984138	0.026781474	-0.008591486	0.05354304	-0.022643791	-0.000314237	0.00392613	0.000650831	-0.004943124
367	0.044016959	0.060313727	0.054126434	0.034127981	0.02289824	0.003291907	0.029133523	0.003855306	-0.00698451	0.007672034
368	0.038151938	0.06815397	0.043275853	0.029037994	0.033119509	-0.006335353	0.024951594	0.007450754	-0.003084832	0.005679622
369	0.037049341	0.045597861	0.067224098	0.031090212	0.000747868	-0.001171074	0.020812211	-0.008934948	-0.010221518	0.012411416
370	0.032952535	0.022477602	0.041081038	0.022339419	0.031994679	-0.003467039	0.01023383	0.000483564	-0.005938767	0.013600835
371	0.034738607	0.04354227	0.056119698	0.024130389	0.024811594	-0.011620763	0.016493146	-0.000184405	-0.011964219	0.00941875
372	0.028091547	-0.003525615	0.045902723	0.011768859	0.030176781	-0.000355315	0.002123077	-0.003938025	-0.009316689	0.011667788
373	0.032371363	0.025773264	0.066813205	0.018520311	0.023204446	-0.008161381	0.014644069	-0.002359453	-0.013538224	0.009283733
374	0.013030312	-0.020648452	0.03243078	0.008619088	0.030682364	0.00743482	-0.002591785	-0.004905075	-0.005930919	0.011226449
375	-0.019565294	0.072401239	0.058274557	0.000244796	-0.001256958	0.003806233	0.007891584	-0.017015433	-1.23E-05	0.000556449
376	-0.028269856	0.067191066	0.045222534	-0.015154737	0.011442838	0.015084185	0.002789741	-0.008784978	-0.004328495	-0.004089448
377	-0.040245095	0.045154191	0.057203234	-0.014615474	-0.000601716	0.010744148	-0.002403651	-0.011046709	-0.009875647	0.000348023
378	-0.058685439	-0.000975088	0.052766044	-0.019204977	-0.001276895	0.013061058	-0.009917553	-0.001916392	-0.010938936	-0.002965502
379	-0.032705381	0.110644907	0.012816048	-0.001890116	0.002554644	7.35E-05	0.002717871	-0.018781227	0.015824357	-0.001606768
380	-0.061771502	0.090842651	0.017100655	-0.0376025	0.00081633	0.007357528	-0.000469694	-0.004636451	0.003629782	-0.001992119
381	-0.068363258	0.078285757	0.005299661	-0.043464106	0.0075014	0.007067891	-0.003331956	-0.004930999	-0.000774461	0.001407409
382	-0.076195896	0.070488104	0.00560605	-0.049645485	0.010682512	0.00801969	-0.001644435	0.002857428	-0.001357145	0.002697864
383	-0.077036889	0.062669462	0.019752263	-0.052487544	-0.001348151	0.006024798	-0.001509454	0.006904152	-0.003734755	4.93E-05
384	-0.078026784	0.064444723	0.006113647	-0.042830775	-0.009306092	0.003783427	-0.004563545	-0.006491598	-0.004637252	0.003396691
385	-0.077527178	0.069455778	0.015042835	-0.048634298	0.001779013	0.007411299	0.001071767	0.008777993	-0.001240745	0.001402586
386	-0.084785082	0.046363691	0.013138857	-0.056048797	0.001117921	0.006745825	-0.00026875	0.014710973	-0.003341342	0.001133224
387	-0.084342048	0.044265187	0.01243426	-0.054661679	0.006239079	0.007346856	-0.001453228	0.01197809	-0.004993992	-2.76E-05
388	-0.08521586	0.022466748	0.016791261	-0.050830201	0.002058786	0.000465566	-0.001599722	0.013742175	-0.001774132	0.000822616
389	-0.080246029	0.039987272	0.017662936	-0.041000715	-0.000627117	-0.003200127	0.003054406	0.015212657	0.000788549	0.003083531
390	-0.078391552	0.021773023	0.015811093	-0.041417805	0.004581621	-0.006493464	0.001708476	0.015128358	0.001192689	0.000766066
391	-0.082798825	0.012174473	0.015389907	-0.038128645	-0.001451489	-0.002161726	0.001438876	0.014900922	-0.00072226	0.003173932
392	0.064976845	-0.006326138	-0.016980727	-0.032742759	0.04697305	-0.003339872	-0.000179169	-0.002907683	0.011791605	0.001227022
393	0.036415224	0.006880671	0.001705871	-0.019266149	0.041414522	-0.016542443	-0.005876439	-0.010117601	0.000173607	0.00119781
394	0.072435087	-0.018524239	-0.001819228	-0.029745115	0.042814217	-0.006632928	-0.004046113	-0.008130478	0.006633054	-0.000220435
395	0.015354387	0.048891568	-0.007132256	-0.004732593	0.066000488	-0.011739489	0.002250909	0.003194173	0.013271719	0.006067262
396	0.030648461	0.023034879	-0.013731351	-0.021408711	0.075576982	-0.001215568	0.000574553	0.001278698	0.01432998	0.000874469
397	-0.003513767	0.019389741	0.000765518	-0.009911987	0.048917006	-0.024072403	-0.000694748	-0.001306653	0.003408648	-0.002809578
398	-0.050155728	0.009521814	0.018294206	-0.022833403	0.020147258	-0.013211788	-0.005055667	-0.003850171	-0.000797018	0.002616256
399	0.004549484	0.042021676	-2.80E-05	-0.00178261	0.058103267	-0.020923917	-0.000953566	-0.00100257	0.005388236	0.006401623
400	0.009989892	-0.01441747	0.006524982	-0.005899863	0.042777396	-0.021780036	-0.001995066	-0.003628109	-0.000307557	-0.003739751
