# Supplementary material for: Organisational and neuromodulatory underpinnings of structural-functional connectivity decoupling in patients with Parkinson’s disease
Source: Commun Biol. 2021 Jan 19;4:86. doi: 10.1038/s42003-020-01622-9 (PMC7815846; doi:10.1038/s42003-020-01622-9)
Supplement: Supplementary file 4 — Supplementary Data [file 42003_2020_1622_MOESM4_ESM.zip › SupplementaryData/Supplementary Data 1/Fig1_StructuralGradients.csv]

	0	1	2	3	4	5	6	7	8	9
1	0.021524206	0.007778378	-0.011970194	0.005172521	-0.009926231	0.013607163	-0.019585912	-0.001013961	0.007068499	0.008726978
2	0.029434719	0.003019206	-0.016890713	-0.004101799	-0.012504659	0.015893444	-0.023562371	0.010036936	0.004553703	0.009369274
3	0.029480446	0.002513167	-0.013399127	-0.009132436	-0.013014102	0.019356264	-0.020297698	0.008432433	0.007962045	0.010541405
4	0.028512701	0.001272807	-0.012431552	-0.010873543	-0.013548373	0.019322373	-0.01919895	0.00970921	0.006415599	0.010372228
5	0.031319155	0.000645622	-0.016037503	-0.010967188	-0.013569427	0.018302509	-0.022709594	0.014037706	0.00489867	0.009941432
6	0.01832261	0.004418034	-0.008814661	-0.002735144	-0.006279588	0.011462828	-0.012293663	0.002333284	0.008924808	0.006496832
7	0.028155436	0.002404184	-0.023392309	0.000841686	-0.008513258	0.006832863	-0.025275908	0.015908326	0.000424083	0.004698672
8	0.028011477	0.00028187	-0.011848649	-0.012450383	-0.013905856	0.019455409	-0.018596812	0.010928808	0.00522927	0.010289076
9	0.028509691	0.000725995	-0.010885417	-0.014180029	-0.01231763	0.019548096	-0.016524665	0.009682645	0.008910777	0.009907651
10	0.02968656	-0.000108238	-0.011240634	-0.015512653	-0.014263844	0.02116009	-0.017465514	0.010791743	0.007664045	0.010847203
11	0.025726705	9.66E-05	-0.011645462	-0.011708739	-0.011690994	0.01613309	-0.017110895	0.011884212	0.004338719	0.008342187
12	0.021670633	0.003363479	-0.010314744	-0.008141424	-0.005306973	0.013204516	-0.012808191	0.005903337	0.012105579	0.006706081
13	0.032119641	2.11E-05	-0.019863506	-0.010301247	-0.010815173	0.013425867	-0.024208254	0.019311575	0.003635964	0.007041989
14	0.030521472	-0.00083632	-0.01295804	-0.01605923	-0.013938308	0.020136532	-0.01907675	0.014068954	0.006074748	0.01018118
15	0.027438733	0.000917412	-0.010390782	-0.014520928	-0.009826849	0.017424777	-0.014530806	0.009335543	0.010412767	0.008758438
16	0.027219579	0.001272258	-0.02576319	0.001341216	-0.005935075	0.001685164	-0.024651623	0.02038251	-0.000814583	0.001852483
17	0.03048187	-0.001082372	-0.01226182	-0.017726371	-0.013155341	0.019917363	-0.017366728	0.013909265	0.007642137	0.009822501
18	0.029627284	-0.000789934	-0.014507641	-0.014407974	-0.011745543	0.016626938	-0.019337436	0.016027916	0.005276674	0.008274363
19	0.028321739	0.002898874	-0.015510685	-0.016524021	0.003584211	0.010161289	-0.012364986	0.012827717	0.022601079	0.004097647
20	0.03035142	-0.000831223	-0.012037555	-0.018652596	-0.010398654	0.017887675	-0.015567679	0.01399257	0.010023187	0.008284943
21	0.034760119	-0.000352184	-0.014775006	-0.020632016	-0.007387355	0.01696133	-0.016752113	0.015746567	0.014136234	0.00796773
22	0.03273405	-0.00112895	-0.025021734	-0.009608272	-0.006358268	0.006712419	-0.024213748	0.025638287	0.003992898	0.003110459
23	0.031613056	-0.001447807	-0.014405689	-0.017766909	-0.012107522	0.018316234	-0.018853557	0.016943033	0.007145557	0.008839823
24	0.031206464	-0.001320602	-0.012778817	-0.01924851	-0.010895779	0.018050118	-0.016198533	0.015228712	0.009438686	0.00839026
25	0.029636919	-0.000755079	-0.013064933	-0.018711651	-0.006527859	0.014639817	-0.014262387	0.015446474	0.012242189	0.006443523
26	0.034057686	-0.002396569	-0.022267848	-0.01665638	-0.005899699	0.009663956	-0.021474202	0.026721192	0.007747662	0.003697589
27	0.027428947	-0.003025746	-0.027297084	-0.008278022	0.000729655	-0.003593949	-0.018958986	0.031043274	0.003763866	-0.002878223
28	0.035154012	-0.002702253	-0.021195005	-0.019825697	-0.004689819	0.01034809	-0.019370847	0.026281279	0.010833798	0.003730525
29	0.034561345	-0.002420479	-0.019497268	-0.021196579	-0.003732591	0.011258296	-0.017351783	0.024308463	0.013547046	0.004125023
30	0.025572497	-0.006824826	-0.02991834	-0.01261085	0.008673172	-0.010685598	-0.011543349	0.037744854	0.010301006	-0.007231616
31	0.003706234	0.01470874	-0.015257709	0.044566245	-0.001130108	-0.011400392	-0.016052051	-0.017435217	0.001964977	0.001869243
32	0.003620764	0.011778797	-0.015435418	0.038388793	-0.00138974	-0.010547096	-0.0138737	-0.013240885	0.000117822	0.001259041
33	-4.49E-05	0.010130042	-0.019934896	0.046077762	-0.002063881	-0.013231739	-0.010632448	-0.016521025	0.000350072	0.001462029
34	-0.013059155	-0.003252245	-0.027875354	0.022308753	-0.012598826	0.003731153	0.008296487	-0.014338438	-0.014879254	0.000356494
35	-0.005804325	0.000694437	-0.029178528	0.044435246	-0.007561365	-0.013036634	-0.0014919	-0.013291169	-0.008888396	0.0010978
36	0.002473751	0.012280207	-0.023730392	0.052338545	-0.001536221	-0.018935072	-0.016796693	-0.0138244	-0.005084349	-0.000307047
37	1.45E-05	0.010703484	-0.025188147	0.054060749	-0.002739509	-0.017374524	-0.013370496	-0.016976744	-0.004154082	0.000720247
38	-0.009031771	-0.005502442	-0.023930484	0.025950814	-0.012584882	-0.003725876	0.007295696	-0.010318646	-0.016001532	0.001340999
39	-0.013139905	-0.011866606	-0.027950736	0.01881766	-0.017498578	0.002202032	0.014301895	-0.009585917	-0.020892833	0.002217792
40	-0.005721068	-0.003048831	-0.022029916	0.031019799	-0.008634776	-0.010940782	0.00302881	-0.007626275	-0.012707934	0.000574232
41	-0.010548863	-0.01198072	-0.028400149	0.027848356	-0.015282839	-0.008923971	0.012212248	-0.005569998	-0.021295134	0.001233541
42	-0.01557489	-0.018220551	-0.030672629	0.011397611	-0.020694295	0.00610216	0.020171689	-0.006640947	-0.022759992	0.003263023
43	-0.012452239	-0.019649632	-0.027731648	0.014531291	-0.019546796	-0.001735253	0.020377484	-0.001816868	-0.022360813	0.003019318
44	-0.013554459	-0.020894665	-0.027951172	0.008476712	-0.020668945	0.004196573	0.021722101	-0.002603988	-0.021296657	0.004030749
45	-0.012315189	-0.025616801	-0.029316363	0.011804181	-0.019516597	-0.006851443	0.025523085	0.006160291	-0.021925981	0.002174999
46	-0.015449531	-0.021321916	-0.027746977	0.000897926	-0.019806096	0.010327234	0.02295237	-0.003107219	-0.016914576	0.004309785
47	-0.014611329	-0.028145841	-0.030141189	0.007308141	-0.0224985	0.000294694	0.028879321	0.003168868	-0.020890109	0.004410168
48	-0.020646024	-0.007686013	-0.013688891	0.001157468	0.010621377	0.004381306	0.020546349	-0.010228883	0.045744527	0.008929502
49	-0.016478364	-0.026963652	-0.02829749	3.27E-05	-0.020651926	0.009146809	0.028896198	-0.000652038	-0.012090529	0.005937511
50	-0.00951622	-0.023207224	-0.020276598	0.004103164	-0.0170597	-0.002383343	0.024893495	0.005950853	-0.01264223	0.003738405
51	-0.009749876	-0.022590471	-0.022007573	0.005982067	-0.014435216	-0.00471983	0.024018375	0.006955165	-0.010216656	0.002503701
52	-0.013215201	-0.027706089	-0.023502187	0.003367102	-0.017828563	0.001097181	0.030758917	0.004040202	-0.005788183	0.005728137
53	-0.018011163	-0.01513453	-0.016667497	0.009696382	0.008794494	0.000701168	0.029378288	-0.007478328	0.052302769	0.008158436
54	-0.017965238	-0.012118661	-0.013735314	0.006282648	0.007672337	0.003218243	0.024701548	-0.009472265	0.047450626	0.009305671
55	-0.023575506	-0.008970434	-0.015739091	0.000718222	0.008154221	0.006746522	0.022872129	-0.011794406	0.045002915	0.009309336
56	-0.016070461	-0.024427652	-0.024607212	0.001848427	-0.013999853	0.005703091	0.028844668	-0.000498665	0.001834728	0.005994825
57	-0.009866573	-0.026222453	-0.034174635	0.010669091	-0.002576134	-0.020220584	0.024745465	0.02093211	-0.002220646	-0.004585136
58	-0.01464854	-0.029538912	-0.026838667	0.006294905	-0.016030983	-0.002426111	0.032919582	0.005719701	-0.002924924	0.004958948
59	-0.013013192	-0.027368167	-0.027604151	0.00916537	-0.011581948	-0.007846153	0.029859256	0.00868821	-0.001207373	0.00255529
60	-0.021579154	-0.024647198	-0.026750785	-0.00100259	-0.012247744	0.010872998	0.031406027	-0.004897897	0.009601724	0.007534017
61	-0.022367655	-0.029003158	-0.027866599	0.008276079	-0.004711463	0.002176114	0.037949919	-0.003458369	0.031332349	0.0094617
62	-0.011990607	-0.012952942	-0.013883818	0.008738689	0.004350973	-0.001060185	0.023286643	-0.003373527	0.035698852	0.005388304
63	-0.015195627	-0.013146712	-0.013982521	0.007565168	0.005230267	0.001630067	0.024510489	-0.006783802	0.041281136	0.00762498
64	-0.024338061	-0.021455021	-0.022691151	0.005541161	0.000837219	0.006706052	0.033806997	-0.009747909	0.042759612	0.010826413
65	-0.015931982	-0.021253959	-0.021512158	0.011297072	-2.61E-05	-0.002887866	0.03083002	-0.001187994	0.031627669	0.005899416
66	-0.012472222	-0.016660862	-0.018934355	0.010378574	0.003632272	-0.005139069	0.025351064	0.00101945	0.030608856	0.003573734
67	-0.014124212	-0.014289989	-0.013787802	0.009328891	0.003394017	0.001364048	0.025900552	-0.00646223	0.040955638	0.007595627
68	0.0213719	0.008005187	-0.017420229	0.012353066	-0.009356649	0.008076216	-0.023759753	0.001167481	0.001346207	0.006862625
69	0.023908064	0.005933995	-0.024212371	0.012242379	-0.008717823	0.004829387	-0.025958079	0.007522808	-0.001412907	0.004935758
70	0.01994135	0.00496659	-0.031661262	0.021758984	-0.005017667	-0.007619769	-0.026086602	0.01224672	-0.007589941	-0.000398122
71	0.018372328	0.003030725	-0.030169153	0.018669556	-0.002347998	-0.012214621	-0.023193315	0.017131225	-0.008325104	-0.003131991
72	0.024266185	-0.007030792	-0.031746227	-0.009586748	0.007805931	-0.013631031	-0.01285525	0.039636756	0.005427734	-0.008653998
73	-0.009329147	-0.022919559	-0.036178008	0.018913072	-0.011150699	-0.022886873	0.018682797	0.017660824	-0.025087777	-0.005531698
74	0.014276688	-0.012091474	-0.035457167	-0.00311577	0.011869902	-0.025343789	-0.002782225	0.042251812	0.002122877	-0.013342149
75	-0.012150439	-0.029434763	-0.030925041	0.010436644	-0.018613401	-0.011325493	0.028733916	0.012307075	-0.021167162	0.00087512
76	-0.002591231	-0.022398437	-0.039020985	0.010799606	-0.00088365	-0.031431134	0.01335465	0.034535738	-0.018755384	-0.012059078
77	0.005232402	-0.017142311	-0.037245662	0.003482197	0.008161097	-0.032245752	0.005169258	0.041822147	-0.008821378	-0.015079358
78	-0.012391744	-0.03182216	-0.034652923	0.010366285	-0.015516206	-0.015721071	0.030469458	0.017796593	-0.01783503	-0.001216808
79	-0.004137862	-0.021569554	-0.03266567	0.008189512	-0.000851694	-0.02625361	0.016186042	0.028944228	-0.012743901	-0.009460317
80	0.010670044	-0.011800217	-0.033953476	-0.001603104	0.016627568	-0.023339038	0.001821376	0.035859157	0.01296453	-0.011455949
81	0.001308899	-0.018092373	-0.033487802	0.004228248	0.007623429	-0.028176558	0.010569999	0.034834829	-0.003087719	-0.012107669
82	-0.004320673	-0.009870677	-0.02315758	0.003602131	0.019967898	-0.013260544	0.014492574	0.01352795	0.034696823	-0.004247441
83	-0.003255581	-0.018566469	-0.033119352	0.00586038	0.012234207	-0.022040789	0.016097635	0.025610687	0.015185504	-0.007746351
84	-0.010866034	-0.013033266	-0.018545004	0.008435387	0.010590014	-0.006805247	0.022515403	0.003088711	0.036763781	0.001262656
85	-0.019089554	-0.020895356	-0.028851066	-0.005499545	-0.019065713	0.016766402	0.025054379	-0.004962225	-0.013062831	0.003951988
86	-0.022072281	-0.0121111	-0.025838537	-0.009436737	-0.012137035	0.019357438	0.021045929	-0.008122125	-0.004212564	0.001821532
87	-0.020385638	-0.021680678	-0.027220414	-0.005762975	-0.016176077	0.016353135	0.027356049	-0.005461467	-0.00309379	0.005178676
88	-0.027043012	-0.006749621	-0.025568034	-0.012488363	-0.008390983	0.021834435	0.020077012	-0.011397302	0.001186237	0.00113185
89	-0.020705244	-0.009286373	-0.033020662	-0.00152853	-0.018108587	0.020893902	0.016893232	-0.011911959	-0.024770429	-0.001766165
90	-0.018617862	-0.016377829	-0.030180554	-0.003646552	-0.019952624	0.018513044	0.020791088	-0.007752602	-0.021242137	0.001849875
91	-0.004764438	-0.003916053	-0.028924118	0.0371432	-0.007431224	-0.016431901	0.00086851	-0.004313789	-0.014027027	-0.000877552
92	0.000866099	0.000762928	-0.028653528	0.037549587	-0.002598011	-0.022203639	-0.007886118	0.00220556	-0.013746392	-0.00396131
93	-0.011208826	-0.018796821	-0.034574784	0.026398409	-0.014807055	-0.01603284	0.016734247	0.004437184	-0.024103619	-0.001209371
94	-0.005644882	-0.01018149	-0.030365901	0.029877533	-0.007713438	-0.021392185	0.006122065	0.006056704	-0.019812737	-0.003732534
95	0.013355723	0.006901109	-0.028672316	0.03065548	-0.002261241	-0.014981111	-0.023119335	0.007484407	-0.009497663	-0.002580713
96	0.007786831	0.014907331	-0.011119822	0.02389437	-0.004064698	0.002899868	-0.016488213	-0.01296929	0.002334951	0.00286367
97	-0.004981232	0.024195419	-0.021509324	0.011286273	-0.00319877	0.016969072	-0.01274627	-0.01775143	-0.006959937	-0.006096499
98	-0.012817535	0.026350909	-0.014559193	-0.005418736	0.002295517	0.018727852	-0.00505704	-0.01368539	-0.012249076	-0.013882855
99	0.003230595	0.00964914	-0.027390245	0.038789969	-0.004039936	-0.005362765	-0.012642667	-0.013513782	-0.000969445	0.001264471
100	-0.016580039	0.020214257	-0.019481642	-0.005274606	-0.001727859	0.020961947	-0.000587118	-0.01511988	-0.014729933	-0.011657478
101	-0.015843867	0.007147603	-0.024681797	0.006872764	-0.008482521	0.016124674	0.004563118	-0.016869621	-0.014786209	-0.004689166
102	-0.014295676	0.009635969	-0.020229499	0.001528737	-0.006519796	0.017236898	0.002960438	-0.015114482	-0.014705231	-0.006211472
103	-0.012440322	-0.003389472	-0.024853124	0.018029083	-0.013209242	0.005307033	0.008420713	-0.01344501	-0.016937468	0.000222309
104	-0.020839009	-0.004953963	-0.033871456	0.006995942	-0.016445056	0.017309265	0.013864035	-0.015418806	-0.023603956	-0.002436283
105	-0.022517387	0.024297604	-0.01753471	-0.021203439	0.000928498	0.025720254	0.002560095	-0.010653988	-0.015349079	-0.015826212
106	-0.024117061	0.024512023	-0.011451154	-0.015045442	0.012894591	0.01113245	0.005964468	-0.007676112	0.020023102	-0.007550854
107	-0.024715155	0.006334399	-0.013660997	-0.007507969	0.014495516	0.007224701	0.014132017	-0.010118829	0.040805156	0.003480873
108	-0.020386541	-0.004774417	-0.016274618	0.000259052	0.020161206	0.001724175	0.020091003	-0.008053187	0.055828805	0.0064167
109	-0.025350503	0.009796689	-0.012776579	-0.010632348	0.008341288	0.010639958	0.011014387	-0.010508673	0.026038278	0.000857583
110	-0.013873205	-0.007160902	-0.019513038	0.003200231	0.022259744	-0.004779722	0.020270145	0.00066469	0.051657938	0.00072482
111	-0.008713248	-0.006803405	-0.017794368	0.00346957	0.019757065	-0.00697249	0.01629143	0.004236153	0.041481817	-0.000916535
112	-0.025018096	-0.006210875	-0.017623992	-0.004279073	0.002544629	0.011512966	0.020219615	-0.011955325	0.029677011	0.006510897
113	-0.006145798	0.023080285	-0.004430582	-0.004855612	0.006345569	0.00662282	-0.003961573	-0.004380655	-0.000986784	-0.010064475
114	-0.007290792	0.025964955	-0.006770223	-0.005068207	0.005875394	0.010108251	-0.00563792	-0.006966244	-0.004916143	-0.012255568
115	-0.010393268	0.03121013	-0.006386504	-0.00813244	0.008015618	0.009549919	-0.00503701	-0.005647289	-0.004198863	-0.014101605
116	-0.005684485	0.019902542	-0.003066136	-0.004943077	0.006106317	0.004323778	-0.002122586	-0.002520246	0.002180003	-0.007752883
117	-0.017106999	0.038783788	-0.008988486	-0.014380989	0.008853664	0.013770181	-0.004512672	-0.006498876	-0.008868147	-0.018445788
118	0.015713202	0.011991667	-0.010480499	0.0155339	-0.008553757	0.009814951	-0.019917831	-0.008034557	0.004392266	0.007215722
119	0.010498999	0.009663969	-0.00644205	0.009046409	-0.006264628	0.00860383	-0.01255167	-0.006676532	0.003675385	0.004755205
120	0.012702685	0.007479118	-0.006653727	0.006234912	-0.006797379	0.009164861	-0.012325804	-0.004099009	0.005092076	0.005850878
121	0.01754276	0.012247072	-0.014591312	0.02020997	-0.008494174	0.006966664	-0.023791134	-0.006538167	0.002306783	0.006877918
122	0.018335273	0.010375497	-0.013101549	0.013888745	-0.009084808	0.009578313	-0.021531119	-0.0043803	0.003599068	0.007400899
123	0.011664765	0.014249856	-0.0112736	0.019155176	-0.006187375	0.007040611	-0.0188118	-0.010498923	0.002730195	0.004538321
124	0.008195979	0.012382265	-0.00766427	0.01288438	-0.005179781	0.007603648	-0.01331784	-0.009443214	0.002402709	0.003265395
125	0.012288811	0.005149811	-0.006628643	0.002873757	-0.006272759	0.008974827	-0.009630298	-0.001987553	0.006220345	0.005736684
126	0.016599319	-0.009524387	-0.03448197	-0.002428437	0.008861495	-0.023402113	-0.007986127	0.041338918	-0.002666273	-0.012694308
127	-0.003393763	-0.012839847	-0.035534608	0.02563004	-0.004366691	-0.027346217	0.005151021	0.017463176	-0.021693067	-0.007818073
128	-0.000925467	-0.014385126	-0.037308195	0.019649327	-0.001435745	-0.030255494	0.004313819	0.026259557	-0.021452508	-0.010787596
129	0.006197679	-0.015884299	-0.038158545	0.00489312	0.006373227	-0.032041151	0.002308879	0.041563711	-0.012683446	-0.015158448
130	-0.0007236	-0.018835054	-0.037178034	0.00975674	0.001251576	-0.032539391	0.008921337	0.035847681	-0.019777686	-0.01367766
131	-0.006988303	-0.023417593	-0.037351339	0.014315879	-0.006498981	-0.027510167	0.017270792	0.026414826	-0.023248385	-0.009047045
132	0.017348005	0.009260057	-0.027003955	0.028191582	-0.005840199	-0.005126694	-0.026562415	0.002260118	-0.005647405	0.001850992
133	-0.01339834	0.03491672	-0.009267205	-0.010787412	0.007971378	0.014162134	-0.0058068	-0.008018916	-0.009639564	-0.017672033
134	-0.019631776	0.033790213	-0.015146769	-0.015677994	0.004440599	0.021518971	-0.003052909	-0.011064387	-0.0161452	-0.018808803
135	-0.021897299	0.020039189	-0.023501902	-0.014837858	-0.003406075	0.02824596	0.002755555	-0.014836587	-0.021935875	-0.014942075
136	-0.020492272	0.027431227	-0.016589267	-0.01865837	0.00183713	0.023961735	-5.13E-05	-0.010582364	-0.017427253	-0.017178885
137	-0.021150734	0.031676003	-0.014322159	-0.020435871	0.004850354	0.022477899	-0.000786397	-0.009280156	-0.014345865	-0.01861727
138	-0.022312136	0.019535042	-0.021876927	-0.019091626	-0.002849781	0.028294412	0.003778634	-0.012417757	-0.020666473	-0.014945804
139	-0.022013104	0.006820248	-0.027948958	-0.012919941	-0.00971893	0.027223457	0.009085118	-0.012712413	-0.022255748	-0.009204632
140	-0.019674642	-0.004751011	-0.030335817	-0.009404846	-0.014982555	0.02461579	0.013767931	-0.010174083	-0.023259048	-0.004302721
141	-0.022800658	0.015067733	-0.021919141	-0.020893599	-0.004218237	0.029009453	0.00636916	-0.01168997	-0.018619936	-0.012847069
142	-0.010214272	0.027655822	-0.013315885	-0.003027234	0.003085033	0.016479643	-0.007235727	-0.012848067	-0.009510588	-0.013030835
143	0.019524176	-0.00503528	-0.028791413	-0.009039066	0.019607241	-0.014562392	-0.00501263	0.03200523	0.02297133	-0.008714868
144	0.004526605	-0.004416474	-0.02358341	-0.001910647	0.026162056	-0.014273212	0.00602837	0.019057618	0.035509387	-0.007221142
145	-0.026347496	0.022525392	-0.015592482	-0.014908765	0.0202713	0.008703528	0.008882411	-0.007464733	0.034695395	-0.005291778
146	-0.013956327	0.003390716	-0.019340217	-0.005353976	0.029955113	-0.001235575	0.013377224	-0.002061765	0.056278311	0.001679605
147	-0.027631107	0.026459024	-0.013886384	-0.018225018	0.009201753	0.016834973	0.005800696	-0.010172391	0.010535239	-0.010286903
148	0.013441864	0.014596574	-0.01282545	0.022932453	-0.006661	0.005791696	-0.021426684	-0.01071997	0.002758983	0.0053258
149	0.016003363	0.014379706	-0.017931142	0.028110993	-0.006808434	0.002473261	-0.02556647	-0.00851329	0.000940084	0.005238739
150	0.01854168	0.011251227	-0.022063813	0.025591603	-0.007315852	0.001036806	-0.026604701	-0.002458224	-0.001447903	0.004639762
151	0.012875767	0.015986952	-0.017298195	0.032720382	-0.005143708	-5.91E-05	-0.023890621	-0.012109887	0.001759832	0.004249931
152	0.008277413	0.01595847	-0.014502505	0.034446691	-0.003375686	-0.002505664	-0.019341959	-0.015032492	0.002497299	0.003084746
153	0.013920206	0.012648041	-0.025779437	0.037793945	-0.004342855	-0.00863989	-0.026467482	-0.004437519	-0.004591989	0.001605794
154	0.010775087	0.017708968	-0.023178513	0.049735905	-0.002823185	-0.010453327	-0.026203864	-0.015439832	0.000375118	0.002697894
155	0.005160358	0.016988393	-0.016895623	0.049410706	-0.001314651	-0.012337941	-0.019684931	-0.018970822	0.001837431	0.002170894
156	0.005118702	0.015437135	-0.020647419	0.051289354	-0.001214085	-0.015542341	-0.020064203	-0.016065138	-0.001299666	0.000936269
157	0.011416711	0.012111644	-0.028653581	0.04470599	-0.002635544	-0.015510397	-0.025533376	-0.004090852	-0.006861246	-0.000426261
158	0.006204347	0.00932135	-0.027633217	0.045554491	-0.001329919	-0.020273248	-0.019007697	-0.003820421	-0.008971326	-0.002206249
159	0.013303463	0.001683407	-0.031903105	0.024028945	-0.000478791	-0.019235027	-0.019167189	0.017312528	-0.011710671	-0.005764887
160	0.024594881	-0.004193903	-0.037468541	0.003638794	0.002613325	-0.015321251	-0.020538995	0.035469423	-0.003752143	-0.007269426
161	0.010413734	-0.005002109	-0.03505417	0.017075399	0.002296228	-0.025091299	-0.011387197	0.0272853	-0.013580866	-0.009985087
162	0.007107029	0.000286707	-0.034754512	0.034039132	6.19E-05	-0.02610644	-0.014333174	0.013569405	-0.015252217	-0.007020283
163	0.0111617	-0.009285037	-0.037044699	0.009035492	0.005310464	-0.027001254	-0.007250791	0.035525633	-0.010882679	-0.012359073
164	0.005046961	-0.011959637	-0.039915816	0.016251699	0.002763829	-0.031496268	-0.002583667	0.033077916	-0.018090082	-0.013067343
165	-0.00790993	0.025805783	-0.008645091	-0.004723637	0.004711574	0.012347904	-0.006078688	-0.008740856	-0.00720281	-0.01259993
166	-0.011388997	0.030017811	-0.010411028	-0.008171229	0.005623237	0.015739518	-0.006041434	-0.010140741	-0.010709501	-0.01591337
167	-0.013997112	0.035567347	-0.005800017	-0.011342911	0.009770137	0.008453312	-0.003744251	-0.003970323	-0.002774363	-0.015062744
168	-0.011535431	0.029395262	-0.004623089	-0.009026518	0.009444338	0.005499583	-0.00211452	-0.002732011	0.002897421	-0.011011355
169	-0.012702545	0.028530562	-0.012323387	-0.008564069	0.004198157	0.017821006	-0.005220002	-0.011465166	-0.012455096	-0.015697736
170	-0.018966099	0.034663869	-0.01201058	-0.017384521	0.006268251	0.018655163	-0.002834694	-0.008144633	-0.01335484	-0.018756265
171	-0.018195882	0.023068046	-0.019690147	-0.008695946	-0.000971715	0.0234278	-0.000759099	-0.015417248	-0.017230348	-0.014139096
172	-0.021278339	0.040734044	-0.007828777	-0.017123754	0.011531124	0.011059402	-0.001528181	-0.004406045	-0.000549824	-0.017061355
173	-0.019294005	0.03618406	-0.00633914	-0.014629165	0.01211322	0.006742438	8.93E-06	-0.002584454	0.006969258	-0.01272239
174	-0.023636645	0.011074798	-0.030292155	-0.0066318	-0.008678051	0.02666446	0.007079569	-0.017162635	-0.022541143	-0.010433711
175	-0.023005446	0.041857187	-0.011302834	-0.02004129	0.009641519	0.017434156	-0.002507063	-0.007205408	-0.00906582	-0.020543827
176	-0.022648702	0.03341575	-0.009496593	-0.016448506	0.013342936	0.010379703	0.002264585	-0.005355198	0.011464088	-0.012614562
177	-0.024663801	0.036055807	-0.010768471	-0.019057056	0.010111422	0.014620566	0.001263003	-0.006794781	0.002354795	-0.01519561
178	-0.024764315	0.036554177	-0.013097822	-0.021202578	0.008377512	0.01975387	0.000189538	-0.008598966	-0.006138029	-0.018553116
179	-0.022956407	0.030490475	-0.01525022	-0.021435332	0.004731948	0.023536301	0.000716569	-0.009939079	-0.012112867	-0.017876181
180	-0.023724524	0.014869821	-0.020454959	-0.020883689	-0.00297824	0.027723635	0.007309171	-0.011692671	-0.01332733	-0.011431053
181	-0.022174789	0.001338303	-0.027712294	-0.015856189	-0.011619881	0.02814141	0.01231812	-0.011074603	-0.020865407	-0.006909195
182	-0.026670419	0.032182853	-0.014687554	-0.021347933	0.008212205	0.021055249	0.002821258	-0.010160819	-0.00116987	-0.016256792
183	-0.028144242	0.027434787	-0.019144036	-0.023839383	0.003536189	0.027324348	0.004676207	-0.012369942	-0.009015787	-0.016218989
184	-0.021174649	-0.010545523	-0.030216049	-0.011181221	-0.016458896	0.024055217	0.018659792	-0.008511868	-0.018952508	-0.001416779
185	-0.023740396	-0.000978781	-0.025625769	-0.017155516	-0.010494247	0.027336857	0.015307528	-0.010839139	-0.012812677	-0.00452214
186	-0.025033191	0.008587888	-0.021747013	-0.018710452	-0.004762155	0.026177196	0.011047932	-0.011858466	-0.008406531	-0.007271597
187	-0.029292005	0.020227622	-0.019005375	-0.020539563	0.002562554	0.023962176	0.008043241	-0.012733208	5.89E-05	-0.01013394
188	-0.026298109	0.009402651	-0.015723801	-0.012754741	0.003439449	0.015981734	0.011200881	-0.011915074	0.015034735	-0.001474551
189	0.01974003	0.004219421	-0.016001829	-0.012834247	0.01546447	0.000981045	-0.006601843	0.012632866	0.02849004	-0.001027775
190	0.021057097	0.003360985	-0.016616761	-0.012666467	0.016740329	-0.000763865	-0.006444901	0.014500615	0.029369028	-0.001863671
191	0.008441465	0.006276558	-0.015552106	-0.008067716	0.026056217	-0.003978956	0.000312677	0.010028199	0.040170773	-0.004962947
192	0.008405717	0.006082306	-0.018518026	-0.006825601	0.029364359	-0.006289604	-0.00026639	0.00967018	0.039926262	-0.003845924
193	0.02106308	0.000764883	-0.02145681	-0.012063566	0.020065215	-0.005758043	-0.006279608	0.021970099	0.030366408	-0.004999846
194	0.009157186	0.004352831	-0.015621699	-0.007739538	0.026080732	-0.005220842	0.000748005	0.011062949	0.038698886	-0.004819979
195	0.000978596	0.005155317	-0.016059329	-0.005401906	0.02900326	-0.005134858	0.0052627	0.00739257	0.04569178	-0.004913028
196	-0.006797157	0.004249775	-0.017693751	-0.003092763	0.028955037	-0.00370046	0.010842948	0.003248061	0.052687991	-0.003580863
197	-0.018030831	0.003561547	-0.0161232	-0.002453583	0.022100386	0.002864053	0.016974417	-0.005982881	0.054182532	0.001152851
198	0.010510007	0.002278885	-0.017944974	-0.006887569	0.026998924	-0.008637773	0.000621292	0.015216603	0.037425002	-0.00635126
199	-0.001403921	0.000545027	-0.018365741	-0.003078925	0.030612331	-0.007866464	0.008721646	0.008434836	0.04791168	-0.00433671
200	0.024517286	0.00738184	0.011983507	0.000450913	-0.007449707	-0.000145191	0.018984824	-0.011401856	-0.000965462	0.00129354
201	0.021254342	0.00719281	0.009523414	-0.000416891	-0.006349152	-8.25E-05	0.015540956	-0.00980293	-0.001017534	0.004910221
202	0.030766657	0.007033959	0.012248998	-0.003703264	-0.010692572	-0.005545722	0.021925061	-0.019094471	-0.000115474	-0.003273197
203	0.034312859	0.006759046	0.013134102	-0.005414613	-0.011945215	-0.008260675	0.024255017	-0.023057986	3.86E-05	-0.006942282
204	0.030582369	0.006952492	0.009366176	-0.006608902	-0.011800961	-0.007774287	0.019722659	-0.021188862	0.000441435	-0.001227503
205	0.034254405	0.007277227	0.00998733	-0.007490295	-0.015364196	-0.009612906	0.022551061	-0.02518364	0.001584118	-0.004963738
206	0.020077579	0.005362282	0.005709761	-0.005698512	-0.005963097	-0.005418429	0.01130512	-0.013893391	-0.000758572	0.004113369
207	0.02909133	0.006335999	0.007855894	-0.006620148	-0.014563499	-0.008581095	0.018791165	-0.022248318	0.002075354	-0.005814819
208	0.032194377	0.004040376	0.022965603	0.000466852	3.00E-05	-0.00308612	0.026516811	-0.014396595	-0.00528611	-0.010248963
209	0.034151743	0.005958298	0.014096956	-0.005449658	-0.009969867	-0.008871539	0.024457972	-0.022940898	-0.000846633	-0.009350965
210	0.032328572	0.006460085	0.006992038	-0.009838661	-0.015573028	-0.011177534	0.019002566	-0.025865499	0.001885289	-0.004169871
211	0.031011993	0.006258097	0.006834401	-0.009837521	-0.012916063	-0.010676005	0.017679562	-0.024092212	0.000910864	-0.001860519
212	0.028227907	0.005812252	0.008211212	-0.006434781	-0.01263861	-0.008471052	0.018267748	-0.021263979	0.001303923	-0.006296623
213	0.02604343	0.005589813	0.006663385	-0.009046717	-0.006692308	-0.009225546	0.014258805	-0.019178546	-0.000906224	0.003160776
214	0.032516966	0.006127137	0.007980763	-0.0091831	-0.014605657	-0.011049997	0.019824175	-0.02544534	0.001596579	-0.006411573
215	0.029788071	0.001514299	0.023849278	-0.000310583	0.003930629	-0.003911998	0.023686473	-0.013761847	-0.006866172	-0.012768134
216	0.026930866	0.002961566	0.00713983	-0.017818531	0.009111123	-0.01826906	0.010783726	-0.022198427	-0.007151659	0.012459607
217	0.034500133	0.005138157	0.013244057	-0.007462875	-0.009197846	-0.011015613	0.023484422	-0.024813723	-0.001263645	-0.010265763
218	0.030663135	0.005020121	0.006358058	-0.011202841	-0.010715933	-0.011938792	0.016429602	-0.024165287	0.000190264	-0.003552868
219	0.042862951	0.005301151	0.009608991	-0.017457756	-0.006997845	-0.01843422	0.02191504	-0.032070818	-0.002054791	-0.001164083
220	0.032898858	0.005907472	0.009404896	-0.008490705	-0.013445521	-0.011203884	0.021044692	-0.025509696	0.000998708	-0.008243365
221	0.034242769	0.001737374	0.022318733	-0.004094167	0.002980283	-0.008519321	0.025410715	-0.019656081	-0.006935266	-0.014307569
222	0.031150287	0.005244683	0.007720084	-0.009710643	-0.012219516	-0.011537677	0.018327022	-0.02471199	0.000707999	-0.006533696
223	0.031728681	0.003836094	0.006367727	-0.014323146	-0.005737238	-0.015147161	0.01540725	-0.025684508	-0.001913119	-0.001561938
224	0.031435924	0.004770343	0.006156018	-0.012225125	-0.011239667	-0.013258412	0.016589511	-0.025811301	0.000166058	-0.004623146
225	0.038767843	0.00380252	0.014385057	-0.011349568	-0.005846249	-0.015245521	0.02440265	-0.029122762	-0.003371679	-0.011252739
226	0.033974577	-0.00217505	0.021783943	-0.009049229	0.009296058	-0.01389113	0.021087964	-0.023459153	-0.009679078	-0.017070988
227	0.03531154	0.002906237	0.008786263	-0.015665022	-0.003253156	-0.017391705	0.017556577	-0.028477986	-0.003638578	-0.00415219
228	0.039179251	0.002387124	0.012442273	-0.01544568	-0.001944048	-0.018318153	0.021198714	-0.030578698	-0.004786215	-0.007834282
229	0.035646796	-0.003070696	0.019643512	-0.013282746	0.011466262	-0.017650859	0.01912175	-0.026796687	-0.010528436	-0.013766067
230	0.009328043	0.00515299	0.024007936	0.020645224	0.01397034	0.026367145	0.01655674	0.019660985	-0.009540237	0.019926593
231	0.008464283	0.002264581	0.028074317	0.023040302	0.018579871	0.029459966	0.015895603	0.022184853	-0.011146786	0.018057165
232	0.00680692	0.001745333	0.024928064	0.020589009	0.016116484	0.026738563	0.01302756	0.019979363	-0.009682586	0.017022003
233	0.005295498	-0.001024864	0.027442475	0.020955156	0.017070765	0.027638303	0.010428444	0.02028547	-0.009677427	0.017087876
234	-0.006332842	-0.006659644	0.026731992	0.008111137	-0.007802823	0.010595171	-0.007147192	0.010574917	0.002375117	0.001184453
235	0.000765835	-0.006729384	0.029252501	0.017380691	0.012369298	0.023697544	0.002362559	0.016328215	-0.006653467	0.0110662
236	0.006464444	-0.000221321	0.030374626	0.024261051	0.020212142	0.031383713	0.013553815	0.023781148	-0.011461137	0.016407351
237	0.00834632	-0.001023481	0.033943577	0.024803516	0.022355281	0.030903407	0.015633204	0.023654062	-0.012546868	0.011644963
238	-0.005837862	-0.011283594	0.032726728	0.012595267	-0.003126646	0.016903415	-0.008046487	0.01325492	0.0007677	-0.001907257
239	0.003067823	-0.00772376	0.038383412	0.02380654	0.018597563	0.030805174	0.006934593	0.022520209	-0.00981398	0.008655446
240	-0.006485948	-0.011982623	0.026535114	0.008624714	-0.009307618	0.012384645	-0.01192055	0.008395101	0.004214332	-0.006882387
241	-0.010794499	-0.016562727	0.032535562	0.006273676	-0.016401826	0.009078726	-0.017630819	0.006491716	0.007762999	-0.010971666
242	-0.002926645	-0.012384297	0.028283942	0.013743904	0.004974732	0.019542798	-0.00658966	0.012005837	-0.002033781	-0.004660207
243	-0.007652972	-0.018570187	0.028776293	0.00820659	-0.00816094	0.01315156	-0.017106324	0.005320758	0.004950999	-0.014466875
244	-0.014262048	-0.021086913	0.034364424	0.001219951	-0.02419277	0.002389158	-0.022644949	0.00070246	0.011941042	-0.014682416
245	-0.011405442	-0.025030178	0.032435498	0.003853795	-0.014037366	0.007910041	-0.023675037	-0.000524404	0.008484903	-0.018470208
246	-0.008746323	-0.024948864	0.031334555	0.006986238	-0.005243856	0.012465221	-0.021685448	0.001848147	0.004668101	-0.022009228
247	-0.011958517	-0.023922255	0.029207252	0.000149845	-0.018531611	0.003050575	-0.023485085	-0.004333222	0.01056176	-0.015561967
248	-0.009394573	-0.029268224	0.028841077	0.003714799	-0.005244592	0.009701605	-0.026345795	-0.004094566	0.005627866	-0.026618789
249	-0.018688291	-0.013410392	0.007481185	-0.017124179	0.018842226	-0.011583217	-0.014846269	-0.016712803	-0.001404447	0.046857228
250	-0.008477211	-0.025691276	0.021835896	0.000740746	-0.0086101	0.006327028	-0.025045638	-0.00744583	0.006919651	-0.020578929
251	-0.012789393	-0.026066109	0.026078535	-0.002401719	-0.017585045	0.001232516	-0.025403731	-0.008866317	0.010831669	-0.011225283
252	-0.007261348	-0.023842496	0.020216075	0.000413952	-0.004279324	0.005509718	-0.022510498	-0.007252189	0.004607433	-0.017774278
253	-0.019270929	-0.017271938	0.008476144	-0.013455797	0.011776372	-0.006354126	-0.016856133	-0.016511406	0.002092132	0.040342619
254	-0.009374538	-0.027282391	0.020942089	-0.000853266	-0.008910994	0.0051085	-0.026629264	-0.010239898	0.007350584	-0.01649705
255	-0.011590998	-0.025221896	0.020981854	-0.003142687	-0.010368165	0.001580063	-0.024309418	-0.010775101	0.008050242	-0.004978108
256	-0.009011356	-0.028891055	0.022277815	-0.000960607	0.002111158	0.004593412	-0.025182804	-0.010340941	0.002680885	-0.011625977
257	-0.007047193	-0.034208891	0.030178136	-0.001555772	0.01760427	0.002073388	-0.02474129	-0.01024018	-0.004561166	-0.021635017
258	-0.011179672	-0.031351131	0.024160342	-0.001388102	-0.005082384	0.004851823	-0.028946009	-0.011613533	0.006199113	-0.013978298
259	-0.013546305	-0.01973515	0.00755624	-0.009154644	0.011617835	-0.002452502	-0.018575675	-0.016260833	0.000441318	0.033988577
260	-0.013461412	-0.024421946	0.020011805	-0.004810864	-0.011906063	-0.000206315	-0.02392561	-0.011818857	0.009029531	0.001587925
261	-0.008967117	-0.01812972	0.00787882	-0.006370936	0.011523828	-0.00092067	-0.017210271	-0.013402374	-0.001696875	0.024417098
262	-0.01492072	-0.030547389	0.017837251	-0.00626315	0.003260054	0.00076551	-0.026840892	-0.016993557	0.00462687	0.015544378
263	-0.013768084	-0.031995252	0.019258032	-0.00511763	0.008858303	0.002094326	-0.02813516	-0.01621213	0.001175738	0.0146112
264	-0.010468931	-0.026918258	0.015523143	-0.005243939	0.014025511	0.000730649	-0.023554088	-0.014599548	-0.002246682	0.016860503
265	-0.024230524	-0.026730382	0.018525582	-0.012457936	-0.000310833	-0.005466179	-0.024236639	-0.017546192	0.008007471	0.032309149
266	-0.007135544	-0.02253537	0.012585743	-0.008876655	0.023384454	-0.005274941	-0.019151082	-0.015100898	-0.007519682	0.022037849
267	-0.012642962	-0.020597727	0.007798595	-0.00813046	0.010700402	-0.001178705	-0.019446186	-0.016275546	0.0002179	0.032215268
268	-0.015488427	-0.025389107	0.011712098	-0.008649992	0.009110972	-0.00128941	-0.022817305	-0.017743853	0.002180015	0.030660736
269	-0.00672525	-0.015237137	0.006370766	-0.00487561	0.009226755	0.000419327	-0.015570467	-0.011493523	-0.002059065	0.020228632
270	0.03040016	0.006180162	0.021903316	0.003422418	-0.001724642	0.001401345	0.026244068	-0.010396473	-0.004344575	-0.003357578
271	0.026272351	0.001760815	0.032840019	0.00959076	0.009704712	0.007173051	0.02663532	-0.001408589	-0.009351842	-0.009739387
272	0.020337978	-0.002407956	0.034775946	0.011031352	0.015776049	0.00931338	0.021137138	0.002904528	-0.011275403	-0.014315798
273	0.025152071	-0.007102132	0.029869221	-0.001554783	0.017374033	-0.005650236	0.01660851	-0.012218162	-0.012009693	-0.021730751
274	0.02263174	-0.012019562	0.026371885	-0.00775222	0.023582617	-0.011859223	0.008945585	-0.017041954	-0.014130873	-0.02321994
275	-0.006900067	-0.027257938	0.032207552	0.006452732	0.006977951	0.01132701	-0.020661376	0.000994728	-0.00076509	-0.030552711
276	0.02601507	-0.009450237	0.018168681	-0.015927018	0.026389655	-0.019670116	0.007683147	-0.023136281	-0.015250624	-0.007202009
277	-0.005203752	-0.031897746	0.034751927	0.003007273	0.015978673	0.006250637	-0.021782299	-0.003564864	-0.005061127	-0.040401019
278	-0.010138704	-0.03581407	0.033956188	0.00285562	0.00086863	0.00886376	-0.030118471	-0.006468579	0.003300653	-0.03425161
279	0.009360328	-0.024349702	0.032225796	-0.004298986	0.028993641	-0.006092963	-0.006441362	-0.011668488	-0.013887951	-0.033489234
280	-0.002080307	-0.030158793	0.034670909	0.001412443	0.020269284	0.00317579	-0.017845322	-0.005042709	-0.007771541	-0.038345609
281	0.017732143	-0.018055767	0.025330526	-0.011072236	0.031573142	-0.014334182	0.000391569	-0.018538415	-0.015954081	-0.017388271
282	-0.008927339	-0.037902949	0.03541086	0.000911501	0.009999112	0.005765993	-0.029114872	-0.008692364	-0.001026136	-0.034481114
283	0.000348118	-0.029664809	0.033074983	-0.001107836	0.024471962	-0.000309769	-0.015954711	-0.00798968	-0.009881496	-0.034238436
284	0.016152618	-0.014419152	0.017299817	-0.016575616	0.037960556	-0.020083076	-0.001428667	-0.019295721	-0.01702323	0.007328349
285	0.003684507	-0.025706728	0.027113337	-0.005030094	0.02800516	-0.005321505	-0.012166815	-0.011699841	-0.011664086	-0.020610857
286	-0.002485198	-0.018636149	0.013005431	-0.012700151	0.032004816	-0.012871145	-0.012879996	-0.015044832	-0.010592515	0.025161131
287	0.006133883	-0.020670694	0.01940857	-0.011339547	0.034612781	-0.012811836	-0.009308514	-0.016027421	-0.014582939	0.002467771
288	-0.003122155	-0.028537582	0.024125841	-0.005586876	0.026135546	-0.003928058	-0.018439824	-0.012839505	-0.008990854	-0.007113288
289	-0.015327362	-0.021492122	0.027311899	-0.004653661	-0.022700331	-0.003041103	-0.022687579	-0.007026926	0.012189038	-0.006435446
290	-0.017932387	-0.017226634	0.026313153	-0.007286772	-0.022903878	-0.006488639	-0.020204439	-0.006173643	0.01179129	0.001526523
291	-0.019124787	-0.017690045	0.022816087	-0.008556335	-0.017235443	-0.006370637	-0.019495192	-0.008275702	0.010695667	0.01030128
292	-0.016971591	-0.009168685	0.035833943	-0.002638488	-0.031662821	-0.006735407	-0.016498798	0.005821713	0.012105298	-0.007378494
293	0.016603687	-0.000534701	0.036075726	0.017529601	0.018032336	0.018173317	0.021508099	0.012099414	-0.011924753	-0.005384693
294	0.014404093	-0.000946282	0.039171851	0.023595711	0.023337362	0.026746397	0.02162585	0.019813377	-0.013789345	0.002620245
295	0.005829574	-0.00745686	0.035259242	0.019846837	0.021358261	0.024098822	0.008492306	0.018052716	-0.010999171	-0.004615544
296	0.000947102	-0.01401616	0.040384751	0.020918527	0.01938646	0.026946186	0.000788857	0.018867553	-0.009099717	-0.005759639
297	-0.00494703	-0.01824113	0.031981877	0.012581787	0.00546874	0.018402039	-0.011678892	0.009721652	-0.001395783	-0.012793141
298	-0.004399789	-0.022792623	0.035428424	0.011270442	0.011802803	0.01616529	-0.013412094	0.007455944	-0.003854507	-0.023901721
299	0.001012228	-0.017311542	0.037791252	0.014455076	0.019744721	0.018005176	-0.003170225	0.011628157	-0.008734579	-0.020104777
300	-0.016741123	-0.018192721	0.034196459	-0.003158699	-0.030517903	-0.004446614	-0.02179656	-0.001016214	0.014044429	-0.010603336
301	0.008010515	0.011724136	0.019489226	0.009604742	-0.001576113	0.009754041	0.01381358	0.011688729	-0.004056907	0.013282582
302	-0.008268159	0.009519729	0.023811987	0.001999719	-0.017317627	-0.002066833	-0.000888937	0.014344541	0.002918401	0.006259924
303	0.00783465	-0.000858768	0.032591472	0.017404887	0.011741978	0.021319486	0.011343138	0.015862303	-0.007968887	0.015440858
304	-0.003859483	-0.000374993	0.019561192	0.005798769	-0.007387053	0.006858847	-0.002911839	0.009453849	0.001274997	0.004558867
305	-0.011290965	0.013766105	0.023582031	-0.002101492	-0.021890134	-0.008800871	-0.001990149	0.014576059	0.003916526	0.003638387
306	-0.012729838	0.001432587	0.029633886	0.001404164	-0.021950753	-0.001563588	-0.007720048	0.012505646	0.006382999	0.00234077
307	-0.009686015	-0.00507315	0.026850944	0.003997755	-0.017291276	0.004026628	-0.009989144	0.009407237	0.006027572	-0.001837567
308	-0.01667212	-0.004408141	0.036311128	-4.29E-05	-0.029507181	-0.00386208	-0.013470059	0.011011558	0.010168954	-0.002939978
309	-0.020070842	0.02534984	0.023078203	-0.011906685	-0.026608939	-0.020811093	-0.002247916	0.015719587	0.003179717	0.004306099
310	-0.022313296	0.012879801	0.01214173	-0.018572801	-0.000210003	-0.01552629	-0.00660012	-0.000580623	-0.002097646	0.027342892
311	-0.022835305	-0.001872302	0.010605935	-0.018899866	0.007731322	-0.013355514	-0.011422764	-0.009704719	-0.00052675	0.038970043
312	-0.012786076	-0.014022834	0.00900512	-0.018335985	0.029011014	-0.016010098	-0.014975552	-0.01667386	-0.008139317	0.044891401
313	-0.022538502	0.00399884	0.013153631	-0.01636048	-0.003419307	-0.012849428	-0.009205191	-0.003351967	0.001267379	0.029063294
314	-0.006959746	-0.017363436	0.009798373	-0.012473008	0.027232345	-0.010588895	-0.015471881	-0.01477543	-0.009278958	0.030042049
315	-0.016233708	-0.023175847	0.009010317	-0.011813053	0.017434736	-0.004813518	-0.021304494	-0.019088022	-0.000859877	0.041946566
316	-0.022374237	-0.014988769	0.011686774	-0.014206682	0.004682459	-0.007480984	-0.016394889	-0.014067651	0.003960139	0.037978589
317	-0.025589562	-0.007164882	0.019587595	-0.014454934	-0.011706901	-0.010927468	-0.014184245	-0.00601873	0.007634206	0.025352073
318	-0.004989892	0.02141102	0.008118419	-0.004039537	-0.004308194	-0.008114694	0.002430998	0.009823998	-0.003140942	0.005008921
319	-0.00355993	0.019762011	0.010225024	-0.001847744	-0.007646251	-0.007078204	0.003412626	0.011221709	-0.001933964	0.004844582
320	-0.009316534	0.029953308	0.010683124	-0.006916079	-0.005200782	-0.012098934	0.002723386	0.01332841	-0.004393155	0.005453545
321	-0.006506078	0.025683915	0.011325781	-0.003949834	-0.008327728	-0.010357744	0.003467012	0.013583482	-0.002714729	0.004501728
322	-0.005414536	0.020640097	0.00645536	-0.00507027	-0.002252452	-0.008022838	0.00154902	0.008166069	-0.0035419	0.005057318
323	-0.013684236	0.035919403	0.013702733	-0.009357549	-0.008811177	-0.015754635	0.002724077	0.016521125	-0.004338991	0.004767627
324	0.01282014	0.006900265	0.007278493	0.00269229	-0.004769678	0.00388715	0.010407734	-0.002594819	-0.000842633	0.006808914
325	0.017643318	0.008776131	0.014077336	0.007755896	-0.00247161	0.008891777	0.018046403	0.000557252	-0.002880364	0.008839894
326	0.010945453	0.007930164	0.009474672	0.005460304	-0.003161064	0.006727817	0.011114429	0.002062086	-0.001781592	0.008680728
327	0.017784054	0.00781801	0.011098768	0.004113262	-0.00452343	0.004919337	0.015558399	-0.003630566	-0.001702788	0.006476503
328	0.008248319	0.007145581	0.007435732	0.004198409	-0.003318334	0.005413678	0.008040108	0.002137871	-0.001265181	0.007522639
329	0.024036647	0.007999045	0.019160435	0.007500214	-0.001143394	0.007326035	0.023458603	-0.002926342	-0.004066	0.004205179
330	0.01336546	0.005056103	0.005986002	-0.00069979	-0.00461646	0.000371813	0.008349316	-0.006465853	-0.000539308	0.005412139
331	0.005657878	-0.017760308	0.037766917	0.007972297	0.022113605	0.007710724	-0.000226747	0.003749118	-0.010865711	-0.030211333
332	-0.000622554	-0.025313415	0.040177148	0.009019237	0.021916631	0.011111571	-0.010283642	0.004679623	-0.009068441	-0.03589015
333	0.014773204	-0.017679321	0.03094683	-0.003720362	0.025600278	-0.006704065	0.002008199	-0.011300888	-0.013609757	-0.030262299
334	-0.005152706	-0.029913018	0.037579781	0.006401936	0.015607804	0.009944279	-0.019084585	0.000997794	-0.005038822	-0.03770863
335	-0.000561645	-0.028420621	0.039966519	0.005254834	0.02356798	0.006322325	-0.013005609	9.91E-05	-0.009868907	-0.042405922
336	0.003020099	-0.027426366	0.039296506	0.002443351	0.025944172	0.002129771	-0.010075086	-0.00353155	-0.011671398	-0.041975958
337	0.022286208	0.007035962	0.024266782	0.011778788	0.004509572	0.012135642	0.024471847	0.003208651	-0.006534697	0.005359253
338	0.023026803	0.00437721	0.031410566	0.014134591	0.009815681	0.013925842	0.026271283	0.005494747	-0.009018522	0.000722336
339	-0.007630517	0.02042505	0.021374788	-0.000332817	-0.017964576	-0.008183829	0.003629872	0.017377133	0.001037234	0.006796713
340	-0.012674674	0.032482256	0.01689698	-0.007172206	-0.015289759	-0.015908927	0.003085366	0.018170173	-0.00184185	0.003739651
341	-0.016573393	0.031426562	0.022789497	-0.008274825	-0.023526462	-0.018933582	0.001435063	0.020277036	0.0009739	0.003326038
342	-0.019032436	0.033898043	0.020331915	-0.011481338	-0.02052346	-0.019467229	0.000655486	0.018220831	-0.000310512	0.003570583
343	-0.015886929	0.022561859	0.026029282	-0.006223393	-0.027882042	-0.016854368	-0.001056038	0.018471753	0.00416666	0.002709557
344	-0.01913938	0.02675882	0.02543906	-0.009975335	-0.027870121	-0.020520903	-0.001379241	0.018332649	0.003294784	0.002633389
345	-0.017651624	0.013728237	0.030827915	-0.006212741	-0.032623685	-0.01598762	-0.005635445	0.015393894	0.007600077	0.000582642
346	-0.018453011	0.001949858	0.035347948	-0.005206464	-0.035457745	-0.012974294	-0.011483372	0.010688768	0.011085472	-0.003382035
347	-0.020223228	0.030416178	0.021561983	-0.012507507	-0.023833888	-0.021564968	-0.000654675	0.017448739	0.001144851	0.004879536
348	-0.020206711	0.013651072	0.031824451	-0.00897692	-0.035218367	-0.018940558	-0.006966324	0.014039146	0.008534381	-0.000300244
349	-0.016153538	-0.004198409	0.032410977	-0.004743795	-0.031949685	-0.010097484	-0.013322496	0.005694572	0.011277563	-0.005284738
350	-0.021008012	0.016248302	0.027668559	-0.011442861	-0.032672937	-0.020292381	-0.006067985	0.012688662	0.007205474	0.002750789
351	-0.01849836	0.00058408	0.031427602	-0.007685428	-0.034222989	-0.01397574	-0.011738966	0.006503693	0.011204672	-0.002613416
352	-0.018930023	-0.012533677	0.033734114	-0.006444947	-0.034076128	-0.009786868	-0.018710906	8.02E-05	0.014199671	-0.00573774
353	-0.020630377	-0.001442463	0.029061551	-0.009796334	-0.031610324	-0.014085725	-0.013373198	0.003315925	0.011080433	0.002119657
354	-0.022054191	-0.004473668	0.027421869	-0.010564976	-0.027241739	-0.012377645	-0.014333128	0.000510643	0.01095651	0.006335244
355	0.025918809	-0.006155121	0.013235881	-0.019794496	0.02857518	-0.023100214	0.006848238	-0.023205298	-0.014871915	0.007750363
356	0.011562719	-0.008047807	0.008181071	-0.019551264	0.036476869	-0.022567745	-0.003138346	-0.017284826	-0.015976392	0.023878951
357	-0.005017578	-0.00842786	0.008546336	-0.022739729	0.035762669	-0.02318082	-0.008059438	-0.017953757	-0.008596801	0.044242396
358	-0.023873931	0.007978557	0.011924778	-0.025027594	0.014617038	-0.02145336	-0.008155067	-0.008056477	-0.003716561	0.041552651
359	-0.02294552	0.02641641	0.012700672	-0.019162608	-0.002756354	-0.018238902	-0.003644678	0.00648381	-0.004890932	0.020770096
360	-0.022243399	0.01851625	0.013856977	-0.017326225	-0.006394329	-0.0167167	-0.005123693	0.004540483	-0.001992311	0.022218895
361	0.011257182	-0.006086866	0.036853993	0.017047602	0.021740232	0.01833673	0.014015009	0.013310191	-0.012227986	-0.012164084
362	0.023785743	-0.004535512	0.031589648	0.003385081	0.014516927	-9.11E-05	0.019272909	-0.006880598	-0.01082732	-0.019467445
363	0.012546391	-0.010842387	0.039039994	0.011534594	0.021950391	0.010810602	0.010862918	0.006070531	-0.012305399	-0.022536248
364	0.00553402	-0.016192198	0.039804547	0.013237833	0.024169982	0.014437892	0.002325924	0.009573591	-0.011760245	-0.026615052
365	0.012416499	-0.019011655	0.039870185	0.003266571	0.02618916	0.000943664	0.003320194	-0.003634309	-0.013713818	-0.033948807
366	0.015429717	0.009508167	0.017394567	0.011508351	0.001131691	0.013291183	0.018869392	0.006839591	-0.004709929	0.012798216
367	0.017761335	0.008861578	0.021074967	0.013736191	0.004203788	0.015592767	0.021983026	0.007966151	-0.006236846	0.012243446
368	0.010949756	0.009003057	0.018346282	0.013229647	0.003368224	0.015683099	0.016071075	0.011807992	-0.00550391	0.015571901
369	0.014018796	0.007135547	0.024201327	0.017890035	0.010017429	0.021615889	0.020073251	0.014733119	-0.00845763	0.016670153
370	0.01934964	0.006033342	0.031566155	0.01982931	0.013936535	0.021918404	0.026367995	0.014039285	-0.010677366	0.009622416
371	0.017363573	0.006093961	0.033196646	0.023917842	0.017742914	0.028491446	0.0257408	0.019920603	-0.012346429	0.018815371
372	0.015900858	0.002243716	0.03388503	0.019930967	0.017603323	0.02178417	0.022892739	0.015449065	-0.011688677	0.002498989
373	0.016365159	0.001279153	0.039846273	0.025743747	0.023773301	0.030036622	0.02449971	0.021839807	-0.014407743	0.011216556
374	-0.004354464	0.020184349	0.013467602	-0.00120344	-0.01098448	-0.007496178	0.003880369	0.013214112	-0.001040068	0.005182458
375	-0.008328168	0.024590873	0.016648886	-0.0030854	-0.015506585	-0.011437879	0.00331937	0.016447097	-0.000302071	0.004728608
376	-0.011428927	0.021629098	0.022531092	-0.002959872	-0.022235364	-0.01222267	0.00121046	0.017994197	0.002475251	0.004524989
377	-0.013187088	0.012315131	0.026451891	-0.002374179	-0.025526957	-0.009824615	-0.003232183	0.015116002	0.00548016	0.003038226
378	-0.011536423	0.029656801	0.008605217	-0.009640397	-0.002135827	-0.011248701	0.001104343	0.010100589	-0.004677119	0.005855026
379	-0.01850165	0.040018878	0.014234267	-0.01347225	-0.008216349	-0.018452077	0.001507625	0.01669921	-0.005504344	0.00624317
380	-0.017565815	0.035085222	0.009868598	-0.014851415	-0.000805937	-0.015003192	-3.87E-05	0.010538875	-0.006422135	0.009187008
381	-0.019727387	0.034714166	0.011440998	-0.015675318	-0.004529551	-0.015912144	-0.000537545	0.011291648	-0.005585016	0.009518193
382	-0.02158658	0.038987768	0.017977644	-0.01468137	-0.015262303	-0.02090816	0.000754182	0.018116403	-0.003308999	0.006176862
383	-0.020966058	0.030057905	0.0110714	-0.018716648	0.00162006	-0.017348635	-0.002305496	0.006683361	-0.005992702	0.017851944
384	-0.017574687	0.02993833	0.011798262	-0.013589987	-0.007367441	-0.01555671	-0.000537542	0.01134656	-0.004289316	0.008898113
385	-0.024523261	0.033729548	0.02053162	-0.016577441	-0.019106613	-0.022439035	-0.001597189	0.016188748	-0.001205756	0.010096343
386	-0.021577977	0.028498482	0.014257579	-0.016572856	-0.00870479	-0.018298101	-0.002262226	0.010425403	-0.003728543	0.014823063
387	-0.020482883	0.018557743	0.022897928	-0.012299624	-0.026692086	-0.019108983	-0.004689152	0.011663825	0.004786775	0.006063798
388	-0.024903604	0.023754051	0.021076454	-0.016519161	-0.020207231	-0.020695899	-0.004400283	0.011418918	0.001449441	0.013920281
389	-0.023189201	0.011959745	0.025754977	-0.013053873	-0.029349299	-0.018432846	-0.008119955	0.00857438	0.00753138	0.007874931
390	-0.026880431	0.010853603	0.021452497	-0.016854923	-0.017944066	-0.016972376	-0.008802111	0.003901614	0.004582717	0.019878719
391	0.020513201	-0.000629321	0.00718306	-0.019069463	0.020775434	-0.019754398	0.004778935	-0.018094451	-0.009688052	0.017102629
392	0.016796527	-0.001447704	0.007640024	-0.020863302	0.030901909	-0.022731351	0.002307389	-0.016258744	-0.011927353	0.023612079
393	0.021792251	-0.002439776	0.007536052	-0.020380608	0.025895431	-0.022414735	0.004666546	-0.020119509	-0.013676556	0.015411914
394	0.009577225	-0.00258356	0.005901423	-0.02078797	0.030573231	-0.022299373	-0.001989274	-0.016256475	-0.014271327	0.029453499
395	0.012027015	-0.004261779	0.005949686	-0.021680933	0.034106769	-0.02417911	-0.001872592	-0.017520909	-0.015687841	0.028171034
396	-0.000426102	-0.006472108	0.007645129	-0.020036939	0.032908571	-0.021026525	-0.007408663	-0.015171477	-0.012849489	0.036891532
397	-0.011420579	-0.008899212	0.008617151	-0.020659129	0.027676861	-0.018214369	-0.013365066	-0.016128834	-0.009914707	0.046268361
398	0.005390641	-0.00620195	0.005601937	-0.020163857	0.035829906	-0.022659049	-0.005609759	-0.015442319	-0.015020056	0.032646353
399	-0.001093217	-0.011813978	0.00804928	-0.018109508	0.036769292	-0.01966506	-0.010244356	-0.015472303	-0.013903999	0.035636025
400	-0.027488135	-0.033317631	-0.031404746	0.006433515	-0.006506662	0.002523723	0.035739256	-0.003867698	0.018319685	0.009565557
