# Supplementary material for: Organisational and neuromodulatory underpinnings of structural-functional connectivity decoupling in patients with Parkinson’s disease
Source: Commun Biol. 2021 Jan 19;4:86. doi: 10.1038/s42003-020-01622-9 (PMC7815846; doi:10.1038/s42003-020-01622-9)
Supplement: Supplementary file 4 — Supplementary Data [file 42003_2020_1622_MOESM4_ESM.zip › SupplementaryData/Supplementary Data 1/Figure1.ipynb]

# %% [markdown]
# Figure 1

Code to recreate Figure 1 Sections B to D.

Section 1A: example of schaeffer parcellation
- adapted from https://academic.oup.com/cercor/article/28/9/3095/3978804 

Section 1B: illustration of diffusion and rsFMRI data 
- tractogram visualised in MRtrix using a control participant as example
- functional connectome visualised in BrainNetViewer using a control participant as example

# %% [code]
# Import all necessary libraries
import pandas as pd
import numpy as np
import matplotlib.pyplot as plt
import brainspace
from brainspace.gradient import GradientMaps
from brainspace.datasets import load_fsa5, load_conte69, load_parcellation
from brainspace.plotting import plot_hemispheres, plot_surf
from brainspace.utils.parcellation import map_to_labels
from brainspace.mesh import mesh_io as mio
import vtk
from pathlib import Path
import scipy.stats as stats
import statsmodels.api as sm
import nibabel
import nilearn
from nilearn import datasets, plotting, input_data, signal, image # datasets: for fetching atlas
import seaborn as sns
from brainspace.plotting import plot_hemispheres

# %% [markdown]
#### Section 1 B

# %% [code]
# Load data
#### Found on <download_path_to_SupplementaryData>/Figure1/Data/ 
# Functional connectome
func = pd.read_csv(r"C:\Users\Angelika\Dropbox\PhD\PAPERS\Publications\Structure-Function\NatureComms\SupplementaryData\Fig1_ExampleFuncConnectome_400_norm_bin.csv", header=None)
# Structural connectome
struct = pd.read_csv(r"C:\Users\Angelika\Dropbox\PhD\PAPERS\Publications\Structure-Function\NatureComms\SupplementaryData\Fig1_ExampleStructure_connectome_norm_400.csv", header=None)

# %% [code]
# Functional connectome
## Style preferences
sns.set_style("white")
sns.set_context("talk")
plt.figure(figsize=(12, 10))
## Plot connectivity matrix
fig = sns.heatmap(func, robust=True, cbar=True, cmap="magma", xticklabels=" ", yticklabels=" ")
## Add line for the example node
plt.axhline(100, c="lightgreen", linewidth=4.5, linestyle= "--")
# save figure
plt.savefig("Figure1B_FunctionalconnectivityMatrix")

# %% [code]
## Structural connectome
## Style preferences
sns.set_style("white")
sns.set_context("talk")
plt.figure(figsize=(12, 10))
## Plot connectivity matrix
fig = sns.heatmap(struct, robust=True, cbar=True, cmap="PuRd", xticklabels=" ", yticklabels=" ")
## Add line for the example node
plt.axhline(100, c="lightgreen", linewidth=4.5, linestyle= "--")
# save figure
plt.savefig("Figure1B_StructuralConnectome.png")

# %% [markdown]
### Section 1C

# %% [code]
### Plot correlation of region 100 SC and FC
v1 = (struct.rank(method="max")).iloc[100] # vector of structural connectivity for a region
v2 = (func.rank(method="max")).iloc[100] # vector of structural connectivity for the same region
plt.figure(figsize=(10, 10))
sns.swarmplot(v1,v2, color="gray", ax=None)
plt.axis('off')
plt.savefig("Figure1C_CorrelationPlot.png")

# %% [markdown]
### Section 1D

# %% [code]
### Load data
#### Found on <download_path_to_SupplementaryData>/Figure1/Data/ 
# Functional Gradients
func = pd.read_csv(r"C:/Users/Angelika/Dropbox/PhD/PAPERS/Publications/Structure-Function/NatureComms/SupplementaryData/Fig1_FunctionalGradients.csv", index_col=0)
# Struct Gradients
struct = pd.read_csv(r"C:\Users\Angelika\Dropbox\PhD\PAPERS\Publications\Structure-Function\NatureComms/SupplementaryData/Fig1_StructuralGradients.csv", index_col=0)

# %% [code]
### Functional gradients kde plot
cmap = sns.cubehelix_palette(as_cmap=True, dark=1, light=0, reverse=True)
f, ax = plt.subplots(figsize=(6, 6))
sns.kdeplot(func["1"], func["0"], cmap="Reds", n_levels=50, shade=True, ax=ax);
grad1= Gt.gradients_[:,0]
grad2 = Gt.gradients_[:,1]
ax.set_yticks([ ])
ax.set_xticks([ ])
plt.axis('off')
### Save figure
plt.savefig("Figure1D_FunctionalKDEplot.png")

# %% [code]
### Structural gradients kde plot
cmap = sns.cubehelix_palette(as_cmap=True, dark=1, light=0, reverse=True)
f, ax = plt.subplots(figsize=(6, 6))
sns.kdeplot(struct["1"], struct["0"], cmap="Purples", n_levels=50, shade=True, ax=ax);
ax.set_yticks([ ])
ax.set_xticks([ ])
plt.axis('off')
### Save figure
plt.savefig("Figure1D_StructuralKDEplot.png")

# %% [code]
### Functional Gradient Visualisation in the cortical surface
#Compute template gradients
Gt = GradientMaps(n_components=10, random_state=0, approach="dm", kernel="normalized_angle")
Gt.fit(average_data.values, sparsity=0)
#AlignGradient
##### External surfaces only - Cropped from: 
### Select 1st gradient only
grad1 = func["0"]
### Inport the schafer parcellation on brainSpace
labeling = load_parcellation('schaefer', scale=400, join=True)
mask = labeling != 0
### Map to gradient to labels
grad= map_to_labels(grad1, labeling, mask=mask, fill=np.nan)
### load the conte69 surfaces
surf_lh, surf_rh = load_conte69()
### plot_hemispheres
plot_hemispheres(surf_lh, surf_rh, array_name=grad, size=(1600, 600), cmap='inferno', color_bar=False, zoom=1.2, nan_color=(1,1,1,1), 
                 transparent_bg=True, interactive=False, screenshot=True, filename = "Figure1D_FunctionalCortex.png")

# %% [code]
### Structural Gradient Visualisation in the cortical surface
##### External surfaces only - Cropped from: 
### Select 1st gradient only
grad1 = struct["0"]
### Inport the schafer parcellation on brainSpace
labeling = load_parcellation('schaefer', scale=400, join=True)
mask = labeling != 0
### Map to gradient to labels
grad= map_to_labels(grad1, labeling, mask=mask, fill=np.nan)
### load the conte69 surfaces
surf_lh, surf_rh = load_conte69()
### plot_hemispheres
plot_hemispheres(surf_lh, surf_rh, array_name=grad, size=(1600, 600), cmap='viridis', color_bar=False, zoom=1.2, nan_color=(1,1,1,1),
                 transparent_bg=True, interactive=False, screenshot=True, filename = "Figure1D_StructuralCortex.png")
