# Supplementary material for: Organisational and neuromodulatory underpinnings of structural-functional connectivity decoupling in patients with Parkinson’s disease
Source: Commun Biol. 2021 Jan 19;4:86. doi: 10.1038/s42003-020-01622-9 (PMC7815846; doi:10.1038/s42003-020-01622-9)
Supplement: Supplementary file 4 — Supplementary Data [file 42003_2020_1622_MOESM4_ESM.zip › SupplementaryData/Supplementary Data 2/Fig2_ClinicalInformation.xlsx]

## Sheet: Sheet1
ParticipantNumber	PD	PD_VisPerf	Age	Gender
S1	0	0	78	0
S2	1	0	60	0
S3	1	1	71	1
S4	0	0	78	0
S5	0	0	73	1
S6	0	0	78	1
S7	0	0	77	0
S8	1	0	60	0
S9	1	0	49	1
S10	1	0	63	1
S11	1	0	74	0
S12	0	0	80	1
S13	1	0	53	0
S14	1	0	63	1
S15	0	0	57	1
S16	1	1	70	0
S17	1	0	61	0
S18	1	0	66	1
S19	1	0	55	0
S20	1	0	56	1
S21	0	0	66	1
S22	0	0	52	0
S23	0	0	69	0
S24	0	0	50	1
S25	0	0	70	0
S26	0	0	59	0
S27	1	1	76	1
S28	1	1	77	1
S29	0	0	69	0
S30	1	0	58	1
S31	1	0	50	1
S32	1	1	62	1
S33	1	0	52	0
S34	1	0	55	0
S35	1	1	80	1
S36	0	0	76	1
S37	0	0	52	1
S38	0	0	66	1
S39	1	0	63	0
S40	1	0	63	0
S41	1	0	55	1
S42	1	0	58	1
S43	1	0	71	1
S44	1	1	58	1
S45	1	0	56	0
S46	0	0	55	0
S47	1	1	82	0
S48	1	0	49	1
S49	0	0	70	1
S50	1	0	69	1
S51	1	1	75	0
S52	1	0	71	1
S53	1	1	79	1
S54	1	0	62	0
S55	1	0	68	1
S56	1	1	79	1
S57	1	1	58	0
S58	1	0	64	1
S59	1	1	58	0
S60	1	0	60	1
S61	1	0	53	1
S62	0	0	59	0
S63	1	1	58	1
S64	1	0	60	1
S65	1	0	74	1
S66	1	1	69	1
S67	1	0	68	1
S68	1	0	64	0
S69	1	1	78	1
S70	1	1	70	0
S71	1	0	75	0
S72	1	0	71	0
S73	1	1	65	1
S74	1	0	56	1
S75	1	0	60	0
S76	1	0	61	0
S77	1	1	68	1
S78	1	1	61	0
S79	1	1	64	0
S80	1	0	64	0
S81	1	0	72	1
S82	1	0	68	0
S83	1	0	66	0
S84	0	0	72	1
S85	1	0	61	0
S86	1	1	72	1
S87	1	0	56	1
S88	1	0	62	0
S89	1	0	68	0
S90	1	0	53	1
S91	1	0	52	0
S92	1	1	73	0
S93	1	0	57	1
S94	1	0	69	0
S95	1	0	73	1
S96	1	0	79	1
S97	1	0	61	0
S98	1	1	71	1
S99	1	1	64	1
S100	1	1	70	1
S101	0	0	56	0
S102	1	0	57	1
S103	1	0	65	0
S104	0	0	80	0
S105	0	0	53	0
S106	0	0	60	0
S107	0	0	66	0
S108	0	0	70	1
S109	1	0	59	0
S110	0	0	69	0
S111	1	1	58	0
S112	1	1	72	1
S113	1	1	70	0
S114	1	0	71	0
S115	1	1	64	1
S116	0	0	71	1
S117	1	0	55	1
S118	0	0	72	0
