# Supplementary material for: Organisational and neuromodulatory underpinnings of structural-functional connectivity decoupling in patients with Parkinson’s disease
Source: Commun Biol. 2021 Jan 19;4:86. doi: 10.1038/s42003-020-01622-9 (PMC7815846; doi:10.1038/s42003-020-01622-9)
Supplement: Supplementary file 4 — Supplementary Data [file 42003_2020_1622_MOESM4_ESM.zip › SupplementaryData/Supplementary Data 2/Fig2_StructureFuction.csv]

	S1	S2	S3	S4	S5	S6	S7	S8	S9	S10	S11	S12	S13	S14	S15	S16	S17	S18	S19	S20	S21	S22	S23	S24	S25	S26	S27	S28	S29	S30	S31	S32	S33	S34	S35	S36	S37	S38	S39	S40	S41	S42	S43	S44	S45	S46	S47	S48	S49
Node1	0.852030769	0.522202027	0.340926299	0.550380521	0.761117253	0.275284131	0.720277577	0.401083888	0.714487455	0.556395659	0.394115946	0.957271245	0.667471679	0.619701198	0.573084427	0.396624242	0.540171426	0.61305428	0.328964196	0.683585272	0.934387968	0.674475717	0.592751821	0.911567407	0.859652338	0.854571431	0.65178091	0.632371001	0.872376224	0.679257045	0.354231399	0.020054531	0.775175575	0.68846295	0.464196519	0.483897217	0.523832168	0.893586354	0.465481032	0.86775673	0.843354637	0.833619271	0.681031157	0.394897844	0.447374388	0.732798973	0.615723972	0.575680815	0.627083542
Node2	0.457887852	0.588964543	0.454856777	0.530605531	0.682311325	0.358860291	0.529208521	0.536386552	0.686454922	0.653894831	0.511975231	0.867097827	0.513824074	0.387755779	0.631214297	0.441366645	0.554548412	0.63151075	0.344420396	0.076470092	0.675877546	0.584572028	0.265652727	0.840894953	0.493507185	0.852300372	0.773823455	0.213854832	0.783886658	0.345273315	0.603814777	0.395879039	0.659311826	0.531101299	0.557581045	0.204625922	0.673117907	0.75167167	0.607438864	0.809501231	0.815884219	0.796996748	0.712089308	0.432048565	0.462346843	0.352621314	0.515537732	0.500969196	0.598181186
Node3	0.399267816	0.424869916	0.378097489	0.389519211	0.725666584	0.207851069	0.246202866	0.250892285	0.365020444	0.612703389	0.440229719	0.649473604	0.655449142	0.693482804	0.668633987	0.486672064	0.268640702	0.418674955	0.463860021	0.506188004	0.793138059	0.620422154	0.407351795	0.908005089	0.338835516	0.808713033	0.48297827	0.245980599	0.764947819	0.563246492	0.500990596	0.561411659	0.436916405	0.652215417	0.528082361	0.256913974	0.277225578	0.726670518	0.623968157	0.527925823	0.696398592	0.616386916	0.703166483	0.377722415	0.423613652	0.461754514	0.405586093	0.60344064	0.621330694
Node4	0.294838546	0.690687195	0.199099518	0.604881527	0.662368178	0.221900774	0.507651489	0.33305342	0.337838976	0.412711766	0.305310184	0.77229535	0.619600581	0.636238489	0.601892009	0.419645084	0.459894641	0.294095195	0.571882685	0.387031664	0.760098318	0.610218767	0.463780368	0.709695868	0.315956077	0.754695538	0.723644058	0.42852692	0.408461931	0.633693023	0.503175193	0.2856757	0.753906708	0.405029709	0.634148644	0.436448715	0.264035829	0.783041479	0.380490637	0.597897198	0.666896878	0.56667055	0.687126367	0.59031202	0.641435491	0.762219056	0.472426495	0.538904748	0.557885096
Node5	0.338040725	0.685334464	0.16392669	0.437090826	0.70222946	0.310755682	0.563899997	0.619945297	0.282895395	0.323287738	0.487953436	0.802136287	0.498104794	0.671987192	0.698285151	0.517163097	0.428100674	0.385117207	0.519303789	0.614984584	0.918492899	0.657138221	0.420990723	0.77982157	0.275316932	0.776992961	0.501265562	0.459256577	0.516588279	0.759077842	0.567561177	0.67901565	0.775741927	0.659129264	0.214275915	0.392002808	0.50767468	0.845303997	0.436404706	0.68253768	0.722168107	0.817373286	0.649998891	0.678849903	0.369279539	0.773042258	0.548596965	0.55264211	0.639624963
Node6	0.649142028	0.565334754	0.233044589	0.611999075	0.753756549	0.225372258	0.207934866	0.315498095	0.449704565	0.545851632	0.084941385	0.921234141	0.321851307	0.613923918	0.596536142	0.60862184	0.43254747	0.663896537	0.547522984	0.580778151	0.844021327	0.585393726	0.341256159	0.882044343	-0.118740234	0.838974852	0.62052167	0.042335351	0.835212482	0.693953809	0.353930416	0.548662549	0.688644373	0.610688034	0.3111891	0.206483126	0.082277481	0.977826854	0.590636268	0.490152825	0.899159461	0.69808128	0.736719006	0.658581347	0.223703172	0.510069209	-0.026255191	0.621913245	0.566840668
Node7	0.40357898	0.493759678	0.433545698	0.635573551	0.371345939	0.101775116	0.420984342	0.319864383	0.167758809	0.487407829	0.229629809	0.589369844	0.08541056	0.659486377	0.679530969	0.487359873	0.497652196	0.259050827	0.083779369	0.091184528	0.507006754	0.461155044	0.367514512	0.820983441	0.546931498	0.646380858	-0.341925565	0.303000678	0.263478561	0.567821723	0.175173421	-0.225724966	0.323952166	0.246144943	0.568635024	0.290864199	0.38999459	0.377357912	0.479903483	0.529118245	0.673447566	0.515321987	0.588585326	0.390823008	0.28207122	0.277740277	-0.016953693	0.682397154	0.202440973
Node8	0.395172348	0.38708821	0.349449429	0.373102594	0.61026169	0.273391199	0.408130897	0.444427932	0.423503931	0.456478982	0.554186949	0.812093603	0.569161515	0.427108659	0.552936542	0.43632292	0.239922315	0.289793722	0.60511847	0.419817206	0.740079649	0.635177034	0.52128976	0.648648331	0.697863371	0.585575117	0.317198265	0.454199328	0.655680834	0.468369538	0.582450414	0.418323866	0.622308565	0.503790552	0.393410844	0.451280222	-0.060997405	0.863651521	0.478338989	0.651734226	0.675934634	0.685521283	0.602607268	0.423150489	0.400884977	0.368933443	0.43749823	0.457906553	0.593557268
Node9	0.442336888	0.483613784	0.414018143	0.042581423	0.706303625	0.31270889	0.204330093	0.069575578	0.623523549	0.538950257	0.224443623	0.75522304	0.268010711	0.110625218	0.013646683	0.48252269	0.425310676	0.332797187	0.398192937	0.704003223	0.856501815	0.53602712	0.259323212	0.931700389	0.322242848	0.783843217	0.640603122	0.187815459	0.305371032	0.727611307	0.402282332	0.474762051	0.838630635	0.591115744	0.59622913	0.446485956	0.218024391	0.646046904	0.598369758	0.621630081	0.778668147	0.794341221	0.648049321	0.301005024	0.263480661	0.507673567	0.250794923	0.524289074	0.640709137
Node10	0.40181895	0.656721476	0.2372801	0.635909398	0.620780968	0.413669276	0.51503916	0.441158624	0.487814189	0.008698939	0.089737855	0.394200421	0.679426781	0.521994015	0.765217938	0.378955962	0.438170143	0.425336422	0.63472113	0.551803914	0.921614962	0.602372354	0.306254599	0.82513102	0.229035792	0.704481154	0.125412745	0.438313713	0.570409822	0.467713019	0.484420609	0.192022253	0.265259214	0.551845957	0.158344575	0.543836373	0.445596182	0.674540192	0.23145592	0.341192684	0.609880496	0.498940484	0.537952696	0.473673422	0.265255895	0.678327641	0.462262715	0.516081316	0.553173543
Node11	0.303624277	0.664086695	0.093345145	0.473927372	0.778838194	0.366744878	0.811467588	0.454486345	0.350662273	0.796740516	0.149686051	0.670126856	0.572565103	0.631050286	0.700726213	-0.131841065	0.291518945	0.773194682	0.532042858	0.463806538	0.94774606	0.395456162	0.509069839	0.948249214	0.543902701	0.679532514	0.6668283	0.398576309	0.540335611	0.936828448	0.423442814	-0.094156045	0.621829652	0.678409188	0.325025977	0.644756841	0.815674313	0.72580462	0.683668746	0.458657907	0.688380969	0.842690323	0.526680507	0.217284994	0.416571709	0.75068746	0.595565399	0.586418923	0.611019089
Node12	0.6033747	0.591587245	-0.148697116	0.279859515	0.580699517	0.204414484	0.156188041	0.462010416	0.384960032	0.618603621	0.487308057	0.859459892	0.400238153	0.567282045	0.032243781	0.273329975	0.504385495	0.206176207	0.454062875	0.607775833	0.91703465	0.689051855	0.271399743	0.881892903	0.601030846	0.790359342	0.651927957	0.039584026	0.789975383	0.772077474	0.481559978	0.472609327	0.511393894	0.596120827	0.654930558	0.322053116	-0.223378997	0.821494803	0.580305063	0.521279111	0.782415522	0.672296464	0.682671104	0.462985553	0.56600233	0.40074617	0.241354788	0.602612259	0.444980014
Node13	0.525653666	0.523138069	0.302433233	0.622626517	0.610194777	0.110727833	0.217100955	0.269434332	0.375567612	0.12226935	0.258018765	0.833732135	-0.23390393	0.454918781	0.70783738	0.125145493	0.399646799	0.433891855	0.582978951	0.284740745	0.538958218	0.545346434	0.273059864	0.897599013	0.239585743	0.653768067	-0.472827267	-0.100089422	0.163394561	0.518251581	0.422042862	0.483634502	0.153387867	0.310290202	0.552095293	0.292589514	0.295706573	0.578824072	0.620480601	0.346852196	0.280698677	0.314353111	0.446712124	0.377396135	-0.124664324	0.452559991	0.566723357	0.521392511	-0.07760951
Node14	0.566205069	0.667547011	0.352100102	0.534730718	0.668146931	0.274005131	0.368030562	0.674518935	0.659805526	0.628086772	0.752582372	0.895330087	0.652327886	0.601212898	0.799000265	0.469270105	0.567298769	0.351151903	0.592673323	0.626824886	0.843910622	0.625580202	0.526625154	0.906625241	0.479389167	0.827042205	0.150520441	0.092284094	0.465907019	0.549506209	0.436772324	0.62071134	0.330777827	0.556959474	0.544686122	0.443461791	-0.202714292	0.89309842	0.660652119	0.46747342	0.833061011	0.792597864	0.660277161	0.388825603	0.503236372	0.53404076	0.455057209	0.555795783	0.692564473
Node15	0.606859461	0.668984877	-0.093922772	0.172361646	0.730832507	0.161451023	0.259710444	0.192951474	0.853073453	0.24091431	0.325427174	0.861725878	0.253982348	0.351706114	-0.249852321	0.520112759	0.608756928	0.475435155	0.365115986	0.730621638	0.873466498	0.619332036	0.308176337	0.796078327	0.555911865	0.303652886	0.401734431	0.177185785	0.682051876	0.687323607	0.492544049	0.629911561	0.657554792	0.609395359	0.56352578	0.248062909	0.269120097	0.48615499	0.528061555	0.513421938	0.541264614	0.644683855	0.674289403	-0.014425227	0.125166903	0.203419307	0.528190158	0.618975238	0.438755884
Node16	0.822548275	0.602052886	0.455548513	0.858793695	0.722256615	0.416962897	0.731395451	0.740496021	0.562338783	0.82375806	0.621976695	0.839655446	0.814811092	0.594151051	0.783285468	0.636216366	0.355411395	0.722543523	0.439816806	0.740173808	0.888402936	0.736429775	0.649779262	0.960483611	0.652027483	0.888255006	0.565497945	0.354092345	0.84929903	0.862981552	0.484411854	0.846680016	0.876087922	0.829432137	0.412060134	0.793980724	0.816519996	0.791605836	0.830098154	0.711901243	0.962818196	0.876853903	0.756973548	0.663867131	0.68851004	0.904826482	0.870984133	0.644038183	0.295243077
Node17	0.239456686	0.695389858	0.285115828	0.491896296	0.595174715	0.416147165	0.706756065	0.448152786	0.390783015	0.28349677	0.558049419	0.866235279	0.30937718	0.400010285	0.497262596	0.448243047	0.467359069	0.629942042	0.441402903	0.338315183	0.54423334	0.528131029	0.63556209	0.62310193	0.491534459	0.512504494	0.452682076	0.362599226	0.591989154	0.468437861	0.333678743	0.522537037	0.738237315	0.418366779	0.578241007	0.358518098	0.09811214	0.690582813	0.553910271	0.619667191	0.721575567	0.630978447	0.615705197	0.699165746	0.49597184	0.670857313	0.623287585	0.510482021	0.649124899
Node18	0.592001652	0.687198925	-0.110865278	0.596371642	0.794008471	0.347939016	0.677571615	0.452624803	0.869372164	0.504779817	0.482045486	0.93020253	0.327392989	0.728358818	0.748460391	0.500010547	0.483311395	0.819842672	0.607756731	0.64394292	0.933148953	0.644487906	0.629568639	0.925726762	0.886785214	0.211919637	0.509840585	0.498812813	0.778350339	0.693970633	0.361913863	0.706962683	0.841683045	0.719357207	0.626144532	0.543973556	0.586318189	0.675239956	0.369327619	0.640611647	0.712766116	0.592912556	0.817889849	0.443555472	0.555752363	0.722521712	0.589088883	0.463389305	0.54523848
Node19	0.444785353	0.720543375	-0.050429614	0.376292746	0.500656783	0.259974783	0.758548363	0.110672252	0.266855177	0.39267942	0.281580202	0.876278718	0.377298122	0.592633294	0.69488221	0.633516548	0.45181808	0.203659654	0.584692171	0.500765922	0.800448126	0.750347632	0.522013764	0.908822358	0.664675835	0.652232947	0.29491237	0.260109394	0.289327639	0.450065741	0.324964405	0.454077013	0.590217576	0.594581258	0.348437737	0.425306817	0.244687496	0.642396981	0.220758686	0.361702891	0.702105055	0.688219606	0.601900687	0.629423999	0.468371107	0.609271892	0.311217337	0.520560076	0.724922222
Node20	0.370324647	0.625868867	0.398920712	0.716591098	0.642557399	0.239601865	0.474307222	0.560413572	0.110764015	0.635866481	0.459323859	0.515734049	0.503841142	0.581415748	0.568244259	0.426515439	0.304068171	0.586996326	0.535970487	0.208460655	0.455438917	0.586145047	0.549405456	0.821291341	0.429147967	0.691803509	0.045332159	0.221669804	0.652811507	0.638981313	0.49673054	0.625605131	0.497680105	0.531061134	0.67790892	0.145572015	0.544472361	0.275423309	0.639895349	0.53324515	0.708742226	0.294234786	0.369049441	0.465255061	0.581718739	0.353033865	0.228355899	0.665196513	0.297825098
Node21	0.700654647	0.73280659	0.293056283	0.803128615	0.729817292	0.378736911	0.64964098	0.533845364	0.804474629	0.694508498	0.402138023	0.840465924	0.668576482	0.692127054	0.861110303	0.627819955	0.483468852	0.646509288	0.565590023	0.57948887	0.905345935	0.631098041	0.502103285	0.903894068	0.583752081	0.151440994	0.526992899	0.525712406	0.751532992	0.674291657	0.570000578	0.528931867	0.622170389	0.693228783	0.729847111	0.529859191	0.750077354	0.824175496	0.560350543	0.664869329	0.846386571	0.393405386	0.620943398	0.485591261	0.669247465	0.845425642	0.668295444	0.568506339	0.429551902
Node22	0.627003152	0.621692187	0.354449762	0.697354274	0.740648133	0.360006695	0.510233031	0.722344134	0.06609184	0.61449151	0.690809906	0.81808371	0.678824179	0.538752028	0.806537272	0.620675607	0.578245819	0.470824744	0.419323721	0.669474943	0.723980406	0.679684431	0.438674337	0.85912794	0.482970159	0.812577177	0.512392482	0.51691094	0.673608928	0.57279695	0.645007513	0.29734348	0.7240219	0.651749384	0.606298864	0.373066418	0.713121805	0.849552064	0.704328612	0.640239399	0.801748297	0.760929607	0.737708684	0.50090901	0.593788256	0.846191859	0.577394747	0.601144442	0.287548933
Node23	0.433699958	0.665144436	0.306434546	0.614386927	0.553352141	0.496831172	0.610381529	0.508108505	0.426013693	0.483878375	0.649494795	0.84819055	0.373736766	0.477448997	0.49582684	0.545539589	0.439122059	0.150807972	0.41004532	0.499182688	0.642343978	0.446923122	0.426392416	0.68297902	0.445391695	0.701028834	0.318917815	0.366134106	0.33231099	0.507273156	0.378417338	0.535421499	0.389179231	0.376252056	0.292597492	0.410006492	-0.030979412	0.701435071	0.49743441	0.539233671	0.507983651	0.735953446	0.785854481	0.500414872	0.465068533	0.719500715	0.553596741	0.41268636	0.594678705
Node24	0.372901517	0.655781287	0.120576564	0.483461579	0.429314549	0.326149934	0.430765376	0.27038533	0.48281131	0.614125443	0.446690766	0.88155532	0.30261405	0.658211507	0.785057036	0.496097923	0.265996363	0.145610727	0.492324387	0.591756213	0.740361688	0.585895555	0.524078342	0.86365535	0.518857816	0.651601056	0.505565677	0.494607917	0.424625916	0.634776476	0.41442676	0.557015177	0.688002167	0.543685536	0.362503243	0.587271423	0.603179895	0.757343995	0.475302186	0.629903183	0.775584476	0.798598982	0.739130111	0.458490546	0.622856561	0.736126721	0.424722292	0.534733164	0.510044459
Node25	0.596962713	0.5762341	0.269509936	0.769008666	0.71298304	0.55223858	0.721277789	0.301160603	0.638212556	0.764731186	0.527719394	0.845726829	0.44051005	0.750677231	0.809871861	0.574731076	0.591283851	0.448057828	0.588300146	0.536579735	0.814314592	0.433733226	0.435364082	0.938639721	0.408229444	0.768022004	0.583566802	0.679747228	0.544462909	0.653591418	0.670762622	0.743259647	0.654848098	0.686904715	0.821517588	0.592195862	0.606928298	0.80461696	0.56886165	0.718418121	0.849386359	0.718840043	0.742839582	0.347991638	0.677909973	0.825759518	0.610579017	0.579568687	0.517069346
Node26	0.2585239	0.546971431	0.476641671	0.788859953	0.707025531	0.470157215	0.381074572	0.497991958	0.260872626	0.486928447	0.627488871	0.734377463	0.56781875	0.740654168	0.772654145	0.386725591	0.553134345	0.377671622	0.646128215	0.664476298	0.781935125	0.62602664	0.404659535	0.942397566	0.317220566	0.646499896	0.424692605	0.286445496	0.793192158	0.610434254	0.545080646	0.546219229	0.495314322	0.647457954	0.464843426	0.558867362	0.854552148	0.725740063	0.749467516	0.586363172	0.685712143	0.570360192	0.698770767	0.553164199	0.680277974	0.757152434	0.458175036	0.696250427	0.547693364
Node27	0.401899357	0.689317217	0.074515815	0.839306625	0.636146952	0.675245069	0.426616528	0.24965471	0.182974606	0.450633485	0.675908252	0.920239329	0.432231608	0.655837184	0.659824901	0.57848402	0.386004153	0.190960954	0.490957723	0.448793899	0.673428639	0.552508805	0.455302089	0.833325212	0.271033794	0.782092657	0.394149804	0.534405092	0.447688393	0.540933518	0.533547822	0.481666868	0.706168465	0.541944762	0.5942302	0.508541161	0.502526613	0.823056374	0.449960974	0.554711896	0.663592019	0.799515089	0.760138075	0.584998082	0.518233512	0.72759897	0.327761773	0.471898802	0.569937292
Node28	0.443172112	0.628296025	0.057201283	0.966242988	0.660901916	0.51823463	0.425835058	0.298401974	0.796355766	0.64247785	0.722092086	0.844350362	0.502186326	0.604650127	0.662911782	0.589169276	0.471283001	0.258820017	0.392348829	0.419196097	0.769275518	0.509933901	0.586477991	0.668821444	0.534169199	0.788391913	0.483257157	0.697709566	0.488030325	0.565639505	0.557164104	0.181863274	0.562509674	0.409533083	0.035373247	0.437194111	0.37671763	0.806448433	0.421928709	0.661415056	0.740582292	0.815973154	0.577626722	0.705677904	0.470486419	0.770755525	0.526166983	0.514799971	0.744469036
Node29	0.398799488	0.394171072	0.121115562	0.674922882	0.660948606	0.554848782	0.611666693	0.282395013	0.316157388	0.27555827	0.622914549	0.763762142	0.31046003	0.59116593	0.738412118	0.40337775	0.288783472	0.212770547	0.358575344	0.42779844	0.563831461	0.59697975	0.394359137	0.842717093	0.333838876	0.730265512	0.62974946	0.604410771	0.464886617	0.631746454	0.510252298	0.100388974	0.535087231	0.590456137	0.008989658	0.505976912	0.454249159	0.825916126	0.518125173	0.421113059	0.70523969	0.78750315	0.571388822	0.580119027	0.615873083	0.752188483	0.509708661	0.499122555	0.591679486
Node30	0.47872612	0.473598739	0.254271279	0.591237802	0.685353548	0.461699349	0.668888044	0.580034792	0.526571107	0.271481524	0.836237429	0.884906139	0.604350424	0.672576049	0.720804809	0.043503496	0.471928549	0.383634103	0.42424064	0.562371327	0.824220296	0.65683211	0.449620158	0.91479844	0.411320497	0.777206259	0.518951272	0.635268049	0.724597275	0.730012952	0.186298214	0.691696963	0.540265658	0.701711726	0.775616859	0.44692356	0.76444377	0.854832206	0.541274206	0.405930283	0.498837074	0.685508073	0.619298799	0.447625164	0.624060557	0.607591476	0.431128915	0.700969824	0.595582708
Node31	0.281729153	0.357871971	0.213566985	0.704890934	0.688801557	0.555384577	0.672599865	0.332394438	0.654797913	0.534128139	0.840781987	0.746330876	0.415495695	0.471807027	0.610274342	0.650222715	0.363685408	0.283044699	0.464790209	0.513503527	0.630064076	0.59671286	0.500909269	0.83337209	0.437847505	0.630930968	0.524996301	0.541426784	0.558639191	0.524655127	0.624853433	0.453956438	0.484596329	0.49300537	0.230911173	0.572148721	0.546961415	0.729889216	0.371293958	0.538550189	0.731502286	0.56557109	0.563809538	0.402920249	0.497118432	0.564957798	0.559919627	0.446016214	0.619475246
Node32	0.24098208	0.445825652	0.105742583	0.2468874	0.456586157	0.304712538	0.487877171	0.200776003	0.636179418	0.197798229	0.574017907	0.59641168	0.181924676	0.401411054	0.433285391	0.343174961	0.381130856	0.29707286	0.249461381	0.330506755	0.629603045	0.404611184	0.434689071	0.563997779	0.338427825	0.429314735	0.039027839	0.243222843	0.55457831	0.582600659	0.200051925	0.48361723	0.377577234	0.402656468	0.275771046	0.098898672	0.490738343	0.302532734	0.175833419	0.188349032	0.571799627	0.433042714	0.223891914	0.273028416	0.233949688	0.358680878	0.276016454	0.404251977	0.515070804
Node33	0.214326761	0.263180571	0.295431683	0.427057409	0.525155051	0.299878978	0.44375411	0.144305753	0.63973479	0.681288257	0.416954787	0.514390693	0.317926084	0.469820554	0.608572865	0.354245215	0.409992322	0.279848837	0.133172699	0.251454386	0.49207797	0.188476567	0.298463205	0.527681423	0.509939089	0.360773752	0.53327476	0.23724891	0.555842721	0.669683129	0.213495066	0.472884316	0.453944748	0.409473991	0.33809867	0.221156525	0.557908932	0.302810885	0.037289452	0.332964557	0.580436533	0.375963881	0.231539735	0.314662605	0.334954022	0.545017828	0.366347319	0.453276496	0.499964285
Node34	0.291633767	0.513023109	0.502645273	0.238647765	0.55414314	0.259463386	0.7302574	0.33627854	0.678698821	0.375327554	0.551103855	0.846623253	0.396092335	0.644076145	0.715163289	0.445454397	0.274612369	0.326768402	0.437321695	0.390085059	0.542778931	0.460838447	0.609316521	0.593314456	0.292406886	0.366495031	0.399130956	0.291044295	0.572977473	0.643185494	0.317720992	0.582822412	0.56474707	0.486725292	0.259858751	0.098035056	0.764919442	0.255195669	0.246809795	0.101181571	0.817645531	0.457925592	0.595737302	0.425570425	0.487382968	0.474950346	0.156941443	0.604255468	0.49813479
Node35	0.559768615	0.617350574	0.442677624	0.587217696	0.29414396	0.485510594	0.834778716	0.659112034	0.542974379	0.306060689	0.704528561	0.874804451	0.610426363	0.634716741	0.592203559	0.553805693	0.568682111	0.614083143	0.489796101	0.428285835	0.744125523	0.362456383	0.660011889	0.647477826	0.419912925	0.779534302	0.515750695	0.571976857	0.777060654	0.634561823	0.62028228	0.425539918	0.709143334	0.59240348	0.187617117	0.133336589	0.526353607	0.649454858	0.570464845	0.252684849	0.741643944	0.69464848	0.655900639	0.560726619	0.658772879	0.723535518	0.41385582	0.385161106	0.628881787
Node36	-0.014195133	0.639629224	0.19263498	0.435451165	0.4112329	0.37320773	0.042499995	0.276461399	0.520563164	0.345137343	0.179464156	0.489952892	0.610349651	0.721380301	0.598795644	0.103374377	0.04667132	0.314920363	0.349599368	0.258218381	0.619195992	0.29043233	0.375447647	0.798133418	0.356707882	0.612097491	0.415251487	0.402916605	0.726119564	0.469673844	0.346314189	0.458891668	0.699184688	0.57785345	0.16016693	0.147905426	0.20641824	0.514757357	-0.083923471	0.217282202	0.658017018	0.483933862	0.647155804	0.339955468	0.505790934	0.644406526	0.158069462	0.540289876	0.588328062
Node37	0.493432495	0.485265639	-0.280558238	0.385363914	0.61063463	0.420297726	0.495311518	0.498724144	0.765560986	0.772477016	0.584606887	0.71432059	0.401650875	0.418579625	0.540236304	0.451032276	0.486987325	0.415799538	0.343521972	0.372393763	0.763430772	0.629539083	0.573162146	0.643911772	0.33545134	0.310176116	0.534197611	0.070847829	0.664201156	0.376988792	0.209910345	0.458516592	0.401409952	0.403654617	0.427780615	0.135705825	0.769287984	-0.049185438	0.282384353	0.181926887	0.843129046	0.575682408	0.455777651	0.704526823	0.618149024	0.331470454	-0.005149311	0.566014465	0.597307301
Node38	0.232234154	0.510810351	0.238502408	0.272527466	0.676876127	0.365540215	0.699815564	0.468448165	0.608246245	0.503191888	0.454749733	0.721967565	0.590940388	0.538014579	0.668366666	0.409634834	0.512937296	0.323246818	0.298017422	0.382589708	0.548373942	0.411898721	0.609367604	0.60900707	0.109219485	0.286536018	0.237066403	0.069625962	0.540611108	0.736647943	0.560146947	0.48630138	0.392479128	0.581855823	0.303232074	0.217243371	0.388685865	0.769674036	0.157471555	0.529947422	0.660725811	0.500324092	0.463699534	0.377879775	0.626046883	0.793540189	0.188129294	0.484971798	0.440020169
Node39	0.355043759	0.655679274	0.575351354	0.307149222	0.540932977	0.183581671	0.448120733	0.331107419	0.4978301	0.494980215	0.28606279	0.346255569	0.513274338	0.078894449	0.542447772	-0.04150088	0.34683141	0.420599804	0.425106556	0.27528182	0.669110617	-0.088825117	0.655704098	0.664037711	0.540035795	0.411183005	0.510723754	0.376269244	0.805707482	0.265353585	0.269169339	-0.173378952	0.660277446	0.274991291	0.064940362	0.05804166	0.638132077	0.34536094	0.337390817	-0.116977473	0.51837307	0.2128372	0.377622243	0.399492265	0.520967324	0.621856791	0.269625148	0.28281361	0.591350297
Node40	0.370600299	0.567158381	0.537683862	0.485079793	0.416598182	-0.025149306	0.740605479	0.451352373	0.544692393	0.302423076	0.667981317	0.8205982	0.552303579	0.247247959	0.666196363	0.332750126	0.477809133	0.673535374	0.405955165	0.248029384	0.781752306	0.421750378	0.572934328	0.597552397	0.544883889	0.816762752	0.742548827	0.355390995	0.676470284	0.423516135	0.025250301	0.557754628	0.580135254	0.535499648	-0.120583404	0.021450354	0.757142279	0.515161029	0.666912175	0.589748952	0.682259278	0.558815064	0.532850335	0.534793101	0.579003998	0.748182788	0.386622431	0.560129282	0.585217129
Node41	0.050144797	0.696787714	-0.456114549	0.488561033	0.065163034	0.237102247	0.480465984	0.388741105	0.738325843	0.25126914	0.637779092	0.613443419	0.65674785	0.701444743	0.761363328	0.174997908	0.720535279	0.126721062	0.216321077	0.456408449	0.701216312	0.230835718	0.64756892	0.641285755	0.23376506	0.521037949	0.642399981	0.442325	0.834303458	-0.09542131	0.304361222	0.463875381	0.60300448	0.657201341	-0.295463034	0.158485921	0.582911377	0.434040174	-0.079553514	0.313646047	0.843899475	0.364389821	0.168556789	0.315367747	0.648300823	0.574386751	0.200766767	0.613892661	0.564343054
Node42	0.003805427	0.761732378	0.496322792	0.624030543	0.509048783	0.475738739	0.759012832	0.559818984	0.831252537	0.633931525	0.866541267	0.748693384	0.491547747	0.217993018	0.685392527	0.593758281	0.734556981	0.482309664	0.37677119	0.350695305	0.888982601	0.524571252	0.806633426	0.770561677	0.867036759	0.586524385	0.820599401	0.408540438	0.864511242	0.15055893	0.468095924	0.252870382	0.687327399	0.698353032	0.035688052	0.355221058	0.587280265	0.556884036	0.149678436	0.742983241	0.805534646	0.779155435	0.493662891	0.743893781	0.745820011	0.720987281	0.535863909	0.624485174	0.352719975
Node43	0.602949034	0.656888198	0.718563188	0.414274334	0.59505607	0.503771512	0.734737988	0.498387308	0.804358655	0.61592507	0.903593192	0.814580287	0.508842858	0.569258937	0.639615216	0.685611798	0.686052823	0.594215783	0.372453251	0.708058568	0.758197676	0.303202089	0.53631273	0.768236671	0.462651532	0.789772316	0.644822259	0.561990519	0.755921271	0.800208228	0.570404625	0.72563605	0.751642967	0.495082979	0.364974925	0.505177902	0.718072773	0.736563826	0.492189188	0.704512059	0.804900177	0.610244531	0.655080995	0.691188541	0.537964053	0.758165671	0.5163262	0.571553261	0.778399243
Node44	0.56170615	0.645198962	0.692092669	0.413798273	0.569460176	0.496503824	0.790486724	0.759864928	0.513981275	0.687864331	0.925962155	0.741766172	0.585177517	0.674137254	0.825254778	0.716314006	0.579887136	0.718802022	0.581932697	0.601197257	0.890884058	0.63868943	0.660232762	0.900961228	0.434794034	0.894030783	0.838911976	0.661730649	0.759292288	0.895456339	0.458436665	0.530755098	0.71040798	0.548155149	0.476930563	0.42595289	0.792681236	0.330897081	0.333387577	0.731507847	0.855939068	0.884180018	0.652130422	0.756905635	0.7346245	0.803459953	0.449379882	0.663608983	0.667717918
Node45	0.585900955	0.770285503	0.626985174	0.409903832	0.601731246	0.414437068	0.668824593	0.647346715	0.803005658	0.443943833	0.766094753	0.752985624	0.662408562	0.773378742	0.669407427	0.560023584	0.447751574	0.572514153	0.324501209	0.584433725	0.828917651	0.354855159	0.577476569	0.749117309	0.534400046	0.767843659	0.724277861	0.529316954	0.870990018	0.779278015	0.645825931	0.314746009	0.730995132	0.526421413	0.356171401	0.189850473	0.566425341	0.428936577	0.485893103	0.669154609	0.850534597	0.664912437	0.781839815	0.657097896	0.731936726	0.834873868	0.330399164	0.55797088	0.698868334
Node46	0.705147186	0.58621878	0.628283961	0.475786569	0.561466739	0.395118512	0.849233402	0.550651601	0.781292682	0.834617647	0.835028903	0.808328176	0.643020486	0.74738638	0.594849319	0.807021042	0.202697068	0.642854944	0.480126895	0.718179349	0.641925329	0.183236961	0.636504149	0.821033514	0.371762931	0.73841113	0.739818007	0.58105384	0.760346466	0.796608033	0.582358453	-0.174493825	0.408632744	0.286262398	0.476180739	0.251301759	0.741850262	0.809639988	0.50685469	0.748871016	0.879754285	0.78111258	0.566374935	0.65801964	0.756684941	0.837978215	0.053466371	0.740296925	0.59849282
Node47	0.4760164	0.650605609	0.614801413	0.320762456	0.391063673	0.554415471	0.860970824	0.550581554	0.710253055	0.547910167	0.881463727	0.783480993	0.515878024	0.677109514	0.738376677	0.6020067	0.296554228	0.608745048	0.502184359	0.611556778	0.550012424	-0.003821756	0.319056488	0.803718784	0.621481044	0.671057182	0.434249844	0.735658747	0.704884628	0.682682148	0.568287954	0.283987785	0.420318999	0.603573179	0.471263076	0.433492147	0.694616609	0.530294656	0.459888829	0.622627903	0.85012906	0.67473898	0.551019073	0.629948821	0.633803511	0.755720555	0.530017847	0.611776793	0.535870127
Node48	0.691383203	0.685987019	0.683674917	0.670779985	0.613525091	0.443933866	0.750737545	0.373263573	0.7984275	0.608131031	0.862246422	0.904033794	0.660683356	0.629507941	0.747473724	0.539531861	0.531152648	0.642371583	0.500139347	0.66955244	0.906571781	0.706591816	0.646204867	0.834152123	0.427859826	0.7460329	0.669718138	0.567542918	0.806373677	0.825722833	0.723050403	0.473194087	0.647145279	0.667129724	0.516727894	0.544930226	0.749565053	0.733402615	0.434690666	0.570258244	0.899894708	0.85172278	0.662050199	0.55789434	0.707793518	0.831086521	0.506177984	0.544444419	0.622105983
Node49	0.335261593	0.57132937	0.539897818	0.25725645	0.501557962	0.377074425	0.84019025	0.766415793	0.650298278	0.411801989	0.81595932	0.688583258	0.44785991	0.668707726	0.512817722	0.208435637	0.466063433	0.571637856	0.58495884	0.564476237	0.543358709	0.319866847	0.710177782	0.788589502	0.234912329	0.776863529	0.55235455	0.607098335	0.667459997	0.655583236	0.528251901	0.315625159	0.643544934	0.510631038	0.348097218	0.56049825	0.662470076	0.686548849	0.539819382	0.622703248	0.731997913	0.653625698	0.47112572	0.476113248	0.638202043	0.671237745	0.36961395	0.639889604	0.41168676
Node50	0.573070173	0.703359207	0.679453461	0.530913371	0.475094309	0.387721324	0.841305863	0.67212155	0.821531216	0.567274225	0.741277411	0.838395265	0.396864678	0.782624315	0.581442959	0.742430569	0.438409052	0.596873387	0.523681453	0.602679824	0.640270004	0.538636117	0.713672485	0.620551443	0.352134786	0.777803338	0.50411591	0.563304692	0.785250005	0.56870262	0.393626047	0.448864388	0.227581501	0.653074458	0.429655589	0.465693476	0.640987888	0.780587134	0.550623714	0.822039503	0.848060076	0.538184102	0.667409722	0.649014469	0.716538547	0.790078205	0.401420426	0.716917814	0.475090391
Node51	0.769391437	0.708608144	0.685579053	0.831777054	0.689004158	0.541836205	0.917399828	0.468329934	0.879776358	0.857840629	0.880423524	0.929153511	0.699761082	0.623394565	0.789818775	0.672367259	0.524208307	0.72374796	0.564323542	0.727763874	0.681736113	0.769499773	0.720662026	0.923351008	0.381149081	0.872293977	0.93929249	0.66266717	0.623807759	0.844821987	0.638515413	0.461119264	0.784432299	0.667582653	0.543906357	0.718571497	0.807606122	0.873787031	0.535736456	0.658292308	0.915553192	0.82083498	0.624631263	0.337019558	0.783732165	0.764705208	0.86707385	0.833268994	0.742127838
Node52	0.563158623	0.527027793	0.523596729	0.341159067	0.447790339	0.51716604	0.883635919	0.349770302	0.523697745	0.43645875	0.834713839	0.823304249	0.565597075	0.501074578	0.556694471	0.598136397	0.070353625	-0.08473074	0.182021493	0.507427691	0.325628643	0.183400458	0.412338954	0.822944586	0.715834435	0.698348773	0.593561308	0.669548278	0.285005235	0.434813519	0.433050031	0.358550937	0.125066748	0.313694347	0.089778144	0.340720595	0.60197448	0.811479445	0.400901021	0.334937017	0.810638046	0.310963248	0.386343917	0.551805429	0.602226043	0.712460617	0.345940317	0.553644574	0.451238716
Node53	0.716070921	0.864754195	0.669944926	0.506366554	0.710098126	0.49102118	0.890408781	0.344895082	0.668845287	0.848933368	0.844301754	0.877929451	0.648997713	0.67440112	0.700247808	0.695918323	0.583844068	0.833713734	0.5498314	0.548568993	0.800269955	0.630684194	0.756699608	0.877101507	0.56167444	0.882556581	0.729826771	0.608516857	0.855462808	0.888413585	0.568197437	0.475638351	0.810445663	0.598072987	0.385109575	0.576090976	0.760917077	0.580629961	0.631318014	0.55960928	0.938457878	0.7667428	0.627616549	0.610869215	0.851853663	0.751929752	0.7866755	0.810833719	0.6773401
Node54	0.110960331	0.577463673	0.642322391	0.496379081	0.631003131	0.131208923	0.846810872	0.476265703	0.710479814	0.855847358	0.833794868	0.721272549	0.462776918	0.698092424	0.688165132	0.4724023	0.19536729	0.555812068	0.325712861	0.408618817	0.713169057	0.120851195	0.650299161	0.707512489	0.517439838	0.850516946	0.517807399	0.27900765	0.637053995	0.755717431	0.603339337	0.44197828	0.489103604	0.341464403	0.281535742	0.049745778	0.605067492	0.759984425	0.539551039	0.513054735	0.566889083	0.369360637	0.371083379	0.68000258	0.675854931	0.635990863	0.354112635	0.563160372	0.553379259
Node55	0.659429493	0.6913023	0.726643864	0.371505669	0.586186641	0.530626791	0.826819379	0.650245955	0.86858132	0.632776634	0.894916173	0.8140659	0.501412001	0.676162085	0.680424258	0.61549604	0.70243999	0.699786285	0.630479367	0.702735041	0.528646633	0.577307743	0.593301512	0.820784561	0.63509253	0.754285644	0.675733153	0.550029647	0.593806885	0.795074439	0.620916793	0.404309856	0.719265296	0.555357027	0.359092458	0.527504993	0.737979056	0.79994667	0.53466834	0.746137724	0.830903532	0.65072052	0.615390518	0.701579814	0.758776458	0.755410603	0.208006181	0.579831249	0.360346455
Node56	0.633327735	0.765116917	0.673022692	0.799358044	0.665717819	0.489524487	0.759860704	0.619199754	0.7037839	0.759126612	0.852091793	0.744312959	0.485602365	0.684409869	0.622677581	0.523974749	0.655403019	0.631733239	0.500604979	0.734301098	0.645983337	0.677370082	0.757718683	0.704167566	0.577141826	0.709321429	0.619844767	0.54276732	0.752210703	0.714419554	0.71469459	0.412554677	0.600983029	0.622089848	0.373828705	0.53980795	0.816652616	0.754100772	0.483804435	0.651376524	0.743064619	0.739460996	0.682076659	0.612218691	0.715140341	0.720825215	0.6196252	0.63292184	0.682208832
Node57	0.482373278	0.61016239	0.597106238	0.22656644	0.567447828	0.493432869	0.860269539	0.681713561	0.6613947	0.683981746	0.840585796	0.756306427	0.476215496	0.656627077	0.634782097	0.655310421	0.217690245	0.714788433	0.637100921	0.483108799	0.556004704	0.570707775	0.648144683	0.836515657	0.513480944	0.722849886	0.578963144	0.36612686	0.689211769	0.670536783	0.407134968	0.392272871	0.394834066	0.51216908	0.360112715	0.494431968	0.665712428	0.486301104	0.431161216	0.499474101	0.776072372	0.650045522	0.555109535	0.522938228	0.655506899	0.631074079	0.674666955	0.440642712	0.361984058
Node58	0.419306985	0.470418609	0.524166358	0.600899588	0.432860989	0.441085241	0.795855416	0.615682261	0.647578161	0.286038694	0.649014711	0.698998398	0.450462726	0.477367065	0.587916787	0.404341476	0.423207236	0.372880758	0.20903309	0.361363469	0.447380466	0.210934794	0.486125507	0.550751993	0.373671755	0.653571037	0.549052918	0.447505986	0.567249916	0.560526128	0.343780105	0.379928163	0.369017396	0.438026717	0.129011538	0.19976001	0.575745644	0.708083141	0.226838145	0.447560166	0.695790969	0.496868827	0.30773217	0.409753436	0.594697998	0.518018804	0.324841813	0.454442492	0.584941097
Node59	0.662180318	0.716082752	0.596556323	0.617889178	0.588110071	0.450340989	0.813535785	0.349802043	0.601262027	0.817195671	0.793639488	0.833570253	0.568590994	0.621710999	0.684958547	0.444077996	0.616868123	0.56304943	0.448988901	0.524551215	0.673152736	0.547995877	0.514972383	0.819538101	0.355266832	0.792217241	0.734556433	0.510037345	0.721590597	0.717268557	0.15868221	0.487912272	0.565625043	0.567451387	0.456487516	0.448588986	0.658493029	0.748091227	0.516159836	0.509660609	0.823878153	0.686275319	0.524683077	0.303334389	0.719698209	0.618287983	0.567311438	0.695583479	0.623761551
Node60	0.542706355	0.527430316	0.481741967	0.454267677	0.379943608	0.359963875	0.842153952	0.650389037	0.786734581	0.488769299	0.655009254	0.697893795	0.455088067	0.707910636	0.669134518	0.710529309	0.311091748	0.427457484	0.442860922	0.486900273	0.554544771	0.291304573	0.55130281	0.693193801	0.545237941	0.668860877	0.559333858	0.650971375	0.407532206	0.617864893	0.234175792	0.395494256	0.450875672	0.426890662	0.113566635	0.523216042	0.5804891	0.700617207	0.460893903	0.62608381	0.683744646	0.550037234	0.524262656	0.544149749	0.563305792	0.597552908	0.426739413	0.421106018	0.773955095
Node61	0.497693627	0.580436977	0.49066605	0.145285445	0.599338654	0.482240997	0.767018923	0.670508235	0.592302477	0.677749198	0.709553588	0.69334509	0.437291604	0.58712335	0.682446841	0.58128018	0.473809076	0.63739209	0.595955861	0.487551664	0.567379011	0.398885275	0.674127054	0.648304364	0.373746757	0.708403373	0.605742125	0.564857615	0.753939913	0.599053203	0.503896991	0.307019883	0.547842196	0.274790866	0.264500041	0.481000591	0.624802758	0.694446477	0.413453803	0.551339681	0.754764531	0.733441587	0.501546283	0.666407227	0.799443308	0.594394038	0.659163887	0.64358458	0.687718669
Node62	-0.010609547	0.6905176	0.701756653	0.38996133	0.635182102	0.130587892	0.764790542	0.351352381	0.079414755	0.255909039	0.708740527	0.787372444	0.514038232	0.770111375	0.626691545	0.527279457	0.260895705	0.305434854	0.173040749	0.30937273	0.438953824	0.48735978	0.493235487	0.583034683	0.626892696	0.685412615	0.444297257	0.597733742	0.708965364	0.531449839	0.318206413	0.450250477	0.456312536	0.298699622	0.006028895	0.086104607	0.43395658	0.505559139	0.43690724	0.501490576	0.611978072	0.548408677	0.544795246	0.30197176	0.610792154	0.745135663	0.491185308	0.376144898	0.489020375
Node63	0.688887164	0.617640951	0.655141947	0.377089074	0.806674504	0.406770273	0.909264472	0.60843787	0.773645659	0.782407079	0.853353958	0.808473634	0.485019446	0.685906148	0.812939175	0.694822251	0.320122917	0.673737346	0.530697139	0.658300832	0.544154737	0.241997133	0.559857255	0.770395507	0.645249765	0.759032117	0.777944188	0.454324023	0.521807171	0.867328825	0.42980284	0.517265317	0.397399397	0.52231051	0.436825333	0.407504964	0.761883225	0.8688588	0.633496625	0.653253218	0.754719174	0.654334473	0.649414742	0.755834585	0.628832602	0.598312253	0.681803135	0.73892584	0.599725418
Node64	0.601795113	0.690146902	0.685586244	0.400858566	0.65970122	0.494485703	0.960659049	0.404496163	0.87975248	0.848498551	0.845114678	0.726833305	0.490105376	0.672627373	0.763762399	0.556346088	0.620250075	0.691576865	0.484914189	0.624570649	0.667510307	0.295093039	0.731282757	0.723155824	0.758766565	0.713294961	0.750253296	0.486419626	0.627619695	0.754843642	0.218176086	0.595576551	0.628220606	0.530133979	0.36747678	0.411959891	0.810794625	0.930330506	0.585492619	0.791107282	0.753317451	0.735206393	0.58053443	0.669895234	0.756185555	0.635593055	0.846968865	0.7083576	0.531362158
Node65	0.548335873	0.636574446	0.702555637	0.365378218	0.588533927	0.418273737	0.84672343	0.409114832	0.668849315	0.603821715	0.715855789	0.697051929	0.427432674	0.696557272	0.685845069	0.562207019	0.538212206	0.74164185	0.641648652	0.626207235	0.577425655	0.516264547	0.622238237	0.853660293	0.488553165	0.472001193	0.700557599	0.611035021	0.766873166	0.708776087	0.227143393	0.301226875	0.26782601	0.599945258	0.457209168	0.417010805	0.708688747	0.617031389	0.58312067	0.727526572	0.820006193	0.746608463	0.4664422	0.633472501	0.7090742	0.631193796	0.61912814	0.558295366	0.650504986
Node66	0.658620753	0.60649294	0.560200566	0.610394332	0.651915546	0.501473647	0.91535085	0.482712298	0.743086482	0.796750053	0.753922833	0.837853125	0.503176708	0.541327754	0.740244994	0.514330064	0.51663968	0.560367203	0.500968253	0.422128573	0.741401991	0.254135484	0.59702253	0.796191648	0.558322402	0.742560312	0.541429153	0.477333175	0.685614166	0.727498755	0.419900582	0.428202232	0.509119045	0.545281744	0.373973201	0.696113509	0.639606602	0.900855277	0.595863272	0.537365547	0.764301868	0.633511788	0.645312255	0.672517181	0.633727661	0.624890783	0.726432781	0.575504408	0.688148699
Node67	0.525054549	0.595510089	0.581222731	0.500302663	0.398577705	0.46577358	0.84986344	0.634271762	0.494318931	0.709168829	0.751395554	0.707545601	0.492438351	0.630986326	0.613658892	0.510527118	0.289509343	0.415803891	0.480707223	0.458715632	0.510424591	0.203728379	0.524916997	0.731677736	0.328407316	0.766551028	0.518996624	0.509087256	0.620918719	0.664631558	0.377855355	0.608166603	0.555580784	0.407349651	0.382004642	0.479713201	0.6653997	0.695366014	0.553889273	0.575483419	0.634580775	0.573608795	0.633936534	0.417905576	0.598667607	0.691585065	0.627163457	0.633310805	0.706005701
Node68	0.60599956	0.844324152	0.821241356	0.301058625	0.701843442	0.247977906	0.704373798	0.622762371	0.656374507	0.795583785	0.76322807	0.875094456	0.566930007	0.874770347	0.716469612	0.597355668	0.510677969	0.69632863	0.483376792	0.485702487	0.384625616	0.195342177	0.54069286	0.860373955	0.668380935	0.811812121	0.689306886	0.340323861	0.70283249	0.34145621	0.159897139	0.38338391	0.304030065	0.498795204	0.494889051	0.533855776	0.703428932	-0.065252096	0.601853689	0.672871915	0.737981047	0.624222642	0.608132453	0.471110414	0.797946199	0.864861552	0.574406878	0.79336213	0.702523079
Node69	0.246959899	0.490063576	0.394260716	0.359975074	0.131855594	0.126787591	0.358909984	0.514362921	0.658941941	0.453289947	0.235899898	0.771937767	0.502739808	0.391133814	0.585035445	0.280806963	0.464565419	0.460722742	0.277784858	0.312757952	0.005772822	0.29312745	0.233932244	0.524258362	-0.121698001	0.694348771	0.307500525	0.321703263	0.70931644	0.289613754	0.425960808	0.390246705	0.331959685	-0.160908572	0.207486097	0.193961995	0.299505683	0.807251813	-0.158294313	0.323744115	0.390186297	0.683387598	0.301872847	0.35612613	0.378819376	0.460857142	0.538549837	0.324978729	0.439050721
Node70	0.333058113	0.350729097	0.341711635	0.555938478	0.300276411	0.356152732	0.617931814	0.431028995	0.517695023	0.460415925	0.436830644	0.614436749	0.357503339	0.528268698	0.470502266	0.259277852	0.403255378	0.658325006	0.205402556	0.314218965	0.723779619	0.414702343	0.316528984	0.357561298	0.356406353	0.546450946	0.405048742	0.44890072	0.646425606	0.367925527	0.29839376	0.386175091	0.322203061	0.413914062	0.165608648	0.110724809	0.281157592	0.708087769	0.285155105	0.276525157	0.376581397	0.321198602	0.475271413	0.305616759	0.283673939	0.363088226	0.347551856	0.352159149	0.744866572
Node71	0.402196248	0.452232721	0.289387687	0.585826495	0.453951767	0.489032351	0.672215148	0.344394483	0.606179007	0.351669236	0.583948684	0.724644421	0.292846783	0.364574258	0.524075168	0.323455969	0.46661045	0.633620776	0.205736203	0.351687274	0.372991918	0.327814973	0.466887573	0.578544359	0.604183068	0.458232649	0.603091748	0.577376818	0.615681498	0.643446324	0.342387279	0.358596122	0.203740029	0.343120801	0.229133432	0.436662284	0.381958658	0.752956274	0.408096041	0.526263305	0.560865568	0.534430685	0.350434215	0.457334778	0.325627134	0.483899643	0.292878182	0.293083261	0.59492481
Node72	0.378962809	0.723956082	0.353991961	0.400721426	0.517718161	0.141883009	0.394529662	0.598392265	0.583979941	0.719396542	0.714424098	0.467023804	0.331851461	0.420692222	0.726813104	0.442984031	0.46112278	0.506486087	0.299409586	0.482544151	0.522753326	0.452359512	0.538185663	0.713015747	0.58402114	0.606092778	0.614727214	0.385733302	0.789058539	0.657174234	0.708595622	0.432500471	0.331766219	-0.110531166	0.461419164	0.432532759	0.209898643	0.676110566	0.313845088	0.531755732	0.625002258	0.366400942	0.637339792	0.622963636	0.512415095	0.51062848	0.564101166	0.285654851	0.679827217
Node73	0.637258129	0.718456174	0.509677509	0.749340242	0.574529663	0.522381376	0.608005378	0.486074152	0.624231368	0.712501331	0.776681	0.894396696	0.730317872	0.58202753	0.576581784	0.485907018	0.386698176	0.349717676	0.508631903	0.481633022	0.674695728	0.533630606	0.580085443	0.661900976	0.699703072	0.625052864	0.612450791	0.688964593	0.823484641	0.53057226	0.685979766	0.492599718	0.546725704	0.586481748	0.581083384	0.62282996	0.511342139	0.887262291	0.510755857	0.604514048	0.834608506	0.714939944	0.697690519	0.386259002	0.620745595	0.664911724	0.602044622	0.512676204	0.713212061
Node74	0.438704923	0.52866804	0.487164952	0.437042182	0.506036741	0.529865821	0.905632135	0.526257028	0.757444525	0.70833418	0.869249447	0.856300741	0.402218883	0.507872524	0.704467606	0.519513724	0.53066281	0.523306951	0.233393957	0.462509472	0.723911076	0.298552539	0.649199301	0.747757039	0.761536333	0.870493324	0.901308583	0.629290927	0.831653123	0.733306369	0.680792207	0.469215495	0.523231288	0.502676839	0.298486751	0.466648762	0.7170219	0.786005153	0.503616155	0.54133933	0.824568734	0.753542114	0.56650748	0.578395454	0.577598646	0.696795536	0.553249521	0.587600957	0.619424191
Node75	0.506059709	0.74870737	0.380728729	0.622453497	0.483795892	0.183198941	0.645601995	0.329972753	0.514335907	0.537127871	0.696157241	0.864807309	0.400465558	0.441423893	0.650923664	0.546665408	0.236914974	0.155857051	0.29379301	0.427171007	0.531000827	0.430408229	0.495728109	0.580037949	0.342492527	0.697916788	0.533811025	0.473359219	0.509776748	0.456153137	0.503835226	0.44276626	0.487086114	0.367070373	0.387147893	0.56622928	0.532345075	0.728855123	0.570519646	0.577510743	0.576684615	0.337022149	0.531669291	0.640711428	0.690284422	0.532434897	0.44639727	0.397272943	0.584054425
Node76	0.608687208	0.61306381	0.618590822	0.325377195	0.458410153	0.281895245	0.846752143	0.503335849	0.874237338	0.419282619	0.853814018	0.822722456	0.648584288	0.799953465	0.563026942	0.692257026	0.323311378	0.456075079	0.485546833	0.613700936	0.823082372	0.267638981	0.695359393	0.775340431	0.268953412	0.786527257	0.62176524	0.332107943	0.670517324	0.530617378	0.723067789	0.595464201	0.795791426	0.402278165	0.523184938	0.409183877	0.598563537	0.819641167	0.48763253	0.444955032	0.866433078	0.755087962	0.694958178	0.616677545	0.784149282	0.84898272	0.41090687	0.750945833	0.754278311
Node77	0.452832818	0.702925142	0.569858095	0.698132103	0.588601336	0.442469695	0.713341711	0.564518671	0.64876856	0.80249912	0.73717833	0.812912274	0.541538983	0.519029959	0.664598713	0.551640983	0.340017123	0.464809255	0.375782903	0.483426546	0.701949167	0.40028962	0.672599932	0.586098915	0.405977951	0.697100897	0.647959325	0.55619926	0.865673612	0.621999334	0.486802389	0.586390359	0.396434216	0.575645256	0.213763045	0.526764037	0.473001902	0.78182548	0.16105112	0.578309573	0.796364934	0.447183677	0.687092624	0.577572454	0.808955486	0.849446711	0.51964329	0.616420035	0.765299446
Node78	0.463179112	0.497106587	0.443020305	0.39432381	0.362571466	0.417640967	0.680167736	-0.059698046	0.231249877	0.438401336	0.628811535	0.652273535	0.510947997	0.529815525	0.574372553	0.370215353	0.310198483	0.534310907	0.2524266	0.382410607	0.498223899	0.525727351	0.503628336	0.744246523	0.31579039	0.785064932	0.710272261	0.594848021	0.831039974	0.46683507	0.425859314	0.551931565	0.388892475	0.389702175	0.287024044	0.762197959	0.519332033	0.772385565	0.175327991	0.018251882	0.600266442	0.459485636	0.608722898	0.246087305	0.82752156	0.5383229	0.543753702	0.365363522	0.578512708
Node79	0.567084879	0.748978073	0.545670003	0.293800299	0.423284776	0.459466664	0.771249316	0.621627249	0.491989924	0.274271645	0.779630337	0.745204645	0.620771957	0.72343011	0.690003824	0.709849434	0.569045836	0.58491203	0.621969815	0.590064211	0.757412347	0.055498223	0.720578965	0.743506449	0.712438527	0.807126067	0.517601341	0.545995746	0.709551707	0.589849243	0.656997714	0.581335962	0.681613967	0.261611851	0.172105367	0.603583916	0.696965508	0.728323089	0.443335488	0.499529147	0.732283138	0.6576152	0.724712117	0.696442691	0.71720073	0.766465128	0.537066982	0.777079031	0.753929
Node80	-0.117341552	0.365787056	0.255249106	0.125363399	0.348669706	-0.008917316	0.896140683	0.559577093	0.463385636	0.426398894	0.476100389	0.836037395	0.375267774	0.350845397	0.641867491	0.740138109	0.456513618	0.656704356	0.286563772	0.540413823	0.372390963	0.096998253	0.245445453	0.680151929	0.413237645	0.781887253	0.229928416	0.066046275	0.723061492	0.606407841	0.348308371	0.320144477	0.694481439	0.698893708	0.344876946	0.387545723	0.66621658	0.90790732	0.351877117	0.558769587	0.743304094	0.631089932	0.189567477	0.308203617	0.655750776	0.605280151	0.482495231	0.366399854	0.191296796
Node81	0.329100226	0.37915765	0.374942949	0.787215232	0.61913697	0.346859302	0.430124046	0.289733052	0.544782521	0.669267194	0.531906996	0.687395375	0.380205859	0.290179486	0.710125366	0.615953435	0.306040292	0.414039251	0.195015336	0.410618882	0.45657214	0.399746622	0.429007412	0.510910739	0.460153718	0.518547904	0.459312686	0.477193885	0.500396591	0.438394879	0.389418471	0.293691108	0.655881279	0.486775924	0.482558648	0.216888717	0.557269527	0.675036042	0.30216223	0.406956819	0.545766522	0.55707818	0.335451848	0.279923965	0.560540887	0.379904661	0.519072785	0.347191655	0.472563553
Node82	0.472255873	0.239439284	0.449078821	0.277837194	0.514651727	0.530290847	0.7686653	0.358230884	0.461753911	0.40488245	0.716006275	0.833174038	0.601171854	0.503863436	0.724205489	0.532629534	0.340135715	0.58712284	0.438518993	0.454148566	0.577751744	0.141415455	0.397579093	0.619913031	0.635703437	0.745010623	0.80878122	0.654607476	0.833152583	0.605234179	0.312087232	0.366444517	0.469855839	0.476307195	-0.332370975	0.501998197	0.649129859	0.852621136	0.345883305	0.58470995	0.817387777	0.714284966	0.424283044	0.68095746	0.678166124	0.488160657	0.68754694	0.34758855	0.619367092
Node83	0.468606894	0.427086011	0.369840293	0.734224015	0.488447249	0.483878814	0.697838512	0.365725514	0.546725614	0.70437142	0.68148385	0.56045852	0.353100703	0.34495396	0.699507836	0.391154059	0.300387485	0.768831471	0.209536112	0.294779783	0.568855772	0.352828163	0.476762846	0.615922036	0.678711654	0.773195245	0.608464277	0.159643307	0.233619203	0.552630427	0.212271618	0.368430426	0.460974446	0.46165686	0.319860403	0.402799259	0.662341126	0.531911808	0.405228666	0.526552086	0.711186057	0.46681613	0.414024582	0.553868931	0.468196693	0.578270865	0.492365598	0.526688883	0.533382305
Node84	0.286776972	0.377099507	0.446003445	0.545880908	0.45702393	0.35773853	0.517134929	0.301983746	0.328795815	0.353345172	0.545694096	0.671618895	0.432711774	0.371938787	0.523541762	0.522537368	0.445389117	0.564242933	0.367248864	0.277727597	0.590414663	0.227828915	0.298268398	0.546034149	0.516827096	0.658259835	0.494323081	0.44130178	0.525029327	0.54608824	0.149862803	0.379739758	0.333304438	0.422095166	0.232772279	0.399175656	0.479516183	0.732584264	0.240957889	0.655186752	0.748769958	0.540684658	0.425012939	0.552774821	0.513086742	0.544238096	0.564495727	0.419801661	0.523136805
Node85	0.785906102	0.552611232	0.56613789	0.651653874	0.728569622	0.349932188	0.700660328	0.395288754	0.720734934	0.395259678	0.763116963	0.695166341	0.457227646	0.667910923	0.736958344	0.999975674	0.472431949	0.722580797	0.583520794	0.413941105	0.581703034	0.331092651	0.578228258	0.958727395	0.603630166	0.837320932	0.718842285	0.459343508	0.631119681	0.634727579	0.289898582	0.553382258	0.503594696	0.635571354	0.524558361	0.410937154	0.604850303	0.887245408	0.781939602	0.808787673	0.853278763	0.584225459	0.558575548	0.445764737	0.462605206	0.793365949	0.756725905	0.750588117	0.796541395
Node86	0.51574919	0.557036554	0.635654587	0.643993339	0.645423708	0.543673868	0.856326402	0.737749057	0.688100189	0.788867735	0.87720125	0.845406823	0.397183392	0.703683617	0.673590748	0.730164114	0.527606897	0.422442866	0.603392401	0.632095936	0.623776314	0.49448212	0.658029369	0.601327468	0.593749748	0.784939042	0.735653042	0.628469537	0.810216896	0.743838708	0.433844329	0.387263356	0.695712698	0.594866789	0.220532435	0.501840766	0.596483019	0.812126087	0.531999567	0.575077578	0.745932164	0.765859463	0.593338389	0.456924166	0.71173074	0.732530465	0.519174557	0.563624976	0.728438919
Node87	0.506557	0.619737663	0.5229813	0.423515645	0.477773777	0.35068786	0.636918448	0.692345348	0.704513427	0.474578147	0.834160621	0.692723894	0.547229877	0.525735641	0.656034584	0.69099391	0.398215136	0.530847251	0.449273925	0.500155631	0.516379234	0.287846791	0.624425938	0.658592093	0.561939949	0.721303498	0.592469931	0.590338457	0.733854224	0.420539134	0.372805045	0.375344712	0.398394086	0.56045847	0.190712767	0.47643978	0.607823548	0.771866219	0.474824395	0.388982062	0.655523761	0.579543722	0.545081087	0.343075028	0.592066412	0.647541387	0.735198127	0.428409181	0.508394763
Node88	0.673474292	0.570202526	0.650858859	0.540544555	0.621662487	0.449962695	0.779917319	0.770479642	0.674138522	0.667619957	0.731542315	0.90423123	0.512752731	0.709429068	0.573641291	0.692131946	0.507901767	0.46337539	0.328818195	0.580682533	0.697706127	0.391265232	0.716546235	0.534468767	0.434715282	0.799635559	0.665839351	0.5748279	0.829926013	0.636054167	0.571857475	0.47108998	0.535627344	0.691135561	0.33349274	0.60964039	0.779162118	0.663101415	0.538080851	0.557235785	0.773279442	0.739261215	0.615510259	0.601026481	0.813035609	0.746893124	0.636160028	0.615265036	0.709804179
Node89	0.329301401	0.585407313	0.378439648	0.433527397	0.502271175	0.417787017	0.828638108	0.614803357	0.750568581	0.488746968	0.674678745	0.752725587	0.438420068	0.500204262	0.622837091	0.392902728	0.515112904	0.331554841	0.550721285	0.456814533	0.482172899	0.519831522	0.646060645	0.654949727	0.51174465	0.732149114	0.587881114	0.57178934	0.66435584	0.463204706	0.552639118	0.3101821	0.255161171	0.532180401	0.385044314	0.452066093	0.577571259	0.71914173	0.432733142	0.611156028	0.6177593	0.65970923	0.495632241	0.539171439	0.688047316	0.673348774	0.60547983	0.562084152	0.598243112
Node90	0.608326694	0.497268225	0.628515324	0.005429486	0.340004957	0.396326397	0.776193567	0.548852548	0.525268629	0.513569806	0.891558204	0.833545276	0.60941474	0.52723842	0.582074205	0.622403853	0.326614528	0.752071	0.379860975	0.363669765	0.484962947	0.512129678	0.571387249	0.686367288	0.677222425	0.571825957	0.663983502	0.624529111	0.801940084	0.456018864	0.405089151	-0.022139347	0.419436452	0.445065992	0.292025131	0.437855479	0.679348949	0.664918539	0.235624196	0.451146522	0.72029911	0.581096599	0.531608729	0.500481329	0.622648139	0.808957524	0.312065736	0.439367978	0.583397251
Node91	0.649963609	0.651270327	0.642786888	0.353515991	0.593118467	0.49222085	0.855885842	0.542036067	0.702532817	0.625627897	0.795407277	0.853699341	0.58970004	0.657559547	0.669114167	0.611741256	0.507961824	0.694744018	0.600143983	0.50142635	0.595355838	0.518403647	0.631248735	0.809408687	0.429528989	0.655507932	0.703669328	0.680561892	0.800250224	0.551110491	0.634686121	0.535893123	0.704887766	0.642163854	0.301300898	0.487204214	0.645996358	0.750887656	0.512952495	0.639390722	0.779029743	0.755524669	0.606183584	0.416535128	0.662900748	0.792679235	0.507131287	0.630931083	0.700646481
Node92	0.037092679	0.272659346	0.287356755	0.193646754	0.542319449	0.09138648	0.523710394	0.22583292	0.313970823	0.677602116	0.492323087	0.347365511	0.39879206	0.177055238	0.496866675	0.183818842	0.30738053	0.145778698	0.22733671	0.024999674	0.508531048	0.123639677	0.48652615	0.474554105	0.184683686	0.364060977	0.363055055	0.421096491	0.765456854	0.234051814	0.434961797	0.357015866	0.327029536	0.176120771	-0.099092574	0.099653337	0.221528094	0.532458495	0.215247801	0.393391318	0.494283813	0.522685412	0.352528943	0.3447117	0.431423743	0.641758197	0.12588729	0.332117897	0.216904548
Node93	0.473310166	0.45421408	-0.087326655	0.408611262	0.470792475	0.495066867	0.841681545	0.285841605	0.559026534	0.55472005	0.704001635	0.868355332	0.412727501	0.603275333	0.583807186	0.477057483	0.454918722	0.629638032	0.458627252	0.415272245	0.666458659	0.446434382	0.6922341	0.621825167	0.29378127	0.787269531	0.552137559	0.442621676	0.723810773	0.51876772	0.450146405	0.331597778	0.620491818	0.349278767	0.328189108	0.284337152	0.546997663	0.763552296	0.652518357	0.574618759	0.737377644	0.123771275	0.594904567	0.488826712	0.562428479	0.670788518	0.395480533	0.294971349	0.548182175
Node94	0.347817741	0.388843362	0.506561467	0.426655949	0.661936684	0.474641153	0.734119547	0.503506934	0.57968595	0.300834104	0.901068266	0.773121499	0.434671826	0.587338814	0.572187033	0.555608192	0.536311978	0.447576147	0.486605476	0.424890612	0.792755313	0.355620686	0.585633033	0.692893957	0.71349393	0.716137738	0.707467145	0.57544884	0.861003164	0.699158584	0.549879676	0.074069577	0.513252772	0.560732302	0.367468257	0.268296624	0.629074808	0.720455474	0.460385384	0.509332334	0.832847611	0.800150786	0.632958615	0.613449547	0.579591626	0.631314619	0.577424776	0.364548847	0.592424349
Node95	0.498481763	0.613012555	-0.273764785	0.200767132	0.57097668	0.505448268	0.547420178	0.384081809	0.581505939	0.906074232	0.928558962	0.808205411	0.374012156	0.10874041	0.70205668	0.469495445	0.584367498	0.24586983	0.437166609	0.369042215	0.656772996	0.563810685	0.618884877	0.758381115	0.408087381	0.562666042	0.764588495	0.613239426	0.82593842	0.60988929	0.400232308	0.529116961	0.582949522	0.501999285	0.35549225	0.348730416	0.505047219	0.70909711	0.20354849	0.641996126	0.822435239	0.662398196	0.46171755	0.629720227	0.508951321	0.80805554	0.552527402	0.518509931	0.651932586
Node96	0.479053892	0.724328067	-0.04368192	0.157320817	0.62927318	0.10357289	0.685544105	0.529887222	0.647367748	0.569335791	0.847146527	0.790595	0.334902423	0.551248222	0.846266832	0.499444423	0.665660164	0.766994386	0.558010187	0.418387062	0.686150141	0.459511484	0.688364912	0.781164075	0.490855726	0.642869626	0.690916267	0.23646366	0.828163357	0.780805697	0.223617449	0.505631665	0.548492046	0.511477225	0.220886901	0.439637524	0.746821953	0.824484468	0.58964551	0.425234811	0.885458844	0.482515712	0.725293256	0.475208637	0.540742498	0.561865673	0.215306454	0.455068872	0.745506586
Node97	0.143356279	0.091496528	0.163247055	-0.027082001	0.350627887	0.219076688	0.174032692	0.288381967	0.266637548	0.018826269	0.019885609	0.548481553	0.161484551	0.413599846	0.183998791	0.313733333	0.422440452	0.266528906	0.515593767	0.276401474	0.704758122	0.379740265	0.103231344	0.798798405	0.096273556	0.196432509	-0.487431133	0.131238463	0.685556659	0.609271946	0.092742972	0.197534711	0.436530199	0.488596809	0.332490771	0.04493824	0.774378744	0.058223977	0.187005422	0.654251734	0.451777028	0.413235688	0.508482055	0.523992833	-0.367911062	0.398548071	0.047866368	0.639894191	0.046739577
Node98	0.147060558	0.262272843	0.247283532	0.446412324	0.107882945	0.359521724	0.689554846	0.403410192	0.50890303	0.203802121	0.233858064	0.602875235	0.15850795	0.211115711	0.481560086	0.596578228	0.498163022	0.47087537	0.489442711	0.47179377	0.560794441	0.239490571	0.563521898	0.476959445	0.267565566	0.571804111	0.570098515	0.39588254	0.310555375	0.493909853	0.199156397	0.541238513	0.671019995	0.382212692	0.109083182	0.249632615	0.623142174	0.349552189	0.228026375	0.321690301	0.496224756	0.450817327	0.386457456	0.335623827	0.375446081	0.520092093	0.256820833	0.540263837	0.630127066
Node99	0.567227415	0.675389962	0.440697746	0.836230793	0.364342773	0.304801544	0.721230485	0.852949728	0.858000201	0.655407635	0.75736996	0.815623745	0.759184413	0.648457567	0.709014591	0.635243883	0.412238774	0.715302303	0.710722509	0.530236159	0.672201423	0.369784159	0.675695842	0.824626391	0.613080394	0.720213027	0.761359892	0.671304709	0.822995563	0.447186612	0.451868048	0.679821916	0.783573031	0.480728277	0.013034022	0.338169041	0.764138687	0.424101517	0.576702715	0.681568126	0.767744343	0.69825747	0.655697984	0.227492921	0.686541933	0.718569141	0.316970296	0.723227836	0.657265262
Node100	0.188570287	0.226068351	0.260811103	0.565007891	0.581742385	0.275544519	0.386722897	0.364206348	0.336961282	0.144965101	0.537583887	0.660496354	0.03261181	0.361991617	0.604850063	0.463217121	0.571647784	0.458223598	0.394939693	0.23598067	0.509541249	0.417411208	0.488835032	0.45007904	-0.085257582	0.588019724	-0.065561934	0.297587312	0.436508804	0.478874536	0.297599566	0.449423285	0.323652011	0.345844529	0.302859686	0.178298512	0.477551372	0.398111025	0.129536284	0.436671855	0.596732027	0.450219284	0.368500316	0.329792808	0.333437527	0.527761876	0.129071341	0.498298098	0.425387945
Node101	0.259875804	0.409590243	0.024543751	0.165191853	0.30874727	0.287260191	0.526572406	0.32732381	0.266531842	0.02172722	0.291485393	0.437158595	0.180992437	0.006414168	0.085388828	0.017144084	0.411428648	0.093657232	-0.028639186	0.044240116	0.49599037	-0.002004544	0.514760917	0.490264606	0.148544978	-0.16915685	0.325002826	0.080210715	0.27994161	0.182442284	0.214131055	0.07115373	0.583419586	0.168766423	-0.003155901	0.008927298	0.296191279	0.589279518	-0.177090023	0.663312721	0.631658402	0.391033467	0.35745458	0.380242273	0.526984841	0.553256665	-0.241159027	0.165153713	0.055026355
Node102	0.544138441	0.410861987	-0.182384949	0.224886727	0.055964668	0.217304512	0.426679532	0.332775354	0.432010913	0.222392983	0.215978566	0.672535569	0.630334699	-0.00443911	0.412929232	-0.026938028	0.474883858	0.053166089	0.008726215	0.094126625	0.716939334	0.333791845	0.464716256	0.766180347	0.377841044	0.831822397	0.377068355	0.360248727	0.674322829	0.306917566	0.33861116	0.184632519	0.610068153	0.251599109	-0.142479453	0.253783045	0.41557244	0.773258649	-0.031795416	0.315482473	0.740611844	0.491960375	0.352095968	0.164069928	0.601272734	0.581736153	0.254157444	0.335511913	0.249334296
Node103	0.180883568	0.53829649	-0.231980491	0.111391298	0.137429621	0.04424789	0.539628208	0.362375885	0.607643727	0.358769749	0.232913651	0.61768373	0.319519398	0.474598951	0.747116768	0.123977737	0.617652546	0.26393166	0.461028398	0.312257414	0.807575916	0.113323912	0.420410006	0.762978405	0.558066517	0.406836437	0.616983671	0.518785822	0.740168916	0.557870756	0.574439385	-0.018775286	0.612638625	0.292602134	-0.14047695	0.438337393	0.784491699	0.480263466	-0.245520596	-0.222312497	0.888207392	0.52287318	0.405751847	0.614854329	0.474108567	0.8115765	0.150103193	0.019044224	0.67415475
Node104	0.335341736	0.426805953	0.199348006	0.151606637	0.147305225	0.064752431	0.657425682	-0.227454689	0.722871364	0.166312821	0.556072345	0.696956093	0.483415928	0.102394954	0.69919187	0.14985905	0.346771489	0.173770288	0.310491588	-0.120940883	0.764272928	-0.010370274	0.587385388	0.547078778	0.235039718	0.40715337	0.379187517	0.335899489	0.654490849	0.461767419	0.42956617	-0.224811666	0.41858646	0.042282946	-0.142289605	-0.030579962	0.393895455	0.583741755	-0.175445357	0.209109503	0.636184192	0.447956459	0.356978517	0.319436176	0.41111898	0.603293588	0.201834712	0.138888554	0.195383089
Node105	0.588268814	0.618110104	0.400460159	0.179439818	0.454161719	0.4383304	0.861764636	0.636170965	0.792257201	0.629504488	0.645998081	0.755207208	0.530473105	0.581895586	0.708978869	0.776694797	0.466848276	0.562090763	0.505523797	0.546195115	0.66539309	0.569753645	0.63920626	0.603272026	0.668413399	0.600178083	0.711044455	0.59670151	0.863423458	0.682900763	0.451117269	0.098118452	0.610859381	0.370143881	0.275770722	0.314137472	0.751598597	0.596496629	0.362939859	0.521119756	0.872749702	0.593885955	0.522281998	0.535045943	0.637680962	0.701476861	0.28098174	0.402043167	0.673211322
Node106	0.513360739	0.588856789	0.650077831	0.631297813	0.491039007	0.059451309	0.732496243	0.743688605	0.748772583	0.592884131	0.615887176	0.942749354	0.581540735	0.609920496	0.784527047	0.59466465	0.470071519	0.663280412	0.557755247	0.521413596	0.463285743	0.559257709	0.581216431	0.735187757	0.280207458	0.722409674	0.776339445	0.636273923	0.768853164	0.741311069	0.662364767	0.276500166	0.731487316	0.583303096	0.139331767	0.590764196	0.733409173	0.795373485	0.470118661	0.568016196	0.735198702	0.620084638	0.598399076	0.663438931	0.706067447	0.719832885	0.609461085	0.563738954	0.770956876
Node107	0.660342687	0.691815809	0.331174171	0.580063069	0.587988088	0.442268793	0.82915781	0.741112328	0.582006479	0.790748443	0.623724444	0.886243021	0.244986057	0.470474757	0.803973597	0.485845362	0.265614699	0.56416209	0.449543584	0.397267081	0.641976195	0.555611607	0.710663661	0.772746934	0.175380415	0.728108236	0.670678897	0.537274188	0.827775549	0.484563269	0.59351749	0.292947176	0.655820879	0.592551566	0.443042415	0.633346921	0.674363138	0.70502347	0.462869821	0.62380678	0.781424151	0.649067766	0.621068464	0.670355621	0.573856798	0.655031765	0.529646441	0.384945131	0.604544636
Node108	0.588779572	0.668388949	0.531143299	0.73166169	0.504698439	0.463008504	0.745409304	0.704627751	0.594567912	0.456602668	0.78111222	0.671886111	0.399537928	0.475372892	0.444872504	0.522324898	0.452141151	0.569333531	0.482218432	0.512679129	0.7408203	0.474368035	0.445937369	0.724484374	0.265918295	0.72649523	0.535941413	0.602006524	0.619055956	0.545482258	0.470707869	0.24185049	0.543001843	0.567098646	0.418440216	0.46917872	0.616578817	0.59260546	0.504251797	0.570230217	0.732961061	0.706939185	0.647155527	0.598397002	0.685532413	0.619639189	0.63875465	0.556963708	0.55239498
Node109	0.647614818	0.644993946	0.655201213	0.7407899	0.535260836	0.458296153	0.873346121	0.710514522	0.571931331	0.614276016	0.787368626	0.850237667	0.404149958	0.5224977	0.576987055	0.515757211	0.443708853	0.482964629	0.563984162	0.57429432	0.501223175	0.369025349	0.518970688	0.73480533	0.254986069	0.796811583	0.526084248	0.510369208	0.811174765	0.53057325	0.492772718	0.536329422	0.527149543	0.617785924	0.292392823	0.555848934	0.699757983	0.71403841	0.498482502	0.658019547	0.708652883	0.47274862	0.598944793	0.462028801	0.658384093	0.58871347	0.457993048	0.563559274	0.579725321
Node110	0.637553018	0.620757684	0.456963454	0.540597446	0.452124818	0.458637078	0.803833789	0.680682378	0.735650082	0.590390608	0.838357274	0.790843613	0.29070969	0.319597902	0.686625865	0.557421613	0.370151776	0.426921479	0.46486247	0.564834831	0.636626914	0.385540621	0.672388599	0.672993704	0.268181543	0.767494712	0.569513097	0.649829406	0.74130925	0.62579226	0.636019547	0.560700051	0.545593775	0.503090713	0.390355219	0.483292027	0.619143676	0.606942534	0.639478091	0.642431988	0.735927459	0.747014983	0.640913665	0.685574653	0.695408111	0.669091375	0.577910206	0.425968434	0.559768719
Node111	0.580107975	0.539493946	0.562065928	0.841084242	0.556302671	0.398987685	0.824512095	0.51402545	0.701828124	0.385176618	0.796673538	0.822177311	0.45302771	0.490492644	0.631542252	0.264321419	0.306948069	0.450535701	0.457274421	0.528407133	0.449680159	0.356561306	0.475938069	0.579086665	0.296565444	0.855057555	0.429916053	0.419229798	0.51009923	0.582683162	0.647718312	0.308325141	0.395756708	0.478018581	0.377824193	0.327983104	0.504529942	0.760502433	0.520431704	0.433905391	0.560353801	0.409679176	0.58653732	0.380044127	0.628214553	0.526134422	0.420505125	0.366949305	0.427172451
Node112	0.469085627	0.468341823	0.474756026	0.926575419	0.605189751	0.34903832	0.767685719	0.492155449	0.631256125	0.84630324	0.799807017	0.594148058	0.299479211	0.39752458	0.636675427	0.33801587	0.404670294	0.681020771	0.526754262	0.295063994	0.461710117	0.381582671	0.455326519	0.744035598	0.703252929	0.829060058	0.482038404	0.509874141	0.455724239	0.695979035	0.327225195	0.37194499	0.411832018	0.543803139	0.312993723	0.457370316	0.59909009	0.679893265	0.4774408	0.380786338	0.735625231	0.504092686	0.534899739	0.377291275	0.512767895	0.61299844	0.427265513	0.702785197	0.562299015
Node113	0.691654636	0.811389093	0.650232726	0.303362827	0.617055318	0.467550394	0.905032969	0.696125147	0.839928552	0.776398353	0.693929086	0.806947833	0.510483151	0.734560865	0.790288162	0.72162215	0.506251675	0.56782056	0.412709721	0.762861288	0.791469541	0.290010173	0.777917219	0.793249404	0.585727917	0.803292338	0.75966472	0.749940653	0.866582883	0.764143664	0.322685592	0.534081776	0.16831388	0.581186006	0.342970441	0.498826047	0.693748445	0.762975189	0.600271368	0.827760228	0.720076085	0.603252628	0.670075725	0.793819567	0.855311729	0.63433864	0.548068059	0.708499605	0.78893527
Node114	0.035896914	-0.189143081	-0.081504532	0.312500834	0.477013936	0.185107171	0.65857769	0.693635131	0.07766409	0.290020375	0.194173543	0.827471047	0.531274196	0.636583167	0.210964364	0.243507131	0.308316137	0.55158758	0.018075835	0.290126299	0.546362034	0.412186177	0.350583141	0.927838787	0.143690168	0.310420298	0.364492491	0.563214731	0.806444695	0.276876271	0.278033374	0.45576916	0.416260025	0.689383121	0.19556745	0.402199658	0.64572918	0.498577835	0.480380303	-0.300347692	0.167981235	0.365308239	0.556088213	0.434453469	0.089491279	0.400297842	0.483268625	0.539171908	0.298375203
Node115	0.047827033	0.571136334	0.200325173	0.575997089	0.509295878	0.424775178	0.691912852	0.454763698	0.690072762	0.461421878	0.568250235	0.782653742	0.393131647	0.514912127	0.777507095	0.294297776	0.334778655	0.617994151	0.503653944	0.300939507	0.670632918	0.274038483	0.53725706	0.860647828	0.148225016	0.597387935	0.706115465	0.669389252	0.711865291	0.357718866	0.257895773	0.5411034	0.619651372	0.555614594	0.338927017	0.430769854	0.823080845	0.590414257	0.259172066	0.10593492	0.257076953	0.533638532	0.515532011	0.528794685	0.718437244	0.545470745	0.58131728	0.595030567	0.500404112
Node116	0.122794039	0.475822847	0.430841168	0.193562185	0.608256441	0.297350336	0.483483886	0.633260363	0.284275376	0.229853031	0.564684213	0.830455676	0.309192507	0.544000482	0.658270423	0.25910485	0.263618179	0.466323547	0.428757466	0.269794861	0.475801757	0.441218781	0.56381593	0.86037238	0.089596158	0.258607751	0.629360972	0.496390638	0.7662037	0.263087065	0.225496285	0.369027428	0.49059559	0.47178706	0.372779506	0.621165713	0.716002639	0.301658313	0.470362505	0.100448362	0.104411195	0.422655568	0.504978623	0.504660931	0.224536522	0.483141503	0.51424529	0.473766883	0.394221285
Node117	0.212778004	0.306451594	0.29340018	0.128531339	0.708519766	0.566103228	0.782884941	0.66594533	0.124749044	0.289156033	0.367108696	0.839018797	0.523069892	0.62937396	0.392470421	0.433711734	0.185263696	0.450090557	0.196539455	0.274534668	0.320702603	0.530393459	0.43171798	0.91453659	0.577422137	0.214239942	0.670619758	0.478311848	0.79173446	0.195051891	0.20153091	0.488843185	0.115333005	0.776152699	0.237103202	0.581033702	0.858410895	0.555492021	0.527831717	-0.150298785	0.470974957	0.406892017	0.393570265	0.514832357	0.411665573	0.22302509	0.1796157	0.460612048	0.63857621
Node118	-0.312710137	0.570742494	0.49018546	0.363096507	0.363131186	0.48265289	0.682591189	0.733735477	-0.550858532	0.488742574	0.589123959	0.808879128	0.509935724	0.24260495	-0.208522983	0.358912954	0.01339406	0.473040685	0.639780455	0.421180227	0.721738039	0.537386063	0.647230853	0.123839342	0.06207102	0.621065199	0.798869691	0.552748374	0.830778111	0.488031435	0.381411161	0.057827431	0.64272057	0.29702815	0.167803071	0.650028395	0.81086343	0.524350797	0.328411175	0.461908296	-0.024421757	0.666971413	0.458929769	0.40637075	0.527612563	0.446469778	0.32251585	0.283711527	0.118008623
Node119	-0.075645964	0.126191525	0.289895857	0.377208048	0.036391454	0.270767055	-0.028220817	0.348718616	0.70039964	0.451447078	0.386910931	-0.144123905	0.235249041	-0.112057799	0.140896654	0.394435038	0.056507844	0.44637609	-0.229871058	0.262661522	0.533110624	-0.1168766	0.162087393	0.814401384	0.337930167	0.500108837	0.719754356	-0.052623115	0.558585316	0.301454469	0.094419718	0.649091265	0.462749754	0.587647489	0.305590429	0.238376175	0.567214172	0.687464026	0.381858516	0.235140862	0.499525162	0.421340642	0.25404158	0.470154772	-0.215401639	0.080324029	0.362846297	-0.208577444	0.257221685
Node120	0.495899199	0.528113206	0.399522025	0.484858497	0.02615502	0.18792095	0.279040268	0.265316088	0.614499422	0.068732237	-0.201860133	0.092659406	0.073667335	0.347532274	0.687970025	0.333887314	-0.267430283	0.303746738	0.543892191	0.454236642	0.875004526	0.363939812	0.479694939	0.972555566	0.778796445	0.801877521	0.74811065	0.5041254	0.865037879	0.884533566	0.257980363	0.635504268	0.600275057	0.507551567	0.306194993	0.00906009	0.626899759	0.521464042	0.56542579	0.510654705	0.663879067	0.874748191	0.734371864	0.547032333	0.585622887	0.407996575	0.213292579	0.890055958	-0.20157749
Node121	0.089853346	0.36735807	-0.048491156	0.39732549	-0.110458622	0.261736043	0.052111853	0.357301689	0.583435458	0.345951305	0.26980652	0.235830829	0.307288658	0.038823783	-0.073477449	0.610645359	-0.256346162	0.250057478	0.046134175	0.28693384	0.690387229	0.458559455	0.281030032	0.908824403	0.066044451	0.069219955	0.494789714	-0.084770168	0.565312734	0.537081467	0.046157834	0.604160582	0.64533769	0.585562819	0.44473196	0.330571374	0.746475381	0.487419888	0.497496267	0.377151552	0.582628067	0.608064856	0.493693273	0.270113229	-0.332999424	0.142989791	0.079943689	0.156644083	0.2184148
Node122	-0.071721084	0.035141687	0.237533414	0.408822076	-0.015365499	0.216098347	-0.071847114	0.222008389	-0.060611923	0.267057183	0.300911275	0.177223132	0.271157735	-0.091527522	-0.226135404	0.301303902	0.339492428	0.200550353	-0.077609021	0.040211907	0.343129451	0.015595207	0.235851611	0.703481275	0.371388316	0.297406033	0.495179099	-0.160131421	0.410224411	-0.11772421	0.017627972	0.499870828	0.226904441	0.534227239	0.28146792	0.114073408	0.210767515	0.505010049	0.420971013	0.13881746	0.071534517	0.294881076	0.296090192	0.489006127	-0.166195492	-0.020383692	0.304906669	0.046075642	0.248915321
Node123	0.005183378	0.08362838	0.204655674	0.366168412	0.344112466	0.301216754	-0.132558357	0.556846847	0.075956195	0.407391906	0.276650228	0.35634667	0.543461404	0.320179686	0.029149086	0.313966797	0.209424272	0.421079138	0.150341447	0.256532516	0.55739723	0.009818448	0.113174286	0.707785077	0.230979586	0.065886547	0.571233857	-0.038930129	0.768805346	0.505331689	0.132326853	0.499840201	0.318319519	0.530689074	0.29311406	0.017289467	0.395008378	0.263912272	0.372339295	0.340923326	0.364417165	0.282456222	0.419911848	0.198077784	-0.149718522	0.054070186	0.348023979	0.191181103	0.358923256
Node124	0.148313893	0.12019625	0.360211249	0.464240734	0.388875859	0.266534951	0.580136604	0.396342687	0.680842498	0.489379122	0.706752019	0.758767691	-0.012371142	0.391360448	-0.027577331	0.495426687	0.194615828	0.479212966	0.031138742	0.251882963	0.722629418	0.237633313	0.370931573	0.687965968	0.165823223	0.630905186	0.473928067	0.555931811	0.670096385	0.408067172	0.206250858	0.579598209	0.55447574	0.42114639	0.267656854	0.159290733	0.631002752	0.689133695	0.341971092	0.359057802	0.493962405	0.488306913	0.171813739	0.292014083	0.303732708	0.590144779	0.134163209	0.592351552	0.449818449
Node125	0.01549574	0.404032493	0.257060999	0.426125253	0.162699829	0.160730147	0.425821935	0.381781017	0.462354938	0.041748235	0.462193625	0.671180192	0.232320715	0.455977888	0.642685439	0.560961748	0.379320982	0.359816013	0.262894934	0.340376959	0.90589046	0.292642877	0.136010122	0.853979117	-0.061599946	0.720074923	-0.265772	0.217308332	0.507972813	0.503923795	0.312384754	0.393640031	0.623239745	0.419810221	0.210645576	0.217850757	0.62710196	0.392421214	0.45248126	0.588847186	0.714924872	0.336509157	0.434897873	0.529705899	-0.351137757	0.450857241	0.156000327	0.613803629	0.086578625
Node126	0.105506219	0.202643272	-0.06066991	0.43292886	-0.404573415	0.014060841	0.316921253	0.024307994	0.567893867	0.372955555	0.609304594	0.621239036	0.085298414	0.25242976	0.723572563	0.19658214	0.115212805	0.364836113	0.059778208	-0.083920301	0.402433904	0.129028784	0.227783258	0.630129752	-0.301660362	0.733308518	0.493601514	0.6023117	0.45664428	-0.100731756	0.065341547	-0.014344873	0.082500123	0.345795528	-0.042904807	0.066734052	-0.01832888	0.729447363	0.524732402	0.259949383	0.562074366	0.02209675	0.507062374	0.358456908	0.175774558	0.287346883	0.088646241	0.284441662	0.079701208
Node127	0.661934196	0.503675526	0.380040942	0.628374173	0.60013374	0.495114587	0.778627533	0.559988486	0.643181092	0.656793001	0.837344761	0.894983587	0.373428945	0.528441838	0.792171865	0.58909333	0.340579133	0.190201756	0.377181855	0.516808065	0.626572482	0.47197449	0.465145595	0.679473456	0.598249051	0.613808724	0.663456492	0.678421159	0.787001561	0.415078756	0.657293889	0.272402366	0.608357145	0.486342804	0.516556344	0.623383588	0.620838587	0.700233445	0.566363819	0.516251855	0.793629664	0.55287841	0.64541001	0.484077695	0.603206022	0.554925859	0.514932495	0.473154464	0.659498773
Node128	0.234828088	0.53485692	-0.03982798	0.183137538	0.467224735	0.430599724	0.89572628	0.290402811	0.614994539	0.755719088	0.815926085	0.870667594	0.029101537	0.629555253	0.540975576	0.595380093	0.60728201	0.694272267	0.367960017	0.428641024	0.494248706	0.3612972	0.466602298	0.724238706	0.64472247	-0.000275166	0.758073507	0.617750001	0.683108486	0.606287939	0.208091088	0.493565595	0.424078873	0.398926251	0.340645875	0.501440591	0.696756319	0.759479648	0.289964882	0.78902872	0.771596716	0.664405614	0.549695332	0.702254756	0.495617696	0.639716739	0.434559893	0.61540103	0.549505253
Node129	0.512875682	0.467602438	0.467096515	0.044112519	0.223951347	0.416080317	0.824946394	0.570135872	0.755820337	0.597569549	0.776130963	0.837700397	0.473543223	0.663593016	0.698537026	0.471378591	0.250508243	0.691584752	0.385904334	0.308023205	0.579242675	0.528855429	0.554168361	0.548734923	0.679015835	0.656593542	0.603509225	0.595822508	0.743550106	0.567829678	0.342701152	0.647586703	0.475947794	0.42813187	0.277304277	0.466375713	0.631137144	0.841656527	0.413259084	0.641023518	0.716358332	0.73999474	0.603897403	0.640343351	0.48406636	0.668310431	0.700113302	0.644856711	0.659025407
Node130	0.526341591	0.406193968	0.534539181	0.636110941	0.595569873	0.434877731	0.896918943	0.457864592	0.784209555	0.81038578	0.833014123	0.735111962	0.348019332	0.496338902	0.787714237	0.609842227	0.289339524	0.789458164	0.311048847	0.472345431	0.573011436	0.317894607	0.542461644	0.72830322	0.470802342	0.748189998	0.480953343	0.623640702	0.709078628	0.590511233	0.6709251	-0.142416149	0.559057893	0.360193928	0.237890412	0.753778723	0.446227195	0.895204803	0.32148804	0.735423282	0.826835729	0.507996003	0.608809533	0.738282572	0.715116674	0.594818807	0.689092103	0.485678041	0.609029278
Node131	0.604489945	0.416542334	0.367256026	0.424959504	0.66376638	0.444933706	0.951830529	0.12408874	0.817440589	0.873709731	0.700564459	0.772857765	0.83371758	0.594447706	0.802867692	0.446463943	0.545795083	0.823043033	0.411892612	0.441982484	0.595260941	0.553573964	0.767848283	0.96354434	0.554305155	0.812454608	0.635701206	0.578282348	0.922237603	0.543666139	0.523852977	-0.190634961	0.393072705	0.387117711	0.252492591	0.627192332	0.728235535	0.809203805	0.511436244	0.378949687	0.756247375	0.636421191	0.505222911	0.647041954	0.750574226	0.545685663	0.492099342	0.738911452	0.703681471
Node132	0.428600317	0.523408419	0.497401331	0.484982195	0.529475075	0.406401078	0.856681083	0.113274607	0.626566261	0.678684438	0.8247016	0.805370609	0.49002447	0.498446442	0.617131425	0.564003249	0.430083561	0.533869706	0.415397551	0.363975406	0.741775462	0.50347821	0.675539158	0.671757211	0.602765183	0.858529184	0.742446139	0.555560904	0.878561247	0.625727696	0.385015041	0.589746413	0.431339883	0.478102929	0.342677335	0.337062636	0.600384607	0.752070984	0.462016963	0.489857864	0.774991781	0.811072341	0.626029001	0.528825518	0.616130458	0.763335514	0.533607405	0.495869931	0.644841492
Node133	0.207176335	0.347220744	0.388128263	0.148289713	0.373706966	0.470489523	0.051187835	0.522439111	0.658050061	0.574744741	0.618354521	0.717251482	0.219900865	0.16113159	0.756186583	0.178215235	0.370696302	0.514391999	0.262131193	0.319929913	0.284386182	0.3570238	-0.097541585	0.504735502	0.197848959	0.482202722	0.204437944	0.047639409	0.486928511	0.297206301	0.152726427	0.352236123	0.378740987	0.293804506	0.198092244	0.035835604	0.278938717	0.746852635	0.279153481	0.451710458	0.641415998	0.488814333	0.504634196	0.276736431	0.44014257	0.252984101	0.175519506	0.184636816	0.514760296
Node134	0.161895282	0.51167192	0.572007495	0.33247695	0.397092989	0.722960449	0.227674988	0.696437795	0.38050268	-0.00260143	0.583039695	0.877632913	0.62468737	0.635186205	0.646907894	0.14664218	0.539599948	0.578203158	0.362063704	0.416975412	0.059320776	0.569763108	0.504710821	0.955585684	0.624892184	0.496324235	0.702468882	0.719178683	0.771765022	0.682967898	0.388789282	0.488064959	0.733225485	0.49869171	0.447700945	0.632788334	0.7819838	0.719999831	-0.451490191	0.688931846	0.372514645	0.549013026	0.471180914	0.410985504	0.717912619	0.56224319	0.445558239	0.677861199	0.611199555
Node135	0.549593456	0.528435988	0.717249735	0.103671117	0.304988052	0.355735046	0.835260453	0.807526786	0.842880595	0.663889324	0.518534008	0.773910599	0.599211557	0.625252951	0.628545396	0.527905327	0.305850724	0.687244639	0.454468619	0.441858376	0.675313441	0.41205546	0.211146904	0.791154577	0.281368024	0.491034669	0.768814763	0.719558256	0.615811865	0.293747298	0.472118673	0.573156837	0.678218908	0.527585125	0.449263455	0.318499092	0.806263162	0.681570308	0.384462648	0.713921943	0.704984055	0.585829012	0.619999422	0.692035665	0.655568058	0.729255746	0.325091391	0.735854858	0.560440572
Node136	0.646563624	0.683596345	0.637911168	0.262026102	0.541995098	0.394746921	0.640462578	0.545533759	0.858963209	0.652740969	0.726477043	0.735148755	0.702562916	0.473337562	0.7119711	0.434357754	0.255727976	0.662713681	0.552600346	0.465882291	0.767758886	0.54323998	0.363955543	0.822921382	0.531578226	0.54950604	0.681985936	0.571033961	0.822110417	0.797377605	0.477721367	0.178327822	0.696729381	0.553750728	0.406111228	0.417262428	0.825955894	0.482835164	0.345555741	0.598506111	0.791863853	0.598004887	0.483811764	0.46890395	0.680725268	0.682646261	0.488086758	0.496635962	0.662163456
Node137	0.693225726	0.574146827	0.595543573	0.550572478	0.439826638	0.467388129	0.888317456	0.409054729	0.848959806	0.593987915	0.693736539	0.852686814	0.583037136	0.532885929	0.635594366	0.361502247	0.271634977	0.741345596	0.658322992	0.54247302	0.741229205	0.122302209	0.555609836	0.723123402	0.55698334	0.640479246	0.793570217	0.652375631	0.585968964	0.444713314	0.607270709	0.388887097	0.819329548	0.524534867	0.331701562	0.459092343	0.85454335	0.734519078	0.350382761	0.621498654	0.769760115	0.586350094	0.654813523	0.499622749	0.668042928	0.784612973	0.533635238	0.734102714	0.748724113
Node138	0.555634501	0.573151867	0.510627224	0.719392977	0.492181667	0.510304728	0.726166333	0.721623566	0.682252607	0.466758767	0.593813038	0.890276495	0.615030352	0.643002774	0.86957161	0.4742476	0.265705468	0.726725954	0.665374293	0.529480896	0.717677205	0.543617648	0.399921732	0.835132153	0.469982847	0.671678432	0.737357287	0.692225472	0.52606373	0.249496109	0.556479458	0.367073424	0.797992711	0.508042159	0.393722257	0.363983634	0.868041337	0.563780217	0.282990669	0.572016938	0.767516356	0.740831381	0.750056305	0.4477852	0.642291464	0.774846956	0.737959393	0.694247977	0.826833742
Node139	0.641787606	0.650114942	0.525587249	0.455689088	0.473837685	0.585941377	0.601173	0.543153403	0.871473179	0.856272862	0.7132399	0.856368007	0.641386168	0.544443979	0.578489282	0.726406446	0.391435386	0.727138946	0.596299868	0.481373598	0.489550737	0.525755484	0.65113592	0.784355744	0.707683884	0.822947424	0.696979597	0.615979374	0.803507203	0.632568115	0.612965017	0.393721081	0.715288979	0.596867145	0.317107914	0.471137945	0.860087085	0.698345546	0.337532841	0.511386117	0.795769507	0.726967523	0.722218125	0.67554866	0.689941592	0.790602829	0.610959747	0.570164328	0.741246892
Node140	0.479697674	0.639674106	0.519107638	0.558443257	0.630485934	0.364979306	0.804352626	0.521406604	0.750183894	0.761848795	0.83854752	0.740167233	0.544178656	0.512909172	0.597379954	0.69278008	0.357235042	0.67965211	0.594420516	0.483388869	0.656896055	0.31283097	0.594896542	0.60628094	0.404741896	0.647543973	0.633238184	0.545114593	0.758197155	0.417644058	0.439104692	0.241524366	0.735497251	0.583404263	0.319134904	0.536332389	0.572639393	0.879309988	0.499703981	0.637318815	0.774627999	0.65955168	0.509067745	0.409562316	0.594389888	0.758490003	0.535383753	0.406197905	0.612264037
Node141	0.457750785	0.341952275	0.369582525	0.070835344	0.512677886	-0.097320851	0.718494393	0.328297124	0.660761446	0.313199826	0.812409258	0.86440096	0.638594521	0.453415099	0.579982276	0.383496026	0.256040579	0.47214809	0.241183001	0.137671385	0.416933523	0.434937734	0.385573137	0.506653684	0.161870981	0.725709937	0.544013729	-0.248594579	0.673416552	0.024238225	0.467462872	0.576130344	0.513573071	0.346365246	0.259446118	0.53606605	0.495788806	0.602996347	0.255173196	0.020586168	0.639675994	0.575827511	0.130747542	0.398922343	0.387837924	0.614030135	0.270335851	0.304262926	0.558706453
Node142	0.655808138	0.780799815	0.318200565	0.236263184	0.62429017	0.166292633	0.745214955	0.675785733	0.781620501	0.644406855	0.74494912	0.929299288	0.639763602	0.80888423	0.714587699	0.660064923	0.399171598	0.608993934	0.667412553	0.471454115	0.588994156	0.648092942	0.700163067	0.710256971	0.494229856	0.802946552	0.798045575	0.669777497	0.774352717	0.631874538	0.564312688	0.413671729	0.736205498	0.695132791	0.213313927	0.560612036	0.813406697	0.612331609	0.591408783	0.733814907	0.853870878	0.620990007	0.730367774	0.688475603	0.717243825	0.828562484	0.777934589	0.488826195	0.643266214
Node143	0.387777867	0.366226724	0.118449413	0.245380651	0.220619869	0.363017452	0.694145256	0.552957899	0.601022073	0.487260207	0.521584237	0.860662417	0.431455414	0.188929709	0.49495848	0.513777335	0.56082849	0.341536031	0.658726227	0.171190509	0.742983002	0.422557012	0.715188615	0.817353025	0.349710369	0.502667568	0.282451744	0.428711479	0.549943743	0.105892344	0.243340889	0.394701322	0.728221706	0.291948381	0.061226638	-0.083156021	0.561277565	0.672937127	0.454238915	0.800100617	0.6655056	0.720711904	0.5543381	0.154524667	0.518473071	0.340716253	0.359671236	0.28102819	0.59181146
Node144	0.191564166	0.363026041	0.169474498	0.282654645	0.630136071	-0.153150783	0.475336238	0.398546884	0.634888405	0.651140643	0.645577296	0.464447568	0.379317858	0.281019049	0.65501241	0.711403632	0.299124334	0.336333031	0.389902727	0.431821868	0.380686789	0.451998777	0.53380724	0.756324514	0.686899313	0.507484995	0.553350881	0.468169206	0.419318587	0.456100259	0.352837591	0.395164606	0.285531732	0.524368004	0.313568164	0.383596198	0.649136626	0.716968487	0.483384955	0.453113824	0.527590846	0.420699465	0.477562698	0.457943247	0.518766266	0.476954505	0.636708901	0.456350107	0.352597681
Node145	0.292902124	0.296864655	0.310886421	0.543847312	0.574328494	0.564118819	0.603048974	0.452116892	0.396295925	0.428012066	0.619153677	0.62116207	0.310355572	0.380770977	0.651892057	0.215244788	0.296806768	0.480140956	0.325084815	0.416683911	0.340002509	0.417428368	0.521134047	0.689506696	0.278314499	0.441980731	0.52214697	0.379577181	0.531312733	0.57490757	0.1160705	0.237783525	0.4406223	0.374253002	0.373367623	0.399727219	0.297031782	0.455283427	0.321507503	0.508354941	0.362651979	0.384322242	0.404883199	0.412609558	0.541068862	0.578657615	0.609158383	0.360677712	0.428906264
Node146	0.529244617	0.490106331	0.683581644	0.494743555	0.547292651	0.136319643	0.870765564	0.619597414	0.523562586	0.736603777	0.644407159	0.532502618	0.399538046	0.566115139	0.536912234	0.49432138	0.467489907	0.663377522	0.551866794	0.610778296	0.683954236	0.521780111	0.381507742	0.760797128	0.524376207	0.606863266	0.370397665	0.514070632	0.744578365	0.52761155	0.631993546	-0.123229987	0.565319583	0.273351751	0.34733654	0.364611054	0.756187151	0.782439108	0.404666923	0.659082691	0.772649389	0.487738658	0.561111734	0.697707316	0.733227971	0.780321209	0.378197415	0.483612644	0.449080867
Node147	0.267273554	0.468911926	0.053172445	0.264433868	0.532958365	-0.014683129	0.730781258	0.336396246	0.462117881	0.576309813	0.628131218	0.520090318	0.008159571	0.367342359	0.666066275	0.162650275	0.425009093	0.473748977	0.536605973	0.496441457	0.364697728	0.276559583	0.298195714	0.659564392	0.067737454	0.393061893	0.517905682	0.458071586	0.374690233	0.506258441	0.311697132	0.042353292	0.458554499	0.306844173	0.170496606	0.351166362	0.476784827	0.788082709	0.076201442	0.569464893	0.747103178	0.243795582	0.25228629	0.477800505	0.531397758	0.509182356	0.415138464	0.472633453	0.446067366
Node148	0.634298581	0.723205197	0.614013093	0.418603844	0.702586622	0.460874807	0.804598683	0.746729021	0.705215215	0.49955076	0.86448592	0.892564067	0.48198077	0.503007697	0.747951526	0.75670426	0.562596628	0.710955602	0.442599508	0.488975578	0.669786641	0.452679634	0.671472239	0.734074329	0.516184503	0.825786091	0.701742455	0.60461229	0.708037693	0.622554802	0.636145745	0.649202458	0.592348349	0.504510728	0.170161228	0.4032231	0.747170215	0.677267679	0.598437583	0.58078883	0.790911203	0.703822617	0.638071743	0.67901085	0.67305001	0.802295006	0.734561567	0.623911022	0.633048884
Node149	0.260762946	0.186286848	0.370742079	0.543976607	0.347973745	0.182849326	0.291757492	0.439546606	0.26669666	0.476302358	0.112500025	0.770324999	0.323450617	0.380939903	-0.024128026	0.426056883	0.230314532	0.427218281	0.056620044	0.178896851	0.767745077	0.437656804	0.508740691	0.635079853	0.26367461	0.738618444	0.40112471	0.410338637	0.559176229	0.234851839	0.281217575	0.546229405	0.518552689	0.557327774	0.380769301	0.063538906	0.588369251	0.724987352	0.210585174	0.404737939	0.360479966	0.392447107	0.316897537	0.40358658	0.105699362	0.130681859	0.326978239	0.060081365	0.489835285
Node150	0.120100161	0.071239184	0.309882568	0.252812998	0.335233273	-0.117671425	0.408909516	0.241689494	-0.020128666	0.276948373	0.693206963	0.616227926	0.38361896	0.331528748	0.001132082	0.493352176	0.189306117	0.428944325	0.029803213	0.168049162	0.521519202	0.31795967	0.140425324	0.551817749	0.234346947	0.632502744	0.12079588	0.042694227	0.498242478	0.074658514	0.493235475	0.465441508	0.321821433	0.417298329	0.252036089	0.070387583	0.407726974	0.723748112	0.228250269	0.278139957	0.54971797	0.32807992	0.41373888	0.349262896	0.22875341	0.477319943	0.346229421	-0.004570871	0.611999015
Node151	0.079341668	0.05502854	0.202706949	0.380729205	0.113673359	0.107034418	0.368929549	0.178965949	-0.321483502	0.356669921	0.207211762	0.715542338	0.253988425	0.20095206	0.383479504	0.26465793	0.250316253	0.186207091	-0.00334124	0.150891236	0.435516177	0.207532238	-0.148076143	0.429897444	0.208422594	0.347645356	0.20885952	-0.016142056	0.257484958	-0.079094548	0.122429838	0.370548056	0.263265554	0.35437382	0.234788514	0.076157303	0.203916214	0.539454831	0.182079653	0.321584498	0.442110377	0.296244445	0.284518982	0.247536701	0.142399007	0.184733956	0.287186173	0.012794386	0.1687058
Node152	0.420828861	0.322629922	0.317805931	0.558606523	0.552717992	0.070034118	0.520883304	0.262076714	0.379164276	0.28913182	0.361126374	0.590496613	0.208012585	0.314010803	0.099058527	0.409618044	0.131349552	0.420734347	0.172069888	0.268810693	0.517208146	0.15311989	0.33085173	0.49231325	0.430069959	0.500681189	0.119962603	0.221601474	0.702824092	0.344079024	0.510185831	0.26367353	0.568091104	0.32685384	0.15091508	0.185151918	0.444473944	0.622429582	0.123917531	0.270495037	0.301748177	0.39152335	0.282729216	0.501699285	0.494756842	0.343642445	0.229811591	0.050778526	0.430580182
Node153	0.274908247	0.295123799	0.208068425	0.405488097	0.637530689	0.481361201	0.720170074	0.485981262	0.692614584	0.62118312	0.448112549	0.669407805	0.266039729	0.261763553	0.575441283	0.44024556	0.516713127	0.51011809	0.552306139	0.427475837	0.615138598	0.398397964	0.486232133	0.616128994	0.580619568	0.555544891	0.386166765	0.519138312	0.674818189	0.426584386	0.321627741	0.513458582	0.663076661	0.271970866	0.250790471	0.284299456	0.633472721	0.520660786	0.169767094	0.378219163	0.379353567	0.403120558	0.113792309	0.363957532	0.362185308	0.125352491	0.258268371	0.541936548	0.548690211
Node154	0.292821398	0.37763014	0.337882084	0.260023295	0.354827858	0.320806717	0.59909501	0.156556599	0.342884933	0.523163967	0.499528698	0.760885588	0.258355838	0.485866986	0.399915462	0.338032771	0.383543886	0.337371314	0.305530339	0.194880126	0.559335272	0.205834715	0.127130565	0.481411208	0.106828584	0.353724206	0.201580826	0.458734894	0.787842925	0.553857279	0.164109439	0.455000489	0.443318323	0.294872323	0.242392713	0.214356443	0.360598055	0.69014256	0.083457682	0.508481305	0.559594394	0.508833562	0.574191761	0.482154754	0.571191653	0.397278239	0.260591817	0.155301652	0.444126524
Node155	0.089233461	0.269073884	-0.050148797	0.175800375	0.450019306	-0.182857817	0.490892579	0.418275596	0.430931965	0.354487893	0.469237878	0.635922964	0.199950199	0.524289986	0.158147995	-0.299987732	-0.169413467	0.403017101	0.026875955	-0.16585367	0.584089734	0.014816202	0.15262325	0.573127777	0.337499243	0.532885216	0.420060262	0.329241784	0.550722699	0.313974796	0.204993389	-0.321787225	0.426517801	-0.319430838	0.08123505	0.098847508	0.287264608	0.564115738	-0.11450385	0.465907608	0.540842435	0.208414573	0.280238654	0.118784765	0.363612254	0.202616684	0.1363665	0.034908349	0.497966015
Node156	0.087684296	0.614391919	0.349108844	0.375718235	0.766168481	0.15937131	0.594257263	0.266762983	0.585790646	0.664047317	0.614491211	0.71212792	0.264502429	0.391033974	0.816172943	0.441559364	-0.016298995	0.55680212	0.621866511	0.287480421	0.744936419	0.117361429	0.36341451	0.748018847	0.523434203	0.634548135	0.610384407	0.293130501	0.612782376	0.72753586	0.450052592	-0.018143446	0.512918828	-0.126085827	0.455219112	-0.019481746	0.594436577	0.789425716	0.159652971	0.593392722	0.608665134	0.7212068	0.297692701	0.505072703	0.597985232	0.104522952	0.273322814	0.31748232	0.652032931
Node157	0.064263112	0.384586389	-0.011864257	0.193840657	0.387084623	-0.062089664	0.742006905	0.307589865	0.686997	0.144366377	0.477924114	0.460911538	0.266275834	0.445660702	0.770097181	-0.172454244	-0.049870582	0.188142258	0.331554351	-0.018663341	0.390636644	-0.067585961	0.455446694	0.699413172	0.675829067	0.465466931	0.596212167	0.331859312	0.732298968	0.591016776	0.235577702	-0.125166405	0.345197932	-0.225806631	-0.237401865	0.377431805	0.425955696	0.546246155	0.00589512	0.306419714	0.637619891	0.281047737	0.220978099	0.231200638	0.3913501	0.281738614	0.069737945	0.284391447	0.180160295
Node158	0.037748457	0.630735237	0.414756762	0.217797579	0.427883073	-0.063370397	0.620688937	0.295302663	0.54454178	0.452720808	0.569135161	0.795359286	0.498862458	0.772038081	0.084297404	0.502433398	0.277927999	0.318479541	0.487725276	0.11717041	0.525992099	-0.010228048	0.535103719	0.695469884	0.367510263	0.636598438	0.491331021	0.511153025	0.790691227	0.552572385	0.476729024	0.150913691	0.662146683	-0.046884265	0.279423402	0.124204345	0.435597108	0.679063895	0.347689841	0.615720824	0.641896357	0.210053264	0.689922182	0.410795044	0.485105442	0.452507779	0.307709763	0.388999269	0.208361756
Node159	0.012341702	0.60828348	-0.452339367	0.445832584	0.274761113	-0.168386905	0.701325027	0.335806947	0.57789739	0.198214418	0.331347674	0.534454398	0.310490892	0.627358144	0.754914145	-0.028303253	0.467768283	0.400281428	0.0980192	-0.047197168	0.576283708	-0.236856589	0.577543287	0.744611215	0.488188893	0.725410325	0.406364111	0.247229536	0.61870352	0.156348897	0.127813783	0.0091821	0.403134032	-0.233376018	0.440123426	0.36527342	0.4455826	0.483256089	0.070684983	0.602208724	0.74849138	0.314091462	0.43148682	0.54492316	0.483493138	0.633258678	0.229949171	0.598534714	0.36134005
Node160	0.402264025	0.687299559	0.324612322	0.714699424	0.414811135	-0.196840294	0.470955003	0.527848884	0.558286504	0.352289382	0.619063891	0.856281721	0.600194016	0.462227145	0.099758863	0.603763998	0.109629986	0.340758289	0.182387606	0.497230331	0.628785528	0.60485133	0.532167029	0.639779129	0.201051752	0.694850345	0.428333407	0.466171076	0.758896743	0.280047965	0.480039627	0.560548427	0.683684893	0.431978065	0.321991165	0.312659596	0.501992019	0.409716089	-0.041711674	0.675078649	0.671602744	0.306407211	0.616966374	0.586329737	0.548184877	0.560073694	0.063253376	0.200668786	0.454156088
Node161	0.598116306	0.552695977	0.135839714	0.499052672	0.626100887	0.456163335	0.371246217	0.611726545	0.363944571	0.682613864	0.716002211	0.720783314	0.410784586	0.256180409	0.642339216	0.112894706	0.390004449	0.364246105	0.210289095	0.418139991	0.598325711	0.376892967	0.472228403	0.630200022	0.423678963	0.632078903	0.53470253	0.557732264	0.378688877	0.442002172	0.39941667	0.215017573	0.132185785	0.531145337	0.279408114	0.345486107	0.364361701	0.657008002	0.49845613	0.585979963	0.612737806	0.468357587	0.505716415	0.70729126	0.486845205	0.448532223	0.395503722	0.368669438	0.578393695
Node162	0.288659119	0.379633469	0.414803575	0.550121516	0.157442298	-0.052575134	0.711005079	0.300799083	0.469375137	0.416533314	0.683307084	0.67442302	0.276263322	0.161122881	0.004849269	0.322025448	-0.108809363	0.268945454	0.02615739	0.083666324	0.587353	0.442537783	0.51885692	0.598303725	0.070920597	0.511177312	0.042663133	0.583732891	0.59128475	0.192455954	0.423331396	0.542889808	0.356821584	0.219050765	0.186772333	0.312157972	0.320080802	0.41026691	0.013417873	0.410485605	0.55371556	0.35617286	0.637383336	0.670971084	0.505089043	0.591988892	0.415506783	0.376730563	0.394158393
Node163	0.480679527	0.629235684	0.428031201	0.601708276	0.180886801	-0.138870375	0.777176786	0.566498462	0.529431474	0.392735558	0.748278014	0.803785251	0.29153619	0.563560554	0.035149313	0.552276053	0.113900341	0.505465963	-0.012579102	0.366786702	0.509218864	0.398629902	0.594570697	0.603993839	0.479924398	0.711394576	0.441003508	0.537414477	0.593034943	0.367655649	0.322769765	0.319395383	0.337307449	0.305038191	0.403225242	0.329095708	0.461608864	0.584506235	0.459334807	0.485027736	0.808984884	0.642803778	0.539236865	0.744711034	0.407339302	0.467670116	0.424117767	0.035787206	0.577148401
Node164	0.499630434	0.25850695	0.423378736	0.163599146	0.407867554	0.195076549	0.588387001	0.430194712	0.460370196	0.769742243	0.75088538	0.772553608	0.170870475	0.362335872	0.113996725	0.577284986	-0.101087612	0.267685597	0.119462197	0.096811123	0.561675883	0.385089624	-0.024237103	0.501113575	0.212454394	0.45932771	0.212939156	0.555770163	0.455017494	0.099657039	0.295164961	0.478068963	0.283119626	0.314672426	0.042394429	0.463726073	0.302307282	0.719064607	0.050273725	0.278285369	0.664937853	0.491155061	0.43755818	0.434868502	0.471820939	0.437275112	0.29977938	0.074169141	0.43417331
Node165	0.427947716	0.411410191	0.338765015	0.270407958	0.287504473	0.26508032	0.87300058	0.153372798	0.601959396	0.651921398	0.796381444	0.86218146	0.083063382	0.492541868	0.521887597	0.304336783	-0.104534566	0.609787627	0.09352084	0.273368919	0.31911015	0.295906477	0.478211175	0.704222152	0.504371548	0.60601649	0.333535872	0.521434592	0.597088735	0.454655621	0.39223729	0.419741196	0.325102154	0.215403276	0.255007762	0.506020354	0.432413534	0.868050482	0.257590473	0.441098659	0.864835406	0.451481914	0.367933904	0.602145945	0.427519333	0.486387628	0.624328364	0.274865067	0.492432323
Node166	0.243868507	0.184992649	0.549142597	0.262970824	0.668764192	0.376098302	0.551116413	0.749668466	0.829869555	0.571161198	0.700844854	0.829492143	0.362167455	0.52834568	0.794817075	0.303457962	0.370480175	0.669667872	0.709762603	0.40497898	0.79226639	0.4364442	0.557421715	0.830080884	0.545627749	0.620052265	0.778050907	0.697944163	0.755803108	0.79904058	0.30581089	0.619720095	0.590756705	0.444049945	0.296697952	0.360034683	0.768271107	0.404419092	0.387288605	0.474701643	0.746141794	0.708982823	0.565926424	0.659856954	0.55432928	0.639218096	0.327636195	0.454615725	0.429432313
Node167	-0.191189316	0.504204078	0.637743424	-0.072899068	0.270531409	0.24276649	0.850177053	0.447397048	0.638229877	0.104491524	0.595732551	0.708127107	0.527304896	-0.11137297	0.698663807	0.422691946	0.131263425	0.904102073	0.159874583	0.404930936	0.393132989	0.555476803	0.220001464	0.925849222	0.443132093	0.571636416	0.707677674	0.307202461	0.374002089	0.003614749	0.210095751	0.614798523	0.379711218	0.561071672	0.368803992	0.116745646	0.717594891	0.587349444	-0.351690059	0.643028285	0.340131999	-0.185755824	0.808321955	0.597138033	0.621149867	0.483738094	0.017964533	0.542302851	0.288260425
Node168	0.165456997	0.547467484	0.758921456	0.544523909	0.473133621	0.600937332	0.460273127	0.634384338	0.381377613	0.50768382	0.859211674	0.847560201	0.48016029	0.687448461	0.498476403	0.752674937	0.043247087	0.294389135	0.565921219	0.264158848	0.634076943	0.661950705	0.479870888	0.872139287	0.353086816	0.790978081	0.70365645	0.740824147	0.828415073	0.525280282	0.500532001	0.76487158	0.753549259	0.39225683	0.558616576	0.644086507	0.927812249	0.487630398	0.395840257	0.680701726	0.811705413	0.549784752	0.809462975	0.737917286	0.596152894	0.799962652	0.534828868	0.511912397	0.667647339
Node169	0.301164945	0.481897779	0.724171632	0.429143466	0.530601304	0.346913159	0.847144204	0.682122753	0.393512934	0.666577871	0.734721691	0.880027677	0.687408926	0.483958152	0.475847804	0.420317561	0.210163879	0.553389253	0.290465787	0.134097546	0.475920474	0.670852196	0.31845247	0.912203109	0.229687977	0.604262491	0.241461123	0.704638282	0.908173711	0.498152259	0.631922507	0.698649183	0.812416438	-0.031396004	0.294121215	0.500445618	0.760715717	0.543243482	0.55137261	0.520882367	0.802446241	0.561301893	0.682360394	0.784009551	0.801253316	0.654822074	0.546795278	0.401352514	0.749913047
Node170	0.661738048	0.767557073	0.567006233	0.614494769	0.496851379	0.378860789	0.957588323	0.864641776	0.899816684	0.83794829	0.780511593	0.842183111	0.693555398	0.68481337	0.606452985	0.677288741	0.498202018	0.71169871	0.779912403	0.662017706	0.791832333	0.161548025	0.762204191	0.908172534	0.627469477	0.700292929	0.781795166	0.797314998	0.857698705	0.72351961	0.703700266	0.461553773	0.822105693	0.476139176	0.181255245	0.513081297	0.784969359	0.808182394	0.437448499	0.828441385	0.888515942	0.673281702	0.751591699	0.718266447	0.80246519	0.693263717	0.436223242	0.664541064	0.721290209
Node171	0.696713758	0.640942367	0.745824314	0.486542677	0.499117619	0.43054362	0.849796074	0.599684471	0.783635087	0.493234932	0.815008474	0.862004085	0.66237508	0.715340405	0.226903819	0.369307234	0.367830355	0.716127341	0.747086551	0.54048183	0.695322371	0.22111969	0.248835251	0.765270515	0.515517101	0.450953139	0.851750038	0.597265756	0.163841103	0.644383001	0.528168466	0.401011292	0.747734601	0.6489617	0.456238845	0.467708098	0.892335707	0.698164357	0.316584751	0.694154643	0.815481258	0.642117328	0.730676528	0.607917505	0.673657251	0.782359443	0.562552732	0.710456971	0.706732648
Node172	0.151785999	0.520934089	0.360813479	0.45079052	0.505960019	0.211019048	0.747203546	0.654004287	0.70631338	0.064977557	0.068604222	0.737779084	0.320622158	-0.177180735	0.173365181	0.617730557	0.033777905	0.422934023	0.206271038	0.102236231	0.488584392	0.007548691	0.537013172	0.759864231	0.69236054	0.309367142	0.15680934	-0.17015503	0.586199638	0.547242672	0.100897876	0.010211358	0.652128982	-0.017485416	0.102553549	-0.047910857	0.529730596	0.721620053	-0.245585318	0.393899078	0.684216159	0.09390077	0.133343379	0.636786697	0.638566551	0.604722383	0.043675502	0.620384702	0.307013465
Node173	0.74783394	0.813625213	0.735809491	0.406268179	0.753995134	0.467391703	0.875414307	0.84560869	0.814521051	0.482220197	0.744541262	0.958204392	0.274413908	0.808723786	0.642610188	0.370185921	0.263783112	0.69561468	0.795557732	0.700846959	0.728998385	0.6749669	0.112231144	0.877046279	0.425459723	0.781013702	0.792541378	0.785390902	0.065566092	0.627237176	0.614888446	0.293190594	0.823008865	0.558639324	0.203997941	0.636730879	0.877147088	0.686704808	0.633557991	0.593593634	0.902652441	0.585776582	0.576561513	0.601439718	0.635886116	0.69722764	0.644035087	0.506468475	0.750031897
Node174	0.616068832	0.792601514	0.732908002	0.664566754	0.654894168	0.263917799	0.895676153	0.795872517	0.595533692	0.515548351	0.702594209	0.859205599	0.231039611	0.523894135	0.476455325	0.530361069	0.330513025	0.686417361	0.572723425	0.062331693	0.608244883	0.646340231	0.646669353	0.871179405	0.367390643	0.732576501	0.692207938	0.713025223	0.404763174	0.515218628	0.578893686	0.571254026	0.815568094	0.379398933	0.374421447	0.68559768	0.715410626	0.39566219	0.520029837	0.795858618	0.767603996	0.667140077	0.735177233	0.61399369	0.703255427	0.648265077	0.573220843	0.347178977	0.702176822
Node175	0.445969951	0.487801576	0.677316378	0.444051666	0.499792504	0.288579875	0.831236976	0.579288558	0.800942145	0.6606119	0.90958191	0.725357264	0.44197367	0.522277503	0.662836461	0.677719279	0.261848442	0.58687776	0.513339813	0.486629372	0.672906017	0.556496279	0.698412864	0.651100957	0.488462713	0.509529724	0.592908037	0.610038396	0.631912551	0.346099547	0.447043984	0.564833415	0.755082921	0.394666402	0.250625433	0.432133359	0.77914992	0.888041365	0.27514097	0.740357815	0.748424243	0.636424754	0.414131805	0.437590347	0.620424812	0.672088155	0.094189452	0.390020088	0.679984955
Node176	0.826350069	0.736629092	0.562683348	0.366847164	0.596092296	0.221346515	0.740074277	0.662234433	0.74484998	0.456920547	0.691259613	0.811818623	0.587559268	0.065857261	0.747791664	0.736634858	0.088319967	0.649877594	0.597518673	0.617063884	0.577531047	0.573927746	0.333519844	0.813892492	0.475258611	0.735693321	0.730997096	0.730510423	0.823676008	0.891581372	0.488738695	0.608226961	0.791087791	0.512997986	0.054392628	0.577534749	0.899129403	0.431746337	0.266159574	0.830569874	0.621215593	0.174860168	0.662228201	0.571704672	0.699171699	0.719724547	0.670804764	0.911236537	0.622651429
Node177	0.518614796	0.613306705	0.546757281	0.489582455	0.485612589	0.426726812	0.868476413	0.709109246	0.523215273	0.55023689	0.680153209	0.85218798	0.45931433	0.678039136	0.762182899	0.623093537	0.606262183	0.696367106	0.517104545	0.211597815	0.562473757	0.666454452	0.646272974	0.785755396	0.196035163	0.724395231	0.622525007	0.613663886	0.709778841	0.529250181	0.632752833	0.384311523	0.735983257	0.546332973	0.35057272	0.49797366	0.687300867	0.851088358	0.572526133	0.745616373	0.761582578	0.66090634	0.655995864	0.688495967	0.674508622	0.708293271	0.317354485	0.672555057	0.639918591
Node178	0.59999558	0.661896975	0.622410674	0.269529152	0.576065366	0.505306054	0.861180151	0.703317846	0.692279929	0.38264268	0.643269557	0.9299888	0.594798177	0.645879961	0.468705219	0.80861633	0.213101847	0.620011216	0.591883862	0.466004443	0.78501441	0.552537726	0.619481606	0.780584046	0.457638864	0.726249378	0.61808563	0.670976859	0.632500174	0.712305314	0.573905784	0.666813949	0.703787815	0.526392864	0.089219812	0.544128207	0.731545598	0.912359275	0.496490306	0.482535741	0.797436163	0.731989319	0.582237018	0.57639465	0.706740089	0.723389411	0.841798877	0.502333922	0.67792798
Node179	0.516578594	0.693534037	0.627692631	0.396880528	0.413633887	0.394758583	0.822352898	0.681049204	0.705816812	0.310104062	0.373346005	0.856773177	0.59117779	0.653051463	0.317353662	0.664910241	0.13100904	0.622568081	0.479302561	0.475142059	0.766656409	0.116798381	0.610869578	0.769566639	0.153885613	0.724602083	0.511277996	0.63471048	0.688681905	0.538764015	0.511123139	0.498980683	0.605608488	0.598009918	0.036897046	0.390197443	0.826778117	0.527846562	0.254970905	0.549583466	0.732003333	0.312497918	0.599915775	0.44288972	0.763949108	0.665020232	0.453492251	0.660822784	0.500728254
Node180	0.541861798	0.757621276	0.528286788	0.493343196	0.62927597	-0.113736688	0.851020196	0.665446359	0.747472071	0.446840535	0.406869899	0.920133675	0.602133356	0.62662185	0.830161797	0.674275069	0.381143496	0.731561007	0.458324793	0.563032088	0.572649524	0.598794005	0.605167043	0.795551647	0.189345109	0.725765378	0.757631093	0.639497636	0.706944633	0.674483639	0.550572053	0.393788377	0.689197392	0.372244032	0.118867024	0.376461578	0.739539418	0.748141885	0.240500328	0.66438951	0.756215712	0.453240298	0.514417068	0.543117181	0.688835648	0.748616292	0.398569447	0.696072204	0.596698433
Node181	0.631643546	0.852580509	0.533982431	0.318670577	0.645076982	0.263326667	0.701840005	0.666426663	0.687965828	0.492545176	0.769466221	0.933636493	0.545354674	0.458334562	0.564004399	0.627989726	0.587487967	0.596270079	0.472236754	0.49779075	0.514151021	0.594937703	0.573137133	0.66563128	0.30253561	0.762461332	0.747332433	0.691882327	0.654614218	0.684453744	0.672569305	0.225829837	0.656009909	0.521076183	0.101355934	0.544431024	0.805613822	0.817058521	0.266256239	0.801282643	0.784862746	0.751377267	0.594585202	0.473447858	0.708185271	0.885558073	0.664928638	0.860714559	0.762528254
Node182	0.64791435	0.670288299	0.506009155	0.258098874	0.361691665	0.432320706	0.859891733	0.593479726	0.822843667	0.516477299	0.763877196	0.816042557	0.487620727	0.548876293	0.6835911	0.689156389	0.275209615	0.609997831	0.374615812	0.519204264	0.659017897	0.424699453	0.627587676	0.737938598	0.303452812	0.746478214	0.602387104	0.561427837	0.51440047	0.568092761	0.443847641	0.464617829	0.323962029	0.413220054	0.247845273	0.385412463	0.568687432	0.911971294	0.303607029	0.614444599	0.738517495	0.574215639	0.44173253	0.540428864	0.677571859	0.759889498	0.788464061	0.484538934	0.6913281
Node183	0.56652789	0.742632431	0.750976408	0.481311952	0.315346122	0.594129771	0.936907879	0.582954149	0.859702551	0.419941324	0.663188801	0.905441597	0.720336767	0.706260318	0.426493553	0.740140617	0.095676603	0.567831458	0.669848727	0.51147212	0.821289269	0.714029706	0.725534177	0.919975752	0.393026203	0.772695363	0.519935679	0.798544295	0.807402483	0.803749041	0.63193821	0.631995538	0.499069636	0.53789563	0.533906089	0.348576331	0.861211541	0.639648621	0.59081697	0.575272669	0.880701465	0.745372893	0.588861321	0.593538496	0.84081717	0.683606447	0.518588102	0.605544532	0.706724456
Node184	0.541731208	0.695157239	0.599418746	0.204231056	0.508858331	0.052725512	0.783670946	0.622974897	0.668969816	0.358589314	0.655015106	0.879816846	0.38190764	0.517430885	0.796801962	0.731732534	0.296041814	0.529409842	0.397178994	0.407770166	0.199875731	0.650279383	0.406462449	0.836449051	0.183124082	0.73259722	0.761240281	0.546475123	0.701466469	0.561010218	0.43364987	0.26141525	0.60716054	0.404374765	0.078628221	0.349624375	0.59064693	0.601050889	0.241007282	0.555891069	0.750156643	0.444461037	0.374216044	0.404548704	0.689339939	0.74374456	0.511879956	0.558774052	0.445068318
Node185	0.642302703	0.582179949	0.357774582	0.717306349	0.591744323	0.134772958	0.845074614	0.537478343	0.835012839	0.544310341	0.808563112	0.805473809	0.515073089	0.547833352	0.669519807	0.677096478	0.555944336	0.439301958	0.552877173	0.540384357	0.518387784	0.083097085	0.420727447	0.555246036	0.213287589	0.797573019	0.496880074	0.591769477	0.723660446	0.731988525	0.533906817	0.422428635	0.515423054	0.551779386	0.295863822	0.476345086	0.634738876	0.870789535	0.321013002	0.643787613	0.580623926	0.660661674	0.567813146	0.542032622	0.654121448	0.714251927	0.530380955	0.350661955	0.616090469
Node186	0.732064875	0.783133536	0.578296609	0.259803755	0.508671923	0.30344281	0.859155988	0.614762482	0.788940941	0.513000991	0.834998808	0.869115348	0.517898904	0.376670047	0.667898609	0.713077004	0.44298517	0.50143171	0.254873482	0.377644207	0.665575767	0.402010607	0.816903288	0.796347831	0.527653716	0.75753802	0.734847862	0.54123273	0.731574572	0.481984702	0.507986835	0.328835009	0.584431046	0.63213084	0.071906252	0.573118184	0.601376729	0.696878098	0.516701236	0.56530065	0.809496808	0.571642372	0.533506485	0.325628367	0.69894332	0.754707553	0.640410206	0.654670011	0.747186831
Node187	0.584759809	0.823255803	0.587572664	0.554500232	0.688160286	0.144598479	0.749182337	0.573052401	0.816233895	0.618574793	0.825924085	0.858417824	0.530458535	0.575374662	0.730707922	0.543918067	0.357970279	0.563773829	0.502720577	0.286987467	0.540775961	0.58839085	0.617590976	0.655524393	0.59354098	0.799798379	0.670895417	0.565009699	0.494142036	0.336243616	0.414238456	0.482951679	0.630797476	0.626335311	0.313629935	0.448163481	0.737291311	0.578489309	0.550347799	0.596854159	0.75127854	0.510802048	0.557704104	0.246752715	0.640386873	0.776938767	0.591695202	0.596580767	0.669182616
Node188	0.558441125	0.677469489	0.60488206	0.126233642	0.458197651	0.210546764	0.794962807	0.631396044	0.875608366	0.567212059	0.637198782	0.880167494	0.391965433	0.520329372	0.79986756	0.563348078	0.272417929	0.61761179	0.631764838	0.444945604	0.424046844	0.443004401	0.634614303	0.653401087	0.449778791	0.799528952	0.400838442	0.605693062	0.696565343	0.723456296	0.501613549	0.384292109	0.251419109	0.578614285	0.24075001	0.381845527	0.69375387	0.597099067	0.506243426	0.441824697	0.586438481	0.567195468	0.540288221	0.327532427	0.71308864	0.715700642	0.666211625	0.473649217	0.44581862
Node189	0.644137722	0.623199606	0.557313785	0.576638436	0.570485263	0.417462297	0.941482006	0.688512714	0.809232891	0.555612995	0.784548816	0.864780667	0.400334203	0.608231647	0.729084853	0.616860872	0.489388122	0.523284639	0.566189622	0.552432025	0.631965856	0.277504381	0.669019024	0.777261858	0.510554648	0.760982729	0.513354576	0.629883368	0.752712496	0.538673148	0.310060261	0.394796415	0.462658646	0.405301542	0.262109291	0.49298153	0.681324476	0.897441064	0.525762672	0.697427536	0.789496908	0.675607521	0.623620087	0.416193093	0.725695841	0.892603399	0.67498529	0.424972398	0.354027844
Node190	0.168181465	0.464350589	0.371389565	0.771357562	0.631332684	0.009973645	0.357586316	0.260267497	0.196873838	0.310133044	0.539140109	0.577834684	0.505259121	0.234121977	0.293699807	0.192502357	0.081799478	0.276230326	0.391632948	0.133383626	0.347040062	0.460259034	0.163809386	0.616605129	0.220460896	0.338371366	0.113793546	0.131204119	0.391801341	0.209703828	0.318913573	0.085488194	0.225576817	-0.079297532	0.450432413	0.190683898	0.24892705	0.543522185	0.314309136	0.39297421	0.444791512	0.151766467	0.241746681	0.374069275	0.435836893	0.123480473	0.500015756	0.505090419	0.15297662
Node191	0.194612438	0.535152255	0.261161406	0.628723938	0.565499194	0.009886442	0.123499813	0.532686487	0.042071089	0.351507796	0.732601205	0.770982086	0.515776644	0.544169915	0.525548063	0.559363981	0.261598352	0.470801361	0.309215561	0.177755956	0.606382323	0.626128369	0.420501943	0.559424671	0.449748419	0.608746977	0.022492316	0.245428022	0.040392893	0.240731288	0.445186058	0.195595245	0.580217954	0.538539485	0.291509029	0.374230642	0.324142555	0.440827283	0.503086622	0.311426479	0.306686358	0.261647023	0.539746841	0.45018314	0.287310376	0.528057428	0.400911994	0.493681722	0.344210482
Node192	0.330545803	0.298006305	0.415819588	0.624278057	0.482762228	-0.02771447	0.586735977	0.273221881	0.137610816	0.336939569	0.705440584	0.584545466	0.264028173	0.114872377	0.123373616	0.47636601	0.015509494	0.297179077	0.192413245	0.080646027	0.256640014	0.369551094	0.167058217	0.662337155	0.018151539	0.565535168	0.421235956	0.299760817	0.550559994	0.317880115	0.46473024	0.462054386	0.419178446	0.317992156	0.32653874	0.22389175	0.191032498	0.682291938	0.134354812	0.191005822	0.64038611	0.526145087	0.532397874	0.488506773	0.416284244	0.416617728	0.537062462	0.236498166	0.057342016
Node193	0.286388645	0.230068108	0.179394276	0.527337796	0.216754724	0.203931971	0.61676554	0.295882935	0.218046334	0.477051474	0.561474754	0.203207577	0.394125348	0.292983794	0.364642329	0.158380263	0.200305483	0.448933008	0.219347524	0.071294487	0.382435397	0.287879452	0.345639494	0.608673288	0.178982519	0.285212975	0.448548257	0.327939556	0.430511135	0.442362452	-0.01614465	0.233613771	0.40492681	0.273105341	0.297310409	0.417867719	0.382507559	0.366848097	0.373883688	0.195497809	0.356314663	0.250798402	0.403690594	0.389496356	0.393538496	0.445902505	0.464446466	0.314356293	0.197760926
Node194	0.317250039	0.456926915	0.039832602	0.444321213	0.585306461	-0.077214961	0.457387402	0.491200232	0.41608526	0.332319229	0.698221609	0.788172609	0.483202931	0.537777006	0.510638054	0.395235377	0.414757807	0.190161842	0.218959033	-0.01089203	0.700860405	0.517517168	0.566146182	0.66614249	0.50300322	0.580521293	0.387431793	0.360139272	0.199990007	0.383231348	0.11728498	-0.016040877	0.516008778	0.600411321	0.217721434	0.447660112	0.585355604	0.522396183	0.52656957	0.296325052	0.428087534	0.088411885	0.516706789	0.414772294	0.433843166	0.504943098	0.537586508	0.296707118	0.014621753
Node195	0.348589071	0.158008904	0.278532203	0.43414421	0.365243161	-0.013436889	0.481943449	0.266992818	0.17673742	0.33349428	0.592314281	0.47288581	0.279297299	0.169732416	0.309241849	0.28531689	0.174763886	0.252849052	0.205473883	0.082727318	0.396414722	0.415123349	0.188062636	0.483381685	0.225787884	0.468390569	0.205213623	0.249244436	0.475319318	0.216497421	0.342969315	0.367211672	0.343671509	0.329290346	0.36764422	0.392254079	0.443833676	0.374343417	-0.066587463	0.267319454	0.616108769	0.622762615	0.417070896	0.495988602	0.359234718	0.221407791	0.363921076	0.164599002	0.332940074
Node196	0.407119653	0.465594003	0.422515011	0.725808822	0.534999704	-0.047176011	0.765039192	0.30359284	0.346070115	0.284522318	0.545628502	0.661288401	0.367977395	0.317616706	0.079473434	0.223798294	0.093239066	0.379385041	0.199279639	0.259009648	0.245367488	0.496096386	0.164691078	0.669971024	0.099437085	0.594923015	0.156287426	0.459244538	0.615220141	0.019221476	0.547388848	0.316397689	0.399030953	0.352848656	0.28603718	0.213846513	0.391142601	0.550291193	0.1392474	0.493420042	0.476875144	0.461425141	0.653199165	0.409833417	0.52985612	0.353331113	0.557529009	0.321874536	0.214824047
Node197	0.367277563	0.472947053	0.510944417	0.501255581	0.485258927	0.500300739	0.876163778	0.384966359	0.521986071	0.577828507	0.834889046	0.743004373	0.125457857	0.293264465	0.600815005	0.387302353	0.168261471	0.45804512	0.24323841	0.540408488	0.483411662	0.565871969	0.482012485	0.769738924	0.157976129	0.752476494	0.496394179	0.419768944	0.496777884	0.154442725	0.392932164	0.198469125	0.486135065	0.465198613	0.2435929	0.400145829	0.597006085	0.807795208	0.264240779	0.514469749	0.737518446	0.515696924	0.439901668	0.457002664	0.57547922	0.483706125	0.520868805	0.580511588	0.11295671
Node198	0.654114572	0.754910774	0.519425628	0.393292959	0.496968284	0.375248157	0.994241748	0.545644753	0.65568817	0.423216667	0.816654735	0.888003174	0.169135021	0.633039473	0.913465331	0.453907012	0.635538978	0.753057863	0.674238347	0.530243506	0.86627241	0.495333821	0.551647107	0.883500275	0.388028419	0.714759291	0.636931188	0.563067958	0.7343246	0.720114607	0.421777272	0.218477089	0.814408701	0.532692632	0.258379036	0.539755889	0.692508968	0.772661913	0.603002634	0.73799091	0.931445532	0.647668896	0.740278702	0.782341323	0.831494639	0.774702624	0.752423072	0.453912471	0.650618648
Node199	0.286855078	0.25590533	0.100519775	0.751638725	0.656158225	0.033781617	0.636642319	0.256567196	0.527594579	0.383351522	0.778748224	0.690622663	0.307786671	0.247151787	0.645909422	0.508608645	0.233935552	0.530503442	0.198568278	0.295033977	0.31463318	0.448443064	0.455079106	0.726979899	0.087853467	0.577693793	0.495865015	0.419638611	0.520526667	0.510936548	0.36472716	0.328087561	0.430962388	0.43812396	0.390052644	0.204009017	0.354259775	0.581414328	0.157675884	0.604922636	0.640563529	0.263507839	0.511514163	0.383043315	0.454527916	0.558149503	0.289061637	0.475299493	0.40917766
Node200	0.361773764	0.285654631	0.22700466	0.840656844	0.333783643	-0.161419718	0.667531727	0.460338619	0.243634604	0.563661551	0.662683748	0.495144782	0.180715551	0.359596751	0.450206011	0.282935203	0.365217468	0.27211921	0.344403003	0.378547729	0.36804371	0.261016634	0.310036422	0.645466921	0.110910001	0.56393044	0.446467397	0.334809901	0.417261174	0.448575875	0.281416629	0.315761744	0.187454965	0.298524082	0.064593463	0.296962088	0.352570622	0.418460998	0.433480623	0.381618095	0.570590787	0.516933068	0.277980507	0.441391569	0.532377705	0.494820814	0.63795097	0.50722804	0.405735113
Node201	0.874899106	0.722634592	0.480953649	0.802680835	0.711481974	0.537232558	0.61311603	0.553814949	0.049109595	0.838170466	0.564314368	0.953112442	0.489054069	0.751371468	0.917740436	0.495416698	0.269847818	0.711339955	0.557706576	0.575886937	0.611314777	0.532115411	0.51248689	0.918133073	0.534679644	0.895482868	0.752738766	0.437494659	0.864167326	0.446091679	0.32688003	0.554426855	0.743112766	0.664629844	0.546250865	0.018253379	0.843089045	0.794408105	0.761832707	0.882883607	0.787271822	0.824661269	0.668011573	0.701553056	0.222829033	0.626277864	0.700263214	0.646486825	0.672852291
Node202	0.509299177	0.339826691	0.514373558	0.775505301	0.719744582	0.246996289	-0.069516355	0.562773235	0.394455082	0.306870502	0.493342276	0.804801635	0.420483972	0.66582647	0.785046549	0.270261043	0.615202669	0.347789154	0.296385106	0.31497854	0.717822279	0.721610464	0.362455695	0.747537521	0.444836709	0.85131271	0.825604489	0.244961029	0.510770055	0.45640759	0.262505726	0.532240863	0.372322943	0.504366152	0.501138095	0.292672351	0.497422568	0.762066618	0.762713384	0.673116463	0.858382728	0.647741589	0.650880186	0.699218733	0.28916877	0.646915808	0.486626208	0.709673644	0.661288229
Node203	0.525333509	0.703239235	0.248818986	0.772547391	0.724186665	0.658706837	0.635287324	0.602450205	0.409782991	0.593023199	0.383431249	0.940371948	0.776152235	0.800023478	0.661739438	0.595043639	0.447807124	0.568650036	0.56776395	0.42558521	0.776425033	0.715408521	0.715824857	0.881149142	0.423451026	0.815167106	0.71124675	0.317009756	0.657688104	0.432444817	0.467610768	0.583651501	0.74217362	0.648525171	0.632944092	0.535057586	0.391850271	0.719873787	0.741474525	0.768816476	0.561918938	0.804952612	0.485355223	0.653396114	0.620363055	0.868928533	0.665286198	0.791517564	0.631994793
Node204	0.607745318	0.474268898	0.480739311	0.68098294	0.853607816	0.593086636	0.615898748	0.701052998	0.543262791	0.369424237	0.789584622	0.961730708	0.530581688	0.753677424	0.774184995	0.483740709	0.459796861	0.358699524	0.527677282	0.563671123	0.843866239	0.633349646	0.303822237	0.892284023	0.03169887	0.913357734	0.52894747	0.326958613	0.615542452	0.537198273	0.513774997	0.554459529	0.456842688	0.609367205	0.315138995	0.02838653	0.28012019	0.879776112	0.769884356	0.651611184	0.835413497	0.806728284	0.615998762	0.626123967	0.384393099	0.585870663	0.428523135	0.59054273	0.629642605
Node205	0.585345198	0.695003256	0.250946966	0.651600569	0.778691751	0.596987991	0.588319348	0.526990836	0.462367001	0.687340125	0.50169807	0.842770403	0.647144876	0.718092031	0.59933889	0.668035341	0.543886972	0.360657648	0.497664682	0.639021241	0.847010134	0.751064803	0.519281834	0.80681134	0.404934021	0.709002295	0.485945864	0.459296345	0.465779707	0.699548183	0.412809462	0.304538279	0.828258985	0.713779793	0.34717472	0.516655589	0.309952393	0.809070588	0.713324642	0.680238658	0.714924514	0.335418164	0.565258194	0.578712216	0.592940008	0.744337049	0.580187232	0.60336041	0.443446367
Node206	0.401710975	0.530519999	0.222180926	0.706643921	0.845545301	0.567073226	0.712939944	0.717480744	0.421637995	0.328666212	0.553662293	0.9177409	0.763765596	0.682644147	0.78305984	0.714373736	0.25688679	0.358542477	0.441507749	0.652660052	0.935660364	0.646213118	0.547578561	0.795341811	0.244000445	0.824491693	0.661279059	0.36645412	0.45757168	0.620528909	0.605919102	0.652917286	0.572508006	0.674890377	-0.069567122	0.27988897	0.302052336	0.640656111	0.768272663	0.776127438	0.517500056	0.667794662	0.82191648	0.464813637	0.57404489	0.79124359	0.564389372	0.546391347	0.496020149
Node207	0.217541727	0.666924018	0.559355254	0.266801595	0.764059777	0.294375858	-0.185730013	-0.020629341	0.264602806	0.62930331	-0.235245204	0.677680858	0.233345089	0.664767669	0.679126226	0.155531252	0.192579018	0.82358795	0.161826559	-0.150766555	0.859912938	0.752488156	0.476038994	0.932776313	0.239053949	0.787651816	0.430525404	0.112100961	0.72256236	0.720514603	0.500889759	-0.214848522	0.73340818	0.6240452	0.478994085	0.254570854	0.379492811	0.366546073	0.390620316	0.635931832	0.881310062	0.309202729	0.524284497	0.278952528	0.119300835	0.675301504	0.857923136	0.579570159	-0.216565124
Node208	0.580570247	0.469507756	0.276846737	0.787983861	0.518185641	0.580137576	-0.009834971	0.495870617	0.464846297	0.668095714	0.368140178	0.76012206	0.596544284	0.374930413	0.941201978	0.687207191	0.444810601	0.463443189	0.544705403	0.630703436	0.676952257	0.579281067	0.011964742	0.827820649	0.687282385	0.829066769	0.551759402	0.303632116	0.471997949	0.711720823	0.644668981	0.600455561	0.830213553	0.773130902	-0.143061207	0.194955567	0.292976962	0.7769763	0.543637176	0.694710938	0.676946471	0.736610837	0.639284625	0.619143233	0.270171732	0.62420522	0.377872904	0.631308881	0.534917615
Node209	0.371929555	0.445144035	0.367072448	0.524053086	0.632297463	0.502370378	0.441443537	0.517987628	0.46528256	0.29295198	0.637911297	0.86808828	0.283737512	0.365138017	0.507323835	0.225967642	0.464698771	0.353924425	0.194495788	0.443783141	0.408780037	0.53617178	0.586912947	0.373185597	0.527329579	0.787685597	0.564773723	0.44116577	0.719932423	0.452372974	0.489951859	0.559359508	0.235113134	0.390838708	0.378877504	0.450499802	0.345954195	0.865436963	0.654640627	0.52628957	0.703949278	0.534552297	0.477155457	0.303018658	0.35411008	0.41251413	0.51637346	0.593150365	0.514888173
Node210	0.210771563	0.229626991	0.339457651	0.798308069	0.761301785	0.62206268	0.199150166	0.303436604	0.243210793	0.136668997	0.591823944	0.651995218	0.600422889	0.729434302	0.176482948	0.368298078	0.280244721	0.700516679	0.56315323	0.668935285	0.760943118	0.371488825	0.291298	0.906074666	0.343920127	0.838584354	0.223041957	0.234719343	0.666172228	0.623657569	0.418061977	0.537361604	0.324615546	0.638620827	0.433300022	0.289604297	0.070726165	0.817780833	0.680339354	0.537065368	0.734612904	0.693102073	0.588063597	0.673541374	0.193545755	0.511724668	0.583244784	0.735232106	0.566137696
Node211	0.447696571	0.692415366	0.161226666	0.811229093	0.851895987	0.496655056	0.540895359	0.358735728	0.860110316	0.831764606	0.697360209	0.784105039	0.667041267	0.441495797	0.858491629	0.281053646	0.418504328	0.431671399	0.323635	0.517939704	0.895301277	0.622977832	0.239414662	0.965524392	0.402543785	0.434750127	0.551975403	0.257546011	0.727397468	0.81136534	0.492198376	0.329352635	0.366820234	0.746721174	0.417387683	0.687154184	0.652821234	0.694503315	0.839304489	0.760603259	0.483984176	0.656726694	0.312170821	0.233947152	0.521123883	0.809578167	0.712985423	0.519052323	0.598261615
Node212	0.351761856	0.670429582	0.292197816	0.836357911	0.709772257	0.709501214	0.54721893	0.369661831	0.751375806	0.321205312	0.405627598	0.859286614	0.754114201	0.499827696	0.7937296	0.410693197	0.210426046	0.462182172	0.318529785	0.705019257	0.976330391	0.712998251	0.362376786	0.739566443	0.350620434	0.689379077	0.466871273	0.39566812	0.594334857	0.945580812	0.534993171	0.104215029	0.872211947	0.822788115	0.539626438	0.658422363	0.434387988	0.676170178	0.280531731	0.665244399	0.505590135	0.769535953	0.559666511	0.679998399	0.405094121	0.515770791	0.933601124	0.599374069	0.532548597
Node213	0.313545859	0.431968796	-0.056268194	-0.036496661	0.177581694	0.564785075	0.081736609	0.356415096	0.60502183	0.394098452	0.546872756	0.726534725	0.462206347	0.670853928	0.667221091	0.371790028	0.289655914	0.579697781	0.482505479	0.564593016	0.460528693	0.555340121	0.274572627	0.818742982	0.146666984	0.665978632	0.203933229	0.165870367	0.520536765	0.876019028	0.240070823	0.457972278	0.538744922	0.606875261	0.282170365	-0.234979924	0.003091776	0.760685662	0.532118082	0.394144467	0.734379205	0.652615616	0.627524614	0.149161868	0.355947007	0.375783759	0.228920174	0.730517173	0.497340618
Node214	0.399775343	0.262563013	0.358524518	0.759000869	0.805810602	0.176317412	0.527294656	0.436790107	0.220413294	0.859257802	0.470464309	0.848463917	0.675735249	0.564643665	0.81950968	0.353156838	0.258973378	0.491476516	0.316064702	0.407138447	0.703106106	0.644681169	0.446937092	0.680352805	0.25792673	0.766065247	0.460551982	0.365210936	0.82475812	0.786796664	0.517433536	0.331809575	0.761523808	0.627089839	0.53973971	0.325355924	0.631086673	0.773160043	0.693917222	0.521876673	0.794680087	0.485213201	0.609135839	0.721213707	0.424703614	0.534623332	0.770199731	0.539461986	0.213377235
Node215	0.750288094	0.657937108	0.135171127	0.543832273	0.620974398	0.317330204	-0.068627594	0.49060623	0.795799551	0.583463839	0.643206214	0.80829901	-0.058843112	0.540722611	0.793716086	0.508292561	0.573952174	0.62648911	0.516931893	0.721460698	0.855776436	0.605462243	0.073640542	0.942822749	0.45267317	0.385726313	0.757224078	0.378473478	0.786632754	0.714414499	0.255838399	0.682283967	0.640239062	0.687408643	0.456480286	0.483006162	0.26835899	0.785338279	0.6669022	0.521792628	0.585844521	0.558513434	0.644814372	0.570240222	0.461891574	0.322568721	0.467428713	0.670242917	0.466613014
Node216	0.439429389	0.416505878	0.410352501	0.716103526	0.224816824	0.507622183	0.592029799	0.511652371	0.418823126	0.541943573	0.410829217	0.83541194	0.228096777	0.427667427	0.534107834	0.347645462	0.466330448	0.444774973	0.431233274	0.397032912	0.563678214	0.446238215	0.53384587	0.333370162	0.370538341	0.730632297	0.426730218	0.437014117	0.421583369	0.327772578	0.423603251	0.57422401	0.334732471	0.439042273	0.260331204	0.401528352	0.32565711	0.649111414	0.600156146	0.266724274	0.552004783	0.534938906	0.495315829	0.592950234	0.434711947	0.508376846	0.666377375	0.523868598	0.140614029
Node217	0.344384592	0.486950013	0.409048903	0.803940099	0.663190344	0.302797526	0.246812861	0.516954761	0.052165644	0.626970963	0.648298259	0.707820561	0.587175837	0.551385857	0.631817407	0.224567712	0.440153344	0.600843747	0.337775895	0.140665635	0.678050561	0.583106158	0.444814236	0.669164728	0.380079952	0.555652714	0.381313344	0.059246856	0.628487003	0.650475982	0.308184307	0.468069396	0.246240964	0.067900861	0.460921163	0.204555074	0.589678556	0.583086864	0.68300164	0.297745926	0.582929375	0.247773727	0.415874474	0.611658519	0.578115701	0.332667939	0.535739086	0.609163433	0.262643025
Node218	0.60050634	0.639769259	0.195807563	0.73730555	0.508001088	0.637058403	0.546200729	0.226844194	0.58370577	0.537765598	0.411098313	0.931732596	0.677416998	0.635256815	0.597357693	0.594394352	0.427325681	0.274651739	0.655935634	0.608079106	0.700914933	0.50407595	0.733238491	0.882355272	0.406241414	0.762055534	-0.015066877	0.390073494	0.711376361	0.531644561	0.518584773	0.556177516	0.588795167	0.70272383	0.363554149	0.106554146	0.250276624	0.879378378	0.669053093	0.575298243	0.755262902	0.692359229	0.621092788	0.463290949	0.611650567	0.600693001	0.601220401	0.593986015	0.646665101
Node219	0.514203644	0.694800425	0.082920052	0.800730083	0.712246752	0.473069323	0.556644978	0.556765547	0.851791294	0.345603259	0.483847537	0.900588383	0.501450559	0.772319194	0.831589488	0.557687889	0.582045555	0.504711252	0.486051324	0.659149331	0.880189115	0.449041477	0.453859146	0.953310334	0.494236211	0.349840901	0.68490035	0.603241787	0.904869464	0.682473297	0.444602311	0.687097081	0.75647791	0.610874754	0.694257233	0.580963327	0.900508276	0.857771339	0.643075056	0.553508825	0.868636832	0.607868783	0.772279368	0.391335346	0.523981979	0.883750648	0.575283341	0.570263351	0.297095139
Node220	0.624823734	0.56983363	0.306060562	0.700408395	0.626580927	0.551960101	0.47735749	0.641011352	0.586299085	0.528854865	0.665410007	0.85612547	0.636997288	0.604979331	0.747277103	0.511740063	0.428313847	0.511252393	0.396913029	0.628018341	0.767773996	0.663673025	0.417469423	0.868854685	0.466249337	0.821300819	0.328900183	0.494165653	0.582158033	0.592866445	0.633950527	0.612189969	0.531642157	0.704213305	0.567129498	0.486795384	0.623162415	0.77497544	0.812026897	0.650645621	0.78137061	0.750889819	0.495884343	0.485730388	0.643514995	0.767136051	0.586398088	0.601846306	0.137029977
Node221	0.516032905	0.642924185	-0.206128941	0.484192024	0.322518065	0.451092016	0.398034044	0.137696781	0.593615405	0.467043643	0.455171313	0.938890503	0.150349065	0.680005756	0.764839893	0.647677555	0.448966506	0.275331423	0.621488854	0.45948815	0.755533188	0.656396146	0.383173721	0.864828307	0.721506199	0.736170657	-0.170867989	0.245165794	0.204639198	0.58562659	0.318995993	0.297124997	0.780213883	0.643022791	0.497895851	0.262864063	0.325129579	0.807496549	0.07220593	0.533817713	0.702464499	0.734692251	0.697447355	0.734501243	0.507148359	0.642943376	0.608613528	0.655788707	0.599633538
Node222	0.515473265	0.598979192	0.243501847	0.504013983	0.600287635	0.584510242	0.535412852	0.433914571	0.303679428	0.247901935	0.345191636	0.837226078	0.428762335	0.546856663	0.545793223	0.538118579	0.406363918	0.315127828	0.555909523	0.571733799	0.768814074	0.478236451	0.636833642	0.637761634	0.337981257	0.779102753	0.417060982	0.337664645	0.359164612	0.42964798	0.408611497	0.6384674	0.584761695	0.590354379	0.194988282	0.455396413	0.098937236	0.746411948	0.652190264	0.667191802	0.715458078	0.606179514	0.544824801	0.64082754	0.637152558	0.67749542	0.633811098	0.557826662	0.383260113
Node223	0.419940221	0.62471505	0.249252161	0.688436545	0.677044368	0.533106535	0.574048401	0.553811438	0.654756206	0.496981268	0.630270897	0.904428135	0.57704343	0.744764955	0.829041495	0.299748066	0.262322405	0.255719082	0.39099516	0.502002217	0.766624469	0.682189985	0.587570083	0.892971883	0.653534669	0.738935642	0.48204358	0.342770372	0.31175857	0.549649726	0.306418624	0.792621867	0.214806407	0.719090616	0.47305534	0.549632057	0.57687504	0.856827827	0.522007635	0.724170354	0.767807684	0.420358342	0.583639209	0.58684662	0.547308424	0.76653728	0.415437888	0.558028874	0.476203998
Node224	0.36358131	0.577789529	0.34693564	0.774730445	0.659821689	0.517175476	0.460766696	0.677855592	0.794156035	0.367547679	0.666664945	0.756657253	0.725862806	0.683916324	0.74253288	0.466142157	0.585733866	0.469976208	0.582580949	0.654696421	0.748019093	0.701226018	0.435163443	0.926559228	0.696312724	0.742468329	0.495165284	0.319987106	0.615362193	0.744691671	0.603996028	0.576189006	0.462009045	0.69353686	0.421050598	0.600333576	0.864889736	0.678074212	0.816406673	0.659093175	0.586772448	0.771415216	0.244512624	0.628425033	0.685298672	0.925924384	0.459832539	0.701445675	0.468595126
Node225	0.630510346	0.743224577	0.276208454	0.842123241	0.621784632	0.848649271	0.664712137	0.453912646	0.616683657	0.150635305	0.78025934	0.918241237	0.670336347	0.705109131	0.794471744	0.634487834	0.472569398	0.425649482	0.585221727	0.764050724	0.933957142	0.494452448	0.448028763	0.825855359	0.58734014	0.836722477	0.672663308	0.640199692	0.821574843	0.780605784	0.843139974	0.725941229	0.538668933	0.700265059	0.744999098	0.544763423	0.855473382	0.882103968	0.655124713	0.844023388	0.858121999	0.783683285	0.823854399	0.639073449	0.675434672	0.842905282	0.585269661	0.620387952	0.437156219
Node226	0.571242684	0.557924356	-0.013075105	0.836712434	0.40590157	0.618169685	0.417492147	0.441546412	0.451058863	0.162684022	0.54922024	0.904437446	0.563827221	0.682330396	0.665020048	0.473429005	0.472027303	0.188041622	0.365056018	0.613107841	0.729013783	0.659849881	0.668455741	0.794076566	0.466908367	0.691549481	0.599874747	0.329821832	0.392893942	0.499792	0.340095209	0.59998486	0.605022991	0.628268402	0.645713601	0.503768486	0.412522166	0.840513997	0.5213202	0.490691124	0.861081991	0.686457968	0.693701859	0.774745895	0.694119125	0.714792712	0.439404347	0.579761077	0.59829052
Node227	0.487709799	0.566071108	0.111230427	0.770768439	0.661508358	0.572419555	0.253798247	0.455941849	0.105234466	0.604484232	0.475667347	0.897590766	0.528031517	0.663432997	0.535878339	0.619468008	0.295525661	0.341226561	0.399579079	0.63107827	0.687380328	0.554858306	0.494587018	0.402765603	0.574775541	0.784583505	0.592965551	0.372928324	0.517700328	0.501276609	0.399168434	0.623261462	0.498995699	0.501243105	0.498332814	0.408381275	0.284924268	0.819862565	0.528190339	0.631097648	0.755676874	0.529140487	0.628822495	0.690450221	0.519631684	0.767883426	0.433888652	0.461397762	0.623119224
Node228	0.767374178	0.443310658	0.227909769	0.760696931	0.818874602	0.552847487	0.642929677	0.460388082	0.505623942	0.258110916	0.581612066	0.883932658	0.468978608	0.652417589	0.622107558	0.1338495	0.372793588	0.3513729	0.525616513	0.729063754	0.639415838	0.712345565	0.452142298	0.878342851	0.53219689	0.59078425	0.636366594	0.308134383	0.848426588	0.723720149	0.584140739	0.415710936	0.350118601	0.513059754	0.571329137	0.639111568	0.776440729	0.80970087	0.745991307	0.48751011	0.583679647	0.617133456	0.600618973	0.608619422	0.668867329	0.727668791	0.541630961	0.623037199	0.566635064
Node229	0.486345924	0.089921213	0.237700873	0.827328981	0.733586593	0.6040758	0.567141853	0.290590369	0.439465292	0.280733234	0.643867893	0.797093069	0.404394135	0.470188521	0.749575793	0.423711743	0.425957542	0.192527842	0.422243777	0.530809768	0.673325262	0.589106025	0.475602589	0.851938933	0.437479311	0.68483904	0.743117575	0.557684994	0.722107001	0.662768053	0.561054896	0.110893007	0.432620863	0.535242622	-0.015028482	0.586607107	0.676588336	0.811271424	0.475472197	0.496747482	0.731681375	0.65011871	0.609283979	0.618778937	0.5708144	0.630212147	0.703095973	0.513643891	0.633011013
Node230	0.609155065	0.452722823	0.286948299	0.784745126	0.729569681	0.689914633	0.498050136	0.326312583	0.715904657	0.587653753	0.767157796	0.879030459	0.519376956	0.534294417	0.576362733	0.34876667	0.276472532	0.318529104	0.368666863	0.645386521	0.426002179	0.529272759	0.704212956	0.437530709	0.456656316	0.787332987	0.569539677	0.501289134	0.78889219	0.557296562	0.565122914	0.474005054	0.528668595	0.569666011	0.582197753	0.505790992	0.560357624	0.817328347	0.579532796	0.626219001	0.745224084	0.60450475	0.606340644	0.662634585	0.533488292	0.716126297	0.714824661	0.514244142	0.65421096
Node231	0.516526274	0.545140135	0.55488037	0.568173239	0.415451341	0.485979704	0.458388405	0.398248023	0.938527779	0.553774056	0.40294913	0.676058868	0.446144984	0.524712839	0.585820079	0.15342355	0.280200916	0.6335016	0.232696922	0.518983119	0.67274191	0.424533229	0.427812046	0.658788402	0.262218212	0.515338755	0.528500739	0.347690906	0.65608681	0.883854582	0.281127866	0.38317572	0.448349701	0.468584002	0.253846408	0.435806905	0.780267544	0.507308003	0.600669349	0.563347063	0.556580736	0.467501079	0.100468361	0.618584934	0.392878668	0.613048676	0.458378175	0.588778788	0.717651319
Node232	-0.166082318	0.162874005	0.40438242	0.511031325	0.669474397	0.211887391	0.361798389	0.131338259	0.483962154	0.690404251	0.362615177	0.427744838	0.222284734	0.106013942	0.794095984	0.088462777	-0.131483431	0.244424202	0.228113204	-0.049895577	0.464746609	-0.193236394	0.360572459	0.336545567	0.205277721	0.421501866	0.545129473	-0.085488288	0.709620005	0.428917206	0.103280998	-0.163997673	0.167853564	-0.247655862	-0.035341437	-0.10419729	0.643856321	0.402481756	-0.100076504	0.5566813	0.480704975	0.07409438	-0.005115655	0.122399563	0.327227257	0.502545284	0.390712503	0.49180076	0.52421099
Node233	0.487221896	0.371380255	0.426525887	0.576803244	0.516789351	0.456303004	0.449881753	0.45607999	0.754792193	0.633785557	0.51939111	0.662134948	0.272083001	0.430464021	0.614138765	0.18347888	0.173544234	0.289683312	0.379188824	0.282046376	0.549639248	0.15684563	0.288144833	0.491811038	0.575264916	0.418965667	0.600990686	0.319261202	0.771591703	0.877534271	0.218359525	0.459339835	0.371043086	0.320567073	0.267961153	0.353790495	0.61563874	0.394096134	0.423674748	0.311065799	0.523124741	0.265652698	0.257554053	0.435063033	0.464772712	0.527234622	0.657562872	0.382573856	0.750571313
Node234	0.401855674	0.373522673	0.385084093	0.730784035	0.443851635	0.275322499	0.530425712	0.051092798	0.629163107	0.557710543	0.081218115	0.734842657	0.424136622	0.683998899	0.678470509	0.068701217	0.255200071	0.111190884	0.436638506	0.451451765	0.488416175	0.088413594	0.265589811	0.629048525	-0.009091532	0.571818297	0.380487058	0.435052699	0.574532644	0.705524959	0.135189906	0.411312825	0.107626952	0.373259882	0.261877396	0.144292794	0.434020917	0.101463576	0.444243607	0.230375888	0.613363603	0.435373224	0.328701914	0.453479589	0.56949968	0.611266771	0.104338674	0.145239146	0.220049435
Node235	0.733361662	0.62020018	0.140317622	0.63661707	0.196848709	0.593316987	0.495093839	0.633161559	0.608374467	0.717262304	0.511778506	0.80960563	0.726771542	0.679774544	0.714120983	0.40134777	0.521072541	0.678882642	0.397234674	0.407111398	0.821915286	0.160030344	0.491041978	0.833120551	0.104240025	0.714509544	0.591840181	0.347646897	0.807121262	0.617094451	0.641804088	0.456308296	0.655972944	0.066906894	0.007189868	0.414736675	0.499848212	0.718837931	0.679683033	0.627059433	0.842034398	0.708472462	0.400070515	0.491236889	0.793088035	0.687648878	0.33143115	0.566093257	0.277607783
Node236	0.626268378	0.803771646	0.557625605	0.501262189	0.153904919	0.26559322	0.772645029	0.640765521	0.661131817	0.486325366	0.743117787	0.847813832	0.80309576	0.870002351	0.335002544	0.459635517	0.4835114	0.404711021	0.356008501	0.49508563	0.716738722	0.080197854	0.629673942	0.768257596	0.004232377	0.872621632	0.586678953	0.196083349	0.868970987	0.438154364	0.593421189	0.013726212	0.715414562	0.386184212	0.024253458	-0.142127947	0.600483061	0.731008743	0.646071454	0.437837459	0.853486479	0.714866963	0.687655412	0.537294879	0.631412177	0.70803298	0.239091399	0.769593859	0.692704944
Node237	0.480235438	0.319289751	0.419049365	0.624694795	0.557608958	0.500208541	0.473673741	0.429856805	0.933329182	0.25568906	0.626157496	0.671480118	0.414200444	0.452913907	0.817175888	0.152949036	0.278430212	0.206673206	0.151798077	0.316617202	0.522825483	0.371685071	0.466811188	0.666347327	0.371871773	0.505837318	0.585100646	0.371118453	0.711563555	0.469640401	0.356946115	0.361366091	0.339953338	0.379291995	0.269675766	0.069101815	0.675085215	0.429259494	0.436133338	0.602396952	0.676577322	0.390107906	0.280337281	0.56427823	0.3979085	0.256245828	0.348237676	0.367401987	0.750839402
Node238	0.048259037	0.335147505	-0.053879814	0.427811974	0.094731327	-0.272225894	0.568963991	0.397648811	0.495526395	0.454390648	0.678443351	0.72007133	0.239659352	0.281801107	0.580541356	0.153169327	-0.031245661	0.476097749	0.297447931	0.015601651	0.555266757	0.352398998	0.644939613	0.517997321	0.019532507	0.635065693	0.604164137	0.074463056	0.960869613	0.584150204	0.207623446	-0.066729583	0.503683924	-0.24745712	0.045137015	0.146351816	0.471524627	0.396886068	0.343114278	0.544684442	0.59372622	0.026825654	0.193400946	0.652544733	0.429677611	0.307258241	0.529547017	0.501057008	0.462939989
Node239	-0.062973348	0.43607293	-0.178174261	0.55193253	-0.059998829	0.323562553	-0.185708938	0.470696286	0.403904535	0.675393662	0.079853587	-0.220376045	0.542504942	0.411700488	0.680525705	0.199448992	-0.047470989	0.237054147	0.343056395	0.001965958	0.555407822	-0.1036434	0.20353556	0.762721964	0.201011227	0.292403146	0.619839289	0.008742309	0.644022772	0.388644539	0.299867167	0.212647689	0.120725273	-0.136025127	-0.132093354	0.031326064	0.563730727	0.569504826	0.221643051	0.27856121	0.684274716	0.338624353	0.342737382	0.227766349	0.126928197	0.398261438	0.308918255	-0.186710776	0.360932823
Node240	0.48045114	0.506009147	0.374639511	0.721737484	0.265090508	0.537470642	0.61926047	0.471910295	0.634366321	0.250418602	0.50220426	0.817838371	0.749783498	0.568249127	0.557479416	0.252850089	0.24670296	0.243426715	0.22514919	0.474479845	0.486584316	0.150301406	0.561618591	0.586411109	0.218097663	0.591403115	0.471578035	0.376269053	0.672520824	0.61490805	0.371448895	0.480744021	0.362242259	0.282440595	0.108723359	0.238863075	0.345109673	0.509688372	0.580486773	0.555805305	0.621003616	0.245665955	0.584727098	0.497840728	0.503693261	0.582885386	0.142406767	0.362490466	0.40438445
Node241	0.403084344	0.784347255	0.620087069	0.493662316	0.072355058	0.116344504	0.264151162	0.542806904	0.738820253	0.624137923	0.473652439	0.638928669	0.628630597	0.586529249	0.797976678	0.483325664	-0.090953689	0.516195683	0.49374439	-0.140031734	0.820838541	-0.063060435	0.624248946	0.915810128	0.269593121	-0.229389812	0.8591763	-0.151274002	0.821919556	0.696493571	-0.008662812	0.385557293	0.228934298	-0.24725842	-0.301866076	0.056718858	0.365876445	0.589247527	0.234842909	0.309001287	0.864580564	0.043671697	0.551039415	0.486502608	0.837550467	0.780394898	0.554710152	0.243080601	0.663089379
Node242	0.409293621	0.761103652	0.575263924	-0.084352494	0.10583056	0.502888558	0.711663122	0.620127486	0.742732819	0.663188902	0.789391896	0.446329824	0.556693586	0.587595704	0.724729589	0.384877644	0.38532766	0.453803434	0.272388991	0.117781659	0.740953768	0.562021802	0.71474383	0.679650574	0.510392109	0.363910171	0.740524468	0.661430105	0.559897262	0.512567926	0.230867028	-0.056533042	0.659343693	-0.179018688	-0.060775379	0.291857522	0.69520312	0.800999643	0.578018429	0.745992527	0.808797246	0.523604274	0.528095349	0.307461154	0.49549619	0.64464823	0.546065332	0.587245451	0.630256224
Node243	-0.085749339	0.754633592	0.331786208	0.410595189	-0.245856291	-0.007366504	0.635198298	0.582855866	0.858468595	0.45889738	-0.150847143	-0.168302292	0.580075394	0.70646413	0.496764894	0.257804318	0.459857299	0.490197518	0.415852531	0.40229721	0.426948412	0.363581666	0.70905284	-0.290798944	-0.212474743	0.518046922	0.706492076	-0.089228619	0.570481985	0.481870001	0.373754117	0.361222274	0.389249489	0.59262983	-0.220525179	-0.061485808	0.705095846	0.466639527	0.793475073	0.464262655	0.688064759	0.158334312	-0.030257179	0.308600024	0.456491216	0.2998919	0.260235204	0.585081857	0.33663081
Node244	-0.114959252	0.608721245	0.459254774	0.741079812	0.23291483	-0.417610013	0.538443222	0.599159126	0.42297461	0.561854144	0.767742249	0.613032091	0.547564131	0.34590335	0.827531404	0.58474056	0.659800107	0.651433508	0.428306311	-0.0662368	0.905106565	0.524091392	0.719278344	0.867781055	0.560544616	0.456984682	0.623408205	-0.207450969	0.887327955	0.924351746	0.128186851	0.35412926	0.606533771	0.332162662	-0.002442265	0.04655393	0.545291567	0.56845719	0.390634224	0.512410236	0.80538673	0.28175763	0.007263036	0.643634426	0.653431005	0.674788942	0.344160365	0.523819631	0.786887358
Node245	0.680617565	0.753606314	0.58632321	0.483512098	0.508363149	0.521445535	0.822740926	0.664004982	0.767375152	0.053129862	0.779226874	0.778634404	0.494327359	0.77043261	0.814096486	0.627802223	0.394994793	0.772741422	0.493264606	0.711621316	0.859851441	0.619012637	0.703745043	0.778980598	0.541454941	0.801572914	0.804609124	0.676372224	0.550816665	0.743776647	0.453720242	0.517536138	0.57391119	0.612062814	0.216227352	0.443089503	0.756513739	0.788793128	0.656311702	0.644781174	0.699499502	0.732207752	0.559067136	0.511381607	0.700241665	0.753620924	0.664319414	0.702195503	0.8127441
Node246	0.497329169	0.443550065	0.552364863	0.521478329	0.603427601	0.589924566	0.703113234	0.35830679	0.740997516	0.575789012	0.722793769	0.801574574	0.43687074	0.659927068	0.764975067	0.462081468	0.340221306	0.344032676	0.358518568	0.565464294	0.694719319	0.399236676	0.662067215	0.52110863	0.580945846	0.718538941	0.700896426	0.570635132	0.684733346	0.882239306	0.412849464	0.228475511	0.468375505	0.443173646	0.17825391	0.436302629	0.700815835	0.55683205	0.605084739	0.544855636	0.757044784	0.661162801	0.510027034	0.627908773	0.604410103	0.648971358	0.473638826	0.483144691	0.657300853
Node247	0.598636632	0.731972819	0.496035484	0.597947782	0.533384298	0.64659401	0.836229205	0.689872834	0.531965453	0.39678484	0.810280927	0.839299662	0.623465134	0.761870165	0.703366044	0.749351323	0.318741707	0.574331858	0.50621069	0.558280137	0.818657064	0.614392135	0.757858454	0.829660459	0.41015649	0.839305881	0.854049184	0.559124851	0.759145138	0.893194952	0.480177829	0.650472058	0.617253471	0.599254067	0.288047292	0.521799014	0.773999284	0.922885255	0.763704552	0.741093901	0.848162805	0.709032633	0.695860024	0.567921694	0.606247982	0.849140323	0.690598233	0.514116315	0.714327673
Node248	0.548247097	0.690206317	0.522465846	0.429165047	0.532006467	-0.251586003	0.799783601	0.43855418	0.548585553	0.156180042	0.755497136	0.830129941	0.397819272	0.504603125	0.671259618	0.796894402	0.133452702	0.712899597	0.155726447	0.446997875	0.680808879	0.416947302	0.666778473	0.462517905	0.301831072	0.735609688	0.827674084	0.642037991	0.085988476	0.850326404	0.085181277	0.487811819	0.443670247	0.248246923	0.141389508	0.18577481	0.422983308	0.677503163	0.7127986	0.506655152	0.68413497	0.436674218	0.151361175	0.485478567	0.519513309	0.554413082	0.096621404	0.482895137	0.22440566
Node249	0.56645601	0.555971122	0.537615544	0.500253526	0.439855907	0.478752032	0.672783351	0.50403655	0.708494983	0.02786501	0.600272109	0.781743956	0.624823584	0.738864578	0.760925005	0.731561867	0.281007116	0.579572439	0.070353728	0.608580104	0.493416551	0.468750798	0.70753775	0.83480045	0.072162739	0.910501087	0.690873808	0.576457283	0.173634356	0.7274292	0.541243802	0.629137864	0.684921429	0.10833649	0.303498833	0.383827554	0.607717757	0.816104921	0.670271389	0.324524509	0.103602126	0.696314338	0.693473897	0.3880864	0.677665305	0.831457211	0.398736706	0.781077581	0.231373703
Node250	0.708491964	0.68883923	0.66551952	0.567643607	0.692785477	0.507788019	0.85806492	0.680449162	0.604512366	0.413993952	0.739575677	0.83210635	0.530383465	0.697807314	0.624944356	0.476199566	0.494216544	0.5144031	0.586999398	0.558272852	0.763995328	0.534076652	0.678496559	0.822270573	0.396665655	0.664210167	0.60711726	0.686606407	0.560868343	0.633011211	0.569203897	0.502752349	0.602176991	0.638071043	0.425414406	0.604613411	0.67915772	0.806969201	0.736663835	0.651215774	0.70730159	0.53334951	0.652107373	0.603940964	0.698634472	0.712276	0.772191573	0.582142535	0.785135556
Node251	0.728124323	0.731965442	0.65811571	0.678612985	0.444382233	0.693074351	0.774161075	0.422475271	0.762824486	0.124957585	0.789595093	0.861912849	0.581446199	0.697145271	0.776451109	0.545675067	0.575546228	0.715089552	0.480774168	0.660908976	0.679322019	0.705063912	0.623043811	0.993428457	0.417463422	0.89906216	0.833585907	0.54184007	0.494174612	0.869956288	0.759864894	0.630801846	0.38190588	0.274610739	0.237533853	0.398517967	0.884465907	0.863000512	0.689301002	0.784831427	0.849398295	0.818244518	0.500103333	0.532811716	0.790101759	0.816491569	0.596024984	0.751306633	0.843381231
Node252	0.580749733	0.727563121	0.687503438	0.521949797	0.581330444	0.357705883	0.786909189	0.521384103	0.659120326	0.463284417	0.773693152	0.877298295	0.478594	0.691662748	0.611851159	0.584629767	0.34957715	0.54901093	0.43397906	0.567552687	0.701122367	0.691257775	0.707428479	0.554497102	0.077632291	0.741839614	0.741622721	0.616617468	0.730974126	0.752131605	0.462890247	0.518953007	0.525751799	0.49361153	0.312688923	0.55552192	0.697962546	0.799174794	0.650447713	0.586469934	0.728337763	0.375164124	0.584513874	0.581428588	0.647353928	0.653583112	0.12277557	0.648078721	0.5670717
Node253	0.398551827	0.325761291	0.575354072	0.583521215	0.389003903	0.022575591	0.852091082	0.355768085	0.86988353	0.50469072	0.55676457	0.769925929	0.495484772	0.596567631	0.736576494	0.299091251	0.174821511	0.072360919	0.231989256	0.237155083	0.617796009	0.080166365	0.585112507	0.900075649	0.082662966	0.846452006	0.789801799	0.365125032	0.242008932	0.46733169	0.172176814	0.598855179	0.465812558	0.304252605	0.270886155	0.25164731	0.630564431	0.866010473	0.674233606	0.202698756	0.785511161	0.504314219	0.342367828	0.389652494	0.635289658	0.804487571	0.600096607	0.555705569	0.520309795
Node254	0.440397389	0.511137234	0.525302765	0.360386793	0.542143489	0.490860586	0.87655544	0.615687271	0.505845962	0.369231821	0.742933438	0.764937863	0.397544006	0.538947765	0.624361216	0.46466027	0.277331472	0.551203688	0.558368725	0.462461813	0.398673696	0.512408987	0.4713344	0.641991863	0.434676446	0.708330664	0.554411325	0.498634834	0.597680905	0.634082352	0.629793016	0.329878267	0.510446023	0.34130778	0.393708952	-0.042296986	0.692992961	0.766193129	0.544507564	0.718715368	0.698930943	0.524202807	0.629634179	0.431380299	0.60849534	0.602417412	0.651660123	0.611710412	0.564412954
Node255	0.630274959	0.657538593	0.686126804	0.228885724	0.620611742	0.625539457	0.796432726	0.3538188	0.513219488	0.483964003	0.749154933	0.897381561	0.477997277	0.794554134	0.721481718	0.399242011	0.479356051	0.523658998	0.505404628	0.477158299	0.804951131	0.757041209	0.692273848	0.789183709	0.319670987	0.809568166	0.761359117	0.45832295	0.340421191	0.953507349	0.621704637	-0.127326059	0.368193368	-0.002459425	0.504430542	0.247392267	0.651745131	0.683979706	0.548350939	0.401541096	0.835595648	0.543117443	0.537969542	0.354614393	0.747218424	0.71297344	0.682634103	0.749934505	0.736119101
Node256	0.727142914	0.624648098	0.483638432	0.435357938	0.478494385	0.553107945	0.84815454	0.612668466	0.758428567	0.325666575	0.669482517	0.726218731	0.523125142	0.767002805	0.554364507	0.709956142	0.325467591	0.53192568	0.435405498	0.470400432	0.657656314	0.379640533	0.546635229	0.71911799	0.108850178	0.707506142	0.641059093	0.342975788	0.493535783	0.799455189	0.430856956	0.480672293	0.376362193	0.328426783	0.159426721	0.155203161	0.599429557	0.719099057	0.519426848	0.556982565	0.54491073	0.692051541	0.554193624	0.289946818	0.536379568	0.699316423	0.646679275	0.575384335	0.65863987
Node257	0.475118036	0.511560515	0.643020385	0.626565847	0.323892015	0.518404843	0.752361553	0.485327129	0.531935062	0.047669197	0.673153126	0.237399544	0.358896777	0.632571032	0.408735707	0.39197819	0.434662888	-0.047552357	0.203732606	0.422327778	0.553845162	0.300155398	0.334353898	0.498784352	0.180054907	0.80606165	0.677433234	0.529932054	0.363624557	0.673377174	0.449258672	0.51719345	0.547014974	0.330368212	-0.058971479	0.165075536	0.525117195	0.735291426	0.410351096	0.274103368	0.479484242	0.468982621	0.178678081	0.110389636	0.372186973	0.728978032	0.116177056	0.651138305	0.522917238
Node258	0.518739837	0.671187673	0.565855223	0.750566728	0.383996327	0.624955558	0.707074541	0.273591898	0.701248181	0.483383913	0.548289956	0.765112711	0.49753728	0.628220326	0.678448209	0.397687784	0.299007675	0.456125054	0.369846086	0.65580945	0.650520192	0.312890666	0.418334404	0.728049042	0.468963238	0.852773257	0.853946594	0.443802777	0.610535852	0.663376796	0.177730953	0.432648621	0.50881682	0.292792383	0.225057273	0.430227927	0.584208058	0.873297357	0.617082942	0.566002418	0.977194958	0.610082719	0.595904829	0.502026922	0.560929489	0.381342645	0.7962022	0.618177333	0.82383736
Node259	0.559477546	0.669990693	0.592273883	0.801033704	0.526161927	0.585253792	0.902035875	0.611888967	0.770710069	0.239750678	0.734401899	0.778469961	0.481777303	0.711520077	0.77034334	0.331596872	0.575740933	0.593905531	0.331454297	0.46951225	0.575843173	0.562929334	0.617383805	0.635877836	0.306921591	0.804900207	0.808826022	0.454575455	0.390844696	0.859624045	0.308293487	0.695173255	0.524550059	0.268432262	0.29711581	0.404308167	0.7592462	0.837633749	0.566734099	0.636694027	0.813593652	0.697605727	0.58844987	0.579027121	0.512838421	0.578499035	0.423858294	0.698756444	0.809956081
Node260	0.750351622	0.691272661	0.699089375	0.651765404	0.692216264	0.614810189	0.93036587	0.645329862	0.692358533	0.589196811	0.769266673	0.786786164	0.517612832	0.699517699	0.762233612	0.379200267	0.623628013	0.63025348	0.605159214	0.58423553	0.55235073	0.187347047	0.585557174	0.740568892	0.278403626	0.72813129	0.703626261	0.563150151	0.571201886	0.804945507	0.568504203	0.378128643	0.577524943	0.585820374	0.375428714	0.238592852	0.749616749	0.858831225	0.536492323	0.682768018	0.729776647	0.586959516	0.58835955	0.712138687	0.60721677	0.648644296	0.610187145	0.658481985	0.57465123
Node261	0.620365555	0.594463818	0.572960632	0.33225965	0.532041849	0.517461947	0.840705231	0.56269378	0.745149387	0.490474656	0.641937064	0.828065133	0.467032536	0.583983857	0.782120111	0.366430809	0.521716458	0.450230047	0.578454167	0.406010133	0.651929996	0.47737659	0.633735839	0.780663222	0.405310896	0.672812065	0.604451313	0.432594347	0.657242049	0.80195364	0.507410939	0.433184281	0.632456474	0.577417615	0.200301368	0.296211863	0.716429157	0.835591569	0.487456606	0.636551863	0.81653805	0.580981971	0.525938755	0.480264226	0.562778319	0.59930095	0.826344493	0.715771762	0.868318257
Node262	0.022235006	0.435313827	0.546541633	0.586951643	0.537283081	0.573548386	0.751769493	0.408600671	0.364908049	0.378539407	0.75182559	0.648292339	0.458227794	0.624006818	0.753976003	0.339855342	0.185724445	0.234213556	0.388653662	0.512625645	0.481579619	-0.081606591	0.428876369	0.710134772	0.204757505	0.816168128	0.365405669	0.201312048	0.360774561	0.721010587	0.389283551	0.470368683	0.425759139	0.273214007	0.206852436	0.228355041	0.6457042	0.953530017	0.579454179	0.517944258	0.746182578	0.367891109	0.432391138	0.512368543	0.587772002	0.529315378	0.35815414	0.700460998	0.389194581
Node263	0.479074477	0.592734644	0.639472677	0.642829957	0.4582649	0.408788471	0.886461248	0.299030425	0.54000252	0.229009898	0.657072694	0.773779568	0.477425219	0.707890415	0.289549192	0.222894827	0.305195456	0.266072572	0.36692293	0.213444231	0.597337303	0.473239147	0.387785439	0.433120192	0.158365253	0.720313747	0.442852513	0.322237595	0.572786214	0.677592439	0.146364747	0.443583247	0.437868502	0.55493969	-0.093467085	0.169187332	0.526760887	0.751067191	0.525121782	0.282331889	0.34817724	0.131870624	0.387815959	0.184618295	0.466091994	0.126821956	0.224226022	0.254343611	0.444415397
Node264	0.604114356	0.670884667	0.602875426	0.736294007	0.681496785	0.616176165	0.864705943	0.475623048	0.739828069	0.190150965	0.603149773	0.818482754	0.467726779	0.689268781	0.811906356	0.425993549	0.576175785	0.513635584	0.360459592	0.489780104	0.582858608	0.357395832	0.576562868	0.681080635	0.289795857	0.769796171	0.681626139	0.41500657	0.581267947	0.739619649	0.419797144	0.496419556	0.454581146	0.384341431	0.269034294	0.241143375	0.69394742	0.853970541	0.687113512	0.639161241	0.831234427	0.575372467	0.636193567	0.399321628	0.492762748	0.490764242	0.717084113	0.706842795	0.692618135
Node265	0.590198778	0.632018275	0.664826208	0.786499966	0.566125615	0.591953515	0.775828521	0.680561148	0.532032637	0.733023477	0.630416252	0.752745156	0.440740051	0.751166198	0.721634057	0.484869397	0.310084867	0.601895323	0.415330087	0.43447201	0.697859504	0.465733315	0.545929478	0.805673083	0.334220312	0.793618135	0.767793469	0.491042406	0.622652778	0.752801871	0.442529003	0.498336062	0.522119716	0.500884572	0.016062391	0.586658487	0.645151885	0.913971746	0.627042114	0.539425097	0.762701308	0.589488958	0.661250536	0.409834968	0.473302988	0.405003405	0.538422104	0.766969221	0.611553992
Node266	0.494693754	0.688017162	0.344476641	0.55023409	0.412943964	0.479106803	0.857951061	0.539649201	0.59930988	0.254731575	0.681965908	0.791798446	0.510791998	0.565135839	0.669380053	0.346145364	0.368734196	0.416361248	0.586649289	0.490322275	0.709051936	0.613033542	0.468221778	0.610246691	0.364942824	0.538959558	0.812845725	0.593281731	0.591968808	0.788440891	0.257593061	0.365791867	0.437958517	0.567001443	0.297385834	0.330981484	0.644818563	0.649411134	0.50654748	0.752493766	0.79321623	0.586509826	0.534192997	0.398743676	0.52039556	0.624719376	0.632025821	0.579159201	0.611381955
Node267	0.501451421	0.594883183	0.563336839	0.753675202	0.725913847	0.599316739	0.615505593	0.572348014	0.726101434	0.594300484	0.678316632	0.757187206	0.478517147	0.685594797	0.813708729	0.588560157	0.353176109	0.718744142	0.331003005	0.190796311	0.600243852	0.406357069	0.462607008	0.853514964	0.447335022	0.803207817	0.77571089	0.441754063	0.620217199	0.551208585	0.135442688	0.493569972	0.429806987	0.383732971	0.397538567	0.615986074	0.788393221	0.87445729	0.628326208	0.80700568	0.760931161	0.529986368	0.496514605	0.509683305	0.486670319	0.452457606	0.904188924	0.758371485	0.553071783
Node268	0.602901227	0.714601031	0.692459142	0.416532029	0.589453613	0.608318416	0.905306921	0.496217148	0.797379753	0.592308767	0.678829525	0.801850663	0.566792661	0.702377223	0.7947639	0.416178479	0.346322064	0.616045239	0.507003896	0.494070028	0.490183544	0.486339301	0.423696671	0.761767236	0.344370715	0.734153215	0.724022598	0.384534691	0.568887098	0.85027995	0.346164819	0.54641045	0.235018589	0.57396106	0.381625697	0.490317339	0.742269331	0.906789446	0.483691412	0.666116297	0.731430414	0.660591059	0.611078817	0.614766962	0.723871519	0.622876929	0.796623057	0.550073154	0.709770649
Node269	0.604085363	0.64821805	0.575942145	0.464949418	0.562458225	0.478638364	0.87654652	0.545611304	0.704114306	0.552369833	0.642480547	0.734548205	0.497485332	0.596659855	0.729969727	0.380406403	0.367027811	0.585448564	0.569348485	0.431028029	0.620999653	0.389789861	0.537653741	0.7442251	0.503425948	0.583066861	0.588380432	0.483057119	0.494693946	0.814632778	0.199604968	0.232122224	0.240747257	0.544762994	0.263407141	0.515112922	0.604737638	0.701377198	0.498454561	0.627394996	0.712058479	0.577989556	0.518184621	0.116429594	0.432928384	0.598258216	0.677904296	0.728383706	0.694400815
Node270	0.668325805	0.808230826	0.731955231	0.736418653	0.653672316	0.601403975	0.85820219	0.255596725	0.684556585	0.281185079	0.709882555	0.739761049	0.653675588	0.624832884	0.811156029	0.554429726	0.402842412	0.550651119	0.407441164	0.442082936	0.685128696	0.096200765	0.735752443	0.899704737	0.347931162	0.799838282	0.775757731	0.47177899	0.634394044	0.836125779	0.229374231	0.229133175	0.427347183	0.462945555	0.381077206	0.40114038	0.860978413	0.902681003	0.635212095	0.123594209	0.888556948	0.502458669	0.560361656	0.535478864	0.844362121	0.6078597	0.729958981	0.715578925	0.687089832
Node271	0.388700147	0.35639014	0.262132418	0.350525302	0.494777085	0.397564272	0.420967986	0.478591998	0.510066807	0.495978021	0.5504794	0.773017503	0.609441743	0.388869356	0.461220779	0.146575601	0.332081674	0.563843433	0.27152767	0.367068167	0.66115934	0.392209306	0.351361323	0.51521131	0.395025956	0.608917453	0.403468361	0.191172692	0.491259606	0.242620661	0.348382494	0.39898707	0.261558065	0.359047658	0.306604457	-0.037039213	0.405651103	0.808569957	0.539097251	0.485626525	0.318496414	0.472797284	0.461488951	0.280741494	0.300037506	0.233779602	0.39421001	0.473026844	0.47458967
Node272	0.43675046	0.309962722	0.285248454	0.413289993	0.544315695	0.470140111	0.452061179	0.526708018	0.428300313	0.197251423	0.534613618	0.805391846	0.548326816	0.507375197	0.664926942	0.051981137	0.369449851	0.777167301	0.299210064	0.4527576	0.685807306	0.432037462	0.739573979	0.416779036	0.60695482	0.653667894	0.601775365	0.367783405	0.603000135	0.547204136	0.439058117	0.331639928	0.220969003	0.289555222	0.197975887	0.285815276	0.534423017	0.861063441	0.65046829	0.560626624	0.82218181	0.522183382	0.572304169	0.4437702	0.508030629	0.420999028	0.490004969	0.481173539	0.614932223
Node273	0.61701376	0.670302375	0.438667113	0.517860295	0.647032499	-0.162051561	0.722726369	0.611439364	-0.102203931	0.399051591	0.735658402	0.7938438	0.443426052	-0.180698631	0.775145887	0.548156747	0.221818402	0.470237039	0.430423879	0.303743341	0.566928987	0.600337219	0.656447697	0.826644194	0.136382757	0.706999867	0.537739886	0.112866411	0.69080452	0.625264265	0.361077608	0.449364518	0.647204301	-0.099894898	0.073617172	0.366756273	0.600722321	0.524260717	0.758617193	0.5507782	0.850286138	0.55593442	0.421786115	0.372981575	0.581602492	0.838068858	0.41791169	0.433809055	0.628457489
Node274	0.595671709	0.244288559	0.26364181	0.707252088	0.613860657	0.524636455	0.289559736	0.400101354	-0.127286327	0.681643061	0.708254371	0.756900663	0.382093574	0.36897068	0.387542078	0.270152805	0.266739959	0.344316978	0.227629636	0.562253972	0.499412585	0.412838477	0.664008439	0.599835083	0.477333404	0.682281971	0.537639121	0.464374912	0.313159233	0.463537652	0.266288993	0.512129542	0.285492298	0.386719196	0.375533305	0.372196229	0.224207443	0.82985708	0.71655154	0.690872192	0.572880236	0.459643316	0.350453829	0.572223205	0.408484775	0.599952279	0.463780502	0.474809063	0.518987868
Node275	0.59013848	0.5953491	0.483248557	0.645828142	0.544858391	0.549010991	0.577520845	0.555678238	0.480375006	0.603427809	0.782329056	0.914684031	0.536049337	0.691251782	0.606440862	0.466972312	0.242210074	0.424087734	0.042800686	0.510530104	0.572674854	0.459759609	0.38022904	0.57154744	0.5853962	0.87983048	0.685799522	0.530860944	0.586462297	0.379144522	0.505996505	0.388473394	0.691274601	0.565841766	0.420030619	0.397491296	0.451511193	0.731163115	0.483240334	0.697893742	0.652705089	0.483197883	0.793585115	0.609210012	0.520689304	0.82582369	0.768028772	0.504347675	0.460485946
Node276	0.563325787	0.616200913	0.621832621	0.682468059	0.485150255	0.563536132	0.773608077	0.074892975	0.577010247	0.281909555	0.756989496	0.835632111	0.552690189	0.691273582	0.851232594	0.496215461	0.548506132	0.453961981	0.440556055	0.584974774	0.702597381	0.585836411	0.754294466	0.967187664	0.556713179	0.866129614	0.795886126	0.574875227	0.503606217	0.785491161	0.551264351	0.655258595	0.429029486	0.525040966	0.137324048	0.486406694	0.738792222	0.852340107	0.792975176	0.308017557	0.91407446	0.735757163	0.745283902	0.404605702	0.684419362	0.723624849	0.773136523	0.693947788	0.73454032
Node277	0.322027923	0.090790594	0.291753786	0.556756414	0.719082563	0.389798838	0.545889891	0.537496212	0.823192368	-0.03525488	0.283099033	0.761031285	0.465505289	0.259067643	0.392682292	0.516659214	0.340417241	0.015572455	0.533602137	0.614269716	0.575166814	0.528328763	0.704834333	0.80455222	0.600636163	0.686604996	0.58114337	0.465825209	0.733139881	0.710287597	0.46619099	0.133353475	0.38042791	0.436347809	0.404841989	0.579165197	0.737999372	0.804478047	0.358756151	0.39852884	0.658018495	0.15602756	0.449621641	0.654210252	0.461132652	0.548691699	0.700810149	0.482197666	0.698401354
Node278	0.596244777	0.776423105	0.510954187	0.724152844	0.645693995	0.773366625	0.842373777	0.333890273	0.620614267	0.254992969	0.700090535	0.878495969	0.518487389	0.586482483	0.718628864	0.604015932	0.735153808	0.49658404	0.314704142	0.718101699	0.74899375	0.665235861	0.71359974	0.929668609	0.696235466	0.830187209	0.806618915	0.630828996	0.728636915	0.814690896	0.651422096	0.557109455	0.830313665	0.444774335	0.362703443	0.5119252	0.700415687	0.84150945	0.623810796	0.781839195	0.769119414	0.61198756	0.612473616	0.653177229	0.765597202	0.761991252	0.686168469	0.697917256	0.769747371
Node279	0.603182789	0.752745556	0.578766141	0.597025889	0.406637963	0.563599218	0.775828292	0.620544488	0.624932986	0.363219746	0.728491267	0.799000483	0.523182312	0.762404977	0.718777678	0.411766294	0.5474823	0.470184219	0.440378748	0.520150735	0.662333301	0.583841668	0.647739873	0.787971259	0.489963409	0.786651762	0.83107062	0.563758006	0.74066095	0.659052	0.543715055	0.596996673	0.726229141	0.462828372	0.354346536	0.351663078	0.590917174	0.798277007	0.675196438	0.509430389	0.57773932	0.754353061	0.60733053	0.566943524	0.709280883	0.723714992	0.70672559	0.664916792	0.565886402
Node280	0.469244319	0.384648283	0.407373287	0.107321379	0.657549367	0.245029742	0.757497604	0.49673486	0.480242887	0.61688097	0.829337294	0.817041872	0.12768433	0.540925334	0.703642067	0.250616858	0.274410449	0.540407035	0.404754124	0.49981125	0.712249266	0.433796305	0.482519753	0.568614023	0.417410138	0.898331085	0.822259528	0.192076238	0.54017271	0.563388021	0.598395739	0.749704311	0.475940299	0.497039804	0.38714844	0.651246295	0.476098818	0.778081737	0.781436082	0.403297272	0.708216261	0.449755721	0.673910603	0.493612528	0.497959685	0.546209205	0.878397988	0.42940525	0.627236339
Node281	0.553113707	0.767503067	0.48059516	0.847372558	0.388373264	0.648886277	0.900967421	0.422313986	0.555677366	0.645456445	0.71254702	0.872229077	0.515099807	0.617117742	0.607738327	0.385983159	0.579608942	0.622737559	0.077165123	0.510189912	0.783065932	0.457231393	0.677519886	0.664824218	0.472481179	0.776815903	0.772659534	0.415407964	0.812516075	0.61153028	0.692291992	0.711505349	0.627297399	0.431673079	0.208032773	0.422827479	0.479042828	0.88632796	0.535367996	0.636298843	0.806917837	0.474012943	0.5790569	0.519576626	0.699137592	0.737046683	0.758466165	0.698517762	0.576912927
Node282	0.414888521	0.286043478	0.24942397	0.824134129	0.511947455	0.565098243	0.742284398	0.442991163	0.405929317	0.517547317	0.698027096	0.883993897	0.450723694	0.440173015	0.431407336	0.319229809	0.386509213	0.346081552	0.23226396	0.581692537	0.579401197	0.481594359	0.749281358	0.583206798	0.432745309	0.778905359	0.522758261	0.153766069	0.523729281	0.464000402	0.459860966	0.562864129	0.440641291	0.454575404	0.403043445	0.296185486	0.363495594	0.830584677	0.443727532	0.464142026	0.488718931	0.339910322	0.396936847	0.398038302	0.513391838	0.482549155	0.598245233	0.499571184	0.392038443
Node283	0.450558912	0.667467139	0.511712452	0.481542052	0.360209543	0.275278713	0.806467812	0.354520347	0.671280593	0.308192485	0.782556968	0.83677737	0.561090375	0.559049747	0.668627546	0.432333603	0.223526383	0.506693016	0.428616321	0.662500493	0.477010116	0.517474396	0.618844939	0.604701012	0.413286877	0.796139281	0.737281334	0.544519597	0.652291975	0.656204588	0.260444405	0.563604205	0.469516671	0.362629867	0.279755854	0.278604541	0.602630668	0.813311859	0.597726976	0.73448409	0.698630454	0.663606866	0.572554104	0.654605739	0.561184949	0.621630367	0.625826714	0.641613048	0.575400314
Node284	0.405319711	0.617508419	0.395424047	0.79261001	0.491023599	0.650904274	0.774465293	0.519574073	0.539265589	0.662627052	0.562509399	0.76837326	0.484354618	0.55625084	0.581366559	0.370564795	0.371119717	0.705577114	0.308894985	0.446130396	0.704312384	0.3551967	0.490276613	0.667816248	0.53471728	0.76473343	0.74451829	0.498989823	0.762938061	0.460681737	0.520112147	0.428353884	0.273649724	0.283267801	0.377274407	0.331927049	0.507480493	0.801962122	0.614185554	0.693459584	0.669075161	0.377433897	0.35240239	0.628918938	0.553812845	0.555295766	0.596236835	0.501860618	0.622896914
Node285	0.324319289	0.086888945	0.258501349	0.792606843	0.599330729	0.418776537	0.574452327	0.149935714	0.440728375	0.534071779	0.624683483	0.635832451	0.362568823	0.217051052	0.454913465	0.26156292	0.218299977	0.270423132	0.345131694	0.474726153	0.458484352	0.466907084	0.538795674	0.709083083	0.375298781	0.543749765	0.484839572	0.215918878	0.545691325	0.500992934	0.439568545	0.377826377	0.397243015	0.501225298	0.143140307	0.379720244	0.443781051	0.608339695	0.339291961	0.295880241	0.369912687	0.302854935	0.375890499	0.58859392	0.440991795	0.482257024	0.743272362	0.376624364	0.315295284
Node286	0.308406202	0.464745688	0.382584015	0.820209348	0.466175657	0.648283823	0.697905955	0.299698626	0.528635197	0.375137259	0.606517822	0.708796812	0.495415454	0.444871928	0.527332332	0.261832066	0.171913	0.345288364	0.288363691	0.447081445	0.613498581	0.288245444	0.546829903	0.502778971	0.435765847	0.80423688	0.610409488	0.251999515	0.436463363	0.452733198	0.256277476	0.416729803	0.459826494	0.332296508	0.292010255	0.318319732	0.460164853	0.788144095	0.55600845	0.425508465	0.672014146	0.43205343	0.531907795	0.546809909	0.478103226	0.55932678	0.622584201	0.355791068	0.43730089
Node287	0.272042977	0.29966667	0.329496912	0.817887469	0.411270629	0.519121264	0.513003076	0.43147567	0.470307832	0.615191282	0.553569051	0.542741467	0.219665965	0.315988833	0.583450716	0.293596876	0.1303469	0.381093739	0.407449933	0.234453331	0.469799262	0.372778946	0.334606437	0.60120752	0.467346763	0.624602485	0.580583098	0.37601763	0.34984543	0.545825469	0.22026522	0.283335441	0.475302289	0.29997185	0.088416404	0.176677082	0.582963083	0.768643684	0.451825182	0.435413449	0.427578988	0.42495745	0.38445826	0.512566535	0.353229861	0.499516327	0.518549183	0.498243006	0.455090293
Node288	0.286579534	0.34604445	0.353729401	0.62977091	0.446456972	0.443540869	0.576022898	0.419055676	0.395900729	0.288727389	0.523511102	0.601532274	0.243031956	0.405983347	0.564649161	0.302278544	0.199834294	0.286526663	0.272505978	0.445267168	0.477172191	0.361043131	0.554728184	0.735988985	0.319577572	0.862883102	0.665594098	0.332061809	0.369481558	0.453792898	0.294571306	0.344801843	0.419839139	0.325363889	0.249137209	0.298446319	0.428732571	0.800635963	0.606051301	0.377785837	0.584227791	0.510886247	0.356903898	0.548564859	0.494091082	0.399709794	0.407247839	0.360646132	0.421984534
Node289	0.390038203	0.533802656	0.588941464	0.749005688	0.456306115	0.59833924	0.662299252	0.498973927	0.63860945	0.319120182	0.598107688	0.650013599	0.396571407	0.508830219	0.707192266	0.333598262	0.350592477	0.552170081	0.340449393	0.264613264	0.538879299	0.302205861	0.341783714	0.66159066	0.384578655	0.752051772	0.654727584	0.445173562	0.445129192	0.519459111	0.408592036	0.31465514	0.488020315	0.312018713	0.211429248	0.336366569	0.668902568	0.834466922	0.493776626	0.52216774	0.794491585	0.446994405	0.455399066	0.559059037	0.360374255	0.411625332	0.740910026	0.54491154	0.606958334
Node290	0.683039807	0.622225722	0.642389403	0.622422508	0.664071803	0.648848416	0.745717115	0.687269899	0.768140243	0.300040062	0.640628624	0.850302075	0.513098872	0.760441933	0.748921259	0.523303549	0.565789397	0.658452023	0.514084107	0.626425449	0.486015461	0.479218254	0.767713467	0.455464348	0.513120574	0.593474279	0.775627272	0.562710243	0.61586509	0.778706563	0.491127308	0.601748345	0.62593753	0.543507996	0.4403943	0.391482677	0.697945602	0.836082776	0.646586056	0.569543926	0.669193865	0.689688486	0.468584852	0.673632834	0.620060701	0.671123654	0.711058076	0.462321328	0.81468434
Node291	0.679693914	0.701556743	0.500027315	0.657988111	0.474706664	0.494415594	0.771954523	0.598685641	0.633794122	0.364845489	0.663541431	0.900903788	0.605865628	0.665512398	0.633935714	0.516854383	0.373189312	0.603994957	0.282498207	0.478951572	0.564378329	0.47741696	0.609301405	0.481392368	0.671988124	0.550007249	0.830205753	0.529528203	0.719149393	0.48770883	0.263389731	0.555781076	0.601511403	0.637911207	0.343080617	0.551432882	0.605436153	0.796064731	0.679163849	0.600128132	0.600414226	0.615193329	0.596795033	0.446757945	0.533444021	0.646448104	0.742321877	0.61535608	0.655935404
Node292	0.652434062	0.521383043	0.548340099	0.570475613	0.334162452	0.39418495	0.83855138	0.657942164	0.616186903	0.248553979	0.728967412	0.909497858	0.494705959	0.648633762	0.674784356	0.593991212	0.388397375	0.293216661	0.477276005	0.476080294	0.588409589	0.415704368	0.559384423	0.77012623	0.297088715	0.711328608	0.572782281	0.56688288	0.778245468	0.83958865	0.37162258	0.492937203	0.325853617	0.638377153	0.462684527	0.407515646	0.728479376	0.762121726	0.516598755	0.51725282	0.779222599	0.812388033	0.616933217	0.286761368	0.612248046	0.569306525	0.671401992	0.729597412	0.591708281
Node293	0.487550785	0.527644141	0.557589064	0.486406173	0.533092057	0.483889385	0.717945854	0.192675847	0.59394659	0.210943242	0.509035667	0.752815464	0.447428684	0.61503919	0.725635809	0.468328502	0.282168448	0.656606819	-0.012504011	0.344835745	0.439247981	0.469080218	0.585042853	0.494319263	0.526876357	0.594378487	0.65738051	0.475830516	0.626902547	0.333420836	0.411261103	0.048404033	0.224614475	0.400673146	0.236747711	0.190353552	0.731952043	0.744079833	0.55926041	0.54374783	0.68642897	0.64194477	0.594924848	0.212596068	0.501487924	0.722817594	0.551625011	0.599548788	0.487254699
Node294	0.490756139	0.690975243	0.059083204	0.544654189	0.623693863	0.325556682	0.77910456	0.336630638	0.190612562	0.003153898	0.529456399	0.777748522	0.3906192	0.786959491	0.584494024	0.050910687	0.153035499	0.389045084	0.449203885	0.348498401	0.729864855	0.61133372	0.858471212	0.74326296	0.444931394	0.67830028	0.663107771	0.050366393	0.744161137	0.478445621	0.423646501	0.667312518	0.516375733	0.347540334	0.240623782	0.382073724	0.33808186	0.608554382	0.778541619	0.723760241	0.768356624	0.450110869	0.64521584	0.466769912	0.634119146	0.719531311	0.435220604	0.724796351	0.603749969
Node295	0.5275078	0.656129062	-0.119604409	0.649902567	0.334262564	0.100940562	0.777165854	0.750803036	0.425916287	0.274906607	0.25084329	0.825590146	0.468926122	0.600867013	0.570150858	0.132418969	0.358104257	0.574737616	0.627069739	0.424245081	0.723369928	0.478319456	0.760227029	0.624416544	0.098595067	0.766933448	0.696168546	0.48619605	0.795610418	0.550342512	0.262800688	0.426037124	0.351088392	0.125581908	0.40406292	0.410488461	0.168247311	0.724588364	0.156877419	0.577376176	0.769851276	0.588803887	0.531198058	0.631093282	0.60777413	0.509694946	0.504516356	0.413924761	0.424555336
Node296	-0.011680237	0.539332602	-0.283923316	0.47604399	0.488788722	0.687074131	0.659494169	0.240618657	0.33390665	0.29287909	0.757621391	0.795484956	0.471229035	0.543890844	0.559386616	0.102567075	-0.064145985	0.21593901	0.315127753	0.388027242	0.575414032	0.550789784	0.70019464	0.5199838	0.305619508	0.748177425	0.600056042	0.058199769	0.733856449	0.454164492	0.33905624	0.575762167	0.605142185	0.258687594	0.26319767	0.31450023	0.332224911	0.808169295	0.785847885	0.716203268	0.74549869	0.376966856	0.53633955	0.804588021	0.685466221	0.585672952	0.398389143	0.387086889	0.450880356
Node297	0.416474195	0.381108297	0.148702274	0.749012634	0.586204709	0.469051525	0.425638145	0.26922344	0.517080581	0.306193125	0.349801384	0.820884082	0.374758046	0.540717496	0.609527187	0.314240585	0.293100634	0.252886766	0.233291695	0.398497473	0.450674801	0.413461502	0.589943738	0.387711339	0.482030049	0.5683159	0.517839178	0.418763123	0.701374701	0.417849664	0.454450989	0.4578659	0.499573833	0.207237105	0.234892182	0.160811623	0.298841344	0.392985082	0.639398802	0.536318366	0.489205528	0.369961228	0.562585174	0.503113403	0.458819111	0.565872739	0.400125385	0.203390087	0.571975227
Node298	0.265376245	0.503440179	-0.104059397	0.597120097	0.438436922	0.402998115	0.556539503	0.577088303	0.737275091	0.371835722	0.611735627	0.825523124	0.54437642	0.135542026	0.785482251	0.69924071	0.263243251	0.344515688	0.394517696	0.483877426	0.887589985	0.384438445	0.748280335	0.713889206	0.43592918	0.343123484	0.677426554	0.71194143	0.646220707	0.498544765	0.40935838	0.661047175	0.485809338	0.36188399	-0.242553792	0.029170668	0.563516078	0.870874619	0.72544661	0.676705797	0.75460615	0.749030502	0.364673657	0.378235182	0.463671408	0.773182284	0.585972533	0.327123557	0.744128971
Node299	0.368767683	0.52678813	-0.395524842	0.686369202	0.601057588	0.012063467	0.645160109	0.470156273	0.395596843	0.212882201	0.866770857	0.658511493	0.295768273	0.769416872	0.822724001	0.645506596	0.304632816	0.432984374	0.237293143	0.468023712	0.599861116	0.455505685	0.704940948	0.741201545	0.558679667	0.659380353	0.610500519	0.66109944	0.616442724	0.868432878	0.421447374	0.489026992	0.614774986	0.394377989	0.320586644	0.164490145	0.672455309	0.628549674	0.487413366	0.431787716	0.634600151	0.545069035	0.528524127	0.762572656	0.566852675	0.627454656	0.664565794	0.452183522	0.76353614
Node300	0.330996372	0.370337655	-0.348672178	0.705430953	0.47538378	0.506460065	0.663084139	0.336644772	0.221224605	0.545325788	0.491958751	0.750465621	0.269513251	0.574330555	0.626956196	0.281749097	0.393948279	0.385025391	0.426719152	0.329252038	0.414179777	0.471033333	0.618534551	0.653387446	0.48769679	0.669017625	0.522440036	0.45232807	0.574971223	0.683997585	0.397667642	0.685974657	0.446722733	0.286525365	0.229919956	0.266893616	0.551916774	0.52864214	0.459849998	0.630061642	0.499259434	0.402382728	0.609965481	0.603200508	0.4884837	0.57019681	0.482185564	0.369179402	0.616619539
Node301	0.639369399	0.681787227	0.707404579	0.596795229	0.638604458	0.536699944	0.829083579	0.638802503	0.612820559	0.714107537	0.867658935	0.838733002	0.466757157	0.736719393	0.799039237	0.547888428	0.611011209	0.461429307	0.520008868	0.609783936	0.545824453	0.670923017	0.769052213	0.585481781	0.490290872	0.610245024	0.70401457	0.566849965	0.772861919	0.71973425	0.511546134	0.509852659	0.340047761	0.45943881	0.449845427	0.324733282	0.756101346	0.782157781	0.653570483	0.609557542	0.810999321	0.51285098	0.61644085	0.48777643	0.655575381	0.781908908	0.681300442	0.586028575	0.768321524
Node302	0.314855625	0.260496407	0.321980766	0.468497921	0.349628142	0.380874518	0.4224813	0.314770447	0.206710086	0.141210054	0.280620691	0.60612978	0.228023504	0.368810452	0.657155272	0.174964957	0.31379772	0.259716416	0.408479707	0.242625529	0.533675748	0.340462054	0.462646113	0.471479501	0.110365759	0.328909707	-0.145393745	0.347299121	0.688167999	0.325898992	0.281294528	0.420000368	0.365009409	0.460394192	0.178759953	0.175575474	0.347410107	0.348640699	0.521724381	0.431037091	0.708062078	0.475220005	0.331679221	0.481777689	0.167343538	0.557686326	-0.037189103	0.591766282	0.228121797
Node303	0.67555228	0.570729301	0.167081098	0.506858925	0.253813404	0.585448581	0.867749714	0.638409728	0.821903438	0.59730445	0.56786919	0.718774452	0.513796052	0.602557981	0.62568256	0.607599178	0.303687902	0.52766045	0.554391524	0.442589227	0.814972313	0.608227567	0.645533644	0.710050701	0.362089113	0.692747514	0.802365117	0.649185968	0.997069034	0.799236831	0.564724984	0.654624157	0.516241537	0.648914912	-0.100363089	0.376286227	0.771916489	0.550935418	0.689443556	0.587770109	0.871058428	0.662991686	0.742556909	0.798934099	0.698543204	0.731248303	0.626274662	0.6702312	0.844489603
Node304	0.392789462	0.211390819	0.449679237	0.660700933	0.361012856	0.39919158	0.317311885	0.241579389	0.440083306	0.433063926	0.007066787	0.494081691	0.311109936	0.457786905	0.600498523	0.210364063	0.32946224	0.431813944	0.039857574	0.355645987	0.622014448	0.38009036	0.56927665	0.414209397	-0.240946331	0.279733402	0.481260122	0.351555911	0.606523913	0.531757045	0.304216193	0.476206442	0.250114446	0.229494897	0.179303015	0.209177866	0.576648931	0.210367289	0.398695877	0.273033083	0.666355636	0.513175599	0.284821157	0.381472701	0.226487339	0.447800717	0.145159021	0.468972587	0.443490236
Node305	0.821791294	0.73363854	0.143264221	0.544779558	0.451752882	0.55098956	0.861292041	0.798317563	0.818182578	0.574764458	0.57820941	0.799952323	0.835977778	0.813145473	0.796805263	0.592260591	0.397248003	0.58581711	0.418765734	0.409915352	0.879085104	0.784868686	0.920544327	0.820604735	0.053968869	0.662635767	0.904545313	0.484122439	0.793121669	0.794368265	0.703671417	0.75630496	0.368317631	0.528018821	0.036269348	0.361119544	0.81427195	0.590400909	0.815367288	0.676643516	0.88095218	0.593481257	0.76819438	0.780862781	0.79032547	0.796792116	0.495390102	0.60245951	0.778566258
Node306	0.193235023	0.374918771	0.082869598	0.364430335	0.283368493	0.10418057	0.421001069	0.442742524	0.292854573	0.198328175	0.020493794	0.683831918	0.274046483	0.212138349	0.309751111	0.260115088	0.218049603	0.27308793	0.242397151	0.165036682	0.52819465	0.081673775	0.449377707	0.628748029	0.39670871	0.285599335	0.522081096	-0.135257719	0.28417218	0.472584444	0.269586805	0.178363356	0.221953498	-0.016743094	0.036234658	0.080166657	0.048464898	0.589873943	-0.137399585	0.611531813	0.663973565	0.182790966	0.022154426	0.322091476	0.510802449	0.479111961	0.261770667	0.266485157	0.142155914
Node307	0.07989633	0.311199884	0.148287978	0.186305457	0.174758789	0.313188636	0.144378511	0.210438147	0.50921148	0.153262746	-0.097337299	-0.101427772	0.333463919	0.23649213	0.447535784	0.064086782	0.021565561	0.074537454	0.105310468	-0.013593217	0.611520131	0.099480817	0.36701278	0.649081813	0.194029332	-0.282128792	0.536814363	-0.12334005	0.376638475	0.364799532	0.121379928	0.107572479	0.149609328	-0.1013798	-0.074143355	0.043733445	0.241663698	0.752800909	0.242809071	0.374203607	0.734858665	0.129170527	0.230230814	0.28653151	0.097422811	0.441693788	0.377455696	0.190834518	0.172391609
Node308	0.095883741	0.698765901	0.000167834	0.285354008	-0.054668866	0.141930465	0.335713613	0.338588622	0.489331862	0.375268129	0.241963276	0.689212277	0.457456532	0.291792891	0.656167878	0.378972598	0.212962567	0.291994479	0.269739443	0.224960648	0.614067821	0.13675035	0.468184357	0.685195174	0.534038906	0.018567392	0.741981192	-0.193107838	0.451960269	0.448330133	0.228860272	-0.013664119	0.425430044	-0.323758456	-0.168412643	0.070105149	0.584840319	0.600326238	0.184832653	0.504565874	0.78358663	-0.051052009	0.362335908	0.255847069	0.414841141	0.597989354	0.346820719	0.223297502	0.504244652
Node309	0.514609469	0.687747027	0.411830947	0.668388432	0.602210245	0.563620452	0.747888518	0.684628368	0.692033901	0.415361722	0.769435766	0.830391722	0.43686363	0.687913987	0.688642138	0.684699889	0.45045906	0.539792753	0.451371767	0.495451166	0.712845843	0.636997597	0.714943321	0.669443012	0.634801595	0.628470637	0.738253487	0.561052824	0.803169494	0.71339669	0.526966678	0.165339311	0.588128308	0.577930495	0.230944529	0.282712838	0.705463768	0.780349846	0.497748066	0.718672341	0.776380818	0.535127635	0.728123182	0.504832124	0.570847669	0.792459332	0.440718807	0.492710269	0.625785114
Node310	0.400127605	0.591596128	0.609142496	0.309167679	0.544616747	0.233599019	0.665583087	0.600651374	0.791324219	0.560410688	0.608664357	0.922354849	0.527409242	0.583996206	0.560388753	0.584010065	0.248734455	0.35858066	0.585088095	0.533378793	0.374165304	0.626711591	0.660153965	0.873202144	0.465493844	0.694621774	0.785775305	0.597049153	0.753230406	0.724572117	0.522254032	0.611382898	0.636589727	0.506754956	0.178992063	0.461698086	0.785808852	0.622568675	0.415180761	0.674741994	0.796724148	0.523162051	0.626509538	0.714385117	0.657475188	0.696458766	0.6804862	0.502888455	0.576734124
Node311	0.494687101	0.523265852	0.302399716	0.646176127	0.372237775	0.586367611	0.705174818	0.615163688	0.602130197	0.219803356	0.716918598	0.694929249	0.525109373	0.405459558	0.576193904	0.442443612	0.513494173	0.367688829	0.450781766	0.334963583	0.489053982	0.417316171	0.464134306	0.675006943	0.272433512	0.707092108	0.599063831	0.584621612	0.649225474	0.602246929	0.565627456	0.28585412	0.421848923	0.604851691	0.343332588	0.557791195	0.641044582	0.634496119	0.473672458	0.480075642	0.725985035	0.664057056	0.624349399	0.459074432	0.63637013	0.476939063	0.574228783	0.237795129	0.529346682
Node312	0.494710427	0.550648888	0.511903883	0.789086723	0.406063107	0.478845153	0.677435231	0.616929832	0.502258722	0.312663346	0.616030976	0.712981358	0.415370039	0.550222506	0.549614296	0.511863411	0.521908707	0.439828565	0.460037551	0.483363518	0.618803447	0.468481831	0.469235133	0.691350821	0.24536503	0.659394474	0.611601891	0.616779895	0.45391683	0.444203112	0.523482716	0.374166411	0.486810854	0.557744987	0.3390576	0.413872257	0.656631656	0.649046425	0.592735824	0.52541546	0.750968028	0.725808458	0.617636111	0.564113289	0.651821851	0.602398963	0.683703079	0.427638304	0.571808923
Node313	0.535944395	0.533703703	0.637054953	0.832593281	0.371603249	0.505589447	0.665655268	0.566694958	0.415381001	0.229332193	0.621554158	0.781081164	0.455593235	0.425159901	0.635965388	0.344026407	0.267936788	0.426714756	0.533218103	0.409456146	0.538481187	0.395900621	0.446464132	0.667231523	0.432474589	0.639669379	0.571819925	0.518416758	0.370645939	0.568058853	0.39440601	-0.033263914	0.32128867	0.341734889	0.311656037	0.403292263	0.528665499	0.798507982	0.549843412	0.45723657	0.482025836	0.297926341	0.560826845	0.429870774	0.462325799	0.598419777	0.442339166	0.607475534	0.499551004
Node314	0.53501406	0.619751925	0.434010073	0.755759495	0.348995157	0.678048756	0.892814819	0.602636027	0.733052097	0.382664267	0.71498014	0.796217386	0.368870273	0.443687693	0.820287593	0.397489293	0.50815356	0.465862037	0.439202757	0.601704234	0.610792308	0.35045965	0.657144297	0.662817512	0.478332411	0.780599402	0.714487029	0.637572642	0.827679895	0.661797195	0.564502167	0.517835819	0.327719929	0.585930709	0.234825133	0.55157539	0.692755747	0.651312773	0.601523719	0.64742038	0.82542985	0.77576927	0.699595753	0.599523168	0.685856424	0.798459488	0.766819853	0.570003776	0.61853686
Node315	0.555412798	0.48584604	0.516744837	0.600285844	0.506507635	0.58379444	0.719150913	0.507939011	0.470159954	0.233324605	0.628769538	0.782615796	0.440250544	0.506837591	0.668192425	0.25492395	0.369584002	0.490372664	0.665464623	0.483106552	0.711080813	0.40389922	0.425728389	0.784199944	0.459601714	0.782296502	0.641142636	0.448020049	0.504426874	0.64742321	0.394576762	0.363087041	0.431653198	0.296087677	0.280340935	0.425299037	0.738062984	0.738347724	0.727790597	0.468821536	0.708259519	0.48029852	0.639243201	0.534099609	0.52759239	0.55352468	0.621226969	0.642577457	0.616842191
Node316	-0.233254393	0.50477494	0.585279149	0.675593043	0.53238827	0.300414789	0.775997467	0.37265495	0.456136246	0.433245107	0.245682207	0.848842616	0.375140216	0.307958253	0.623283257	0.088471125	0.116591771	0.23234127	0.478843689	0.259586635	0.420787804	0.269638781	0.465789653	0.592832047	0.170073108	0.643663737	0.443087074	-0.128266483	0.555838106	0.642752592	0.458393128	0.314282803	0.529103226	0.246191472	0.215822496	-0.092157007	0.586124629	0.680423979	0.542068082	0.226139109	0.598952845	0.133312627	0.130355128	0.508705615	0.538602601	0.262193311	0.225890623	0.538561762	0.069722077
Node317	0.63842516	0.598015588	0.697836243	0.6155823	0.553374175	0.517808612	0.906384962	0.706371307	0.679899462	0.343900031	0.718371317	0.821832961	0.414400627	0.62869647	0.758014172	0.436576279	0.439401823	0.554115085	0.394700956	0.580519167	0.581506911	0.711090401	0.617593974	0.781582557	0.407345744	0.690508991	0.705265649	0.638273998	0.700273709	0.702437664	0.529875451	0.445085338	0.582278352	0.635299832	0.388382203	0.383261093	0.662144977	0.765408569	0.605331209	0.681465602	0.75946372	0.675791705	0.660330567	0.551971251	0.683071752	0.673946719	0.577345226	0.588582786	0.664922782
Node318	0.888648788	0.667917279	0.14198307	0.641536475	0.370065631	0.672333877	0.91413865	0.685133441	0.669402562	0.325261572	0.547319697	0.909534491	0.507939326	0.566849146	0.866762485	0.457347458	0.255153791	0.821890937	0.608096203	0.707709264	0.57393339	0.544470749	0.651611806	0.745617781	0.381644399	0.632423039	0.707449516	0.674160359	0.808052648	0.61434982	0.455860658	0.495121385	0.309623426	0.711347322	0.476440417	0.482567619	0.751937663	0.858739043	0.602131536	0.761686483	0.611762708	0.654857658	0.600191207	0.286193695	0.678608693	0.425627091	0.7829206	0.583158948	0.415147595
Node319	0.334094164	0.490665019	0.411567546	0.418190257	0.35385024	0.579453519	0.418754083	0.65118698	0.401161715	0.416593318	0.252976548	0.871438336	0.39230296	0.544594273	0.425991556	0.276029713	0.391808235	0.535892828	0.214147243	0.299285108	0.672322664	0.338464766	0.190379024	0.867301657	0.153837877	0.135456303	0.544124855	0.56231605	0.371921479	0.103611021	0.26366889	0.584383705	0.407416927	0.536413029	0.435816252	0.756250792	0.615183164	0.199626773	0.581558287	-0.064919313	0.45498143	0.458251428	-0.078844163	0.432273711	0.216693918	0.144904682	0.416318897	0.455627031	0.423282676
Node320	0.286667627	0.471616298	0.341797566	-0.066705557	0.61624137	0.201129002	0.341145951	0.652255957	0.479149947	0.74750117	0.465690885	0.794465843	0.519037466	0.646502663	0.922430391	0.306844988	0.306053867	0.56031248	0.247666092	0.355196348	0.68168401	0.174425726	0.622465938	0.868294218	0.206117495	0.358955198	0.623347923	0.50381667	0.729564609	0.205010558	0.344744931	0.584810565	0.459421561	0.58488635	0.289439535	0.500274157	0.81904529	0.287089188	0.531807234	0.506098407	0.609061126	0.502396986	0.496318197	0.69071472	0.259295252	0.510041121	0.247322548	0.734872582	0.759179699
Node321	0.152069225	0.526072278	0.452497491	0.426688353	0.648552435	0.350531418	0.686399627	0.776178793	0.540887409	0.221171999	0.288996751	0.858001908	0.293331443	0.633559058	0.431239301	0.147379665	0.335117241	0.474800948	0.189884587	0.31115498	0.436946526	0.244888077	0.549211671	0.863766187	0.190127093	0.316180202	0.469486212	0.476241046	0.589154636	0.210962084	0.29045061	0.638185507	0.373932698	0.659188789	0.356700151	0.726595748	0.638522272	0.181109866	0.568736878	0.58401553	0.132810769	0.478948043	0.483115465	0.500050442	0.280831091	0.509447275	0.386576863	0.532016249	0.452118826
Node322	0.50867999	0.576096341	0.254352271	0.313138355	0.398661167	0.498198457	0.778124884	0.802836376	0.520027899	0.377843142	0.489595589	0.900345844	0.684321704	0.71318385	0.738732015	0.141089039	0.426548408	0.696982444	0.313072176	0.43621398	0.756568672	0.681752127	0.580315699	0.916153906	0.328389255	0.531083008	0.555015341	0.429106307	0.789689816	0.178602449	0.560412175	0.680509531	0.631249257	0.696488259	0.373910621	0.651727912	0.751994297	0.65270715	0.701624907	0.299284337	0.312181031	0.586416779	0.512692371	0.496489382	0.300278899	0.385301511	0.551427616	0.524910204	0.380973787
Node323	0.130892963	0.567918456	0.335673583	0.282114043	0.424052684	0.43252896	0.521917016	0.607626304	0.34912774	0.455143457	0.506115159	0.873075638	0.291173036	0.649135747	0.362058326	0.013603171	0.362296063	0.613102525	0.170365013	0.103738177	0.336197528	0.637521226	-0.038780765	0.951985534	0.187545762	-0.005192199	0.241977035	0.649414683	0.689349074	-0.046130414	-0.060730513	0.506415853	0.522337819	0.659460645	0.221775215	0.298054694	0.786728141	0.274444834	0.664811559	0.565047863	0.409309359	0.555671024	0.394709496	0.798685495	0.488215212	0.177395628	0.534717418	0.657809692	0.021717575
Node324	0.513095832	0.738410654	0.756562057	0.608715464	0.625117658	0.608901403	0.638053663	0.838923981	0.894245163	0.438974129	0.772410763	0.867658362	0.604016211	0.683811171	0.361738744	0.252056989	0.374630013	0.346074236	0.472558182	0.320769217	0.398995021	0.672182727	0.557183556	0.599027988	0.072007527	0.644266486	0.81439304	0.437002752	0.651136439	0.145486772	0.064886718	0.168363054	0.382786999	0.550082495	0.555393397	0.553555691	0.697074394	0.505703023	0.461820267	0.703208282	0.219497087	0.471690436	0.618360059	0.558472142	0.392201372	0.862186712	0.45022463	0.599926537	0.817769996
Node325	0.03028058	0.450535481	0.108939174	0.350152687	0.482737579	0.500044997	0.001495309	0.44751402	0.482093522	0.594506884	0.292823001	-0.211437942	0.555436357	0.523282657	0.274717352	0.504506123	-0.024893188	0.299027324	-0.42599842	0.557479465	0.912387159	-0.14482641	0.618576857	0.892763233	0.398665952	0.467339029	0.596757875	0.214124531	0.642635249	0.674338944	0.057809652	0.672258774	0.476038587	0.477919649	0.424229165	0.278344793	0.648840124	0.65573834	0.657880265	0.385333616	0.915511898	0.616040681	0.130716855	0.488833952	-0.021703408	0.39486726	0.338910715	0.215316895	0.705177032
Node326	0.126021586	0.073348921	0.254116895	0.722380753	0.383075558	0.467365334	-0.083159501	0.478622103	0.454718726	0.36368496	0.536865384	0.329898068	0.359000321	0.501487579	0.06059395	0.126044515	0.129234723	0.203617685	-0.263321215	0.408226685	0.582994576	-0.19447414	0.412917372	0.764992571	0.429339463	0.350183858	0.568847121	0.270370919	0.530459446	0.216307133	0.062622187	0.586121266	0.259294564	0.561914467	0.377573294	0.411542331	0.56507701	0.728154527	0.649100074	0.27353693	0.30082836	0.396970204	0.34504993	0.593720843	0.065096232	0.269832756	0.298668923	0.04417409	0.379228736
Node327	0.26439094	0.339232591	0.613962322	0.400995333	0.077667277	0.479380994	0.499014037	0.485089969	0.737407758	0.720766443	0.39231665	0.841341086	0.457096897	0.599700678	0.421806169	0.580335829	-0.186043925	0.372695222	-0.010940519	0.583887841	0.908900015	0.057310491	0.480092071	0.927497242	0.398553538	0.643773065	0.697425482	0.380423859	0.589386547	0.581032928	0.329158583	0.509490421	0.676047284	0.514422708	0.393282722	0.25613376	0.609483172	0.407281247	0.697201356	0.574834703	0.803188405	0.454689872	0.244274444	0.489545143	0.264141754	0.656581749	0.134643667	0.524155454	0.794926473
Node328	0.199719055	0.160933442	0.107487624	0.683040982	0.345105974	0.414915352	-0.084641782	0.446615044	0.563164473	0.473827023	0.446454964	0.329008812	0.454422837	0.528394861	0.413692569	0.36617701	0.27791755	0.200123363	-0.22956314	0.454603082	0.783465347	0.062190352	0.656995028	0.84152427	0.310905387	0.375202379	0.610208812	0.309340053	0.636912202	0.315322556	0.051067211	0.586132493	0.282323201	0.520688489	0.395013344	0.319117726	0.53814775	0.650161986	0.656204463	0.475848181	0.591727021	0.728437113	0.483123906	0.495319133	0.068517171	0.262347576	0.337123486	0.454302481	0.340498726
Node329	0.099475086	0.458118197	0.362102574	0.578741217	0.240461028	0.303108395	0.32172807	0.396608904	0.223534886	0.187851647	0.159280892	0.691689753	0.56850033	0.692097054	0.534295751	0.528940584	0.341158393	0.265607125	0.375556326	0.416380986	0.805813129	0.245622434	0.465246174	0.928381873	0.068028189	0.759694277	-0.461022545	0.380440736	0.500857149	0.787017858	0.367777004	0.555224191	0.442365107	0.657249705	0.380377893	0.134972339	0.363998212	0.019440134	0.455264261	0.654981608	0.762480785	0.581059106	0.129629462	0.724455282	-0.264632515	0.649179657	-0.173536569	0.487706128	0.190090738
Node330	0.118360768	0.094688978	0.084883414	0.642968776	0.305747049	0.480072436	0.087796453	0.417728363	0.344213694	0.546749088	0.271587557	0.280219769	0.442897538	0.462754414	0.45619649	0.08879583	0.231056233	0.249562959	-0.150275764	0.272592249	0.321181008	-0.281913153	0.239901517	0.619152953	0.213598557	0.140907663	0.273310145	0.342539823	0.407178751	-0.165722493	0.109958141	0.441157661	0.191013592	0.43275125	0.245800865	0.355180389	0.316606235	0.637493778	0.561037135	0.508643963	0.082961533	0.306147802	0.315206512	0.433337526	-0.029125723	0.170819447	0.228228081	-0.082223225	0.222165827
Node331	0.497825484	-0.094081464	0.367057134	0.388058255	0.641308412	0.315678049	0.307203657	0.206427888	0.408130484	0.240307221	0.208275232	0.378395345	0.371113193	0.369293799	0.142213564	0.136276789	0.352671479	0.343410435	0.182517633	0.065283789	0.524531307	0.260765656	0.176404762	0.705939728	-0.020345521	0.59725681	0.572931871	0.352110063	0.471076193	0.429964627	0.096930961	0.398276238	-0.016565362	0.371559567	0.347267507	0.189407533	0.09533197	0.646361568	0.576128261	0.157050383	0.755086743	0.336426577	0.587223657	0.412704249	0.235725245	0.153375306	0.606749142	0.22442979	0.237150508
Node332	0.374428318	0.394393608	0.102811176	0.417261306	0.211924093	0.406705087	0.615258667	0.473703159	0.485948415	0.500127598	0.767880878	0.738460262	0.097732872	0.620796782	0.691717336	0.447303561	0.350307133	0.564692201	0.113245606	0.481048052	0.543794416	0.406332516	0.67816612	0.665887031	0.511405612	0.773406107	0.635786785	0.375622322	0.691646809	0.347875766	0.322149938	0.64665317	0.436592129	0.217812732	0.241600112	0.388896815	0.629959002	0.875674265	0.64635434	0.324115086	0.648212899	0.447541235	0.54037415	0.545506077	0.521685949	0.506521528	0.662845714	0.562499681	0.757582523
Node333	0.412368632	0.44014353	-0.164430197	0.664077531	0.36105875	-0.32724898	0.773547849	0.522132806	0.568273387	0.543678908	0.817558173	0.830354736	0.10958602	0.587254937	0.649878246	0.315406406	0.502339143	0.716349715	0.331957836	0.396965048	0.380600349	0.531775328	0.563866458	0.762164693	0.606028074	0.220292814	0.821979038	0.708137175	0.770376741	0.472635387	0.36474094	0.501201392	0.676669647	0.272654832	0.250331505	0.536553792	0.478053698	0.718824087	0.515176162	0.456202914	0.572715143	0.361123729	0.425727754	0.569593979	0.701063199	0.581816535	0.519823226	0.605442909	0.715782476
Node334	0.581409958	0.0896143	0.426383615	0.400037714	0.611658016	0.419962426	0.59128772	0.629351439	0.192207952	0.655899654	0.830559633	0.851088844	0.080710898	0.666462116	0.137314308	0.461458065	-0.087519723	0.123534313	0.194992799	0.3321301	0.681011876	0.415758061	0.318243773	0.790030499	0.496303322	0.825862449	0.569822468	0.421540294	0.607607838	0.247894422	0.566246343	0.431817186	0.547876372	0.321578012	0.250989163	0.599502494	0.257644853	0.876626736	0.657396804	0.148190533	0.791726469	0.565375121	0.758303335	0.561998423	0.33650796	0.47395283	0.53286888	0.53848451	0.530311721
Node335	0.615109118	0.622353773	-0.371900791	0.697991531	0.654459567	0.625185044	0.698455348	0.519180253	0.473991501	0.729322684	0.779656107	0.848760266	0.423244648	0.679410781	0.743623866	0.550486004	0.377481084	0.420643636	0.372696845	0.503011314	0.54076944	0.496697245	0.66066194	0.836584731	0.542194273	0.51050585	0.743791854	0.489256105	0.748835036	0.831533233	0.655592714	0.537503217	0.516590695	0.393960252	0.308110463	0.470614787	0.639510036	0.58492811	0.62045009	0.559972365	0.739897038	0.70479143	0.691318264	0.577667046	0.516327593	0.599615078	0.388517828	0.778660155	0.794303703
Node336	0.514595984	0.51919456	-0.025873688	0.127217943	0.492444542	0.611563649	0.954614385	0.659944658	0.386961663	0.562872146	0.643312797	0.857083102	0.65292251	0.848873982	0.809410773	0.432894444	0.369918489	0.741136609	0.33335164	0.413906922	0.639323552	0.689576412	0.80928719	0.681485916	0.357810951	0.839738592	0.781763217	0.485844627	0.87631075	0.202960873	0.400324324	0.574483545	0.197876635	0.421467709	0.242095404	0.438525701	0.709928964	0.76571049	0.248649539	0.462023776	0.801045552	0.275869727	0.642946411	0.673082015	0.562662007	0.626218271	0.69475681	0.663627129	0.706787884
Node337	0.509758783	0.485939009	0.512963913	-0.04059085	0.629117314	0.586638481	0.787876953	0.320802513	0.706237422	0.565974385	0.86083167	0.80392709	0.217231024	0.738339834	0.649959845	0.404146557	0.530072302	0.648224979	0.19463495	0.496603781	0.678018824	0.329426231	0.687340826	0.791401095	0.555285522	0.861072124	0.791917409	0.320342944	0.795521303	0.510930704	0.501709309	0.29159595	0.588594323	0.457565196	0.238074926	0.478445333	0.51072866	0.772438645	0.510185227	0.355513213	0.649415243	0.373843423	0.662812924	0.594704395	0.55781789	0.747007718	0.592760147	0.796107952	0.740575314
Node338	0.216288921	0.408321688	0.257503416	0.764164944	0.124912817	0.382539441	0.349999576	0.297442638	0.38267855	0.553596972	0.324582459	0.575471939	0.359451332	0.477551098	-0.005647484	0.029950667	0.256894203	0.131781942	-0.006819127	0.264636274	0.433916253	0.201908218	0.141879852	0.382433426	0.253670803	0.5850188	0.135711501	0.318821498	0.142052903	-0.200314097	0.215616483	0.354302853	0.132687634	0.304535424	0.21074255	0.28723319	0.241880148	0.7447806	0.531997825	0.444394586	0.446747493	0.324686658	0.396382799	0.397399162	0.190004827	0.347593698	0.220202863	-0.067451818	0.437578758
Node339	0.250224115	0.273502055	0.347679217	0.198414644	0.355247153	0.290741412	0.558917723	0.26689645	0.526225668	0.537581474	0.575401077	0.701261855	0.379532599	0.44695358	0.297206095	0.035774569	0.276978894	0.216379749	0.056175032	0.271077022	0.599696867	0.160650443	0.391311256	0.304433525	0.25429115	0.493637016	0.20064828	0.271628097	0.396574731	-0.029802266	0.342877751	0.332129036	0.044607659	0.209075153	0.215274937	0.16853256	0.194320834	0.749234333	0.609314563	0.404660124	0.280048222	0.297201414	0.27300562	0.379080226	0.234045933	0.25701119	0.261627704	0.004620149	0.557388365
Node340	0.262463296	0.660318943	0.407504544	0.706033884	0.456019545	0.48039101	0.648778408	0.723349322	0.719645948	0.565484278	0.63548919	0.771950769	0.614507918	0.574103647	0.686059791	0.462957631	0.380099594	0.636706722	0.469047085	0.621764783	0.641624095	0.594446062	0.639216697	0.721729691	0.442999764	0.68665838	0.495642671	0.633533509	0.779237813	0.729647994	0.442592948	0.240992005	0.727798239	0.347243438	-0.095757984	0.464968519	0.503805854	0.510402326	0.529003831	0.749542296	0.576252266	0.66716683	0.645146674	0.805277028	0.563324672	0.445829056	0.348171574	0.221409257	0.659286181
Node341	0.286246718	0.6789921	0.405693494	0.427255952	0.416563694	0.555375632	0.72361384	0.302338061	0.520691464	0.644752647	0.608723128	0.863314695	0.637584103	0.712502555	0.723724364	0.155566981	0.293326971	0.538171434	0.388169073	0.541769145	0.459941264	0.466609299	0.454169547	0.883068746	0.652980717	0.548682519	0.661362701	0.448478119	0.775154325	0.633632034	0.034910636	0.484349898	0.64542921	0.573142229	0.343724741	0.665600055	0.79267342	0.595297546	0.397705186	0.655890477	0.584273789	0.564178873	0.583140521	0.594775216	0.527555262	0.323469869	0.270295457	0.557405866	0.451394485
Node342	0.654292044	0.501710503	0.709066824	0.22693351	0.188589907	0.454482246	0.797683238	0.565817475	0.573912341	0.514056147	0.575866035	0.756333178	0.445969938	0.525733862	0.624495822	0.304367394	0.201554852	0.726874176	0.442712363	0.459141069	0.567946563	0.468894308	0.179855438	0.771647491	0.44387003	0.672716032	0.72882323	0.536781762	0.43605931	0.665854391	0.565518677	0.566734072	0.599754006	0.567461254	0.315651117	0.338433613	0.750305443	0.675710966	0.450795536	0.645706296	0.6622932	0.509791578	0.513920596	0.464542649	0.654595222	0.669642353	0.349922129	0.445953199	0.659004252
Node343	0.630103901	0.672229209	0.543643188	0.031230879	0.513719718	0.407011465	0.624909399	0.224669211	0.744074396	0.554866356	0.637866711	0.857632379	0.431957471	0.547887204	0.785514358	0.34302732	0.256434639	0.698826451	0.611262022	0.335683288	0.672270279	0.538940734	0.26938645	0.694778491	0.499589361	0.68695963	0.742339322	0.539511303	0.570550147	0.592649781	0.487113251	0.587835772	0.759442917	0.577758432	0.305018077	0.526625562	0.789489626	0.762410984	0.326336884	0.562004279	0.80923973	0.481693873	0.587646479	0.562572525	0.614731285	0.634585584	0.605475552	0.478642515	0.55285018
Node344	0.598355457	0.605817675	0.772718193	0.540314713	0.621356282	0.478671812	0.805105359	0.335779322	0.812320391	0.731254493	0.620401411	0.866566229	0.572005017	0.583551103	0.762994973	0.369259591	0.20774216	0.587816616	0.691136895	0.38185048	0.689371855	0.55609738	0.470455836	0.799046972	0.472919802	0.757362917	0.753975057	0.577230635	0.801725984	0.592950665	0.618143314	0.36990766	0.575720438	0.557152757	0.269575225	0.364991923	0.849708564	0.73355311	0.634000863	0.724932741	0.795640432	0.554792355	0.688517495	0.761316644	0.73477421	0.711343691	0.519912069	0.675286345	0.733374587
Node345	0.455230355	0.648873562	0.496168496	0.399117079	0.39728403	0.495442411	0.602018657	0.29536377	0.71371036	0.610690511	0.709609197	0.834538052	0.486142588	0.54089766	0.488766415	0.371507616	0.172417169	0.635833578	0.533546727	0.344897175	0.45435456	0.382318113	0.57958681	0.755215882	0.582652091	0.684270461	0.848924111	0.574172187	0.720303907	0.595667824	0.580080633	0.38675462	0.702673128	0.419523756	0.3125555	0.518418501	0.684213967	0.623154826	0.506158305	0.567672417	0.764538607	0.50524343	0.639505455	0.502640562	0.591580206	0.641109997	0.711612597	0.733173044	0.694706319
Node346	0.625582746	0.724543749	0.655604722	0.464915909	0.639573677	0.436784442	0.638718325	0.524059843	0.818179797	0.58906595	0.709252402	0.856471625	0.585413858	0.59178868	0.782977958	0.615074517	0.229289042	0.811952936	0.537062543	0.49493165	0.651844519	0.42517033	0.468874219	0.796495583	0.472414539	0.53246514	0.69541597	0.629446561	0.829636243	0.437381503	0.612768171	0.562157337	0.523182408	0.438514955	0.448780468	0.507404572	0.752776084	0.779813968	0.741018153	0.679659419	0.837770111	0.524340554	0.572641713	0.202361799	0.668477378	0.687195198	0.801616078	0.496589487	0.788363211
Node347	0.548136113	0.716925267	0.699751631	0.515579397	0.566638995	0.462614242	0.609855425	0.638311375	0.770155563	0.697438564	0.638144252	0.793302293	0.423291233	0.645345382	0.782293547	0.439318545	0.223600478	0.311936383	0.637931347	0.461892408	0.675505264	0.391341652	0.566761105	0.574851067	0.5299733	0.525879843	0.822659195	0.475984233	0.901635428	0.575461105	0.544475087	0.080457609	0.394802287	0.199778407	0.252561587	0.406976108	0.599206318	0.806928706	0.524625444	0.465041494	0.758154683	0.616889963	0.627340455	0.447375633	0.683295562	0.645220757	0.683344047	0.716235327	0.699004516
Node348	0.42370032	0.793905171	0.295063012	0.607708593	0.561150909	-0.163714036	0.754619789	0.69011961	0.52562966	0.382182807	0.563139577	0.887667087	0.481373178	0.65747124	0.73838101	0.578612451	0.328587434	0.679545174	0.574142481	0.458333872	0.498757594	0.513029558	0.561965117	0.717569711	0.112325334	0.806403378	0.846330726	0.655541173	0.715164907	0.642174744	0.567549493	0.680245836	0.743324378	0.48069405	0.124444189	0.47902572	0.813760791	0.754651613	0.670889597	0.631747676	0.776654313	0.439333983	0.68386413	0.513022836	0.621921029	0.589073968	0.842708832	0.641653424	0.664864411
Node349	0.591822526	0.498352785	0.690076438	0.131534175	0.537361287	-0.01067161	0.698917013	0.684985807	0.849121612	0.447322709	0.810768498	0.828938404	0.356170515	0.667149261	0.67160043	0.655231696	0.382097803	0.510083351	0.563028386	0.388103815	0.675209956	0.227519993	0.622712038	0.66982406	0.521635697	0.678956362	0.746686005	0.641944725	0.805415607	0.474361572	0.622197916	0.387606186	0.438883618	0.299811969	0.353075652	0.613135735	0.66337954	0.861191681	0.476648991	0.473624612	0.802172401	0.693485566	0.700443409	0.5250089	0.60266794	0.708080063	0.881400821	0.733087514	0.87687945
Node350	0.423749044	0.524634663	0.494243481	0.010132786	0.637758703	0.407828883	0.795559315	0.657547656	0.729857386	0.413689679	0.325574539	0.852639717	0.246721925	0.552274289	0.707926678	0.100468918	0.354171485	0.50612027	0.369563886	0.408506508	0.637810424	0.530164083	0.552198504	0.608033505	0.138835835	0.677142426	0.75313216	0.625781697	0.54972609	0.248145651	0.651984469	0.43738328	0.44453558	0.488080083	0.329898653	0.465736783	0.522487518	0.816645009	0.647073783	0.333948699	0.711323304	0.46596536	0.605649533	0.447854115	0.486971154	0.697289855	0.732587987	0.621981342	0.660923841
Node351	0.678856843	0.721800829	0.552030439	0.413676634	0.578252341	-0.003826934	0.782029482	0.752160349	0.856390959	0.488942613	0.741971084	0.930031638	0.565254798	0.676266615	0.763644331	0.729960949	0.242233245	0.69784137	0.75681346	0.488680373	0.570772846	0.580570506	0.809699922	0.800239091	0.587625281	0.696864951	0.759109097	0.546524403	0.61597356	0.580261412	0.661761348	0.655545625	0.766120031	0.605684346	0.255837344	0.448642755	0.64603453	0.69025431	0.699308143	0.812282984	0.872231437	0.569159737	0.609741745	0.509362535	0.695043832	0.746936659	0.939452589	0.750985415	0.780822153
Node352	0.684327928	0.547235019	0.302071337	0.36762491	0.561659437	0.27669069	0.736501565	0.698945895	0.853540656	0.495106237	0.724910684	0.814238851	0.383024794	0.668574963	0.769089617	0.59572271	0.338893086	0.583261764	0.26092899	0.471262211	0.611899179	0.394173081	0.688582275	0.636203727	0.318071965	0.685044808	0.630581641	0.532181191	0.638797615	0.509369095	0.625618105	0.642979787	0.548311562	0.596994599	0.357454833	0.522056707	0.536292645	0.872803121	0.618368057	0.656261175	0.719200348	0.667134577	0.596671094	0.56148817	0.504724243	0.689326432	0.817301177	0.431057384	0.838053072
Node353	0.639075779	0.631526533	0.371159987	0.771061792	0.525657618	0.595853776	0.820464305	0.656883949	0.768456974	0.601322375	0.8028445	0.894279691	0.366132667	0.693330979	0.857202461	0.77616033	0.763795377	0.700191072	0.648615879	0.636451568	0.646470659	0.585936749	0.632614136	0.582180559	0.717266306	0.833818151	0.769661168	0.690527041	0.796132603	0.859838503	0.632988736	0.62093866	0.454224262	0.419444894	0.562337297	0.24692324	0.786226128	0.879942277	0.662654129	0.797022991	0.729482122	0.597354716	0.583211447	0.746201078	0.749845449	0.754446597	0.839828526	0.612675689	0.838378594
Node354	0.708296987	0.632093104	0.538215477	0.725250594	0.585330081	0.536666137	0.809657241	0.662531094	0.673766245	0.623560005	0.705575782	0.782303282	0.47353925	0.573330389	0.732015673	0.48000671	0.375777544	0.58111134	0.25472158	0.405573527	0.569757871	0.493302332	0.412198015	0.628492983	0.391339515	0.700861847	0.710691768	0.577448003	0.587264343	0.509607506	0.562206194	0.456454373	0.354430568	0.444306922	0.410265099	0.439970109	0.723801951	0.904111328	0.58304793	0.581345141	0.699475885	0.415392267	0.437529684	0.524471844	0.658860817	0.702535246	0.684110448	0.453108969	0.667228672
Node355	0.587339625	0.661568761	0.554337752	0.718538341	0.494974137	0.509106337	0.710988519	0.619540507	0.524119284	0.634843534	0.669416269	0.763314833	0.533509393	0.590327638	0.671460378	0.615175621	0.268189244	0.639944848	0.438151585	0.399846399	0.590515666	0.443619919	0.544529521	0.516202256	0.468457745	0.654871722	0.590923288	0.58307515	0.61158325	0.452843219	0.450433292	0.423011551	0.365537316	0.463257282	0.218493246	0.553844877	0.618285624	0.753567799	0.51965475	0.56524226	0.683358264	0.466199786	0.521475355	0.609431729	0.510677161	0.752904468	0.746053198	0.53848188	0.684337423
Node356	-0.085946922	0.216899297	0.126652972	0.747673967	0.561941693	-0.049497386	0.571803263	0.376702887	0.4499328	0.181145198	0.52656033	0.393784121	0.474638932	0.28934779	0.491308079	0.108887806	0.242047869	0.124100386	0.314031013	0.408494888	0.489645141	0.471334169	0.392373814	0.429134495	0.19610313	0.425777243	0.496675056	0.335794866	0.236428625	0.492652262	0.362726028	0.273210538	0.565866671	0.5142633	0.406872835	0.405049398	0.568458902	0.645422991	0.321570393	0.24267275	0.320942606	0.222537975	0.367722625	0.568160557	0.329469699	0.564883782	0.567416443	0.644950584	0.199044091
Node357	0.267840749	0.325261485	0.362331538	0.753368719	0.69131553	-0.105580227	0.646375452	0.337351687	0.250826327	0.421278575	0.743182803	0.813135438	0.391345514	0.154526603	0.60340259	0.198639948	0.12022308	0.475874971	0.342710362	0.500024451	0.533943243	0.547538047	0.53969786	0.666423169	0.063921828	0.59099674	0.593214153	0.255761421	0.508551193	0.483335184	0.318448257	0.101523797	0.532442	0.413026164	0.428952897	0.359841259	0.191045986	0.668755507	0.185458644	0.424323047	0.647395089	0.492257571	0.334775642	0.564966132	0.295253178	0.461534759	0.711382235	0.478548194	0.422793848
Node358	0.212056723	0.28110135	0.120331473	0.444080066	0.367227756	-0.015565537	0.530169178	0.25363315	0.282866354	0.613051034	0.367102115	0.401006267	0.026701981	0.271624202	0.55623353	0.179020954	0.368876993	0.340625216	0.293786967	0.205024702	0.075882193	0.272534249	0.326165041	0.425728872	0.229528647	0.299417684	0.473611933	0.210828549	0.390086533	0.577841379	0.310923762	0.36942052	0.332768211	0.254533407	0.126961013	0.147998054	0.415023331	0.541279653	-0.108509508	0.513840929	0.594993216	0.334252392	0.149824718	0.361957202	0.383131252	0.500433993	0.483207882	0.262502187	0.186568378
Node359	0.523992585	0.514951296	0.657514145	0.70322327	0.594516786	0.450592526	0.52385865	0.631817013	0.595724779	0.32380492	0.705735678	0.368094798	0.316833481	0.282717268	0.627817213	-0.103610193	0.361025441	0.562821354	0.528342301	0.383940825	0.461672246	0.335288766	0.057266756	0.68479129	0.259725371	0.553259724	0.567350598	0.549093526	0.677344416	0.359532052	0.525278932	-0.041901813	0.173791534	0.490581487	0.440978713	0.396216502	0.215978322	0.506035543	0.49408307	0.533324185	0.771158737	0.183589299	0.533783934	0.540761515	0.541262488	0.747756969	0.735372525	0.663990485	0.2685754
Node360	0.58977701	0.555663731	0.344334932	0.659127558	0.577557061	0.468769515	0.748976229	0.694902586	0.775120759	0.743003735	0.696376718	0.930487031	0.331548728	0.644923481	0.674218682	0.307119336	0.591964806	0.520998614	0.664357184	0.103609799	0.612342786	0.619533086	0.631138744	0.844823604	0.29041226	0.795141644	0.753101085	0.634099472	0.682809546	0.520620922	0.606403243	0.52601062	0.763123232	0.711601344	0.263886809	0.521599653	0.783106002	0.683731136	0.619424933	0.739580736	0.830873871	0.742079461	0.802219627	0.447443295	0.655632684	0.730291395	0.690909133	0.569395435	0.835268632
Node361	0.792805874	0.723653505	0.719995479	0.51316619	0.413317796	0.395147718	0.862759279	0.779542151	0.78954568	0.464653907	0.735409898	0.832636935	0.518834178	0.527591801	0.806215219	0.498500155	0.23637077	0.625217013	0.662494268	0.55812323	0.608235396	0.551870611	0.728013356	0.793508054	0.53539213	0.840124732	0.765564388	0.553216892	0.699288191	0.54707719	0.511327743	0.637655497	0.520035015	0.513920991	0.302603267	0.573949288	0.691640763	0.778525073	0.585381474	0.568627813	0.785981849	0.456222265	0.740978094	0.746348899	0.681280111	0.770671211	0.676510188	0.544834704	0.709978834
Node362	0.516889055	0.66818705	-0.115716902	0.390393022	0.318490941	-0.35113545	0.670565987	0.650185108	0.597469375	0.190671796	0.43316209	0.879744664	0.43053851	0.571274986	0.779691002	0.301214468	0.262008341	0.586768038	0.569127532	0.459495081	0.778876975	0.512568152	0.661521147	0.700103068	0.491948238	0.669666874	0.675691257	0.160575992	0.735892346	0.510930281	0.321028886	-0.156500216	0.585374203	-0.105766273	0.385485801	0.348859894	0.742346252	0.662029587	0.74402019	0.664308002	0.662441833	-0.026849139	0.639285644	0.742882438	0.617815547	0.662829124	0.491722721	0.359939285	0.51278785
Node363	0.249155761	0.625861675	0.273717464	0.647784916	0.431145664	0.3012666	0.365133438	0.544346264	0.200639177	0.518472229	0.599965346	0.751582063	0.564890653	-0.039024006	0.560186858	0.419587336	0.294228481	0.291796206	0.382460165	0.369677704	0.514960657	0.444782997	0.685477768	0.291344478	0.431244292	0.808953392	0.580342176	0.343188712	0.446097139	0.058806924	0.547578314	0.551276975	0.540403835	0.374798582	0.319950494	0.217557114	0.347439104	0.747664022	0.749619669	0.645522824	0.653460656	0.466203094	0.491148163	0.605638447	0.589189404	0.810900811	0.515398727	0.22975087	0.419035326
Node364	0.33749548	0.524919416	0.214997677	0.72237704	0.349245691	0.459831053	0.561527604	0.627205544	0.327533449	0.26155927	0.662771327	0.783884782	0.32872826	0.298915951	0.4358407	0.42121244	0.224614251	0.167619672	0.357997703	0.422379328	0.639384196	0.303147322	0.531837005	0.605087448	0.607637183	0.631826846	0.515791224	0.333040995	0.454301402	0.185925361	0.330549884	0.181880317	0.487117126	0.426286559	0.148511263	0.29181756	0.786687407	0.567614111	0.692971035	0.558106738	0.684614032	0.291300729	0.635164313	0.556521991	0.491477998	0.688518523	0.605744749	0.068158626	0.521859256
Node365	0.492393902	0.369693982	-0.149323013	0.762492958	0.396166396	0.579993381	0.708814028	-0.019201474	0.564375448	0.455360962	0.459558104	0.758598489	0.348624858	0.715162731	0.799988642	0.33471953	0.418497045	0.586585089	0.361161213	0.354128769	0.640092323	0.548714833	0.672981195	0.648336277	0.434529231	0.765180735	0.70206641	0.324512211	0.686241001	0.476181501	0.430864828	0.626572082	0.570029244	0.331970263	0.235283634	0.401172984	0.584543928	0.907322371	0.512553829	0.568550889	0.600698969	0.331207505	0.395229131	0.51686321	0.671181349	0.62857728	0.567420954	0.328052097	0.743256157
Node366	0.093460792	0.311929131	0.407376541	0.466418476	0.442994208	-0.123574429	0.514016484	0.156347737	0.02117782	0.417338034	0.633188593	0.719395885	0.023430986	0.265402958	0.062318443	0.436404942	-0.077242185	0.175954868	0.341806542	0.10377575	0.488538772	0.277868221	0.421542887	0.573683435	0.293369526	0.683941215	0.260405918	0.411155134	0.386896067	0.319589328	0.544728455	0.673030876	0.230065526	0.055225617	0.297347807	0.339235718	0.304206715	0.900129637	0.647023445	0.215514	0.627521942	0.476874371	0.535627076	0.386162539	0.392568759	0.559033319	0.454470908	0.180379576	0.546683471
Node367	0.335067646	0.388518197	0.421743594	0.692394071	0.262229464	0.59037599	0.305604006	0.467663907	0.467303472	0.492353347	0.44334746	0.685875822	0.466073474	0.379561556	0.32244333	0.288028846	0.223610593	0.30596374	0.201136014	0.198410256	0.745607745	0.140566298	0.492319585	0.629228169	0.208777916	0.70751342	0.472886114	0.262689819	0.755186315	0.280772786	0.147529936	0.517729688	0.388193189	0.42011537	0.334549859	0.235777017	0.571586458	0.818650513	0.449837866	0.543294803	0.610993045	0.623306394	0.284677439	0.421760725	0.45654292	0.64351065	0.182655529	0.200613219	0.503993236
Node368	0.295374757	0.383892669	0.318788642	0.579046508	0.370752742	0.537735809	0.360031009	0.479383949	0.204933374	0.498266439	0.507577924	0.766090433	0.465199053	0.435235234	0.397285051	0.371515901	0.19183025	0.245173849	0.28768589	0.005219821	0.716118232	0.53398808	0.292622762	0.600067403	0.334742489	0.640888208	0.222790279	0.379623723	0.55761097	-0.077193282	0.47875531	0.56802817	0.230068389	0.466251587	0.363877814	0.320331891	0.539331338	0.771979492	0.427302613	0.338441723	0.616264495	0.541765296	0.50186997	0.524360667	0.573560825	0.620498633	0.29978315	0.056797634	0.5312476
Node369	0.297560059	0.693896692	0.463951134	0.478878311	0.368202117	0.537594288	0.660402401	0.161112147	0.643803936	0.560217611	0.520184347	0.741232007	0.38005478	0.673683302	0.361974153	0.565780595	0.396525969	0.095247381	0.023889723	0.490330751	0.858493697	0.437427535	0.253036447	0.627631162	-0.306444105	0.694750978	0.201977143	0.326630652	0.714540697	0.822825959	0.447569941	0.396262363	0.639355342	0.606628609	-0.258158359	0.297337704	0.706054606	0.257146982	0.652418929	0.674996109	0.618404914	0.557753754	0.140956678	0.388012925	0.202192136	0.459595327	0.1916798	0.842372322	0.244121037
Node370	0.346351526	0.362377804	0.348619726	0.709080507	0.379895637	0.27273204	0.422461399	0.388286914	0.536269393	0.515597535	0.531777175	0.714995025	0.405813833	0.376181688	0.643228941	0.268906554	0.220635492	0.171498287	0.326447784	0.282432391	0.698972372	0.509808787	0.479246325	0.512409857	0.41939642	0.434890246	0.551418516	0.287564735	0.641954233	0.362376847	0.438237253	0.38497699	0.352105547	0.294227351	0.302656106	0.159283457	0.400120972	0.811485435	0.442203404	-0.004092752	0.440294897	0.480161905	0.106451091	0.528644449	0.428529473	0.571292075	0.288511539	0.343914805	0.417866048
Node371	0.350468037	0.488046469	0.209251447	0.701233632	0.514485302	0.188803887	0.397909124	0.159672129	0.677225933	0.585853145	0.615804569	0.688394424	0.420297155	0.672881263	0.338842132	0.05987247	0.24104624	0.099992237	0.285671504	0.363661626	0.584082371	0.328357292	0.455230721	0.560204933	0.434011657	0.6258759	0.605429702	0.362383473	0.811396516	0.466849144	0.214183387	0.661065198	0.443595237	0.363329705	0.27757417	0.378974368	0.316311835	0.610927352	0.653001191	0.386895984	0.737934977	0.448760954	0.385003697	0.489781432	0.560093064	0.698608476	0.273700139	0.076447485	0.590080531
Node372	0.230287887	0.400114756	0.252247985	0.716145276	0.631842932	-0.026170074	0.611844455	0.470680083	0.603757764	0.494689893	0.49413358	0.824988905	0.560492973	0.441621021	0.418893953	0.154631128	-0.075874561	0.08500237	0.327595645	-0.095418507	0.655068621	0.380552453	0.66353034	0.598700747	0.291726713	0.616890085	0.467846768	0.204938966	0.540828809	0.336335274	0.443616405	0.260111161	0.376514477	0.202695312	0.363602586	0.193030302	0.216736156	0.705747195	0.605542061	0.596095825	0.713932614	0.500985969	0.54090329	0.478455997	0.341813136	0.594584282	0.42400557	-0.048399882	0.374653497
Node373	0.376320841	0.564199773	0.381210385	0.703345855	0.622631223	0.592582601	0.713744351	0.541562784	0.288675815	0.651023833	0.584126503	0.761672238	0.572193282	0.707676459	0.843195196	0.221091007	-0.039339467	0.4041807	0.295095556	0.484139034	0.639684182	0.536362282	0.537075412	0.689769905	-0.14934612	0.803331195	0.669359216	0.247637614	0.648864901	0.626635334	0.262441386	0.844130634	0.243101561	0.321763308	-0.047303581	0.065492274	0.424427726	0.578580335	0.603456143	0.571256484	0.819118793	0.411196572	0.675071387	0.564068952	0.758094439	0.652179679	0.435438196	0.468489403	0.80818394
Node374	0.239193876	0.369538539	0.232603536	0.453296326	0.370112717	0.156907985	0.554262942	0.311920579	0.355487987	0.486785731	0.515304487	0.709997724	0.265590844	0.384001827	0.487257029	-0.011079621	-0.147899649	0.00471236	0.195375042	0.130056948	0.453179749	0.211071595	0.441383304	0.513030296	0.199378918	0.692771992	0.5501667	0.019926245	0.60100963	0.429341054	0.260867932	0.385239156	0.218211006	-0.055609268	0.124631668	0.18300112	0.187183597	0.724430136	0.380027239	0.53547413	0.447077236	0.398104187	0.221824415	0.038790096	0.328274521	0.412281677	0.323648281	0.119291407	0.192073634
Node375	0.475074048	0.38900458	0.370812035	0.078052183	0.626866461	0.453169404	0.752621886	0.683729794	0.658786444	0.620238336	0.595918319	0.777073578	0.506369075	0.526050114	0.730935068	0.228431017	0.289661143	0.593859756	0.448961873	0.393543352	0.86096201	0.556402164	0.597689729	0.757508714	0.544947892	0.583878267	0.368573884	0.602716212	0.806909825	0.66923686	0.364167481	0.531917159	0.452292637	0.610152926	0.189563128	0.538797487	0.822919387	0.458945319	0.646031506	0.615486465	0.697537701	0.6494009	0.567569257	0.733390056	0.593540346	0.545279904	0.332175284	0.599293137	0.679348588
Node376	0.298921166	0.303645544	0.417327307	0.47822922	0.476410512	0.324649638	0.809793512	0.709849296	0.306056256	0.577345331	0.575714962	0.87544511	0.65005992	0.64938202	0.751374844	0.179147124	-0.030854868	0.581437623	0.084207133	0.443141658	0.7134607	0.564623199	0.43738247	0.867016873	0.329345188	0.723073193	0.78317451	0.087624301	0.861582355	0.435558583	0.152974858	0.287713502	0.645709905	0.333735417	0.228227194	0.060172299	0.665160527	0.526701154	-0.360584022	0.715476816	0.691282645	0.644814744	0.597707144	0.495698176	0.631131993	0.348156633	-0.071414898	0.758359659	0.22240287
Node377	0.734001099	0.683232851	0.469698887	0.594176972	0.568536717	0.365780439	0.818106042	0.697173771	0.825214765	0.6392663	0.628471002	0.770681886	0.508853572	0.626253243	0.616805807	0.258202658	0.388047125	0.587123747	0.532106632	0.519993163	0.687485894	0.66663874	0.673097367	0.77858151	0.624673665	0.402270405	0.77586945	0.719070316	0.621079617	0.62623678	0.533830059	0.730610194	0.656492603	0.546584921	0.007775449	0.280260741	0.756701946	0.746279642	-0.026696369	0.825959063	0.794297594	0.673399469	0.637651202	0.76610499	0.710375959	0.702313259	0.348508869	0.705767339	0.759255056
Node378	0.546897611	0.590978759	0.073606001	0.444278099	0.552269343	0.372494633	0.619882116	0.61125409	0.568276906	0.481795288	0.661080878	0.850365662	0.372550026	0.53658434	0.777444855	0.549437711	0.120081832	0.45947984	0.498978544	0.453728041	0.739100717	0.608041526	0.622896842	0.481404044	0.662049357	0.620298904	0.598787118	0.642909231	0.643566286	0.593446882	0.4790028	0.211612466	0.677514394	0.239500823	0.150629363	0.332984405	0.747233306	0.740613594	0.217940323	0.686851718	0.716396859	0.613982257	0.696380949	0.681411617	0.486366652	0.696301176	0.390450218	0.605295334	0.799319529
Node379	0.274279156	0.663208608	0.692652745	0.669226594	0.552253714	0.422163216	0.641873934	0.670659366	0.662350734	0.712143385	0.743493556	0.831505523	0.483869353	0.51600937	0.703683296	0.234262499	0.147551997	0.706741971	0.620056864	0.030207005	0.676046728	0.637240006	0.341720777	0.797765503	0.313685835	0.62157335	0.687484844	0.705901281	0.891949992	0.266386109	0.529784262	0.722948198	0.63288965	0.495037201	0.367491733	0.575075128	0.788986393	0.790568844	0.623706217	0.50708956	0.848838172	0.527900676	0.82211275	0.780871291	0.770903558	0.723516416	0.593210783	0.619634716	0.781391743
Node380	0.467733008	0.836982991	0.647286349	0.522597203	0.531129469	0.408415792	0.795241996	0.434302226	0.693636663	0.587601998	0.804940199	0.950267738	0.480408387	-0.565551384	0.829933423	0.375913093	-0.101111881	0.655088705	0.742231627	0.170103267	0.145637575	0.536916156	0.420358386	0.801521864	0.601811121	0.735248448	0.613755267	0.080664747	0.690526862	0.731233115	0.17439166	0.121941181	0.613791055	0.478128505	0.097395198	0.600833006	0.844891909	0.772159486	0.344581806	0.529094899	0.341411401	0.416927845	0.627890157	0.707597443	0.722257286	0.882646896	0.636813647	0.011745415	0.589812404
Node381	0.671492558	0.846500777	0.764637455	0.694376603	0.556434619	0.566777928	0.765621317	0.778788978	0.587940944	0.76135535	0.690325561	0.792894642	0.382390466	0.799158739	0.610292201	0.21598501	0.315415325	0.862762258	0.579759293	-0.097220319	0.501571315	0.727064237	0.719657975	0.802508974	0.521086595	0.783786804	0.775389617	0.701689032	0.812226398	0.393961734	0.568979603	0.555214423	0.779361891	0.762362785	0.452531369	0.590060127	0.764846952	0.640902148	0.563755909	0.814987219	0.766217687	0.673175525	0.862506895	0.484903978	0.786962148	0.6643641	0.662251656	0.329917656	0.522477805
Node382	0.520014189	0.758173037	0.608738046	0.587223441	0.603018514	0.514123397	0.681229668	0.735858691	0.79500861	0.723461828	0.657214392	0.894063578	0.537797988	0.77961846	0.394425669	0.278763082	0.00251993	0.622219761	0.639178106	0.247834558	0.67585504	0.648728223	0.322308329	0.803679086	0.255363014	0.769187637	0.779244128	0.68400596	0.807710393	0.554462782	0.520269329	0.384001328	0.774790149	0.496209767	0.217421722	0.52207969	0.79533824	0.809174294	0.52926635	0.742645271	0.748782908	0.616143269	0.65392323	0.577596715	0.636865422	0.568786066	0.577579598	0.646280239	0.545571983
Node383	0.609406219	0.716981951	0.600039557	0.521220446	0.584786624	0.452614176	0.613197177	0.618768401	0.717647525	0.100478067	0.645059244	0.877559151	0.552898036	0.651115589	0.438558409	0.353339087	0.030901639	0.68248344	0.675068283	0.440743025	0.417167935	0.618897152	0.409672544	0.689645126	0.344776316	0.707127449	0.794731298	0.612564201	0.734193428	0.462128518	0.544239961	0.510556741	0.757603335	0.532010003	0.127670353	0.375185378	0.810199632	0.623019581	0.561526807	0.778846063	0.700688393	0.536990467	0.753368692	0.587099052	0.839977012	0.64687821	0.708909271	0.636028758	0.708194509
Node384	0.495836095	0.390051478	0.140311028	0.707392601	0.305478658	0.081248973	0.563487299	0.534505437	0.710306142	0.416485359	0.664848444	0.174933287	0.457550602	-0.267670624	0.582133668	0.192529885	0.39510947	0.581514639	0.697385642	0.196883156	0.387893423	0.529676497	0.555359592	0.737325151	0.149720329	0.561142932	0.391914626	0.584900055	0.38598101	0.458532331	0.61836315	0.327638272	0.603911631	0.319541204	0.477933855	0.440945321	0.731721089	-0.149981512	0.346813374	0.53900591	0.770379266	0.693621848	0.672437339	0.753425673	0.568873387	0.653664171	0.57525979	0.537695766	0.322929142
Node385	0.596869927	0.613088001	0.702950544	0.67761986	0.65778946	0.262837265	0.998869711	0.872526816	0.883877264	0.377661981	0.730750806	0.860194281	0.57668149	0.732726687	0.551743532	0.520378785	0.129866893	0.788317868	0.567853316	0.607648844	0.826706115	0.697688707	0.652180074	0.85121834	0.567345393	0.787647089	0.749112251	0.637674091	0.734216773	0.76973583	0.53266418	0.650886264	0.761986293	0.444309283	0.02077144	0.434546629	0.810818621	0.854009859	0.664672657	0.724456822	0.849250438	0.687830372	0.834374432	0.704681852	0.766931916	0.735482694	0.704314075	0.536575698	0.657218611
Node386	0.498434246	0.763563563	0.61356761	0.520133101	0.484029615	-0.072071103	0.810646785	0.621376513	0.697230495	0.424262395	0.508569803	0.848245889	0.605282853	0.670389992	0.791900608	0.723671238	0.478588028	0.515162353	0.538426353	0.42584606	0.750017594	0.615393567	0.546082701	0.782202736	0.351185985	0.825217862	0.686081637	0.461647484	0.794391268	0.685907474	0.55764606	0.524877582	0.728294012	0.544284197	0.096136429	0.341875305	0.72941622	0.687944666	0.692071185	0.766812873	0.839820808	0.30526469	0.519978865	0.543030427	0.67336306	0.630947294	0.618128022	0.473410158	0.599316397
Node387	0.535994355	0.746943681	0.656876507	0.412372704	0.282967893	0.259382654	0.950708272	0.801467526	0.847728961	0.444358178	0.776194352	0.863869356	0.216750443	0.789241035	0.763001201	0.435179209	0.06391718	0.571713052	0.654487009	0.501993862	0.630634692	0.558736992	0.596892322	0.858063784	0.605399508	0.798363838	0.795770318	0.501005601	0.763930291	0.79025202	0.489633963	0.465506075	0.65631714	0.402431661	0.453971393	0.547788691	0.705277415	0.923842263	0.56577844	0.749833383	0.775084468	0.368214314	0.649268628	0.604184157	0.692297439	0.705863795	0.620510765	0.600069636	0.641500093
Node388	0.450509861	0.773410624	0.531842844	0.473888464	0.636330884	0.079658272	0.640272278	0.791350906	0.749040291	0.44297263	0.784711144	0.863889398	0.261629387	0.617309846	0.717192837	0.482438933	0.202588666	0.505066856	0.628821266	0.29814099	0.588061776	0.575133151	0.562204245	0.679961448	0.328790782	0.708638058	0.82914519	0.589439409	0.7978888	0.704651461	0.517163086	0.467765634	0.591811392	0.426776962	0.18632479	0.557609021	0.731670719	0.724132525	0.325621584	0.578278021	0.816951655	0.434907246	0.496174148	0.641590665	0.627130108	0.684881313	0.850552446	0.685871174	0.692385468
Node389	0.695836264	0.55893783	0.625956933	0.556190881	0.317700787	0.385106091	0.708426339	0.675387576	0.797864975	0.639863095	0.603072594	0.795308707	0.462080427	0.615568907	0.721278523	0.527071001	0.186793885	0.376250097	0.620250978	0.424186394	0.667861459	0.550685377	0.616098344	0.817140448	0.457114104	0.719435131	0.679761822	0.558113003	0.809948908	0.611479949	0.461682471	0.345394789	0.363796478	0.371410762	-0.032348351	0.330194082	0.692655252	0.747673908	0.553979661	0.741738374	0.80200295	0.311148969	0.565509328	0.457550482	0.630247358	0.739398259	0.559317933	0.520174655	0.5438001
Node390	0.574705755	0.732553538	0.492319465	0.143005747	0.627244827	0.240139227	0.787231857	0.736552167	0.350138444	0.583074885	0.818905265	0.794960951	0.241529311	0.647350724	0.77308693	0.656744277	0.15045561	0.58137044	0.523157199	0.233404172	0.610482694	0.39231209	0.593138055	0.643566694	0.387255577	0.746972829	0.604319365	0.568591479	0.706706768	0.523197063	0.450658244	0.478148089	0.63538889	0.502155262	0.160133767	0.512676096	0.67347358	0.806530559	0.521051238	0.483846155	0.903742515	0.582955418	0.600047118	0.628021594	0.610838098	0.636046834	0.834338202	0.641049755	0.508668747
Node391	0.421410848	0.628115961	0.54841956	0.413774976	0.346372141	0.222503144	0.83879407	0.639915389	0.632024674	0.766638256	0.489499661	0.791026958	0.460239604	0.449584775	0.846515809	0.330526516	0.239236804	0.609016964	0.699932832	0.470373351	0.454319044	0.433804526	0.566796325	0.588687245	0.464574873	0.563091104	0.474785675	0.580413365	0.743774302	0.728834717	0.541702345	0.374328095	0.50228012	0.460707855	0.044779856	0.289763561	0.707220674	0.745384632	0.432902249	0.685683546	0.766706496	0.31698859	0.529751465	0.536943041	0.541077893	0.658358745	0.623730185	0.677345234	0.52507293
Node392	0.123364595	0.290924201	0.347604298	0.706888723	0.542795094	-0.048931752	-0.072500574	0.311234249	0.149567967	0.314198534	0.427929241	0.598943332	0.398540727	0.133873011	0.499105425	0.368045121	0.211225868	0.166165969	0.302937413	0.38790457	0.495736163	0.56112816	0.307919086	0.35323444	0.164928915	0.431674109	0.339902595	0.314265603	0.369393345	0.120494739	0.258576311	0.201642718	0.172184813	0.33228917	-0.05190831	0.380719091	0.364954902	0.330220421	0.482980272	0.204728982	0.374090105	0.224457786	0.254069643	0.491255183	0.408036472	0.185578665	0.315274915	0.504961669	0.384236438
Node393	0.425450833	0.40685134	0.236373393	0.571763457	0.45214494	0.263309567	0.641531548	0.476908543	0.330887364	0.520239269	0.6791507	0.600311536	0.460420389	0.326092516	0.661487654	0.097309047	0.20959359	0.270880217	0.278020139	0.365418902	0.647589875	0.539461483	0.398775111	0.648732778	0.346768997	0.466147116	0.520919622	0.240369106	0.468857854	0.51556888	0.099748122	0.394294473	0.491394034	0.550057376	0.365816382	0.426869022	0.260156019	0.389324724	0.33047907	0.412213925	0.378932983	0.094182787	0.417887341	0.440086633	0.434510061	0.618353276	0.368473369	0.49395763	0.263068195
Node394	0.058492725	0.491892181	-0.169478959	0.665964867	0.564509809	0.085967386	-0.084835275	0.608035934	0.234271534	0.238612205	0.298515778	0.836695725	0.65446938	0.606478635	0.620727587	0.338095397	0.352973957	0.362569121	0.563457371	0.281312617	0.575113187	0.709560673	0.468727546	0.578039898	0.175612362	0.67760099	0.634585142	0.614524173	0.256568903	0.592432473	0.434395675	0.389447347	0.260595779	0.571744869	0.453789963	0.504391541	0.299441488	0.249514956	0.516248863	0.419199039	0.207540805	0.283457073	0.55185158	0.542622785	0.609263392	0.693870349	0.413096329	0.67736936	0.357725749
Node395	0.276640503	0.383182587	0.487994353	0.716633041	0.433572459	0.102315421	0.214237024	0.253841162	0.171194235	0.386517951	0.531752892	0.686788498	0.314313906	-0.083611148	0.223719415	0.318583038	-0.036021841	0.122160122	0.308534836	0.091419159	0.500322763	0.414609288	0.22890313	0.592704687	0.14463224	0.57597002	0.44736319	0.288356066	0.581011129	0.047735913	0.387226118	0.396877724	0.434070154	0.414443571	0.305882907	0.196339378	0.197507307	0.126994134	0.104121874	0.15464228	0.603184667	0.392018979	0.195306145	0.54221953	0.36441211	0.482320714	0.476540659	0.078608517	0.344545862
Node396	0.100356212	0.173432181	0.427874641	0.530048094	0.701135803	-0.164340988	0.403027737	0.337040831	0.071201551	0.197224953	0.476487992	0.702763824	0.374188185	-0.097312636	0.498790877	0.187432223	0.268854542	0.107116767	0.186237736	-0.07321175	0.683246156	0.446212379	0.297261913	0.594718681	0.118065849	0.594016883	0.292538432	0.22278278	0.557015403	0.10583867	0.166827413	0.087446456	0.402985625	0.132477733	0.09044377	0.3257538	0.392111195	0.351264874	0.001729468	0.181500474	0.50552997	0.294869503	0.223982879	0.586796312	0.342127205	0.355517439	0.5858565	0.112683771	0.312306743
Node397	0.233008439	0.30221964	0.369178871	0.796487425	0.397307396	-0.011275332	0.663451	0.356821253	0.384206273	0.661487118	0.495538212	0.7096123	0.197719277	-0.032583536	0.395801632	0.344465534	0.27681738	0.305485689	0.332184634	0.403860106	0.564639075	0.39064965	0.209353321	0.448334856	0.127477834	0.441590228	0.757510194	0.229210309	0.379841611	0.205425834	0.197577704	0.293040222	0.381158944	0.401888875	0.253609536	0.212209236	0.361938936	0.446511861	0.353652414	0.272692058	0.447882939	0.226105011	0.240948983	0.540523456	0.402506995	0.519880544	0.522188505	0.291483651	0.23286153
Node398	0.661697994	0.623863831	0.427161378	0.625343662	0.459057716	0.490669521	0.838271523	0.526503312	0.412011686	0.725532062	0.828813727	0.834005537	0.010526291	0.594071592	0.776300061	0.419442788	0.537015925	0.484270397	0.616658925	0.673948611	0.597898361	0.3706734	0.50975047	0.715188862	0.503196369	0.62551129	0.757868933	0.482996614	0.393934273	0.690758338	0.526789347	0.240557098	0.412544908	0.325571904	0.326266501	0.460237515	0.645678358	0.779060096	0.303062743	0.436598977	0.793822305	0.584559982	0.556978542	0.657535421	0.563976184	0.728781498	0.558016278	0.448984893	0.441084678
Node399	0.439499572	0.267942817	0.415639943	0.737863747	0.577761686	0.26133896	0.398721622	0.389768959	0.177983177	0.482854343	0.7081368	0.846283475	0.367049409	0.428734421	0.238168923	0.257765189	0.191945027	0.125771888	0.288828985	0.070705884	0.525406878	0.535542538	0.301904363	0.831873213	0.061876727	0.71008761	0.70054683	0.298510417	0.482123034	0.109409801	0.563110056	0.500779693	0.33891166	0.24304355	0.236035801	0.267958589	0.110313077	0.194537786	0.412620629	0.368718908	0.801022801	0.326804936	0.698530847	0.598285298	0.608841331	0.635847975	0.539204913	0.413279042	0.51137212
Node400	0.246711556	0.281918974	0.372122518	0.727637892	0.430562491	-0.091306955	0.735430092	0.523910927	0.222006138	0.551559458	0.546218025	0.693436611	0.343027897	0.252538187	0.520488918	0.397346407	0.230774268	0.413893608	0.215147045	0.242635084	0.682565312	0.447599836	0.441806855	0.602834916	0.170812558	0.729203753	0.553805131	0.362201426	0.383454471	0.581604879	0.401181851	0.453866788	0.380625083	0.36231843	0.317399651	0.245889656	0.425002772	0.339116944	0.549403749	0.648359272	0.596614113	0.162459563	0.433736406	0.483276568	0.464293019	0.524294209	0.538102399	0.569894147	0.460971535
[truncated: 69 more columns]
