# Supplementary material for: Organisational and neuromodulatory underpinnings of structural-functional connectivity decoupling in patients with Parkinson’s disease
Source: Commun Biol. 2021 Jan 19;4:86. doi: 10.1038/s42003-020-01622-9 (PMC7815846; doi:10.1038/s42003-020-01622-9)
Supplement: Supplementary file 4 — Supplementary Data [file 42003_2020_1622_MOESM4_ESM.zip › SupplementaryData/Supplementary Data 2/Fig2_StructureFunction_PD.csv]

	Coef	lowerCI	upperCI	pValues	FDR
Node1	-0.095979899	-0.178762981	-0.013196816	0.023061729	0.13
Node2	-0.057637384	-0.143821246	0.028546479	0.18993558	0.326
Node3	-0.023373099	-0.096720073	0.049973876	0.532252312	0.63
Node4	-0.053449179	-0.131554459	0.024656101	0.1798403	0.316
Node5	-0.068852719	-0.145705104	0.007999666	0.079097161	0.199
Node6	-0.046039106	-0.143046666	0.050968454	0.352275243	0.481
Node7	-0.05825233	-0.159168042	0.042663382	0.257901648	0.395
Node8	-0.053184613	-0.117445698	0.011076472	0.104775208	0.229
Node9	-0.006959165	-0.104205204	0.090286875	0.88845471	0.921
Node10	-0.129062015	-0.217059981	-0.041064049	0.004045695	0.079
Node11	-0.115079032	-0.208100135	-0.02205793	0.015319911	0.113
Node12	-0.032669137	-0.128671371	0.063333097	0.504793147	0.608
Node13	-0.064353112	-0.173424318	0.044718094	0.247518183	0.384
Node14	-0.060688861	-0.141616409	0.020238688	0.141613687	0.278
Node15	0.038005313	-0.057144144	0.13315477	0.433707228	0.56
Node16	-0.07670234	-0.160967554	0.007562874	0.074414636	0.199
Node17	-0.028557181	-0.098396005	0.041281644	0.422881788	0.551
Node18	-0.103756458	-0.195467888	-0.012045029	0.02659726	0.13
Node19	-0.094315209	-0.173751008	-0.014879411	0.019960368	0.127
Node20	-0.031193601	-0.111086045	0.048698842	0.444117897	0.564
Node21	-0.071938647	-0.146739153	0.002861858	0.059433078	0.179
Node22	-0.08248457	-0.151627703	-0.013341437	0.019379641	0.127
Node23	-0.053523504	-0.118575094	0.011528086	0.106824933	0.231
Node24	-0.106836771	-0.186646176	-0.027027366	0.008697944	0.098
Node25	-0.106562565	-0.180127226	-0.032997905	0.004523835	0.079
Node26	-0.083920272	-0.156588676	-0.011251869	0.02360846	0.13
Node27	-0.094078935	-0.163144399	-0.02501347	0.007589531	0.098
Node28	-0.095940657	-0.168566969	-0.023314345	0.009621388	0.104
Node29	-0.142196004	-0.216960666	-0.067431342	0.000193247	0.026
Node30	-0.108955432	-0.181767187	-0.036143677	0.00335825	0.073
Node31	-0.08969966	-0.160813921	-0.0185854	0.013428739	0.112
Node32	-0.080469928	-0.159208194	-0.001731662	0.045169908	0.16
Node33	-0.062569922	-0.137477209	0.012337365	0.101598217	0.225
Node34	-0.069544429	-0.159861474	0.020772616	0.131253078	0.264
Node35	-0.085910273	-0.167126967	-0.00469358	0.038150701	0.15
Node36	-0.079039541	-0.179362025	0.021282942	0.122547916	0.254
Node37	-0.059188888	-0.158433882	0.040056106	0.242441424	0.38
Node38	-0.078027738	-0.160522853	0.004467378	0.063764118	0.183
Node39	-0.1512419	-0.260383494	-0.042100307	0.006607572	0.091
Node40	-0.131071862	-0.246847982	-0.015295743	0.026493236	0.13
Node41	-0.046695291	-0.165102888	0.071712306	0.439562285	0.56
Node42	-0.100762978	-0.217925867	0.016399912	0.091869511	0.214
Node43	-0.072311053	-0.137294274	-0.007327832	0.029184947	0.134
Node44	-0.014801606	-0.086196489	0.056593277	0.684492614	0.745
Node45	-0.031370067	-0.107101794	0.04436166	0.416867111	0.545
Node46	0.000245696	-0.088090886	0.088582278	0.995650466	0.998
Node47	-0.016316319	-0.087880426	0.055247787	0.654973511	0.73
Node48	-0.041441762	-0.10785428	0.024970755	0.221319163	0.358
Node49	0.009992452	-0.053852333	0.073837237	0.759028203	0.812
Node50	-0.008696756	-0.086330452	0.06893694	0.826213102	0.867
Node51	-0.043062762	-0.112347367	0.026221843	0.223153698	0.358
Node52	-0.056860467	-0.106068485	-0.007652448	0.023527268	0.13
Node53	0.00386062	-0.108530246	0.116251486	0.946323251	0.966
Node54	-0.035358131	-0.10211239	0.031396128	0.299202119	0.431
Node55	0.020947811	-0.046360035	0.088255658	0.541869981	0.636
Node56	-0.053211452	-0.099673212	-0.006749691	0.024787654	0.13
Node57	0.018276836	-0.047013463	0.083567135	0.583241282	0.663
Node58	-0.042053908	-0.105082313	0.020974496	0.190964851	0.326
Node59	-0.023869577	-0.084340585	0.036601431	0.43913667	0.56
Node60	-0.002471673	-0.068457734	0.063514387	0.941475592	0.963
Node61	0.00427374	-0.050364665	0.058912145	0.878157243	0.915
Node62	-0.052724562	-0.085671622	-0.019777502	0.001709812	0.069
Node63	-0.02872882	-0.092451557	0.034993917	0.376894876	0.505
Node64	-0.006518941	-0.067571225	0.054533343	0.834231351	0.874
Node65	-0.018634007	-0.082463896	0.045195882	0.567202189	0.65
Node66	-0.061361433	-0.120439651	-0.002283216	0.041779346	0.154
Node67	-0.016465164	-0.076973351	0.044043024	0.593801778	0.671
Node68	-0.034758051	-0.133220002	0.063703899	0.489008388	0.596
Node69	-0.042525229	-0.132811076	0.047760617	0.35592593	0.483
Node70	-0.031543548	-0.096876205	0.03378911	0.343996192	0.473
Node71	-0.045028613	-0.1102142	0.020156975	0.175769791	0.314
Node72	-0.006503467	-0.081000926	0.067993993	0.864144658	0.903
Node73	-0.094879566	-0.151795872	-0.037963261	0.001085928	0.05
Node74	-0.054197907	-0.122128481	0.013732668	0.117877987	0.249
Node75	-0.051213039	-0.113254493	0.010828415	0.105688168	0.23
Node76	-0.031330802	-0.118575733	0.055914129	0.481526915	0.594
Node77	-0.086439744	-0.155587286	-0.017292202	0.014281429	0.112
Node78	-0.077290166	-0.162277469	0.007697138	0.074675261	0.199
Node79	-0.031627427	-0.111099682	0.047844827	0.435388945	0.56
Node80	-0.018670924	-0.111227579	0.073885732	0.692568146	0.745
Node81	-0.03410526	-0.095397849	0.027187329	0.275453356	0.408
Node82	-0.053252947	-0.130814214	0.024308321	0.178400701	0.314
Node83	-0.042895244	-0.108972883	0.023182396	0.203252832	0.339
Node84	-0.030727241	-0.089805468	0.028350985	0.308013571	0.437
Node85	-0.02537697	-0.096315885	0.045561945	0.483217093	0.595
Node86	-0.02831688	-0.082615369	0.025981609	0.306719809	0.437
Node87	-0.031135433	-0.08883665	0.026565784	0.290241629	0.424
Node88	-0.012627362	-0.068675863	0.043421139	0.658802495	0.731
Node89	-0.040532062	-0.093929777	0.012865653	0.136822114	0.274
Node90	-0.049025139	-0.117924484	0.019874206	0.163134392	0.306
Node91	-0.031583067	-0.087082388	0.023916253	0.264696553	0.401
Node92	-0.058880371	-0.143223182	0.025462441	0.171228811	0.312
Node93	-0.109614637	-0.19335282	-0.025876454	0.010299023	0.106
Node94	-0.065904387	-0.131172374	-0.0006364	0.04780759	0.163
Node95	-0.07489372	-0.169656816	0.019869376	0.121379288	0.254
Node96	-0.062556409	-0.148994842	0.023882024	0.156060396	0.297
Node97	-0.048444221	-0.159186519	0.062298077	0.391231431	0.516
Node98	-0.050074299	-0.127819485	0.027670888	0.20681276	0.342
Node99	-0.055733405	-0.136254124	0.024787314	0.17490416	0.314
Node100	-0.065525943	-0.148735915	0.01768403	0.122727297	0.254
Node101	-0.125237183	-0.225467009	-0.025007356	0.014326328	0.112
Node102	-0.164872826	-0.278211962	-0.05153369	0.004356393	0.079
Node103	-0.159069453	-0.279950253	-0.038188652	0.009904215	0.104
Node104	-0.151424913	-0.274471815	-0.02837801	0.015865902	0.115
Node105	-0.059593217	-0.123436417	0.004249983	0.067326089	0.187
Node106	-0.030894983	-0.096333911	0.034543945	0.354790699	0.483
Node107	-0.114887164	-0.186694646	-0.043079683	0.001713795	0.069
Node108	-0.031066238	-0.087754459	0.025621983	0.282778737	0.416
Node109	-0.036991875	-0.092999329	0.01901558	0.195486035	0.333
Node110	-0.035968861	-0.091705957	0.019768234	0.205934059	0.342
Node111	-0.053254867	-0.115649969	0.009140234	0.0943569	0.214
Node112	-0.058674028	-0.120089354	0.002741297	0.061140196	0.182
Node113	-0.062091675	-0.132552113	0.008368763	0.084136394	0.206
Node114	-0.084628455	-0.19924014	0.02998323	0.147834337	0.287
Node115	-0.103351509	-0.190216699	-0.01648632	0.019703348	0.127
Node116	-0.122378744	-0.21362897	-0.031128519	0.00857438	0.098
Node117	-0.107884858	-0.21140203	-0.004367685	0.041086061	0.154
Node118	-0.015045632	-0.132205322	0.102114057	0.801274252	0.849
Node119	-0.062053319	-0.166227483	0.042120845	0.243012641	0.38
Node120	-0.079362413	-0.200061556	0.041336731	0.197495243	0.333
Node121	-0.048873107	-0.157489232	0.059743018	0.377826063	0.505
Node122	-0.019328004	-0.115146717	0.076490709	0.692582571	0.745
Node123	-0.010275617	-0.099571266	0.079020031	0.821558344	0.865
Node124	-0.102929499	-0.191173615	-0.014685383	0.022246263	0.13
Node125	-0.076850522	-0.188779535	0.035078491	0.178395302	0.314
Node126	-0.088901692	-0.201176424	0.023373041	0.120675588	0.254
Node127	-0.089068559	-0.161044702	-0.017092416	0.015291392	0.113
Node128	-0.024457459	-0.10778195	0.058867033	0.565095255	0.65
Node129	-0.045175325	-0.10977503	0.019424381	0.170491704	0.312
Node130	-0.070944517	-0.152759912	0.010870878	0.089217113	0.211
Node131	-0.108190394	-0.188008968	-0.02837182	0.00789235	0.098
Node132	-0.060340196	-0.123659726	0.002979334	0.061797897	0.182
Node133	-0.045165026	-0.124929888	0.034599836	0.267091812	0.403
Node134	-0.067468157	-0.165192408	0.030256093	0.176009057	0.314
Node135	0.000107568	-0.074937766	0.075152902	0.997758457	0.998
Node136	-0.031905576	-0.102113334	0.038302183	0.373092205	0.504
Node137	-0.025391796	-0.097750028	0.046966436	0.491587316	0.598
Node138	-0.036118117	-0.1060499	0.033813666	0.311406501	0.439
Node139	-0.041510181	-0.100479952	0.017459591	0.167690185	0.312
Node140	-0.034316757	-0.090381033	0.021747519	0.230260748	0.367
Node141	-0.093887039	-0.188881919	0.001107841	0.052732307	0.171
Node142	-0.031012751	-0.095921338	0.033895836	0.349039732	0.478
Node143	-0.055548869	-0.155059902	0.043962164	0.273916578	0.407
Node144	-0.077120975	-0.159206824	0.004964874	0.065560373	0.184
Node145	-0.056557153	-0.115319893	0.002205586	0.059241181	0.179
Node146	-0.035286544	-0.126735562	0.056162473	0.449485973	0.565
Node147	-0.074638292	-0.162558916	0.013282332	0.096138694	0.216
Node148	-0.050705145	-0.107234435	0.005824145	0.078742195	0.199
Node149	-0.092229408	-0.179840066	-0.004618749	0.039084951	0.15
Node150	-0.018194827	-0.105223026	0.068833372	0.681977539	0.745
Node151	-0.033386205	-0.111081828	0.044309418	0.399672371	0.526
Node152	-0.078646077	-0.162456862	0.005164708	0.065888087	0.184
Node153	-0.086834687	-0.165232715	-0.008436659	0.029940101	0.135
Node154	-0.054937573	-0.128285724	0.018410578	0.142102079	0.278
Node155	-0.093779818	-0.188552282	0.000992646	0.05244835	0.171
Node156	-0.080887156	-0.173842041	0.012067729	0.088098493	0.211
Node157	-0.141974329	-0.241528961	-0.042419697	0.00518846	0.082
Node158	0.00140388	-0.090762224	0.093569984	0.976183255	0.986
Node159	-0.062556445	-0.163136415	0.038023525	0.222838926	0.358
Node160	-0.000774061	-0.070677433	0.069129312	0.982684664	0.99
Node161	-0.028209127	-0.100990421	0.044572167	0.447459203	0.565
Node162	-0.06308917	-0.153095846	0.026917506	0.169499195	0.312
Node163	-0.033756551	-0.11779737	0.050284268	0.431132122	0.558
Node164	-0.057717511	-0.148236049	0.032801028	0.21139614	0.347
Node165	-0.07692811	-0.157736863	0.003880642	0.062063542	0.182
Node166	-0.059726654	-0.142634641	0.023181332	0.157964117	0.299
Node167	-0.037819569	-0.157996483	0.082357346	0.537367357	0.632
Node168	-0.02553092	-0.108446074	0.057384234	0.546172999	0.637
Node169	-0.062477518	-0.154653455	0.02969842	0.184020319	0.32
Node170	-0.034264852	-0.115694726	0.047165022	0.409523393	0.537
Node171	-0.005865589	-0.083159243	0.071428065	0.881762008	0.916
Node172	-0.126245725	-0.239729592	-0.012761858	0.029229879	0.134
Node173	-0.027942451	-0.115964761	0.060079858	0.533819945	0.63
Node174	-0.052853597	-0.153881585	0.048174391	0.305188271	0.436
Node175	-0.024449532	-0.09243799	0.043538926	0.480916976	0.594
Node176	-0.046616156	-0.142097912	0.0488656	0.338620399	0.469
Node177	-0.064638871	-0.135018643	0.005740901	0.071846574	0.196
Node178	-0.05186229	-0.118005187	0.014280607	0.124342974	0.256
Node179	8.69E-05	-0.079406951	0.079580769	0.998290303	0.998
Node180	-0.038511529	-0.1104885	0.033465442	0.294322863	0.428
Node181	-0.056642889	-0.132361428	0.019075649	0.1425956	0.278
Node182	-0.041498203	-0.116773161	0.033776755	0.279917274	0.413
Node183	-0.021394466	-0.102040121	0.05925119	0.603092602	0.68
Node184	-0.020491784	-0.114322387	0.07333882	0.668622725	0.737
Node185	-0.035108203	-0.100827327	0.030610922	0.295079301	0.428
Node186	-0.070547073	-0.14260489	0.001510744	0.055000543	0.176
Node187	-0.056942662	-0.133045122	0.019159798	0.14250744	0.278
Node188	-0.035232792	-0.103396146	0.032930561	0.311021429	0.439
Node189	-0.062731996	-0.12482259	-0.000641403	0.047679866	0.163
Node190	-0.037929776	-0.122726433	0.046866881	0.380651108	0.506
Node191	-0.048383495	-0.129942162	0.033175172	0.244943054	0.381
Node192	-0.037954747	-0.124017942	0.048108448	0.387387895	0.513
Node193	-0.045692456	-0.11502743	0.023642518	0.196483128	0.333
Node194	-0.078011594	-0.168669241	0.012646054	0.091687241	0.214
Node195	-0.04970051	-0.120986777	0.021585756	0.171788563	0.312
Node196	-0.050793527	-0.124657398	0.023070344	0.177723772	0.314
Node197	-0.04312228	-0.130140948	0.043896388	0.331416736	0.462
Node198	-0.031220336	-0.108137138	0.045696467	0.426296878	0.554
Node199	-0.105672104	-0.205948825	-0.005395383	0.038883303	0.15
Node200	-0.01643222	-0.086801106	0.053936667	0.647181065	0.723
Node201	-0.096403905	-0.195067245	0.002259435	0.055482312	0.176
Node202	-0.070341715	-0.151964134	0.011280705	0.091203089	0.214
Node203	-0.067775975	-0.145530522	0.009978573	0.087555947	0.211
Node204	-0.057621995	-0.132099869	0.01685588	0.129422363	0.261
Node205	-0.073031753	-0.148555177	0.002491672	0.058052565	0.179
Node206	-0.076029511	-0.156262055	0.004203032	0.063269902	0.183
Node207	-0.043324705	-0.172848606	0.086199195	0.512086532	0.61
Node208	-0.027177765	-0.117734135	0.063378605	0.556381874	0.643
Node209	-0.078	-0.143	-0.014	0.018	0.127
Node210	-0.00492439	-0.105811287	0.095962507	0.92378442	0.95
Node211	-0.117886779	-0.205843678	-0.02992988	0.008616705	0.098
Node212	-0.080983996	-0.175607256	0.013639264	0.093454667	0.214
Node213	0.012817816	-0.087768773	0.113404404	0.802773335	0.849
Node214	-0.030497329	-0.110493087	0.049498429	0.454936541	0.569
Node215	-0.032894644	-0.130492809	0.064703521	0.508875643	0.609
Node216	-0.04002303	-0.102650185	0.022604126	0.210369211	0.346
Node217	-0.093363504	-0.17588457	-0.010842437	0.026590068	0.13
Node218	-0.076831885	-0.143486015	-0.010177755	0.023868412	0.13
Node219	-0.084680232	-0.159735572	-0.009624893	0.027014761	0.13
Node220	-0.08503795	-0.148639477	-0.021436422	0.00877867	0.098
Node221	-0.088256064	-0.176444254	-6.79E-05	0.049823934	0.166
Node222	-0.070271563	-0.135839296	-0.004703831	0.035678566	0.149
Node223	-0.135287915	-0.209363634	-0.061212197	0.000344156	0.034
Node224	-0.096970027	-0.173838562	-0.020101493	0.01341702	0.112
Node225	-0.125076478	-0.199093082	-0.051059874	0.000926208	0.05
Node226	-0.116913415	-0.190882229	-0.042944602	0.001949141	0.069
Node227	-0.082011696	-0.151106667	-0.012916725	0.019999205	0.127
Node228	-0.160972409	-0.232911751	-0.089033067	1.16E-05	0.005
Node229	-0.154899477	-0.23135906	-0.078439895	7.17E-05	0.014
Node230	-0.092884448	-0.157333828	-0.028435069	0.004732488	0.079
Node231	-0.126004951	-0.207356399	-0.044653503	0.002399137	0.069
Node232	-0.112135922	-0.207303468	-0.016968375	0.020919976	0.129
Node233	-0.096021362	-0.17821542	-0.013827304	0.022039648	0.13
Node234	-0.081956139	-0.178382716	0.014470438	0.095745636	0.216
Node235	-0.068369715	-0.170311389	0.033571958	0.188678493	0.325
Node236	-0.034880343	-0.144341718	0.074581032	0.532265763	0.63
Node237	-0.124124604	-0.211862288	-0.03638692	0.00555749	0.082
Node238	-0.022225585	-0.131698216	0.087247047	0.690689187	0.745
Node239	-0.035900187	-0.152385406	0.080585031	0.545809382	0.637
Node240	-0.076060185	-0.129688746	-0.022431624	0.005439692	0.082
Node241	0.002862379	-0.130052519	0.135777276	0.966332361	0.981
Node242	-0.057075527	-0.154650338	0.040499284	0.251603347	0.389
Node243	0.100465782	-0.015336747	0.216268311	0.089057833	0.211
Node244	-0.025536238	-0.150632851	0.099560375	0.689089039	0.745
Node245	-0.070573862	-0.14108366	-6.41E-05	0.049792206	0.166
Node246	-0.081835099	-0.156447104	-0.007223093	0.031578509	0.139
Node247	-0.078202466	-0.143952081	-0.012452851	0.019744006	0.127
Node248	0.013319836	-0.089201355	0.115841026	0.79899813	0.849
Node249	-0.005725827	-0.112993323	0.101541669	0.916676686	0.945
Node250	-0.035997427	-0.089347672	0.017352818	0.18601443	0.322
Node251	-0.066426114	-0.141134178	0.008281949	0.081388256	0.202
Node252	-0.062196164	-0.136725045	0.012332718	0.101915455	0.225
Node253	-0.057841532	-0.164693606	0.049010541	0.288701514	0.423
Node254	-0.01859289	-0.083547208	0.046361429	0.574776323	0.655
Node255	-0.052043362	-0.135591839	0.031505116	0.22212942	0.358
Node256	0.003551623	-0.07239943	0.079502676	0.926974676	0.951
Node257	-0.01890175	-0.110123689	0.072320189	0.684656883	0.745
Node258	-0.048537217	-0.115080082	0.018005648	0.152825309	0.293
Node259	-0.039222347	-0.108593052	0.030148357	0.267789311	0.403
Node260	-0.01988126	-0.079403675	0.039641154	0.512690896	0.61
Node261	-0.069933893	-0.130751545	-0.009116241	0.024211767	0.13
Node262	-0.017468468	-0.103756464	0.068819528	0.691527849	0.745
Node263	-0.07683563	-0.15815876	0.0044875	0.064052965	0.183
Node264	-0.055935878	-0.124155366	0.01228361	0.108042829	0.232
Node265	-0.075186423	-0.142749995	-0.007622851	0.029176269	0.134
Node266	-0.023297655	-0.084691455	0.038096144	0.457018597	0.569
Node267	-0.06471684	-0.134183118	0.004749438	0.06785622	0.187
Node268	-0.022880089	-0.085392221	0.039632043	0.47314758	0.588
Node269	-0.036939151	-0.100389062	0.02651076	0.253849878	0.391
Node270	-0.087063252	-0.176650163	0.00252366	0.056812332	0.179
Node271	-0.056042766	-0.119563196	0.007477665	0.083766904	0.206
Node272	-0.094049331	-0.16662041	-0.021478252	0.011084041	0.108
Node273	-0.089385626	-0.176408356	-0.002362896	0.044095469	0.157
Node274	-0.067643133	-0.142998947	0.00771268	0.078516154	0.199
Node275	-0.062810442	-0.132395804	0.00677492	0.076870619	0.199
Node276	-0.065822218	-0.138129375	0.006484939	0.074393988	0.199
Node277	-0.134807939	-0.221500796	-0.048115082	0.002305568	0.069
Node278	-0.072843015	-0.130922822	-0.014763207	0.013964943	0.112
Node279	-0.016500763	-0.076287812	0.043286286	0.58855246	0.667
Node280	-0.04932903	-0.119152247	0.020494186	0.166148974	0.311
Node281	-0.082360233	-0.1549837	-0.009736767	0.026233331	0.13
Node282	-0.082249428	-0.146446478	-0.018052378	0.012035186	0.112
Node283	-0.009413516	-0.077474844	0.058647811	0.78632851	0.839
Node284	-0.050394448	-0.115023255	0.01423436	0.126441541	0.258
Node285	-0.080644528	-0.144304496	-0.016984561	0.013032319	0.112
Node286	-0.060608474	-0.12315764	0.001940693	0.057544386	0.179
Node287	-0.050320858	-0.108229868	0.007588153	0.088542142	0.211
Node288	-0.080317871	-0.147354888	-0.013280854	0.018861509	0.127
Node289	-0.060772547	-0.120420535	-0.001124558	0.045834345	0.161
Node290	-0.034110795	-0.086581084	0.018359494	0.202604116	0.339
Node291	-0.05017952	-0.108782159	0.008423118	0.093297724	0.214
Node292	-0.039942073	-0.104451253	0.024567106	0.224920143	0.36
Node293	-0.055722281	-0.127097922	0.015653359	0.125985749	0.258
Node294	-0.09252307	-0.182200203	-0.002845938	0.043159393	0.156
Node295	-0.110789654	-0.203745372	-0.017833935	0.019491706	0.127
Node296	-0.06667161	-0.160141579	0.026798359	0.162103629	0.306
Node297	-0.071334384	-0.134163576	-0.008505192	0.026062148	0.13
Node298	-0.094995704	-0.195895191	0.005903782	0.064996307	0.184
Node299	-0.04027773	-0.122467629	0.041912169	0.336806681	0.468
Node300	-0.116586907	-0.194000958	-0.039172857	0.00315989	0.073
Node301	-0.044141477	-0.093512921	0.005229967	0.079714844	0.199
Node302	-0.077895059	-0.149274953	-0.006515165	0.03244711	0.14
Node303	-0.065368482	-0.142729678	0.011992713	0.097696348	0.218
Node304	-0.079313318	-0.154618212	-0.004008424	0.038990093	0.15
Node305	-0.093348172	-0.190133713	0.003437369	0.058710465	0.179
Node306	-0.045768799	-0.132622886	0.041085287	0.30168512	0.433
Node307	-0.03038222	-0.13061257	0.069848131	0.552437188	0.642
Node308	-0.108207208	-0.220805891	0.004391475	0.059629501	0.179
Node309	-0.064248485	-0.123083372	-0.005413597	0.032329972	0.14
Node310	-0.011009309	-0.072790578	0.050771959	0.726892614	0.78
Node311	-0.051698285	-0.107980627	0.004584057	0.071808582	0.196
Node312	-0.010924126	-0.061277948	0.039429697	0.670684402	0.737
Node313	-0.072468754	-0.133696364	-0.011241144	0.020351401	0.127
Node314	-0.070452069	-0.132847592	-0.008056546	0.026895188	0.13
Node315	-0.064452056	-0.132241696	0.003337583	0.062396689	0.182
Node316	-0.025284967	-0.128402971	0.077833037	0.630806933	0.707
Node317	-0.04770683	-0.101906634	0.006492973	0.084497521	0.206
Node318	-0.063194411	-0.149273885	0.022885062	0.150182096	0.29
Node319	-0.107920464	-0.203140499	-0.012700429	0.026324992	0.13
Node320	-0.050918533	-0.146430427	0.044593362	0.296078329	0.428
Node321	-0.104300031	-0.188003512	-0.020596549	0.014596288	0.112
Node322	-0.136074353	-0.22330775	-0.048840956	0.002233221	0.069
Node323	-0.040447988	-0.156516555	0.075620579	0.494597216	0.6
Node324	-0.112305687	-0.237120491	0.012509117	0.077810533	0.199
Node325	-0.118436608	-0.228867717	-0.008005499	0.035549076	0.149
Node326	-0.089095158	-0.187891795	0.009701478	0.077144111	0.199
Node327	-0.111580726	-0.216159025	-0.007002427	0.036510083	0.15
Node328	-0.11149493	-0.211639644	-0.011350217	0.029101955	0.134
Node329	-0.024138638	-0.135505324	0.087228047	0.670967463	0.737
Node330	-0.076730829	-0.1552619	0.001800242	0.055488183	0.176
Node331	-0.05819124	-0.151456674	0.035074194	0.221373805	0.358
Node332	-0.071179748	-0.158118558	0.015759061	0.108562284	0.232
Node333	-0.034168978	-0.13059299	0.062255034	0.487346013	0.596
Node334	-0.088719728	-0.177230765	-0.00020869	0.049462271	0.166
Node335	-0.062360369	-0.137343688	0.01262295	0.103097923	0.227
Node336	-0.129385507	-0.216171301	-0.042599713	0.003477549	0.073
Node337	-0.106867125	-0.188876287	-0.024857964	0.010647715	0.106
Node338	-0.067405418	-0.14167956	0.006868724	0.075287249	0.199
Node339	-0.076487123	-0.149020685	-0.003953561	0.038753471	0.15
Node340	-0.052888936	-0.129399139	0.023621267	0.175463016	0.314
Node341	-0.064329502	-0.144452009	0.015793006	0.115572074	0.246
Node342	-0.038807603	-0.140586713	0.062971508	0.454870788	0.569
Node343	-0.033456568	-0.107951389	0.041038253	0.378726788	0.505
Node344	-0.06247899	-0.125456059	0.00049808	0.051839666	0.171
Node345	-0.003898234	-0.066301271	0.058504804	0.902553485	0.933
Node346	-0.026167518	-0.093450052	0.041115015	0.445899437	0.564
Node347	-0.038033484	-0.105551792	0.029484823	0.269567134	0.404
Node348	-0.022953602	-0.100525691	0.054618487	0.561945731	0.648
Node349	-0.023051036	-0.099288792	0.053186721	0.553442688	0.642
Node350	-0.073243502	-0.145703575	-0.000783429	0.047573909	0.163
Node351	-0.001113909	-0.069273702	0.067045884	0.974447379	0.986
Node352	-0.01964859	-0.088114435	0.048817255	0.573790421	0.655
Node353	-0.037669761	-0.100032585	0.024693063	0.236452475	0.372
Node354	-0.056154706	-0.128679807	0.016370395	0.129125323	0.261
Node355	-0.050255201	-0.0979343	-0.002576103	0.038841617	0.15
Node356	-0.108481586	-0.19361113	-0.023352042	0.012503532	0.112
Node357	-0.061481793	-0.149449322	0.026485735	0.170734506	0.312
Node358	-0.063161846	-0.13374807	0.007424378	0.079462784	0.199
Node359	-0.010764549	-0.096102078	0.07457298	0.804729041	0.849
Node360	-0.076048408	-0.146439476	-0.005657341	0.034218572	0.146
Node361	-0.063041884	-0.133131148	0.007047379	0.077918655	0.199
Node362	-0.105771204	-0.201194509	-0.010347898	0.029817481	0.135
Node363	-0.030322777	-0.153302833	0.092657279	0.62890993	0.707
Node364	-0.084114143	-0.16463306	-0.003595227	0.040611198	0.154
Node365	-0.160805152	-0.252632095	-0.068978208	0.000598613	0.04
Node366	-0.072712567	-0.172485183	0.027060049	0.153180195	0.293
Node367	-0.10944311	-0.189350689	-0.029535532	0.007265835	0.097
Node368	-0.120666435	-0.203667124	-0.037665746	0.004380226	0.079
Node369	-0.035774981	-0.136520041	0.064970079	0.486434341	0.596
Node370	-0.098530047	-0.168491882	-0.028568211	0.005774909	0.082
Node371	-0.089126678	-0.169801957	-0.008451399	0.030365764	0.135
Node372	-0.095514789	-0.178192451	-0.012837127	0.023556773	0.13
Node373	-0.120658287	-0.216835843	-0.02448073	0.0139384	0.112
Node374	-0.112528613	-0.187902245	-0.037154981	0.003432224	0.073
Node375	-0.09966734	-0.186341827	-0.012992853	0.024210614	0.13
Node376	-0.072276546	-0.178703626	0.034150534	0.183173603	0.32
Node377	-0.04364005	-0.128948609	0.041668508	0.316039375	0.444
Node378	-0.07789706	-0.151224289	-0.004569831	0.037332329	0.15
Node379	-0.087233472	-0.171446881	-0.003020063	0.042330905	0.154
Node380	-0.175208873	-0.290608667	-0.059809078	0.002922553	0.073
Node381	-0.047144253	-0.129481735	0.035193228	0.261767517	0.4
Node382	-0.072956945	-0.158286823	0.012372933	0.09378386	0.214
Node383	0.002560098	-0.080679959	0.085800156	0.951932731	0.969
Node384	-0.033830528	-0.133577577	0.065916521	0.506211909	0.608
Node385	-0.046669082	-0.123459332	0.030121168	0.233589523	0.371
Node386	-0.030054565	-0.105881133	0.045772003	0.437247306	0.56
Node387	-0.108059465	-0.193241552	-0.022877377	0.012906022	0.112
Node388	-0.038537615	-0.106235276	0.029160046	0.264537562	0.401
Node389	-0.036070335	-0.107924767	0.035784096	0.325171644	0.455
Node390	-0.014496717	-0.079034784	0.050041349	0.659754251	0.731
Node391	-0.032998982	-0.100884269	0.034886305	0.340723402	0.47
Node392	-0.032625716	-0.104786742	0.039535309	0.375538674	0.505
Node393	-0.076543135	-0.150001783	-0.003084488	0.041125571	0.154
Node394	-0.056576108	-0.150179772	0.037027557	0.23615775	0.372
Node395	-0.066097033	-0.154035388	0.021841323	0.140706255	0.278
Node396	-0.155052352	-0.24321556	-0.066889144	0.000566886	0.04
Node397	-0.027082384	-0.105729057	0.051564289	0.499724295	0.604
Node398	-0.056870088	-0.144530222	0.030790047	0.203536783	0.339
Node399	-0.050767013	-0.141185259	0.039651233	0.271132454	0.405
Node400	-0.07579337	-0.148969343	-0.002617398	0.042349522	0.154
