# Supplementary material for: Organisational and neuromodulatory underpinnings of structural-functional connectivity decoupling in patients with Parkinson’s disease
Source: Commun Biol. 2021 Jan 19;4:86. doi: 10.1038/s42003-020-01622-9 (PMC7815846; doi:10.1038/s42003-020-01622-9)
Supplement: Supplementary file 4 — Supplementary Data [file 42003_2020_1622_MOESM4_ESM.zip › SupplementaryData/Supplementary Data 2/Fig2_StructureFunction_PD_VisPerf.csv]

	Coef	lowerCI	upperCI	pValues	FDR
Node1	-0.082307551	-0.168936894	0.004321792	0.062577064	0.592
Node2	-0.061390557	-0.155073744	0.032292629	0.199014736	0.886
Node3	0.020558888	-0.053997723	0.095115499	0.588881563	0.95
Node4	-0.023156559	-0.106958946	0.060645828	0.588105201	0.95
Node5	-0.018310033	-0.097007808	0.060387742	0.648382487	0.95
Node6	-0.025055495	-0.122857298	0.072746307	0.615585796	0.95
Node7	-0.034724267	-0.145189817	0.075741284	0.537825617	0.942
Node8	-0.008207335	-0.069064103	0.052649433	0.791528037	0.986
Node9	0.019973462	-0.065247309	0.105194232	0.645973537	0.95
Node10	-0.054627079	-0.147054115	0.037799958	0.246702481	0.886
Node11	-0.037047454	-0.139248403	0.065153496	0.47740687	0.937
Node12	0.006614067	-0.086598007	0.09982614	0.889392042	0.991
Node13	-0.010766738	-0.177868584	0.156335108	0.899506507	0.991
Node14	-0.007015948	-0.08199964	0.067967744	0.854494678	0.986
Node15	-0.02040853	-0.124660611	0.083843551	0.701211762	0.986
Node16	-0.053170406	-0.147125762	0.04078495	0.267358602	0.886
Node17	0.000346599	-0.068677731	0.069370929	0.992147528	0.997
Node18	0.012595833	-0.089893881	0.115085547	0.809650725	0.986
Node19	0.022405415	-0.057609962	0.102420792	0.583130983	0.95
Node20	-0.047561806	-0.136597393	0.041473781	0.295103891	0.887
Node21	-0.053189715	-0.130498112	0.024118682	0.177499482	0.837
Node22	-0.098128264	-0.169200969	-0.02705556	0.006808426	0.158
Node23	0.013943046	-0.056917234	0.084803326	0.69974962	0.986
Node24	0.002217813	-0.084864695	0.08930032	0.960189121	0.994
Node25	-0.028500629	-0.108811514	0.051810257	0.486710926	0.937
Node26	-0.10223787	-0.177817403	-0.026658338	0.008018721	0.158
Node27	-0.007317083	-0.081575739	0.066941574	0.846860914	0.986
Node28	-0.044152262	-0.122463046	0.034158522	0.269140624	0.886
Node29	-0.003431931	-0.086825948	0.079962086	0.935713309	0.991
Node30	-0.072601113	-0.149318076	0.00411585	0.063623036	0.592
Node31	-0.021137451	-0.100266854	0.057991952	0.60058767	0.95
Node32	-0.092148734	-0.173445732	-0.010851735	0.026311359	0.351
Node33	-0.022853604	-0.110157635	0.064450427	0.607909078	0.95
Node34	-0.09174139	-0.191632221	0.008149441	0.07185064	0.622
Node35	-0.134877998	-0.223120131	-0.046635865	0.002737235	0.122
Node36	-0.159608193	-0.26589764	-0.053318747	0.003248858	0.128
Node37	-0.096508353	-0.203909941	0.010893235	0.078208938	0.622
Node38	-0.12587094	-0.214053862	-0.037688018	0.005148027	0.147
Node39	-0.129447851	-0.252357682	-0.00653802	0.038996712	0.452
Node40	-0.193483045	-0.319534533	-0.067431557	0.002625826	0.122
Node41	-0.10996499	-0.244074173	0.024144192	0.108031529	0.714
Node42	-0.12557947	-0.259024213	0.007865272	0.065118586	0.592
Node43	-0.040763091	-0.11412922	0.032603037	0.276163041	0.886
Node44	-0.046207256	-0.121335228	0.028920715	0.228021696	0.886
Node45	-0.07226878	-0.152212447	0.007674886	0.076427726	0.622
Node46	-0.064019753	-0.157136319	0.029096813	0.177812905	0.837
Node47	-0.008287773	-0.085388531	0.068812986	0.833135482	0.986
Node48	-0.067681284	-0.142723847	0.00736128	0.077110759	0.622
Node49	-0.025743794	-0.093166294	0.041678705	0.454237606	0.937
Node50	-0.069250214	-0.167112254	0.028611826	0.165462716	0.827
Node51	-0.04807888	-0.11897449	0.022816729	0.183789302	0.845
Node52	-0.001305039	-0.111272788	0.10866271	0.981443025	0.994
Node53	-0.021654984	-0.095782676	0.052472709	0.566938658	0.947
Node54	-0.014661825	-0.092956513	0.063632862	0.713595206	0.986
Node55	-0.030091977	-0.102072023	0.041888069	0.41256821	0.897
Node56	-0.043139034	-0.092964128	0.00668606	0.089705128	0.641
Node57	-0.039593173	-0.109313824	0.030127478	0.265695438	0.886
Node58	0.00721326	-0.059144612	0.073571133	0.831285784	0.986
Node59	-0.029491909	-0.095857582	0.036873764	0.383765844	0.89
Node60	0.013623177	-0.056823543	0.084069896	0.704670692	0.986
Node61	-0.022429413	-0.080426823	0.035567997	0.448463324	0.937
Node62	0.023359377	-0.072045717	0.118764471	0.631308688	0.95
Node63	-0.020435534	-0.079044742	0.038173675	0.494360839	0.937
Node64	-0.034281244	-0.101458337	0.032895849	0.31721751	0.887
Node65	-0.054557088	-0.22269402	0.113579844	0.524796428	0.937
Node66	-0.002552645	-0.066869791	0.0617645	0.937996805	0.991
Node67	-0.029148398	-0.091327435	0.033030638	0.358202618	0.89
Node68	-0.081501903	-0.184060273	0.021056467	0.119337635	0.734
Node69	-0.049307199	-0.142009393	0.043394995	0.29718844	0.887
Node70	0.002129144	-0.069075678	0.073333965	0.953265762	0.993
Node71	0.028214422	-0.043519229	0.099948072	0.440768029	0.937
Node72	-0.041950835	-0.122645282	0.038743612	0.308235424	0.887
Node73	-0.021157593	-0.096032372	0.053717186	0.579693175	0.95
Node74	-0.002367892	-0.069459797	0.064724012	0.944851497	0.991
Node75	0.024039235	-0.040980118	0.089058587	0.46866904	0.937
Node76	-0.016894873	-0.107352761	0.073563016	0.714317606	0.986
Node77	-0.011499151	-0.087741037	0.064742736	0.767527368	0.986
Node78	0.026303223	-0.064000706	0.116607153	0.568076011	0.947
Node79	-0.007679494	-0.09044411	0.075085121	0.855692979	0.986
Node80	-0.037740635	-0.126691381	0.051210112	0.405642099	0.89
Node81	0.015534398	-0.050339762	0.081408558	0.643939828	0.95
Node82	0.048767532	-0.039739569	0.137274634	0.280167654	0.886
Node83	0.040830583	-0.028409291	0.110070458	0.24776873	0.886
Node84	0.046111927	-0.018200501	0.110424355	0.15993458	0.82
Node85	0.014610113	-0.05980315	0.089023375	0.700374932	0.986
Node86	-0.007394995	-0.068156445	0.053366455	0.811463727	0.986
Node87	0.01026286	-0.055928655	0.076454374	0.761212897	0.986
Node88	-0.022215418	-0.08281219	0.038381355	0.472422215	0.937
Node89	-0.018769676	-0.07293534	0.035395987	0.497027857	0.937
Node90	-0.012460466	-0.086248677	0.061327745	0.740663256	0.986
Node91	-0.022480707	-0.06166595	0.016704536	0.26082726	0.886
Node92	-0.059030832	-0.1514512	0.033389537	0.210617172	0.886
Node93	0.002053477	-0.082438772	0.086545726	0.962007576	0.994
Node94	-0.024433974	-0.098613689	0.04974574	0.518544675	0.937
Node95	-0.043331172	-0.144299864	0.05763752	0.400276549	0.89
Node96	-0.135430152	-0.219808167	-0.051052137	0.001656207	0.11
Node97	-0.015976279	-0.139318285	0.107365728	0.799595393	0.986
Node98	-0.011639233	-0.094852325	0.071573859	0.783972965	0.986
Node99	-0.107902718	-0.198544522	-0.017260914	0.01963766	0.302
Node100	-0.076367431	-0.16637046	0.013635598	0.096307148	0.664
Node101	-0.179483949	-0.287646619	-0.071321278	0.001144579	0.11
Node102	-0.196838559	-0.311557988	-0.08211913	7.71E-05	0.012
Node103	-0.147879935	-0.276208858	-0.019551013	0.023910392	0.351
Node104	-0.176185393	-0.306976866	-0.045393921	0.008285454	0.158
Node105	-0.059770221	-0.126517523	0.006977081	0.079244023	0.622
Node106	-0.057755216	-0.123088873	0.00757844	0.083163927	0.629
Node107	-0.031922456	-0.10466756	0.040822647	0.389743001	0.89
Node108	-0.006578818	-0.065256679	0.052099043	0.826068703	0.986
Node109	-0.034113962	-0.090778385	0.022550461	0.23801343	0.886
Node110	-0.007120059	-0.067812938	0.053572821	0.818146868	0.986
Node111	-0.045239659	-0.123077923	0.032598604	0.254647853	0.886
Node112	-0.032070386	-0.096103406	0.031962634	0.326281644	0.888
Node113	-0.024095983	-0.100361893	0.052169926	0.535755177	0.942
Node114	0.005950245	-0.11666356	0.128564049	0.924224437	0.991
Node115	-0.046630561	-0.139128132	0.045867009	0.32311759	0.888
Node116	-0.027427951	-0.126984544	0.072128641	0.589216174	0.95
Node117	-0.017079847	-0.14436639	0.110206696	0.792553466	0.986
Node118	0.043145399	-0.075344486	0.161635284	0.475427333	0.937
Node119	0.030225001	-0.082317373	0.142767375	0.598625077	0.95
Node120	0.007958623	-0.124310048	0.140227295	0.906122099	0.991
Node121	-0.051278758	-0.162677048	0.060119532	0.366945957	0.89
Node122	0.069016502	-0.023661581	0.161694585	0.144409153	0.82
Node123	-0.01360084	-0.108898157	0.081696478	0.779687582	0.986
Node124	0.032366299	-0.059792322	0.12452492	0.491236546	0.937
Node125	-0.001701062	-0.118951297	0.115549173	0.97731514	0.994
Node126	-0.053540007	-0.260233651	0.153153637	0.611670119	0.95
Node127	0.014987635	-0.072699637	0.102674907	0.737625179	0.986
Node128	0.011192728	-0.078983131	0.101368588	0.807793984	0.986
Node129	0.003204825	-0.0600187	0.06642835	0.920859324	0.991
Node130	-0.003727007	-0.087120938	0.079666925	0.930199459	0.991
Node131	-0.072708561	-0.161873077	0.016455956	0.109989917	0.714
Node132	0.019119539	-0.053604157	0.091843235	0.606352168	0.95
Node133	-0.000996987	-0.083748621	0.081754646	0.981160869	0.994
Node134	-0.000477601	-0.113449933	0.112494731	0.993388862	0.997
Node135	0.001988098	-0.09723596	0.101212155	0.968674555	0.994
Node136	-0.024402682	-0.098705524	0.04990016	0.519773145	0.937
Node137	-0.048536293	-0.127940527	0.03086794	0.230901745	0.886
Node138	-0.032435856	-0.104213071	0.039341358	0.375778973	0.89
Node139	-0.043671431	-0.102780167	0.015437306	0.147593483	0.82
Node140	-0.032632392	-0.093341462	0.028076678	0.292102019	0.886
Node141	-0.037751864	-0.1454859	0.069982172	0.492205509	0.937
Node142	-0.031440103	-0.089626162	0.026745955	0.289580727	0.886
Node143	-0.141524021	-0.236694824	-0.046353219	0.003561787	0.128
Node144	-0.050391182	-0.136744963	0.035962599	0.252738071	0.886
Node145	0.034570904	-0.027984973	0.097126781	0.278739516	0.886
Node146	-0.079229004	-0.171275355	0.012817347	0.091595413	0.643
Node147	-0.042648792	-0.137630913	0.052333328	0.378826053	0.89
Node148	-0.026281011	-0.086948848	0.034386825	0.395855222	0.89
Node149	0.03727967	-0.053689908	0.128249249	0.421858858	0.912
Node150	-0.005257269	-0.098861949	0.088347411	0.912345464	0.991
Node151	0.009178887	-0.06678797	0.085145745	0.812798298	0.986
Node152	0.021532842	-0.066947887	0.11001357	0.633375906	0.95
Node153	-0.027758992	-0.1132036	0.057685616	0.524289452	0.937
Node154	0.045912603	-0.032506702	0.124331908	0.251170316	0.886
Node155	-0.054469928	-0.162947667	0.054007812	0.325038459	0.888
Node156	-0.108677357	-0.20692785	-0.010426864	0.030161292	0.38
Node157	-0.157454156	-0.259164218	-0.055744094	0.002412075	0.122
Node158	-0.033750912	-0.132530339	0.065028515	0.503062027	0.937
Node159	-0.112492129	-0.220199015	-0.004785243	0.040653959	0.452
Node160	-0.053143137	-0.137811339	0.031525064	0.218623041	0.886
Node161	-0.032087123	-0.104899419	0.040725173	0.387740446	0.89
Node162	0.040839147	-0.054694878	0.136373173	0.402114517	0.89
Node163	-0.035466997	-0.118834561	0.047900567	0.404379086	0.89
Node164	0.073436545	-0.059151828	0.206024918	0.277672537	0.886
Node165	0.026	-0.06	0.112	0.557	0.944
Node166	-0.043346179	-0.134475513	0.047783154	0.351198101	0.89
Node167	0.019011216	-0.121415541	0.159437972	0.790745014	0.986
Node168	0.081292647	0.02151138	0.141073914	0.007693632	0.158
Node169	0.027034516	-0.070273404	0.124342436	0.586079664	0.95
Node170	-0.034107954	-0.125690443	0.057474536	0.465422596	0.937
Node171	0.019401765	-0.058004762	0.096808292	0.623242291	0.95
Node172	-0.077780791	-0.198266515	0.042704933	0.205772841	0.886
Node173	-0.073144993	-0.177490984	0.031200997	0.169470954	0.832
Node174	0.001080906	-0.097718616	0.099880428	0.982892447	0.994
Node175	-0.017899072	-0.091638953	0.055840809	0.63425454	0.95
Node176	0.007256961	-0.089030412	0.103544335	0.882565292	0.991
Node177	-0.052049349	-0.12685212	0.022753422	0.172635443	0.832
Node178	-0.036508696	-0.103745618	0.030728226	0.287223308	0.886
Node179	-0.020398332	-0.098718072	0.057921407	0.60972116	0.95
Node180	-0.011804425	-0.085098922	0.061490071	0.752259479	0.986
Node181	-0.026851733	-0.111327277	0.057623811	0.533283236	0.942
Node182	0.030661944	-0.039989945	0.101313834	0.394993084	0.89
Node183	-0.025679104	-0.103037331	0.051679122	0.515297575	0.937
Node184	-0.024669456	-0.118008769	0.068669856	0.60444719	0.95
Node185	-0.022091969	-0.086215371	0.042031432	0.499515581	0.937
Node186	-0.011953891	-0.090179961	0.06627218	0.764553822	0.986
Node187	-0.031575506	-0.116934638	0.053783626	0.468441365	0.937
Node188	-0.057599528	-0.128464871	0.013265816	0.111145923	0.714
Node189	-0.021968835	-0.085518324	0.041580655	0.498055383	0.937
Node190	0.003595057	-0.080117513	0.087307628	0.932920363	0.991
Node191	-0.055625621	-0.146400127	0.035148886	0.229733976	0.886
Node192	0.04896697	-0.040730836	0.138664775	0.28463514	0.886
Node193	-0.007386625	-0.086929107	0.072155858	0.855574966	0.986
Node194	-0.074944057	-0.171009572	0.021121459	0.126255467	0.765
Node195	0.033190352	-0.045301176	0.111681881	0.407231169	0.89
Node196	0.052336562	-0.020069066	0.124742189	0.156567735	0.82
Node197	0.066109182	-0.025641011	0.157859375	0.157884684	0.82
Node198	-0.081492544	-0.159446911	-0.003538177	0.040469701	0.452
Node199	-0.011168269	-0.096374325	0.074037786	0.79725624	0.986
Node200	0.012716324	-0.058649538	0.084082186	0.726912054	0.986
Node201	0.007943779	-0.089374501	0.105262059	0.872892436	0.991
Node202	-0.050751246	-0.135478583	0.03397609	0.240391614	0.886
Node203	-0.00751916	-0.092109095	0.077070775	0.861692341	0.987
Node204	-0.024293165	-0.094456247	0.045869918	0.497381767	0.937
Node205	-0.024602173	-0.106717716	0.057513369	0.557060174	0.944
Node206	0.003119831	-0.084609978	0.09084964	0.944432544	0.991
Node207	-0.045100262	-0.179562777	0.089362253	0.510927424	0.937
Node208	-0.048105561	-0.146175451	0.04996433	0.336347118	0.89
Node209	0.006286361	-0.060804245	0.073376967	0.854289765	0.986
Node210	0.039024712	-0.066629293	0.144678717	0.469103333	0.937
Node211	-0.087162348	-0.179426432	0.005101735	0.064085016	0.592
Node212	0.014866287	-0.094602803	0.124335377	0.79010829	0.986
Node213	-0.045189242	-0.127708785	0.037330301	0.283130768	0.886
Node214	-0.010917175	-0.098437556	0.076603207	0.806856559	0.986
Node215	-0.044231937	-0.145720171	0.057256297	0.392984613	0.89
Node216	0.035329675	-0.02734964	0.098008989	0.269268501	0.886
Node217	-0.040278261	-0.131343477	0.050786956	0.385999791	0.89
Node218	-0.025487742	-0.108773453	0.057797969	0.548637239	0.944
Node219	-0.059176564	-0.13612037	0.017767242	0.131712016	0.786
Node220	-0.105498129	-0.167963767	-0.043032491	9.32E-05	0.012
Node221	-0.071793469	-0.190185352	0.046598414	0.23462364	0.886
Node222	0.005255291	-0.065165346	0.075675927	0.883711008	0.991
Node223	-0.039214392	-0.121375723	0.042946938	0.349550294	0.89
Node224	-0.135924937	-0.219240438	-0.052609435	0.00138586	0.11
Node225	-0.072981463	-0.152783337	0.006820411	0.073060572	0.622
Node226	-0.020423028	-0.101254203	0.060408146	0.620451948	0.95
Node227	-0.00452554	-0.076046157	0.066995077	0.90130046	0.991
Node228	-0.105452179	-0.17993153	-0.030972828	0.005519652	0.147
Node229	0.013059376	-0.078410642	0.104529393	0.779609185	0.986
Node230	0.003190512	-0.065485151	0.071866175	0.927448591	0.991
Node231	-0.059205759	-0.15435641	0.035944893	0.2226348	0.886
Node232	-0.021412217	-0.124339586	0.081515152	0.683467641	0.986
Node233	-0.046574704	-0.137470924	0.044321517	0.315246401	0.887
Node234	-0.051548472	-0.159810779	0.056713835	0.350703537	0.89
Node235	-0.144073451	-0.252305728	-0.035841174	0.009080537	0.165
Node236	-0.194278452	-0.305778295	-0.082778609	6.38E-05	0.012
Node237	-0.069069714	-0.164926313	0.026786884	0.157874302	0.82
Node238	-0.051233548	-0.159948645	0.057481549	0.355662778	0.89
Node239	-0.1049928	-0.225524092	0.015538491	0.087767797	0.641
Node240	-0.106660135	-0.189465693	-0.023854576	0.011583359	0.201
Node241	-0.068039314	-0.207221559	0.071142931	0.337997496	0.89
Node242	-0.122814536	-0.230444556	-0.015184517	0.025320539	0.351
Node243	-0.130703242	-0.253342504	-0.00806398	0.036722237	0.445
Node244	-0.094419855	-0.219275551	0.030435842	0.138290492	0.813
Node245	-0.027667371	-0.106937219	0.051602476	0.49392358	0.937
Node246	-0.075567767	-0.161113237	0.009977703	0.083387375	0.629
Node247	-0.017877947	-0.091245506	0.055489613	0.632937013	0.95
Node248	0.011480212	-0.096526505	0.119486928	0.834973027	0.986
Node249	-0.019186049	-0.131256759	0.092884662	0.737219402	0.986
Node250	-0.027407766	-0.08787591	0.033060378	0.37434043	0.89
Node251	-0.0539384	-0.133380244	0.025503444	0.183270923	0.845
Node252	-0.039056107	-0.120056725	0.041944512	0.34464011	0.89
Node253	0.00124381	-0.117947039	0.120434659	0.983681921	0.994
Node254	0.00017931	-0.066253801	0.066612422	0.995779083	0.997
Node255	-0.078531203	-0.16566947	0.008607063	0.077333967	0.622
Node256	-0.047750948	-0.130406171	0.034904274	0.25751021	0.886
Node257	0.005480144	-0.088927121	0.099887409	0.909418685	0.991
Node258	0.014937587	-0.059575539	0.089450712	0.69438417	0.986
Node259	-0.034599985	-0.10967692	0.040476949	0.366382737	0.89
Node260	-0.044806134	-0.104723081	0.015110814	0.142738503	0.82
Node261	-0.045836936	-0.110037984	0.018364112	0.161712689	0.82
Node262	-0.045629473	-0.12788488	0.036625935	0.27692671	0.886
Node263	-0.025562791	-0.116473893	0.06534831	0.581557266	0.95
Node264	-0.026927482	-0.100585203	0.046730238	0.473673125	0.937
Node265	-0.02493712	-0.099932531	0.050058291	0.51458313	0.937
Node266	-0.025294259	-0.090959396	0.040370878	0.450261239	0.937
Node267	0.015240795	-0.05908202	0.089563609	0.687747033	0.986
Node268	-0.024002788	-0.089691655	0.041686078	0.473884459	0.937
Node269	-0.03483785	-0.089391966	0.019716266	0.210708974	0.886
Node270	-0.047449636	-0.139577476	0.044678204	0.312752995	0.887
Node271	-0.01915735	-0.088095966	0.049781267	0.585991287	0.95
Node272	-0.005821779	-0.084644169	0.073000611	0.884898883	0.991
Node273	-0.012540096	-0.107072631	0.081992439	0.794866408	0.986
Node274	0.020803667	-0.05976328	0.101370614	0.612790755	0.95
Node275	0.024928582	-0.054622472	0.104479635	0.539092599	0.942
Node276	-0.027362375	-0.104856707	0.050131958	0.488911469	0.937
Node277	0.093630769	-0.005507285	0.192768822	0.064157367	0.592
Node278	0.002269829	-0.063967736	0.068507395	0.946451104	0.991
Node279	0.001985118	-0.063038573	0.067008809	0.952286223	0.993
Node280	0.03994156	-0.034388799	0.11427192	0.292253748	0.886
Node281	0.003910183	-0.076990027	0.084810393	0.924527897	0.991
Node282	-0.004198598	-0.07030431	0.061907114	0.900932095	0.991
Node283	0.03226518	-0.03983257	0.10436293	0.380419865	0.89
Node284	0.044774325	-0.02547026	0.115018911	0.211557945	0.886
Node285	0.0577955	-0.013557433	0.129148433	0.112385754	0.714
Node286	0.089238832	0.024081162	0.154396501	0.007267463	0.158
Node287	0.006899938	-0.053265215	0.067065092	0.822154206	0.986
Node288	0.098445512	0.03168647	0.165204554	0.003849477	0.128
Node289	0.028678758	-0.034282519	0.091640035	0.371985512	0.89
Node290	0.020036076	-0.032568301	0.072640453	0.455356021	0.937
Node291	0.031556246	-0.033206391	0.096318883	0.339571554	0.89
Node292	-0.014894782	-0.08346254	0.053672975	0.670284562	0.975
Node293	-0.014515061	-0.093019289	0.063989167	0.717062046	0.986
Node294	-0.080145868	-0.175879787	0.015588051	0.100832865	0.684
Node295	-0.042711193	-0.142356074	0.056933688	0.400848185	0.89
Node296	-0.030490734	-0.128599856	0.067618387	0.542441436	0.943
Node297	-0.021880798	-0.094334796	0.050573199	0.553917039	0.944
Node298	-0.00541326	-0.112492661	0.101666141	0.921072022	0.991
Node299	-0.004864895	-0.069699293	0.059969504	0.883078923	0.991
Node300	-0.002338445	-0.087926743	0.083249852	0.957293548	0.994
Node301	0.01013273	-0.043324466	0.063589926	0.710259071	0.986
Node302	-0.087124433	-0.160065959	-0.014182908	0.01922889	0.302
Node303	-0.044306907	-0.133507885	0.04489407	0.33028932	0.89
Node304	-0.040822908	-0.120525657	0.038879841	0.31543988	0.887
Node305	-0.074124617	-0.17721376	0.028964526	0.158752069	0.82
Node306	-0.052203695	-0.150765709	0.04635832	0.299222865	0.887
Node307	-0.108955704	-0.215582132	-0.002329276	0.045200929	0.489
Node308	-0.08829619	-0.212046572	0.035454192	0.161981297	0.82
Node309	-0.045967167	-0.109501304	0.01756697	0.156178888	0.82
Node310	0.003711942	-0.061006499	0.068430383	0.910494987	0.991
Node311	-0.006544828	-0.070160395	0.057070738	0.840195902	0.986
Node312	0.014333638	-0.038567215	0.067234491	0.595378686	0.95
Node313	-0.02276239	-0.092774625	0.047249845	0.523979065	0.937
Node314	-0.002809242	-0.075625721	0.070007237	0.93972545	0.991
Node315	-0.018708119	-0.093588821	0.056172583	0.624363587	0.95
Node316	-0.013426835	-0.136432003	0.109578332	0.830591384	0.986
Node317	0.002105516	-0.054220773	0.058431806	0.941595374	0.991
Node318	-0.009203724	-0.097519651	0.079112203	0.838154249	0.986
Node319	-0.013590305	-0.116121925	0.088941315	0.795027127	0.986
Node320	-0.120620518	-0.217798982	-0.023442053	0.014984234	0.25
Node321	-0.00019517	-0.089182614	0.088792274	0.996570183	0.997
Node322	-0.094956334	-0.188719052	-0.001193616	0.047153966	0.496
Node323	-0.011876125	-0.128207225	0.104454976	0.841409612	0.986
Node324	0.073095635	-0.061611732	0.207803002	0.287543399	0.886
Node325	-0.034535393	-0.152000222	0.082929436	0.564451858	0.947
Node326	0.031096765	-0.071711661	0.13390519	0.553290893	0.944
Node327	-0.042244924	-0.156844076	0.072354227	0.469983675	0.937
Node328	-0.019159487	-0.125221334	0.08690236	0.723296413	0.986
Node329	-0.067033176	-0.207978598	0.073912246	0.351257782	0.89
Node330	0.000895789	-0.084722998	0.086514575	0.983639586	0.994
Node331	-0.012376085	-0.11696005	0.092207881	0.816588514	0.986
Node332	0.02859315	-0.060699174	0.117885475	0.530253667	0.942
Node333	-0.006709437	-0.099425643	0.086006769	0.887211597	0.991
Node334	0.042517651	-0.057155627	0.142190928	0.403119885	0.89
Node335	-0.045110469	-0.131263412	0.041042474	0.30477137	0.887
Node336	0.013085149	-0.082960191	0.10913049	0.789450598	0.986
Node337	-0.011289317	-0.095269481	0.072690847	0.792184661	0.986
Node338	-0.052056863	-0.126614352	0.022500626	0.171165472	0.832
Node339	0.046696247	-0.025067931	0.118460425	0.202192692	0.886
Node340	-0.046721659	-0.129442012	0.035998695	0.268286939	0.886
Node341	-0.026254867	-0.115851977	0.063342244	0.565742362	0.947
Node342	0.001254867	-0.109296696	0.11180643	0.982250535	0.994
Node343	0.014137125	-0.05991302	0.088187271	0.708268661	0.986
Node344	-0.010601621	-0.081977346	0.060774104	0.770960676	0.986
Node345	0.015495166	-0.050605423	0.081595755	0.64591049	0.95
Node346	0.012022041	-0.056401882	0.080445964	0.730572206	0.986
Node347	-0.005337584	-0.079555074	0.068879907	0.887903948	0.991
Node348	0.018184808	-0.058931848	0.095301464	0.64395417	0.95
Node349	0.057995964	-0.014270044	0.130261973	0.115733015	0.723
Node350	0.00871309	-0.060565549	0.077991729	0.805293432	0.986
Node351	0.036126957	-0.035429579	0.107683492	0.322402563	0.888
Node352	0.031705509	-0.036695763	0.100106781	0.363621063	0.89
Node353	0.029641333	-0.03017807	0.089460735	0.331454177	0.89
Node354	0.023487678	-0.042574155	0.089549512	0.485898423	0.937
Node355	0.019646957	-0.030899779	0.070193694	0.446169632	0.937
Node356	-0.041179593	-0.131268892	0.048909706	0.370309042	0.89
Node357	0.00797928	-0.081506122	0.097464682	0.861262661	0.987
Node358	-0.024151598	-0.123898437	0.075595242	0.635097752	0.95
Node359	-0.008353788	-0.10355991	0.086852335	0.863456772	0.987
Node360	-0.040887459	-0.119721629	0.03794671	0.309373149	0.887
Node361	0.007751266	-0.06906243	0.084564963	0.843217297	0.986
Node362	-0.060361574	-0.16387235	0.043149203	0.25306389	0.886
Node363	0.011989089	-0.08248981	0.106467987	0.803582368	0.986
Node364	-0.016330899	-0.098691484	0.066029685	0.697548247	0.986
Node365	0.025889253	-0.073583664	0.125362169	0.609975291	0.95
Node366	0.063771386	-0.041522259	0.169065031	0.235204908	0.886
Node367	-0.046468533	-0.128691509	0.035754443	0.268000537	0.886
Node368	0.006852485	-0.114414419	0.128119388	0.911812547	0.991
Node369	-0.054963487	-0.154735723	0.04480875	0.28026521	0.886
Node370	0.007913251	-0.062234138	0.078060639	0.825013469	0.986
Node371	-0.009153797	-0.097048656	0.078741062	0.8382596	0.986
Node372	-0.010340241	-0.098676111	0.07799563	0.818538234	0.986
Node373	-0.011657597	-0.109946477	0.086631283	0.816178878	0.986
Node374	-0.005792658	-0.087269691	0.075684376	0.889177693	0.991
Node375	-0.107311307	-0.20444794	-0.010174674	0.030367599	0.38
Node376	-0.105890539	-0.213554834	0.001773756	0.053895711	0.553
Node377	-0.046380103	-0.146852277	0.054092071	0.365591878	0.89
Node378	0.015618228	-0.076529039	0.107765496	0.739739531	0.986
Node379	-0.030545124	-0.129960256	0.068870007	0.547044017	0.944
Node380	0.042013828	-0.086217331	0.170244987	0.520765915	0.937
Node381	0.015789048	-0.082341749	0.113919844	0.752492692	0.986
Node382	-0.065335955	-0.162384185	0.031712275	0.186998642	0.85
Node383	0.001657362	-0.0892286	0.092543324	0.971488748	0.994
Node384	0.011404748	-0.100169484	0.122978979	0.841213887	0.986
Node385	-0.007275236	-0.074945986	0.060395513	0.833110136	0.986
Node386	-0.040353401	-0.119132405	0.038425603	0.315396402	0.887
Node387	-0.045295343	-0.235508513	0.144917827	0.640696643	0.95
Node388	0.00880913	-0.057078957	0.074697218	0.793287519	0.986
Node389	-0.047108432	-0.123157242	0.028940378	0.224709694	0.886
Node390	0.022736673	-0.046623767	0.092097113	0.520558166	0.937
Node391	-0.046411933	-0.118711187	0.025887322	0.208325464	0.886
Node392	-0.016870655	-0.091184898	0.057443589	0.656358294	0.958
Node393	-0.015349571	-0.112149296	0.081450154	0.755958546	0.986
Node394	-0.084086726	-0.180904515	0.012731064	0.088710697	0.641
Node395	0.121827789	0.032398127	0.211257451	0.007584902	0.158
Node396	-0.009569396	-0.101474617	0.082335826	0.838293933	0.986
Node397	0.095350976	0.011217787	0.179484166	0.026331111	0.351
Node398	0.012664237	-0.264049326	0.2893778	0.928524922	0.991
Node399	0.068816227	0.0202638	0.117368654	0.005469918	0.147
Node400	0.031444397	-0.049802485	0.112691278	0.448121329	0.937
