# Supplementary material for: Organisational and neuromodulatory underpinnings of structural-functional connectivity decoupling in patients with Parkinson’s disease
Source: Commun Biol. 2021 Jan 19;4:86. doi: 10.1038/s42003-020-01622-9 (PMC7815846; doi:10.1038/s42003-020-01622-9)
Supplement: Supplementary file 4 — Supplementary Data [file 42003_2020_1622_MOESM4_ESM.zip › SupplementaryData/Supplementary Data 2/Figure2.ipynb]

# %% [markdown]
# Figure 2

Code to recreate Figure 2 Sections A to D.
Required data includes:
- Structural-Functional connectivity coupling (SC-FC) values for each of the 400 cortical nodes of the Schaeffer Parcellation for each participant (Fig2_StructureFunction.csv)
- Clinical Information (Fig2_ClinicalInformation.xlsx)
- Group differences in SC-FC between PD and controls (Fig2_StructureFunction_PD.csv) and PD low visual performers compared to PD high visual performers (Fig2_StructureFunction_PD_VisPerf.csv). These are the results of a mixed linear model (age and gender included as covariates, with FDR correction for multiple comparisons 

# %% [code]
# Import all necessary libraries
import pandas as pd
import numpy as np
import matplotlib.pyplot as plt
import brainspace
from brainspace.gradient import GradientMaps
from brainspace.datasets import load_fsa5, load_conte69, load_parcellation
from brainspace.plotting import plot_hemispheres, plot_surf
from brainspace.utils.parcellation import map_to_labels
from brainspace.mesh import mesh_io as mio
import vtk
from pathlib import Path
import scipy.stats as stats
import statsmodels.api as sm
import nibabel
import nilearn
from nilearn import datasets, plotting, input_data, signal, image # datasets: for fetching atlas
import seaborn as sns
from brainspace.plotting import plot_hemispheres

# %% [markdown]
### Section A

Meean Regional SC-FC coupling in control participants

# %% [code]
# Load SC-FC data
sfc = pd.read_csv(r"C:\Users\Angelika\Dropbox\PhD\PAPERS\Publications\Structure-Function\NatureComms\SupplementaryData\Fig2_StructureFuction.csv", index_col=0)
# Load clinical information
clin = pd.read_excel(r"C:\Users\Angelika\Dropbox\PhD\PAPERS\Publications\Structure-Function\NatureComms\SupplementaryData\Fig2_ClinicalInformation.xlsx")
# Select controls only
controls = clin[clin.PD==0].ParticipantNumber
controlSfc = sfc[controls].mean(axis=1)
# Load Schaefer atals
labeling = load_parcellation('schaefer', scale=400, join=True)
mask = labeling !=0
# Map to labels#
grad = map_to_labels(controlSfc, labeling, mask=mask, fill=np.nan)
# and load the conte69 surfaces
surf_lh, surf_rh = load_conte69()
# plot hemispheres
plot_hemispheres(surf_lh, surf_rh, array_name=grad, size=(1600, 600), cmap='jet', color_bar=True, zoom=1.2, color_range=(0, 0.75), nan_color=(1,1,1,1), transparent_bg=True, interactive=False, screenshot=True, filename="Figure2A.png")

# %% [markdown]
### Section B

TOP:
- Changes in SC-FC coupling seen in PD compared to control participants.
- Plotted coefficient for comparison of interest (PD vs control) from mixel linear model with age and gender as covariates.

# %% [code]
### Differences in gradients
data = pd.read_csv(r"C:\Users\Angelika\Dropbox\PhD\PAPERS\Publications\Structure-Function\NatureComms\SupplementaryData\Fig2_StructureFunction_PD.csv")
### Select the coeffient
data = data["Coef"]
## load parcellation
labeling = load_parcellation('schaefer', scale=400, join=True)
mask = labeling !=0
## map values of coefficient to the parcellation
array = map_to_labels(data, labeling, mask=mask, fill=np.nan)
## and load the conte69 surfaces
surf_lh, surf_rh = load_conte69()
##plot_hemispheres
plot_hemispheres(surf_lh, surf_rh, array_name=array, size=(1600, 600), cmap='RdBu', color_bar=True, zoom=1.2, color_range="sym", nan_color=(1,1,1,0.5), transparent_bg=True, interactive=False, screenshot=True, filename="Figure2B_PDvsControls.png")

# %% [markdown]
BOTTOM:
- Changes in SC-FC coupling seen in PD Low visual performers compared to PD high visual performers.
- Plotted coefficient for comparison of interest (PD low vs high visual performers) from mixel linear model with age and gender as covariates.

# %% [code]
### Differences in gradients
data = pd.read_csv(r"C:\Users\Angelika\Dropbox\PhD\PAPERS\Publications\Structure-Function\NatureComms\SupplementaryData\Fig2_StructureFunction_PD_VisPerf.csv")
### Select the coeffient
data = data["Coef"]
## load parcellation
labeling = load_parcellation('schaefer', scale=400, join=True)
mask = labeling !=0
## map values of coefficient to the parcellation
array = map_to_labels(data, labeling, mask=mask, fill=np.nan)
## and load the conte69 surfaces
surf_lh, surf_rh = load_conte69()
##plot_hemispheres
plot_hemispheres(surf_lh, surf_rh, array_name=array, size=(1600, 600), cmap='RdBu', color_bar=True, zoom=1.2, color_range="sym", nan_color=(1,1,1,0.5), transparent_bg=True, interactive=False, screenshot=True, filename="Figure2B_LowVisvsHighVis.png")

# %% [markdown]
### Section C

Mean SC-FC coupling changes across controls, PD high visual performers and PD low visual performers

# %% [code]
# Visualise network changes - average of network 
# Load data SC-FC and clinical information data and merge 
sfc = pd.read_csv(r"C:\Users\Angelika\Dropbox\PhD\PAPERS\Publications\Structure-Function\NatureComms\SupplementaryData\Fig2_StructureFuction.csv", index_col=0)
sfc = sfc.transpose() # Transpose dataframe to merge with clinical information
clin = pd.read_excel(r"C:\Users\Angelika\Dropbox\PhD\PAPERS\Publications\Structure-Function\NatureComms\SupplementaryData\Fig2_ClinicalInformation.xlsx", index_col=0) # read with the same index as SCFC data (participant number)
data= pd.concat([clin, sfc], axis= 1)

# Add a column of mean SC-FC values across all 400 nodes
data["MeanSCFC"] = sfc.mean(axis=1)

# Create a variable that is 0 for controls, 1 for PD high visual performers and 2 for PD low visual performers
data["VisualPerformance"] = np.zeros(len(data)) ## controls will stay 0
for i in range(len(data)):
    if (data.PD.iloc[i] == 1) & (data.PD_VisPerf.iloc[i] == 0): ### pick out high visual performers 
        data.VisualPerformance.iloc[i] = 1
    elif (data.PD.iloc[i] == 1) & (data.PD_VisPerf.iloc[i] == 1): ### pick out low visual performers
        data.VisualPerformance.iloc[i] = 2

# Set colours and style
colors= ["grey", "salmon", "brown"]
sns.set_palette(sns.color_palette(colors))
sns.set_style("white")   
# Visualise box plot and supperimposed swarmplot
fig, ax = plt.subplots(figsize=(14,14))
sns.boxplot(y= "MeanSCFC", x= "VisualPerformance", data = data, linewidth=0.8) # Box plot
sns.swarmplot(y= "MeanSCFC", x= "VisualPerformance", data = data, color ="black") # Swarmplot
ax.set_xticklabels(["Control", "PD high visual performers", "PD low visual performers"], fontsize=20) # Set Labels
plt.xlabel(" ") # Remove axis legend
plt.ylabel("S-F coupling (ρ)", fontsize=22)
sns.despine()
plt.savefig("Figure2C.png")

# %% [markdown]
### Section D

TOP:
- Nodes showing statistically significant changes in SC-FC coupling in PD vs controls (surviving FDR correction for multiple comparisons across 400 nodes)
- Plotted coefficient for comparison of interest (PD vs control) from mixel linear model with age and gender as covariates.

# %% [code]
### Differences in gradients
data = pd.read_csv(r"C:\Users\Angelika\Dropbox\PhD\PAPERS\Publications\Structure-Function\NatureComms\SupplementaryData\Fig2_StructureFunction_PD.csv")
### Select the coeffient
data["CoefThresholded"] = np.zeros(400)
for i in range(400):
    if data.FDR.iloc[i] <= 0.050:
        data["CoefThresholded"].iloc[i] = data.Coef.iloc[i]
data = data.CoefThresholded
## load parcellation
labeling = load_parcellation('schaefer', scale=400, join=True)
mask = labeling !=0
## map values of coefficient to the parcellation
array = map_to_labels(data, labeling, mask=mask, fill=np.nan)
## and load the conte69 surfaces
surf_lh, surf_rh = load_conte69()
##plot_hemispheres
plot_hemispheres(surf_lh, surf_rh, array_name=array, size=(1600, 600), cmap='RdBu', color_bar=True, zoom=1.2, color_range="sym", nan_color=(1,1,1,0.5), transparent_bg=True, interactive=False, screenshot=True, filename="Figure2D_PDvsControls.png")

# %% [markdown]
BOTTOM:
- Nodes showing signifinant changes in SC-FC coupling seen in PD Low visual performers compared to PD high visual performers (surviving FDR correction).
- Plotted coefficient for comparison of interest (PD low vs high visual performers) from mixel linear model with age and gender as covariates.

# %% [code]
### Differences in gradients
data = pd.read_csv(r"C:\Users\Angelika\Dropbox\PhD\PAPERS\Publications\Structure-Function\NatureComms\SupplementaryData\Fig2_StructureFunction_PD_VisPerf.csv")
### Select the coeffient
data["CoefThresholded"] = np.zeros(400)
for i in range(400):
    if data.FDR.iloc[i] <= 0.050:
        data["CoefThresholded"].iloc[i] = data.Coef.iloc[i]
data = data.CoefThresholded
## load parcellation
labeling = load_parcellation('schaefer', scale=400, join=True)
mask = labeling !=0
## map values of coefficient to the parcellation
array = map_to_labels(data, labeling, mask=mask, fill=np.nan)
## and load the conte69 surfaces
surf_lh, surf_rh = load_conte69()
##plot_hemispheres
plot_hemispheres(surf_lh, surf_rh, array_name=array, size=(1600, 600), cmap='RdBu', color_bar=True, zoom=1.2, color_range="sym", nan_color=(1,1,1,0.5), transparent_bg=True, interactive=False, screenshot=, filename="Figure2D_LowVisvsHighVis.png")
