# Supplementary material for: Organisational and neuromodulatory underpinnings of structural-functional connectivity decoupling in patients with Parkinson’s disease
Source: Commun Biol. 2021 Jan 19;4:86. doi: 10.1038/s42003-020-01622-9 (PMC7815846; doi:10.1038/s42003-020-01622-9)
Supplement: Supplementary file 4 — Supplementary Data [file 42003_2020_1622_MOESM4_ESM.zip › SupplementaryData/Supplementary Data 3/Fig3_Axes.csv]

ROI_Name	APaxis	Level
1	-42	1
2	-33	1
3	-62	1
4	-55	1
5	-73	1
6	-81	1
7	-37	1
8	-70	1
9	-86	1
10	-62	1
11	-76	1
12	-97	1
13	-43	1
14	-87	1
15	-98	1
16	-57	1
17	-73	1
18	-88	1
19	-96	1
20	-49	1
21	-74	1
22	-65	1
23	-84	1
24	-97	1
25	-84	1
26	-71	1
27	-85	1
28	-84	1
29	-89	1
30	-81	1
31	-79	1
32	-9	1
33	-22	1
34	-24	1
35	-9	1
36	-26	1
37	-37	1
38	-35	1
39	-13	1
40	-2	1
41	-24	1
42	-18	1
43	-2	1
44	-10	1
45	-9	1
46	-20	1
47	-7	1
48	-16	1
49	-15	1
50	-14	1
51	-17	1
52	-29	1
53	-25	1
54	-38	1
55	-25	1
56	-9	1
57	-19	1
58	-46	1
59	-29	1
60	-38	1
61	-11	1
62	-24	1
63	-42	1
64	-25	1
65	-11	1
66	-31	1
67	-40	1
68	-27	1
69	-42	2
70	-56	2
71	-62	2
72	-65	2
73	-70	2
74	-32	2
75	-65	2
76	-29	2
77	-46	2
78	-58	2
79	-37	2
80	-52	2
81	-71	2
82	-61	2
83	-59	2
84	-57	2
85	-50	2
86	-3	2
87	-1	2
88	-8	2
89	5	2
90	6	2
91	3	2
92	-32	2
93	-44	2
94	-23	2
95	-36	2
96	-54	2
97	5	2
98	2	2
99	25	2
100	-15	2
101	19	2
102	4	2
103	12	2
104	1	2
105	9	2
106	43	2
107	22	2
108	0	2
109	-27	2
110	9	2
111	-41	2
112	-49	2
113	-3	2
114	25	4
115	23	4
116	47	4
117	23	4
118	65	4
119	-5	4
120	6	4
121	-9	4
122	-21	4
123	-21	4
124	13	4
125	12	4
126	-21	4
127	-74	3
128	-42	3
129	-50	3
130	-62	3
131	-52	3
132	-41	3
133	-49	3
134	49	3
135	49	3
136	35	3
137	49	3
138	57	3
139	38	3
140	20	3
141	7	3
142	32	3
143	16	3
144	-77	3
145	-64	3
146	5	3
147	-22	3
148	28	3
149	-2	4
150	-18	4
151	-36	4
152	-9	4
153	6	4
154	-35	4
155	-22	4
156	-13	4
157	-32	4
158	-43	4
159	-49	4
160	-58	4
161	-79	4
162	-64	4
163	-55	4
164	-72	4
165	-60	4
166	22	4
167	37	4
168	55	4
169	35	4
170	32	4
171	58	4
172	28	4
173	59	4
174	45	4
175	19	4
176	67	4
177	34	4
178	51	4
179	58	4
180	51	4
181	28	4
182	19	4
183	43	4
184	36	4
185	7	4
186	14	4
187	20	4
188	24	4
189	10	4
190	-52	4
191	-61	4
192	-53	4
193	-41	4
194	-70	4
195	-60	4
196	-44	4
197	-34	4
198	-15	4
199	-68	4
200	-51	4
201	-37	1
202	-31	1
203	-53	1
204	-73	1
205	-52	1
206	-74	1
207	-36	1
208	-88	1
209	-64	1
210	-84	1
211	-72	1
212	-58	1
213	-97	1
214	-45	1
215	-92	1
216	-66	1
217	-46	1
218	-89	1
219	-74	1
220	-59	1
221	-99	1
222	-79	1
223	-94	1
224	-66	1
225	-80	1
226	-87	1
227	-79	1
228	-78	1
229	-87	1
230	-78	1
231	3	1
232	-19	1
233	-14	1
234	-19	1
235	-8	1
236	-21	1
237	-24	1
238	-34	1
239	-13	1
240	-29	1
241	-10	1
242	1	1
243	-21	1
244	-12	1
245	6	1
246	-5	1
247	-14	1
248	-6	1
249	-17	1
250	-17	1
251	-13	1
252	-10	1
253	-26	1
254	-10	1
255	-21	1
256	-20	1
257	-34	1
258	-41	1
259	-27	1
260	-25	1
261	-11	1
262	-40	1
263	-24	1
264	-29	1
265	-35	1
266	-6	1
267	-47	1
268	-22	1
269	-18	1
270	-33	1
271	-49	2
272	-55	2
273	-56	2
274	-75	2
275	-66	2
276	-23	2
277	-79	2
278	-37	2
279	-28	2
280	-64	2
281	-44	2
282	-69	2
283	-36	2
284	-50	2
285	-71	2
286	-58	2
287	-54	2
288	-64	2
289	-50	2
290	-3	2
291	-3	2
292	-3	2
293	8	2
294	-46	2
295	-41	2
296	-40	2
297	-31	2
298	-22	2
299	-26	2
300	-37	2
301	3	2
302	5	2
303	8	2
304	-10	2
305	-2	2
306	23	2
307	7	2
308	5	2
309	12	2
310	45	2
311	19	2
312	2	2
313	-34	2
314	11	2
315	-43	2
316	-32	2
317	-2	2
318	7	2
319	24	4
320	22	4
321	47	4
322	43	4
323	22	4
324	63	4
325	-1	4
326	-7	4
327	17	4
328	-15	4
329	12	4
330	-28	4
331	-18	4
332	-53	3
333	-41	3
334	-71	3
335	-33	3
336	-44	3
337	-55	3
338	-28	3
339	-42	3
340	21	3
341	55	3
342	51	3
343	59	3
344	40	3
345	46	3
346	30	3
347	18	3
348	54	3
349	29	3
350	11	3
351	33	3
352	19	3
353	7	3
354	15	3
355	10	3
356	-71	3
357	-64	3
358	-26	3
359	1	3
360	35	3
361	28	3
362	-46	4
363	-64	4
364	-53	4
365	-45	4
366	-64	4
367	9	4
368	-8	4
369	16	4
370	-4	4
371	-23	4
372	-20	4
373	-38	4
374	-33	4
375	23	4
376	38	4
377	32	4
378	24	4
379	41	4
380	67	4
381	42	4
382	54	4
383	65	4
384	25	4
385	58	4
386	52	4
387	44	4
388	34	4
389	39	4
390	26	4
391	20	4
392	-55	4
393	-44	4
394	-63	4
395	-52	4
396	-63	4
397	-39	4
398	-20	4
399	-53	4
400	-50	4
