# Supplementary material for: Organisational and neuromodulatory underpinnings of structural-functional connectivity decoupling in patients with Parkinson’s disease
Source: Commun Biol. 2021 Jan 19;4:86. doi: 10.1038/s42003-020-01622-9 (PMC7815846; doi:10.1038/s42003-020-01622-9)
Supplement: Supplementary file 4 — Supplementary Data [file 42003_2020_1622_MOESM4_ESM.zip › SupplementaryData/Supplementary Data 3/Fig3_GradientsControls.csv]

	StructuralGradient1	StructuralGradient2	FunctionalGradient1	FunctionalGradient2
1	0.021524206	0.007778378	0.072795217	0.030933251
2	0.029434719	0.003019206	0.094454879	0.001138487
3	0.029480446	0.002513167	0.092321441	-0.017448431
4	0.028512701	0.001272807	0.095925622	-0.007485081
5	0.031319155	0.000645622	0.102396791	0.016529497
6	0.01832261	0.004418034	0.0591348	0.009706257
7	0.028155436	0.002404184	0.090854474	-0.007312468
8	0.028011477	0.00028187	0.098496336	0.011841145
9	0.028509691	0.000725995	0.094335763	-0.003304984
10	0.02968656	-0.000108238	0.095206759	-0.00243988
11	0.025726705	9.66E-05	0.098247773	0.025725023
12	0.021670633	0.003363479	0.078587001	-0.001739843
13	0.032119641	2.11E-05	0.102731146	-0.003640244
14	0.030521472	-0.00083632	0.099347911	0.03299538
15	0.027438733	0.000917412	0.105771698	0.015297853
16	0.027219579	0.001272258	0.059346772	-0.031471231
17	0.03048187	-0.001082372	0.104522797	0.005721165
18	0.029627284	-0.000789934	0.092644439	-0.011814076
19	0.028321739	0.002898874	0.076004173	0.01186062
20	0.03035142	-0.000831223	0.107705971	-0.000478947
21	0.034760119	-0.000352184	0.103633621	-0.00094409
22	0.03273405	-0.00112895	0.084573703	-0.024468227
23	0.031613056	-0.001447807	0.097479211	-0.011245241
24	0.031206464	-0.001320602	0.098608695	-0.015482983
25	0.029636919	-0.000755079	0.077183395	0.000795302
26	0.034057686	-0.002396569	0.085837498	-0.025010059
27	0.027428947	-0.003025746	0.069117548	-0.023277214
28	0.035154012	-0.002702253	0.083174657	-0.025986741
29	0.034561345	-0.002420479	0.067368441	-0.01416908
30	0.025572497	-0.006824826	0.052907789	-0.028119968
31	0.003706234	0.01470874	-0.002574111	-0.006690937
32	0.003620764	0.011778797	-0.001827982	-0.013299254
33	-4.49E-05	0.010130042	-0.00836795	0.002101239
34	-0.013059155	-0.003252245	-0.036938972	-0.02890314
35	-0.005804325	0.000694437	-0.008171719	-0.023337043
36	0.002473751	0.012280207	-0.007182153	-0.005748888
37	1.45E-05	0.010703484	-0.007610765	-0.014498616
38	-0.009031771	-0.005502442	-0.013203558	-0.031328305
39	-0.013139905	-0.011866606	-0.022606678	-0.035441109
40	-0.005721068	-0.003048831	-0.018919796	-0.036131206
41	-0.010548863	-0.01198072	-0.021181515	-0.038924808
42	-0.01557489	-0.018220551	-0.046363264	-0.031834187
43	-0.012452239	-0.019649632	-0.04571283	-0.031009027
44	-0.013554459	-0.020894665	-0.042602635	-0.026738229
45	-0.012315189	-0.025616801	-0.043129737	-0.037698829
46	-0.015449531	-0.021321916	-0.043740833	-0.03603397
47	-0.014611329	-0.028145841	-0.046062391	-0.029463071
48	-0.020646024	-0.007686013	-0.050677509	-0.043109543
49	-0.016478364	-0.026963652	-0.035641908	-0.044702559
50	-0.00951622	-0.023207224	-0.047886983	-0.033925643
51	-0.009749876	-0.022590471	-0.026837531	-0.029718753
52	-0.013215201	-0.027706089	-0.045257599	-0.027926182
53	-0.018011163	-0.01513453	-0.02053245	-0.033912182
54	-0.017965238	-0.012118661	-0.053306043	-0.046945431
55	-0.023575506	-0.008970434	-0.064969641	-0.042931376
56	-0.016070461	-0.024427652	-0.055745116	-0.038555422
57	-0.009866573	-0.026222453	-0.036939357	-0.048814449
58	-0.01464854	-0.029538912	-0.054872088	-0.037311494
59	-0.013013192	-0.027368167	-0.0292247	-0.046771258
60	-0.021579154	-0.024647198	-0.060580866	-0.040141715
61	-0.022367655	-0.029003158	-0.037372008	-0.040416018
62	-0.011990607	-0.012952942	-0.033465742	-0.042305773
63	-0.015195627	-0.013146712	-0.052770444	-0.038680083
64	-0.024338061	-0.021455021	-0.058496828	-0.032974283
65	-0.015931982	-0.021253959	-0.05222402	-0.044441232
66	-0.012472222	-0.016660862	-0.052052062	-0.04921448
67	-0.014124212	-0.014289989	-0.046599334	-0.030983557
68	0.0213719	0.008005187	0.032328868	0.012976349
69	0.023908064	0.005933995	0.06530671	-0.002170598
70	0.01994135	0.00496659	0.043751782	-0.031546007
71	0.018372328	0.003030725	0.030303278	-0.016203765
72	0.024266185	-0.007030792	0.050047391	-0.025962393
73	-0.009329147	-0.022919559	-0.029243653	-0.036504599
74	0.014276688	-0.012091474	0.040275087	-0.027826535
75	-0.012150439	-0.029434763	-0.027352964	-0.037096469
76	-0.002591231	-0.022398437	-0.004303709	-0.027470955
77	0.005232402	-0.017142311	0.00378909	-0.033021912
78	-0.012391744	-0.03182216	-0.029695189	-0.045630577
79	-0.004137862	-0.021569554	0.01000949	-0.034412956
80	0.010670044	-0.011800217	0.027247769	-0.036955078
81	0.001308899	-0.018092373	0.012592631	-0.045949224
82	-0.004320673	-0.009870677	0.00293311	-0.04551528
83	-0.003255581	-0.018566469	-0.020451567	-0.056942998
84	-0.010866034	-0.013033266	-0.025181736	-0.043151774
85	-0.019089554	-0.020895356	-0.050234767	-0.024383333
86	-0.022072281	-0.0121111	-0.054212102	-0.028107542
87	-0.020385638	-0.021680678	-0.044836909	-0.037698208
88	-0.027043012	-0.006749621	-0.061620809	-0.014153118
89	-0.020705244	-0.009286373	-0.045050846	-0.007361797
90	-0.018617862	-0.016377829	-0.045229652	-0.013191994
91	-0.004764438	-0.003916053	-0.007092348	-0.045663756
92	0.000866099	0.000762928	-0.008485863	-0.016902532
93	-0.011208826	-0.018796821	-0.033530104	-0.039275956
94	-0.005644882	-0.01018149	-0.009875687	-0.035798813
95	0.013355723	0.006901109	0.021085086	0.009665239
96	0.007786831	0.014907331	0.024790171	0.038001091
97	-0.004981232	0.024195419	-0.018560668	0.004351229
98	-0.012817535	0.026350909	-0.047687368	0.025258199
99	0.003230595	0.00964914	0.016180301	0.003106242
100	-0.016580039	0.020214257	-0.020624256	-0.029276032
101	-0.015843867	0.007147603	-0.034207859	-0.025712027
102	-0.014295676	0.009635969	-0.019243122	-0.009649404
103	-0.012440322	-0.003389472	-0.013236322	-0.026265302
104	-0.020839009	-0.004953963	-0.051926622	-0.006742122
105	-0.022517387	0.024297604	-0.073387926	0.013690156
106	-0.024117061	0.024512023	-0.065465081	0.012045679
107	-0.024715155	0.006334399	-0.061220435	-0.028098097
108	-0.020386541	-0.004774417	-0.041532654	-0.035729451
109	-0.025350503	0.009796689	-0.066521428	-0.020941758
110	-0.013873205	-0.007160902	-0.021080937	-0.036301069
111	-0.008713248	-0.006803405	-0.015234212	-0.036566761
112	-0.025018096	-0.006210875	-0.067360911	-0.015624262
113	-0.006145798	0.023080285	0.007589518	0.06382619
114	-0.007290792	0.025964955	0.009193366	0.064644661
115	-0.010393268	0.03121013	-0.004328781	0.085181253
116	-0.005684485	0.019902542	-0.000203097	0.079824839
117	-0.017106999	0.038783788	-0.024868875	0.066289249
118	0.015713202	0.011991667	0.04617194	0.045626417
119	0.010498999	0.009663969	0.038493341	0.035693559
120	0.012702685	0.007479118	0.050336306	0.056595636
121	0.01754276	0.012247072	0.045034055	0.059092439
122	0.018335273	0.010375497	0.057501306	0.052763258
123	0.011664765	0.014249856	0.021236544	0.039035973
124	0.008195979	0.012382265	0.036518338	0.046667312
125	0.012288811	0.005149811	0.040334518	0.037068305
126	0.016599319	-0.009524387	0.028671691	-0.007698834
127	-0.003393763	-0.012839847	-0.010522934	-0.032093802
128	-0.000925467	-0.014385126	-0.008233623	-0.003197904
129	0.006197679	-0.015884299	0.009783181	-0.009814599
130	-0.0007236	-0.018835054	-0.007885014	-0.009135657
131	-0.006988303	-0.023417593	-0.018606191	-0.030866479
132	0.017348005	0.009260057	0.048507776	0.044638479
133	-0.01339834	0.03491672	-0.016574652	0.068846946
134	-0.019631776	0.033790213	-0.050958753	0.064514215
135	-0.021897299	0.020039189	-0.050953561	0.037072639
136	-0.020492272	0.027431227	-0.070048103	0.030052865
137	-0.021150734	0.031676003	-0.072226236	0.04966203
138	-0.022312136	0.019535042	-0.063199382	0.009961474
139	-0.022013104	0.006820248	-0.052471833	0.014568644
140	-0.019674642	-0.004751011	-0.015381143	0.009503596
141	-0.022800658	0.015067733	-0.070396951	0.016817484
142	-0.010214272	0.027655822	-0.032364831	0.029081385
143	0.019524176	-0.00503528	0.04059509	-0.01150287
144	0.004526605	-0.004416474	0.017232503	-0.007965105
145	-0.026347496	0.022525392	-0.049934908	0.023914892
146	-0.013956327	0.003390716	-0.012682515	0.010348756
147	-0.027631107	0.026459024	-0.068929976	0.02100945
148	0.013441864	0.014596574	0.029867805	0.068726931
149	0.016003363	0.014379706	0.021670813	0.085026088
150	0.01854168	0.011251227	0.041086933	0.073709645
151	0.012875767	0.015986952	0.01616311	0.058479337
152	0.008277413	0.01595847	0.002601402	0.006826133
153	0.013920206	0.012648041	0.026973402	0.04646611
154	0.010775087	0.017708968	0.003550249	0.003855679
155	0.005160358	0.016988393	0.001096198	-0.01546599
156	0.005118702	0.015437135	-0.006339861	-0.01464245
157	0.011416711	0.012111644	0.000865116	0.005089277
158	0.006204347	0.00932135	0.002653251	-0.012559336
159	0.013303463	0.001683407	0.020037416	0.0341264
160	0.024594881	-0.004193903	0.04153088	-0.008225046
161	0.010413734	-0.005002109	0.01065329	0.046358147
162	0.007107029	0.000286707	-0.000546128	0.027592359
163	0.0111617	-0.009285037	0.015567751	0.037346768
164	0.005046961	-0.011959637	-0.002726906	0.024975306
165	-0.00790993	0.025805783	-0.018605385	0.053776079
166	-0.011388997	0.030017811	-0.009008178	0.044661138
167	-0.013997112	0.035567347	-0.036487401	0.091567406
168	-0.011535431	0.029395262	-0.029014962	0.086962081
169	-0.012702545	0.028530562	-0.043167229	0.049202045
170	-0.018966099	0.034663869	-0.063130148	0.0625861
171	-0.018195882	0.023068046	-0.026071457	0.017817703
172	-0.021278339	0.040734044	-0.056177735	0.073913459
173	-0.019294005	0.03618406	-0.067996338	0.064205022
174	-0.023636645	0.011074798	-0.052534303	0.017788401
175	-0.023005446	0.041857187	-0.048342666	0.068943443
176	-0.022648702	0.03341575	-0.069230802	0.042194884
177	-0.024663801	0.036055807	-0.07115835	0.055801467
178	-0.024764315	0.036554177	-0.060457679	0.062350673
179	-0.022956407	0.030490475	-0.071197489	0.046592581
180	-0.023724524	0.014869821	-0.07000178	0.035044567
181	-0.022174789	0.001338303	-0.06211054	0.037318686
182	-0.026670419	0.032182853	-0.057635364	0.062949109
183	-0.028144242	0.027434787	-0.067274695	0.057487767
184	-0.021174649	-0.010545523	-0.050985234	0.0133033
185	-0.023740396	-0.000978781	-0.056575235	0.005963956
186	-0.025033191	0.008587888	-0.066468499	0.029360985
187	-0.029292005	0.020227622	-0.063449803	0.038443503
188	-0.026298109	0.009402651	-0.071524375	0.014066566
189	0.01974003	0.004219421	0.036556715	0.041603474
190	0.021057097	0.003360985	0.035673329	0.014117783
191	0.008441465	0.006276558	0.012096256	0.070578044
192	0.008405717	0.006082306	0.025790268	0.022952311
193	0.02106308	0.000764883	0.036821745	0.014851427
194	0.009157186	0.004352831	0.006681536	0.061912661
195	0.000978596	0.005155317	0.005291169	0.059728947
196	-0.006797157	0.004249775	-0.017872133	0.035194246
197	-0.018030831	0.003561547	-0.041491212	0.024826048
198	0.010510007	0.002278885	0.020333621	0.027765111
199	-0.001403921	0.000545027	0.002015105	0.024773381
200	0.024517286	0.00738184	0.087727253	0.012976759
201	0.021254342	0.00719281	0.081813845	0.019914218
202	0.030766657	0.007033959	0.103440165	-0.009812147
203	0.034312859	0.006759046	0.103548121	0.000921563
204	0.030582369	0.006952492	0.101765606	-0.015804738
205	0.034254405	0.007277227	0.101309451	-0.008359137
206	0.020077579	0.005362282	0.069298714	0.0136688
207	0.02909133	0.006335999	0.09611529	0.008726019
208	0.032194377	0.004040376	0.094965892	-0.00941968
209	0.034151743	0.005958298	0.102308764	0.021561354
210	0.032328572	0.006460085	0.102339131	0.001208265
211	0.031011993	0.006258097	0.099531543	-0.006419661
212	0.028227907	0.005812252	0.099242965	0.033350074
213	0.02604343	0.005589813	0.089519152	0.004922074
214	0.032516966	0.006127137	0.108238525	0.020381995
215	0.029788071	0.001514299	0.060581546	-0.033107345
216	0.026930866	0.002961566	0.073127904	0.017782202
217	0.034500133	0.005138157	0.101948173	-0.007889242
218	0.030663135	0.005020121	0.108297521	-0.002216181
219	0.042862951	0.005301151	0.098908432	-0.004150833
220	0.032898858	0.005907472	0.10200937	5.37E-05
221	0.034242769	0.001737374	0.086062698	-0.029311428
222	0.031150287	0.005244683	0.103278845	-0.007100497
223	0.031728681	0.003836094	0.083881218	-0.005441886
224	0.031435924	0.004770343	0.104985454	-0.00518038
225	0.038767843	0.00380252	0.093668731	-0.02230858
226	0.033974577	-0.00217505	0.076243695	-0.028485305
227	0.03531154	0.002906237	0.076199423	-0.018484528
228	0.039179251	0.002387124	0.086492929	-0.025119938
229	0.035646796	-0.003070696	0.068013742	-0.027909017
230	0.009328043	0.00515299	0.007664452	-0.014061906
231	0.008464283	0.002264581	-0.002302669	-0.032399329
232	0.00680692	0.001745333	-0.002743973	-0.014851976
233	0.005295498	-0.001024864	0.000463667	-0.010133484
234	-0.006332842	-0.006659644	-0.026205434	-0.026927622
235	0.000765835	-0.006729384	-0.013374776	-0.020350338
236	0.006464444	-0.000221321	-0.002921557	-0.013358885
237	0.00834632	-0.001023481	-0.004830937	-0.035105679
238	-0.005837862	-0.011283594	-0.0007597	-0.022187956
239	0.003067823	-0.00772376	-0.015198022	-0.032962862
240	-0.006485948	-0.011982623	-0.004810574	-0.025626377
241	-0.010794499	-0.016562727	-0.020805194	-0.040921369
242	-0.002926645	-0.012384297	-0.003415543	-0.025317895
243	-0.007652972	-0.018570187	-0.003990869	-0.03417816
244	-0.014262048	-0.021086913	-0.049952647	-0.03424051
245	-0.011405442	-0.025030178	-0.046294755	-0.038562104
246	-0.008746323	-0.024948864	-0.029002153	-0.045908517
247	-0.011958517	-0.023922255	-0.016773579	-0.041164062
248	-0.009394573	-0.029268224	-0.016979975	-0.038454888
249	-0.018688291	-0.013410392	-0.04926546	-0.0408588
250	-0.008477211	-0.025691276	-0.043327991	-0.038671193
251	-0.012789393	-0.026066109	-0.035944781	-0.050475611
252	-0.007261348	-0.023842496	-0.015931135	-0.032984565
253	-0.019270929	-0.017271938	-0.047061058	-0.044647526
254	-0.009374538	-0.027282391	-0.048048643	-0.03416387
255	-0.011590998	-0.025221896	-0.042543892	-0.041953864
256	-0.009011356	-0.028891055	-0.011815847	-0.033737591
257	-0.007047193	-0.034208891	-0.033867408	-0.056563006
258	-0.011179672	-0.031351131	-0.049219241	-0.04774958
259	-0.013546305	-0.01973515	-0.045051874	-0.04660374
260	-0.013461412	-0.024421946	-0.057097817	-0.040580481
261	-0.008967117	-0.01812972	-0.014268402	-0.04036518
262	-0.01492072	-0.030547389	-0.018846621	-0.041328972
263	-0.013768084	-0.031995252	-0.048602272	-0.045288776
264	-0.010468931	-0.026918258	-0.038386798	-0.054140433
265	-0.024230524	-0.026730382	-0.052329303	-0.035941221
266	-0.007135544	-0.02253537	-0.03268192	-0.053081733
267	-0.012642962	-0.020597727	-0.048419305	-0.043138317
268	-0.015488427	-0.025389107	-0.055525746	-0.04748199
269	-0.00672525	-0.015237137	-0.044826412	-0.040329551
270	0.03040016	0.006180162	0.071422315	0.007493065
271	0.026272351	0.001760815	0.057575081	-0.010245923
272	0.020337978	-0.002407956	0.020697345	-0.001888874
273	0.025152071	-0.007102132	0.053722379	-0.002492072
274	0.02263174	-0.012019562	0.051479931	-0.02755099
275	-0.006900067	-0.027257938	-0.023621026	-0.037459389
276	0.02601507	-0.009450237	0.065901018	-0.023501059
277	-0.005203752	-0.031897746	-0.014823557	-0.043172175
278	-0.010138704	-0.03581407	-0.026444361	-0.046642178
279	0.009360328	-0.024349702	0.030792923	-0.022682171
280	-0.002080307	-0.030158793	0.000183536	-0.041300425
281	0.017732143	-0.018055767	0.042363852	-0.0448445
282	-0.008927339	-0.037902949	-0.016890723	-0.055581519
283	0.000348118	-0.029664809	0.012363063	-0.04489593
284	0.016152618	-0.014419152	0.042228678	-0.032200623
285	0.003684507	-0.025706728	0.018774296	-0.051579747
286	-0.002485198	-0.018636149	-0.000613195	-0.05363724
287	0.006133883	-0.020670694	0.014849686	-0.053469943
288	-0.003122155	-0.028537582	-0.017060619	-0.057217439
289	-0.015327362	-0.021492122	-0.040902778	-0.038480362
290	-0.017932387	-0.017226634	-0.038234881	-0.045219477
291	-0.019124787	-0.017690045	-0.053306592	-0.026845297
292	-0.016971591	-0.009168685	-0.041579333	-0.021141596
293	0.016603687	-0.000534701	0.019929177	0.004257934
294	0.014404093	-0.000946282	0.010941122	-0.023558867
295	0.005829574	-0.00745686	0.005072048	-0.035485498
296	0.000947102	-0.01401616	-0.013474712	-0.045666919
297	-0.00494703	-0.01824113	-0.009834085	-0.049944795
298	-0.004399789	-0.022792623	-0.004096248	-0.046954014
299	0.001012228	-0.017311542	0.001108081	-0.03680276
300	-0.016741123	-0.018192721	-0.046856641	-0.035311838
301	0.008010515	0.011724136	0.019243734	0.023563943
302	-0.008268159	0.009519729	-0.026181588	-0.002888634
303	0.00783465	-0.000858768	0.009660616	-0.001631118
304	-0.003859483	-0.000374993	-0.024586391	-0.010228321
305	-0.011290965	0.013766105	-0.012932404	-0.035594874
306	-0.012729838	0.001432587	0.000429044	-0.039562879
307	-0.009686015	-0.00507315	-0.006683751	-0.032145356
308	-0.01667212	-0.004408141	-0.043101592	-0.0241988
309	-0.020070842	0.02534984	-0.066290065	0.007847658
310	-0.022313296	0.012879801	-0.058110384	-0.013589584
311	-0.022835305	-0.001872302	-0.056787256	-0.038194526
312	-0.012786076	-0.014022834	-0.023653993	-0.036650292
313	-0.022538502	0.00399884	-0.05651148	-0.018331751
314	-0.006959746	-0.017363436	-0.017096966	-0.047259729
315	-0.016233708	-0.023175847	0.004015572	-0.033270337
316	-0.022374237	-0.014988769	-0.05964775	-0.040603115
317	-0.025589562	-0.007164882	-0.052308725	-0.004734874
318	-0.004989892	0.02141102	0.014907751	0.077851095
319	-0.00355993	0.019762011	0.014418702	0.05508218
320	-0.009316534	0.029953308	0.004424896	0.085793802
321	-0.006506078	0.025683915	0.005183097	0.07555918
322	-0.005414536	0.020640097	0.004972543	0.0752313
323	-0.013684236	0.035919403	-0.013342519	0.066895173
324	0.01282014	0.006900265	0.062745342	0.036800541
325	0.017643318	0.008776131	0.052962897	0.045773042
326	0.010945453	0.007930164	0.04924107	0.024775151
327	0.017784054	0.00781801	0.064137998	0.036886098
328	0.008248319	0.007145581	0.042394031	0.03713119
329	0.024036647	0.007999045	0.055951827	0.047619122
330	0.01336546	0.005056103	0.056368905	0.031010901
331	0.005657878	-0.017760308	-0.002005834	0.008922454
332	-0.000622554	-0.025313415	-0.000893004	-0.016610712
333	0.014773204	-0.017679321	0.0280876	-0.000423509
334	-0.005152706	-0.029913018	-0.016146445	-0.032165341
335	-0.000561645	-0.028420621	-0.003108522	-0.017736569
336	0.003020099	-0.027426366	-0.001136393	-0.013211291
337	0.022286208	0.007035962	0.040515652	0.063987904
338	0.023026803	0.00437721	0.052468238	0.036243544
339	-0.007630517	0.02042505	-0.02573833	0.020619695
340	-0.012674674	0.032482256	-0.021596559	0.068644142
341	-0.016573393	0.031426562	-0.046189131	0.043759236
342	-0.019032436	0.033898043	-0.060780466	0.044659143
343	-0.015886929	0.022561859	-0.045738554	0.018329474
344	-0.01913938	0.02675882	-0.060044499	0.004060717
345	-0.017651624	0.013728237	-0.043680937	0.008883052
346	-0.018453011	0.001949858	-0.046326465	-0.005053118
347	-0.020223228	0.030416178	-0.068366669	0.029319668
348	-0.020206711	0.013651072	-0.04242178	0.009627458
349	-0.016153538	-0.004198409	-0.029522182	-0.015482381
350	-0.021008012	0.016248302	-0.062293101	0.019488321
351	-0.01849836	0.00058408	-0.049662999	0.018152469
352	-0.018930023	-0.012533677	-0.034978513	-0.017367377
353	-0.020630377	-0.001442463	-0.05344104	0.013128463
354	-0.022054191	-0.004473668	-0.052072336	-0.014529396
355	0.025918809	-0.006155121	0.04914118	-0.008001691
356	0.011562719	-0.008047807	0.024492994	0.018610332
357	-0.005017578	-0.00842786	0.003620953	0.008019229
358	-0.023873931	0.007978557	-0.039329701	0.005598817
359	-0.02294552	0.02641641	-0.062483514	0.034741955
360	-0.022243399	0.01851625	-0.066667147	0.020193453
361	0.011257182	-0.006086866	0.012797039	-0.017176731
362	0.023785743	-0.004535512	0.038430825	0.001282019
363	0.012546391	-0.010842387	0.017988207	0.015970374
364	0.00553402	-0.016192198	0.007005485	-0.011712787
365	0.012416499	-0.019011655	0.009180766	0.031150535
366	0.015429717	0.009508167	0.034905986	0.038033122
367	0.017761335	0.008861578	0.033299032	0.061388843
368	0.010949756	0.009003057	0.026734208	0.024873685
369	0.014018796	0.007135547	0.027489121	0.016583137
370	0.01934964	0.006033342	0.035440121	0.034893224
371	0.017363573	0.006093961	0.022237778	-0.004305517
372	0.015900858	0.002243716	0.025106767	0.019603177
373	0.016365159	0.001279153	0.005476612	-0.020053025
374	-0.004354464	0.020184349	-0.004994126	0.050314618
375	-0.008328168	0.024590873	-0.019639181	0.050390075
376	-0.011428927	0.021629098	-0.025739972	0.021388421
377	-0.013187088	0.012315131	-0.040161423	-0.007394218
378	-0.011536423	0.029656801	-0.025935622	0.084477144
379	-0.01850165	0.040018878	-0.036421001	0.07252649
380	-0.017565815	0.035085222	-0.058582184	0.063866597
381	-0.019727387	0.034714166	-0.056533671	0.063836526
382	-0.02158658	0.038987768	-0.061910644	0.054902815
383	-0.020966058	0.030057905	-0.053542797	0.04273921
384	-0.017574687	0.02993833	-0.057143896	0.062115595
385	-0.024523261	0.033729548	-0.068760683	0.045581787
386	-0.021577977	0.028498482	-0.061352973	0.039307525
387	-0.020482883	0.018557743	-0.067073336	0.021478258
388	-0.024903604	0.023754051	-0.062983457	0.037968408
389	-0.023189201	0.011959745	-0.065433528	0.021297549
390	-0.026880431	0.010853603	-0.065960213	0.017447021
391	0.020513201	-0.000629321	0.050190757	0.016938833
392	0.016796527	-0.001447704	0.035544286	0.021291202
393	0.021792251	-0.002439776	0.047458836	-0.001819878
394	0.009577225	-0.00258356	0.02326083	0.056442819
395	0.012027015	-0.004261779	0.023905663	0.03806948
396	-0.000426102	-0.006472108	0.000900952	0.031243862
397	-0.011420579	-0.008899212	-0.034061356	0.014466336
398	0.005390641	-0.00620195	0.006679052	0.047132809
399	-0.001093217	-0.011813978	0.009174541	-6.81E-05
400	-0.027488135	-0.033317631	-0.043714068	0.029128314
