# Supplementary material for: Organisational and neuromodulatory underpinnings of structural-functional connectivity decoupling in patients with Parkinson’s disease
Source: Commun Biol. 2021 Jan 19;4:86. doi: 10.1038/s42003-020-01622-9 (PMC7815846; doi:10.1038/s42003-020-01622-9)
Supplement: Supplementary file 4 — Supplementary Data [file 42003_2020_1622_MOESM4_ESM.zip › SupplementaryData/Supplementary Data 3/Figure3.ipynb]

# %% [markdown]
# Figure 3

Code to recreate Figure 3 Sections A to D.
Required data includes:
- Structural and Functional gradients, mean values for control participants for the first 2 gradients (Fig3_GradientsControls.csv)
- AP axis coordinates for each of the 400 nodes (APaxis column on Fig3_Axes.csv)
- Hierarchy level for each of the 400 nodes (Level column on Fig3_Axes.csv)

# %% [code]
# Import all necessary libraries
import pandas as pd
import numpy as np
import matplotlib.pyplot as plt
import brainspace
from brainspace.gradient import GradientMaps
from brainspace.datasets import load_fsa5, load_conte69, load_parcellation
from brainspace.plotting import plot_hemispheres, plot_surf
from brainspace.utils.parcellation import map_to_labels
from brainspace.mesh import mesh_io as mio
import vtk
from pathlib import Path
import scipy.stats as stats
import statsmodels.api as sm
import nibabel
import nilearn
from nilearn import datasets, plotting, input_data, signal, image # datasets: for fetching atlas
import seaborn as sns
from brainspace.plotting import plot_hemispheres

# %% [markdown]
###  Load the global files necessary - PATHS NEED TO BE CHANGED

# %% [code]
# Load the structural gradients file
# Load control gradients
data = pd.read_csv(r"C:/Users/Angelika/Dropbox/PhD/PAPERS/Publications/Structure-Function/NatureComms/SupplementaryData/Fig3_GradientsControls.csv")
# Load the coordinates file
axes = pd.read_csv(r"C:\Users\Angelika\Dropbox\PhD\PAPERS\Publications\Structure-Function\NatureComms\SupplementaryData\Fig3_Axes.csv")

# %% [markdown]
### Functions

Function to plot the gradient values in the cortex. 

For each gradient visualises:
- Visualisation of raw gradient values in the cortex
- Visualisation of the top 10 and bottom 10% of values

# %% [code]
def gradientVisualise(grad1,name,gradname, gradtype):
    # Load atlas
    labeling = load_parcellation('schaefer', scale=400, join=True)
    mask = labeling != 0
    ### Plot the top and bottom 10% only
    perc10 = np.percentile(grad1, 10) # bottom 10th percentile
    perc90 = np.percentile(grad1, 90) # top 10th percentile
    top10 = np.zeros(len(grad1)) # array for the top 10th percentile
    bottom10 = np.zeros(len(grad1)) # array for the bottom 10th percentile
    # Binarise the values
    for i in range(len(grad1)):
        if grad1[i] <= perc10:
            bottom10[i] = 1 
        elif grad1[i] >= perc90:
            top10[i] = 1
    # Map to the parcellation
    grad= map_to_labels(grad1, labeling, mask=mask, fill=np.nan)
    topGrad= map_to_labels(top10, labeling, mask=mask, fill=np.nan)
    bottomGrad= map_to_labels(bottom10, labeling, mask=mask, fill=np.nan)
    # and load the conte69 surfaces
    surf_lh, surf_rh = load_conte69()
    outname = name
    if gradtype == "structural": 
        palette = "viridis"
    elif gradtype == "functional":
        palette = "magma"
    #plot_hemispheres gradient values
    plot_hemispheres(surf_lh, surf_rh, array_name=grad, size=(1600, 600), cmap=palette, color_bar=True, zoom=1.2, nan_color=(1,1,1,1),
        transparent_bg=True, interactive=False, screenshot=True, filename=str("Output/" + name + "_" + gradname + ".png"))
    # plot_hemispheres for top 10%
    plot_hemispheres(surf_lh, surf_rh, array_name=topGrad, size=(1600, 600), cmap='Blues', color_bar=False, zoom=1.2, nan_color=(1,1,1,1),
        transparent_bg=True, interactive=False, screenshot=True, filename=str("Output/" + name + "_Top10.png"))
    # plot_hemispheres for bottom 10%
    plot_hemispheres(surf_lh, surf_rh, array_name=bottomGrad, size=(1600, 600), cmap='Reds', color_bar=False, zoom=1.2, nan_color=(1,1,1,1),
        transparent_bg=True, interactive=False, screenshot=True, filename=str("Output/" + name + "_Bottom10.png"))

# %% [markdown]
Function to visualise for each gradient the Relationship between that gradient and:
- the A-P axis for structural and functional gradients 1
- the Hierarchy level for structural and functional gradients 2

# %% [code]
def relationshipVisualise(grad1, axis, gradient, name):
    ### Visualise relationship
    sns.set_style("white")
    sns.set_context("poster", rc={"font.size":18,"axes.titlesize":18,"axes.labelsize":28})   
    fig, ax = plt.subplots(figsize=(20,10))
    sns.regplot(y=axis,x=grad1, scatter_kws={"color": "lightgrey", 's':70, "alpha": 1}, line_kws={"color": "darkred", "lw": 3}, marker="x")
    plt.ylabel("A-P axis coordinates")
    plt.xlabel(gradient)
    # Save results
    plt.savefig(str(name + "_AxisRelationship.png"))

# %% [markdown]
### Section A

Structural Gradient 1:

# %% [code]
# Select the first structural gradient
grad = data.StructuralGradient1
axis = axes.APaxis
figure = "Figure3A"
gradName = "Structural Gradient 1"
gradientVisualise(grad, figure, gradName, "structural")
relationshipVisualise(grad, axis, gradName, figure)

# %% [markdown]
### Section B

Functional Gradient 1: 

# %% [code]
# Select the first functional gradient
grad = data.FunctionalGradient1
axis = axes.APaxis
figure = "Figure3B"
gradName = "Functional Gradient 1"
gradientVisualise(grad, figure, gradName, "functional")
relationshipVisualise(grad, axis, gradName, figure)

# %% [markdown]
### Section C

Structural Gradient 2: 

# %% [code]
# Select the second structural gradient
grad = data.StructuralGradient2
axis = axes.Level
figure = "Figure3C"
gradName = "Structural Gradient 2"
gradientVisualise(grad, figure, gradName, "structural")
relationshipVisualise(grad, axis, gradName, figure)

# %% [markdown]
### Section D

Functional Gradient 2: 

# %% [code]
# Select the first functional gradient
grad = data.FunctionalGradient2
axis = axes.Level
figure = "Figure3D"
gradName = "Functional Gradient 2"
gradientVisualise(grad, figure, gradName, "functional")
relationshipVisualise(grad, axis, gradName, figure)
