# Supplementary material for: Organisational and neuromodulatory underpinnings of structural-functional connectivity decoupling in patients with Parkinson’s disease
Source: Commun Biol. 2021 Jan 19;4:86. doi: 10.1038/s42003-020-01622-9 (PMC7815846; doi:10.1038/s42003-020-01622-9)
Supplement: Supplementary file 4 — Supplementary Data [file 42003_2020_1622_MOESM4_ESM.zip › SupplementaryData/Supplementary Data 4/Fig4_FunctionalGradientOne_NA.csv]

	Node1	Node2	Node3	Node4	Node5	Node6	Node7	Node8	Node9	Node10	Node11	Node12	Node13	Node14	Node15	Node16	Node17	Node18	Node19	Node20	Node21	Node22	Node23	Node24	Node25	Node26	Node27	Node28	Node29	Node30	Node31	Node32	Node33	Node34	Node35	Node36	Node37	Node38	Node39	Node40	Node41	Node42	Node43	Node44	Node45	Node46	Node47	Node48	Node49
S1	0.073815658	0.013027813	0.033516928	0.012315551	0.06931561	0.072665796	0.08222019	0.033905329	0.070700244	0.032113686	0.08612323	0.055912245	0.056351578	0.064293239	0.100547309	-0.001128262	0.063391799	0.043643001	-0.002933405	0.080397143	0.069742703	0.071494223	0.042144208	0.063163836	0.079449692	0.061598717	0.015415686	0.030411661	0.018677966	-0.011747202	0.025140818	0.058410786	0.040888361	-0.020277858	0.003690227	0.017089509	0.052401082	-0.026956164	-0.037625433	-0.006231626	-0.013140856	-0.049065566	-0.042011331	-0.041721531	-0.043621771	-0.049199932	-0.039941026	-0.042797603	-0.039861204
S2	0.035100116	0.059278402	0.057579124	0.060513093	0.079973363	0.023491137	0.034861319	0.047638673	0.076428591	0.076955233	0.069378034	0.007778821	0.063195701	0.083540036	0.086518642	0.055259153	0.080802062	0.073604987	0.034617346	0.083002845	0.057330487	0.044608528	0.074803147	0.069227772	0.042349513	0.078903143	0.032201756	0.049155591	0.023811846	0.016506098	0.000589773	0.002156756	-0.018381845	-0.010566542	3.92E-05	-0.005931491	-0.013974223	-0.007928069	0.001874435	-0.000306826	-0.017015827	-0.036163982	-0.029558631	-0.031123947	-0.018211626	-0.022750049	-0.040088553	-0.019581216	-0.018406904
S3	0.031225659	0.072648664	0.115592898	0.143154106	0.092012061	0.004926929	0.019207001	0.07552131	0.121425051	0.138921694	0.044800698	0.02818289	0.064711267	0.066032785	0.133433989	0.032800886	0.122919608	0.041635322	0.103754275	0.149554715	0.138747166	0.097675183	0.160201331	0.127344385	0.069942482	0.138583909	0.14129915	0.146406405	0.135872292	0.019369317	-0.024428782	-0.038598993	-0.051289568	-0.037829336	-0.018387018	0.063290808	-0.054642106	-0.023976216	-0.034388278	0.125714161	-0.017695369	-0.028163709	-0.035606315	-0.017635097	-0.033475894	-0.03327581	-0.041856475	-0.064302879	-0.052875232
S4	0.074441122	0.067493589	0.069029276	0.077763867	0.082309839	0.070181617	0.089339248	0.065260298	0.106306907	0.067411394	0.097008011	0.094233685	0.089636464	0.057961895	0.085473987	-0.002030124	0.076445115	0.021334176	0.090706021	0.095157079	0.087005307	0.019480575	0.067562849	0.098765753	0.091935937	0.066784101	0.040798788	0.096158811	0.079354826	0.058181725	-0.030107443	-0.008236704	-0.006122901	0.007480249	0.020751579	-0.030186183	-0.006550039	0.030995767	0.033343764	-0.013777054	0.0039154	-0.012809807	-0.002244372	-0.049238376	-0.01821729	0.028450299	-0.060258924	-0.012253886	-0.004234477
S5	0.07962334	0.100461869	0.106575457	0.105615661	0.106026102	0.053464596	0.078928318	0.085373714	0.073832436	0.082920678	0.082440924	0.057011788	0.101413509	0.070522297	0.088397898	0.079156455	0.095258306	0.076254613	0.066968839	0.082385225	0.089563762	0.06693744	0.094833703	0.099804844	0.080203804	0.086719359	0.067866229	0.082312414	0.057882067	0.064914477	-3.35E-05	-0.011098484	0.001480114	-0.0317214	-0.010245787	-0.0165921	-0.015100525	-0.022756585	-0.035870084	-0.042766705	-0.034624263	-0.039598603	-0.029354842	-0.03501229	-0.031465191	-0.030938174	-0.028647412	-0.030928634	-0.024731827
S6	0.079834085	0.063273317	0.062580219	0.079080944	0.020954658	0.060908942	0.030689789	0.073639843	0.072261222	0.083798515	0.06261956	0.060518013	0.068656396	0.07679834	0.109207023	0.055796581	0.080607281	0.090027236	0.100286807	0.088752193	0.103948522	0.092217495	0.085671909	0.127355395	0.097163855	0.099876448	0.077126718	0.118712521	0.087180658	0.052432224	0.034692494	0.030199854	0.033268739	-0.027595271	0.00311826	0.016961634	0.015403659	-0.013738929	0.01437803	0.000345253	0.006114055	-0.04913385	-0.044330786	-0.053591286	-0.028258534	-0.048966687	-0.04386578	-0.045026467	-0.070276927
S7	0.046945354	0.027310718	0.097040425	0.112458375	0.14043006	-0.000867628	0.13543786	0.142491078	0.101211581	0.107621885	0.13884351	0.119032117	0.146732919	0.143332202	0.118979287	0.039083255	0.127352519	0.113194875	0.031302291	0.120078523	0.066186146	0.096781319	0.148772418	0.111290281	0.053988227	0.028076552	-0.003164867	0.082455118	0.07671683	0.008720831	0.073434202	0.033731148	0.025507738	-0.026930652	0.087573338	0.001021675	0.010861826	0.005438904	-0.01802606	-0.011938479	-0.014610949	-0.025433373	-0.008302961	-0.023735117	-0.004934177	-0.051158502	-0.031575731	-0.071552516	-0.03144217
S8	0.092578632	0.153333581	0.148389714	0.132388951	0.121440899	0.121270106	0.154684606	0.056616928	0.136820217	0.127472747	0.096913206	0.135254487	0.146140885	0.05550901	0.150106268	0.107404053	0.113519739	0.091787251	0.111097625	0.137086856	0.132475529	0.108179015	0.114453216	0.132522861	0.064525764	0.117085107	0.117836787	0.101482881	0.079116736	0.030973289	-0.042974652	-0.045909708	-0.055842442	-0.040979002	0.048827844	0.00666361	-0.007981206	0.028053915	0.012869097	0.028970186	0.009147828	-0.026044763	-0.042940589	-0.058125729	-0.030853685	-0.054487385	-0.081647198	-0.083109432	-0.023381721
S9	0.029998403	0.047280269	0.06985413	0.063428001	0.061344927	0.030945331	0.048096546	0.053559109	0.068520053	0.066753672	0.056627917	0.048642327	0.051137538	0.041602729	0.057812779	0.048570913	0.062381804	0.079610059	-0.000360235	0.047330238	0.005918815	0.036210141	0.062546071	0.052245302	0.0085397	0.076834533	0.017726649	0.055985816	0.031896552	0.034328382	-0.003815002	-0.014750563	-0.005614031	-0.039498564	-0.029037682	0.010337418	-0.025130264	-0.015778478	-0.029450524	-0.025463124	-0.019083192	-0.035693471	0.000568999	-0.029430983	-0.018296725	-0.032957847	-0.017308472	-0.053591731	-0.031400952
S10	0.058957925	0.074720509	0.060331134	0.100172439	0.081916772	0.032613349	0.083396509	0.05897883	0.027197921	0.066854579	0.054095437	0.041924469	0.093073331	0.076022376	0.06205831	0.063160392	0.068228036	0.080746159	0.031055739	0.081775462	0.077354008	0.092944809	0.09252498	0.091234194	0.043274228	0.098166998	0.061858301	0.086120896	0.054311258	0.069520713	0.027845312	-0.009689792	-0.013719627	-0.029468771	-0.030381102	0.031074305	-0.002309662	-0.029054506	-0.021260251	-0.019290941	-0.015770715	-0.04728421	-0.018246668	-0.035018966	-0.025330071	-0.037332674	-0.011627534	-0.052403761	-0.042337608
S11	0.066125297	0.06530463	0.078979434	0.115892938	-0.016042326	0.029336131	0.083813812	0.063069194	0.051903094	0.044132907	0.022354735	0.080287775	0.079873985	-0.009651952	0.099243797	0.072346489	0.0932955	0.07657945	0.083282751	0.110009092	0.122632475	0.091008867	0.097676252	0.102857009	0.091046175	0.097803297	0.086734233	0.100142417	0.093985609	0.087416713	0.052243455	0.020768539	0.040179439	-0.013347324	0.010796164	0.027916988	0.024418122	-0.005029289	-0.004210232	0.012232042	-0.008557488	-0.037992408	-0.047041607	-0.062122008	-0.053642061	-0.043580435	-0.061828451	-0.050690843	-0.066204064
S12	0.067748623	0.052591817	0.063958892	0.058305117	0.062360016	0.061176113	0.056817155	0.062792118	0.052976655	0.049303413	0.068200924	0.0648921	0.070302524	0.077405707	0.091760228	0.042956417	0.068849443	0.06797536	0.052512245	0.090720374	0.092097389	0.058052572	0.077044244	0.084809621	0.082638662	0.057849532	0.042663685	0.058574102	0.087540716	0.038747744	0.025656327	0.008704113	0.020987832	-0.026168248	0.016474857	0.012055056	0.017076025	0.019030322	-0.024636192	0.020114245	0.000106161	-0.039669172	-0.039019761	-0.038655862	-0.03724477	-0.038908848	-0.027193055	-0.038713739	-0.035573968
S13	0.02733336	0.075998156	0.071462524	0.070457912	0.115249587	0.046197407	0.043211947	0.11631983	0.079620037	0.093011136	0.086914092	-0.022926958	0.059422412	0.088620793	0.091881314	0.010953531	0.073004126	0.077919501	0.057886798	0.074887971	0.069431331	0.050546349	0.056240919	0.033406872	0.044587177	0.062664275	0.08153011	0.05782443	0.050372552	0.022440706	-0.022853213	-0.017858028	-0.029996513	-0.050056491	-0.032737096	-0.021661076	-0.027432054	-0.026164985	-0.036686538	-0.03892506	-0.032442475	-0.052058969	-0.046910982	-0.055065779	-0.050523653	-0.048201861	-0.057326176	-0.046422615	-0.04003692
S14	0.029870257	0.086475822	0.077407499	0.086913824	0.092736362	0.026197077	0.064088737	0.007139926	0.092634604	0.090002698	0.066472542	0.078538774	0.05797923	0.00838755	0.094677928	0.048407719	0.077911257	0.05806104	0.027515993	0.089202113	0.055492809	0.052228141	0.084686035	0.081350287	0.074034807	0.067217908	0.03395897	0.071520971	0.070159083	0.030277875	0.008310841	0.013962073	-0.001072505	-0.022159685	0.003056259	-0.001036809	-0.009180924	0.043995492	0.021462285	0.000500103	0.028156831	-0.040073088	-0.029701116	-0.027639249	-0.019875751	-0.042447376	-0.033305017	-0.028841236	-0.030924662
S15	0.055583375	0.094887047	0.08128328	0.074492721	0.104017659	0.049915864	0.042053741	0.064402899	0.100047423	0.11044825	0.07209007	0.1004881	0.078005198	0.019720484	0.102869241	0.015345446	0.109236803	0.082411322	0.080524625	0.107670658	0.096351009	0.047040492	0.110966443	0.104288051	0.077535489	0.057183795	0.050223749	0.088188218	0.062797883	0.040067836	-0.016439876	0.006966096	-0.020642395	-0.022457157	-0.025099501	0.003370923	0.010473192	-0.010651231	-0.020379985	-0.014703076	-0.013880158	-0.039514068	-0.032854761	-0.045453871	-0.033634314	-0.050461649	-0.043850315	-0.058496212	-0.040657328
S16	0.124612518	0.152521014	0.060368849	0.107507742	0.152062589	0.100099213	0.146530295	0.022941023	0.096689681	-0.006488832	0.138789552	-0.001108368	0.143835656	0.159074537	0.12040924	0.146001209	0.155409341	0.142511785	0.155967622	0.149852011	0.147287024	0.134358526	0.129930674	0.1072248	0.043987237	0.124959331	0.071311958	0.095669491	-0.054819606	0.041696374	0.057650348	0.082267874	0.009411465	0.012917021	0.053959385	0.055906018	0.08059505	0.029383849	-0.038735493	0.073040167	0.025758246	-0.05109924	-0.066659424	-0.084077169	-0.037745683	-0.019563927	-0.11351183	0.049030774	-0.045184364
S17	0.061923241	0.090137826	0.112868799	0.109817532	0.110259037	0.066397947	0.105061047	0.11868343	0.094183062	0.100128289	0.074028627	0.106973462	0.107951443	0.117237488	0.10492076	0.097004202	0.117606616	0.10680619	0.097055662	0.119914056	0.108115955	0.12042924	0.090655788	0.117304508	0.074541719	0.11000976	0.105086359	0.08933406	0.076500375	0.055265031	0.014395363	-0.013146242	-0.032795053	-0.044399782	-0.043565181	0.002363711	0.015860504	-0.034194875	-0.016701268	0.001988677	0.000207367	-0.013720752	-0.012208183	-0.01181986	-0.013839251	0.021619837	-0.020958618	-0.026927476	0.017892105
S18	0.05373944	0.11714521	0.143699134	0.153936581	0.124824861	0.01095282	0.153725291	0.13891952	0.122456109	0.124030785	0.134005544	0.121157107	0.150438692	0.137262863	0.14850364	0.088689629	0.121112167	0.153207572	0.08230629	0.150720921	0.158032349	0.154714319	0.162769237	0.150297895	0.142727667	0.177786979	0.14687652	0.160006288	0.14521427	0.147072038	0.011566921	-0.00092052	-0.021053532	-0.055700123	-0.070592673	0.031017721	-0.022591693	-0.06447403	-0.068262722	0.007217056	-0.002516709	-0.088085749	-0.059088097	-0.078496783	-0.061311569	-0.08225736	-0.065203676	-0.073854493	-0.041868591
S19	0.10055274	0.103292168	0.138983002	0.102786504	0.135521838	-0.006386833	0.129621568	0.159685273	0.098470805	0.119883423	0.162621076	0.077054497	0.136987278	0.172135722	0.100659632	0.067116251	0.136054086	0.128367141	0.11944516	0.121934027	0.092229384	0.120500412	0.112400394	0.118465327	0.101782442	0.107293251	0.118472901	0.120374072	0.087634535	0.096859004	0.020099066	-0.024021379	-0.031125651	-0.06586535	-0.043020051	0.012067942	-0.013693328	-0.047189147	-0.054694607	-0.025332466	-0.037334293	-0.101736882	-0.075715392	-0.068576524	-0.084943323	-0.043221321	-0.076115567	-0.06679588	-0.066247629
S20	0.055272235	0.122425908	0.106311825	0.102286622	0.122358894	-0.060127072	0.098718305	0.111713638	0.078133784	0.083840611	0.099037324	0.056358994	0.116595163	0.110420095	0.110682603	0.079330428	0.112765549	0.085011375	-0.009317616	0.120885061	0.124670722	0.088769786	0.092356286	0.106891572	0.120692443	0.087432593	0.102707546	0.07126936	0.108123648	0.081434386	0.052565963	0.059697578	0.04319154	-0.02754883	-0.070073773	0.048415987	0.049652186	-0.048597263	-0.049256157	-0.041647391	-0.035418805	-0.049117645	-0.059535788	-0.06124417	-0.078164606	-0.020519982	-0.063041224	-0.065539221	-0.064061608
S21	0.063192757	0.036593544	0.064616955	0.053314316	0.046168428	0.06047955	0.061952891	0.031366024	0.074441847	0.060168139	0.041876575	0.059551873	0.051730222	0.053358176	0.076336744	0.069453993	0.063110559	0.045101199	0.056094202	0.064247066	0.05716448	0.049793116	0.051102522	0.045847774	0.060460385	0.026229121	0.034182509	0.008079012	0.037418576	0.004391358	-0.00126179	0.016875841	0.006124457	-0.020876241	-0.011540183	0.000141157	0.001743813	-0.03383524	-0.0254548	-0.017006679	-0.029437473	-0.027708196	-0.026716378	-0.031694565	-0.017779714	-0.026052185	-0.020522942	-0.020940049	-0.043107116
S22	0.102326601	0.120137448	0.126441983	0.12340759	0.131996586	0.061232532	0.127680184	0.133604761	0.124113551	0.105840398	0.138273095	0.090426588	0.105028822	0.127854488	0.10647076	0.080005319	0.111968651	0.114129482	0.072493402	0.092563109	0.099705999	0.062079689	0.107717406	0.076852478	0.072255931	0.106207356	0.106411802	0.106906003	0.096587163	0.100614426	-0.002265304	-0.095180256	-0.014448628	-0.070666135	-0.042438287	-0.039755775	-0.050930645	-0.077435773	-0.0865455	-0.047379149	-0.062246669	-0.082232253	-0.09270872	-0.052189152	-0.096192755	-0.132146098	-0.048941202	-0.053076003	-0.007063512
S23	-7.68E-05	0.077248954	0.088906492	0.084578785	0.11101405	0.016186145	0.072568886	0.105589368	0.098746125	0.082664376	0.1035968	0.119937085	0.091841402	0.097410339	0.088887695	0.021213332	0.10117842	0.079888999	0.064884001	0.09446798	0.090908877	0.079005158	0.07196351	0.027155617	0.008476932	0.068476475	0.066259287	0.033624575	0.032333058	0.069438693	-0.047209039	-0.071397422	-0.059394187	-0.07080922	-0.047767832	-0.042134106	-0.039478089	-0.014754307	-0.029399246	-0.038776477	-0.048780379	-0.075005129	-0.069917497	-0.064987358	-0.069762652	0.036747192	-0.059239303	-0.058124819	-0.020999748
S24	0.050301546	0.076510098	0.065360146	0.059253177	0.081639538	0.066701291	0.033788817	0.096424771	0.112620212	0.104243698	0.084966224	0.094589761	0.079079597	0.095995891	0.108650605	0.013216663	0.086392075	0.091162182	0.060430407	0.10851685	0.111310365	0.043775554	0.091671043	0.108161154	0.101253819	0.058188621	0.037600029	0.073367439	0.081798733	0.051630151	0.013345579	0.009583332	0.011291674	-0.023032301	-0.002643418	-0.005706956	-0.00497233	-0.015043557	-0.020250977	-0.009895825	-0.013799148	-0.02534569	-0.017204651	-0.027166387	-0.030945519	-0.028956782	-0.025944841	-0.038095165	-0.023696597
S25	0.048494075	0.081246958	0.045562174	0.020474492	0.001842033	0.036585622	0.056154851	0.020343181	0.031816743	0.052764166	0.03982076	0.048984779	0.051970456	0.037356833	0.06303184	0.05950313	0.058058258	0.033711087	0.076935508	0.075318755	0.071433929	0.071121819	0.054298939	0.056054248	0.044127493	0.043723198	0.070980786	0.048002048	0.027733612	0.049667715	-0.011496197	-0.002226562	-0.012723988	-0.041893886	0.002157776	-0.001587763	-0.029074019	-0.032560841	-0.035961292	-0.040761032	-0.029631779	-0.050099012	-0.054948577	-0.032929463	-0.039787924	-0.037806508	-0.047700075	-0.068429878	-0.000301402
S26	0.096297639	0.104142443	0.083343757	0.096340654	0.094082875	0.047312304	0.080579393	0.103594106	0.079989843	0.088964022	0.094052766	0.059024012	0.070177731	0.143188702	0.106079115	0.028534873	0.130163927	0.079439882	0.064303009	0.125687047	0.096392173	0.061222741	0.08023055	0.075956212	0.048382429	0.084588315	0.070762573	0.065529831	0.064282987	0.052538337	-0.001161334	-0.005194243	-0.026529692	-0.017372864	0.008927944	-0.022318112	-0.002182783	0.029517734	-0.037636993	0.009626811	0.000912633	-0.065123479	-0.045887079	-0.070211444	-0.069332185	-0.052327224	-0.077174317	-0.07426589	-0.062359697
S27	0.054187668	0.062387412	0.078448653	0.06264236	0.068138961	0.055243745	0.065482336	0.082522708	0.039221298	0.080818794	0.077245452	0.093092405	0.101423696	0.085659535	0.093729067	0.06101023	0.072503839	0.075886281	0.072072356	0.112792207	0.102643982	0.087112785	0.07189053	0.092881391	0.068556191	0.089509749	0.05765574	0.079726483	0.050460028	0.042285112	0.085572305	0.027857556	0.055001005	-0.011267498	-0.008191475	0.034973377	0.017159656	-0.002262227	-0.007005071	0.011008464	-0.010922572	-0.015076412	-0.009760481	-0.006646306	-0.008704448	-0.017557619	-0.006745697	-0.01609828	-0.020640696
S28	0.165722878	0.191308136	0.092359465	0.114268096	0.192617637	0.111333577	0.158441845	0.169566242	0.049662595	0.074170655	0.227874969	0.248071279	0.204360401	0.202855609	0.1731187	0.114539439	0.121519846	0.106342851	-0.031453817	0.107727625	0.191022906	0.176099438	0.092421144	0.071786075	0.144042043	0.073281207	0.030236551	0.052442264	0.026729959	0.009645334	0.075420387	0.082332163	0.036978119	0.01984526	0.003156733	0.110135108	0.12219422	0.002794204	-0.025636974	-0.036223316	-0.034147023	-0.033856511	-0.053218587	-0.022415033	-0.076539879	-0.071176799	-0.065792997	-0.102040059	-0.095164223
S29	0.085822295	0.095458138	0.127249291	0.11470043	0.082088023	0.142470818	0.056918752	0.13967378	0.103353797	0.112173319	0.098987544	0.146142049	0.144879091	0.12659501	0.128113812	0.051626916	0.113600848	0.137348138	0.085344274	0.120678878	0.127890545	0.141661539	0.100572213	0.119113151	0.082834644	0.112192554	0.076726758	0.090233968	0.061567331	0.083722445	-0.01799644	-0.000473866	-0.021655756	-0.042705644	-0.029729634	0.00278115	-0.006979032	-0.040219008	0.00072382	-0.047360045	-0.052771664	-0.060876452	-0.059693947	-0.047786018	-0.055245546	-0.05614205	-0.052052385	-0.086406095	-0.05933635
S30	0.057253948	0.134869493	0.121581249	0.112413267	0.109410524	0.095103119	0.120057071	0.096233113	0.074792772	0.085048053	0.093425056	0.077074543	0.131824311	0.091349105	0.10237358	0.112385521	0.111169342	0.115812656	0.089204328	0.116364653	0.120658158	0.108072384	0.110971403	0.109324341	0.102681407	0.117927827	0.093318495	0.106145543	0.092563749	0.070496272	0.017538956	0.022536141	0.011359015	-0.007587799	0.00130424	0.01788203	0.012955632	-0.003232826	-0.003221958	-0.013229269	-0.020235137	-0.044575423	-0.024710461	-0.034331692	-0.020130249	0.003809507	-0.037225998	-0.029007921	-0.015990197
S31	0.082337066	0.150369503	0.104151227	0.111725963	0.166486854	0.024691208	0.089985974	0.134955008	0.109393897	0.123615734	0.157845221	0.0933736	0.136872735	0.158405929	0.127829505	0.048056718	0.108054533	0.09650722	0.069893799	0.087938922	0.077872015	0.106407364	0.135596732	0.119263016	0.049951128	0.1046727	0.084574579	0.161174402	0.011506007	0.042609312	-0.012769225	-0.002349929	-0.038058114	-0.070989869	-0.014282904	-0.019657066	-0.035267444	0.010641935	0.036240133	-0.00325804	-0.011360648	-0.033997344	-0.071599972	-0.031247982	-0.06820975	-0.068893131	-0.05071309	-0.034640842	-0.00044075
S32	0.045619623	0.028755829	0.029685207	0.048067039	0.036106267	-0.013390333	0.011396003	0.043656722	0.02533723	-0.004291564	0.052987673	0.044623732	0.050682937	0.066944512	0.07832616	0.063784824	0.073250253	0.06546769	0.064311839	0.060153496	0.074752523	0.052982683	0.067699366	0.078431892	0.061880772	0.047364073	0.064439899	0.066526234	0.07303797	0.029118233	0.034928181	0.021321693	0.030706074	0.00749642	0.004681916	0.023410576	0.027913611	-0.004737214	0.001923605	-0.013400865	-0.037122161	0.003699264	-0.028017039	0.040236878	0.089787517	-0.046585913	0.009868854	-0.042921071	-0.045785471
S33	0.074932943	0.083946614	0.102662984	0.106911082	0.08414251	0.046158308	0.060732036	0.098775637	0.054548258	0.086485861	0.054006749	0.045726814	0.115798547	0.070202523	0.092234137	0.072404214	0.093252753	0.090605258	0.027096999	0.062673896	0.060938115	0.109901387	0.083293572	0.070053424	0.060073029	0.097862862	0.087431931	0.049092718	0.050467428	0.013761298	-0.016878725	-0.01447805	-0.026279108	-0.056312044	-0.041970081	0.015412289	-0.007983998	-0.048425797	-0.044279997	-0.036100276	-0.05630167	-0.051192565	-0.057125928	-0.055392906	-0.063160203	-0.057346445	-0.037315234	-0.062162819	-0.040198306
S34	0.103226225	0.132438206	0.054962678	0.120155394	0.127682676	0.092583939	0.100940794	0.117158499	0.056705822	0.087450025	0.125887608	0.00481166	0.119421293	0.137789075	0.087088158	0.016847967	0.123344881	0.129085675	0.029487815	0.091852976	0.07621033	0.042205633	0.074287881	0.060838668	0.057672673	0.073425657	0.039888161	0.040498526	0.041966625	0.054622052	-0.053086007	-0.031457845	-0.034232818	-0.031950348	-0.035369326	-0.052248974	-0.045042111	0.006672526	-0.025647586	-0.034384602	-0.020828584	-0.097810944	-0.076232827	-0.076721257	-0.095433919	-0.022139221	-0.073104857	-0.010097	-0.064923051
S35	0.178655681	0.168160105	0.136238713	0.097098682	0.060725407	0.156407189	0.173694872	0.128964444	0.014483252	0.082614846	0.122372443	0.120385461	0.154555972	0.123558829	0.114034783	0.150520342	0.141586949	0.069014027	0.152736222	0.153557046	0.174733012	0.076812933	0.092992705	0.158597642	0.127037944	0.150559641	-0.00718696	-0.014541135	0.141567789	0.06007788	0.068323763	0.072788217	0.091135702	-0.011423987	0.070985946	0.062939655	0.101397284	0.017668304	-0.078864221	-0.038962613	-0.084019979	-0.106623538	-0.114181905	-0.088589644	-0.137084991	-0.142263219	-0.106988083	-0.083769126	-0.143741969
S36	0.054577348	0.039315719	0.065337469	0.056052012	0.136437345	0.043478745	0.097900335	0.097693944	0.092235776	0.110518846	0.119996006	0.048925067	0.130174496	0.059492401	0.114084966	0.076827551	0.082481288	0.103695627	0.062847474	0.093236478	0.055190458	0.098351805	0.105793216	0.11204128	0.084265431	0.09838533	0.074289425	0.077321306	0.058281687	0.054912345	-0.028300427	-0.015784787	-0.029987224	0.031383199	0.002845116	-0.05594894	0.003593917	0.062565286	0.126620607	0.040682015	-0.007694883	-0.007992303	-0.107319992	0.040869663	-0.12706634	-0.119531114	-0.096557199	-0.042989086	0.03695324
S37	0.092520284	0.16955726	0.130708424	0.136603606	0.139100519	0.083597299	0.194840657	0.125315985	0.117208549	0.130380747	0.100255535	0.085608821	0.11542512	0.144084769	0.127065651	0.170345371	0.140365539	0.154396641	0.142133614	0.12541894	0.151221028	0.138067439	0.149121546	0.120348503	0.11543095	0.117002092	0.089156092	0.118787057	0.094041019	0.026334883	-0.019914858	0.01284928	-0.016410724	-0.050265346	0.045433308	0.040196763	-0.008884893	-0.014469236	-0.028947598	-0.003111532	-0.026102048	-0.054972936	-0.03604459	-0.049613067	-0.034473639	-0.064163504	-0.0431982	-0.06088844	-0.040381197
S38	0.09821047	0.110519155	0.113534247	0.11041591	0.103245566	0.058686065	0.09864344	0.10528742	0.120104507	0.121175689	0.106486798	0.113956059	0.102484583	0.09274955	0.120984163	0.094590544	0.120040073	0.106895441	0.104174474	0.135382285	0.118685663	0.106260408	0.11532547	0.138664021	0.10112546	0.130545962	0.097916805	0.132764474	0.12508459	0.124220338	-0.026156502	-0.022963938	-0.020759514	-0.043848299	0.005408972	-0.026458863	-0.006669486	0.024271546	0.017513214	0.007494092	0.012770027	-0.058176789	-0.05782375	-0.056390359	-0.040557556	-0.040711393	-0.049584001	-0.055627093	-0.040223795
S39	0.07411422	0.107474764	0.13787023	0.131131384	0.119184944	0.035124221	0.048611786	0.127516469	0.070735472	0.133712632	0.11588924	0.068690722	0.100159142	0.141137978	0.125555618	0.098753116	0.147585233	0.099809795	0.12263605	0.154578247	0.13523267	0.132743544	0.172950923	0.115688387	0.094178564	0.156972111	0.142897675	0.134610173	0.123360251	0.15135651	-0.025586328	-0.058676364	-0.064677125	0.003123712	0.072043653	-0.061301385	-0.062239073	-0.03355794	-0.035012889	0.054008459	0.042002011	-0.119557125	-0.102890764	-0.117811566	-0.079288289	0.008461832	-0.115159454	-0.03223171	-0.024431517
S40	0.054693067	0.087961427	0.084860808	0.095569551	0.063208228	0.056490005	0.082034174	0.095749579	0.079115526	0.091577699	0.053790648	0.063638514	0.103671043	0.068401478	0.075144727	0.079266696	0.087059237	0.090915916	0.018320278	0.104705258	0.079811417	0.083792515	0.094429833	0.086844626	0.031952441	0.09463342	0.064526977	0.081078024	0.02468878	0.063963889	-0.025995772	-0.033149007	0.001566195	0.007171836	0.015833094	-0.021721444	-0.040561195	0.059640843	-0.028022857	-0.028896354	-0.040970766	-0.047035083	-0.036655154	-0.048684708	-0.05333802	-0.040003698	-0.059640807	-0.048010883	-0.053623323
S41	0.081997912	0.086619672	0.092073993	0.09021063	0.090970986	0.061657639	0.066520909	0.094593487	0.074643333	0.09123767	0.090649512	0.076552371	0.099501658	0.098510647	0.109068614	0.055033975	0.094594325	0.080298067	0.07258792	0.091289871	0.074869492	0.058832188	0.099158279	0.090187837	0.065039671	0.051575517	0.048521264	0.06765481	0.051473372	0.02900738	0.006476295	0.000887776	0.001066481	-0.027990996	-0.017423085	0.013695243	-0.002935435	-0.004408635	-0.012105634	-0.003380513	-0.020184685	-0.029622268	-0.022385618	-0.026983769	-0.021271632	-0.028655283	-0.020197053	-0.045872092	-0.029628255
S42	0.051092434	0.098756249	0.075366998	0.11548313	0.126898712	0.063899444	0.092320246	0.126303985	0.083981765	0.121822672	0.12996193	0.082894988	0.116604956	0.144487222	0.12825641	0.100450131	0.125969471	0.093179868	0.094377295	0.131738671	0.141453737	0.109787655	0.124909372	0.131809481	0.091422153	0.098299161	0.070198076	0.093039227	0.074375392	0.035513042	0.045560914	0.048714731	0.033982027	-0.027848062	0.045365103	0.054868464	0.03114721	-0.00795295	-0.009766488	-0.001528274	-0.015475252	-0.055571462	-0.033194081	-0.030304763	-0.037321595	-0.051399646	-0.039870411	-0.055386271	-0.066057388
S43	0.0915024	0.128366177	0.113487782	0.128487674	0.126095694	0.111867615	0.105258603	0.115293293	0.105564981	0.138500101	0.142191177	0.034988915	0.136898315	0.142002969	0.09083479	0.098684338	0.131081311	0.097388496	0.058953681	0.128715273	0.105411277	0.104589344	0.119421494	0.098067036	0.102925995	0.085114036	0.092592495	0.069089664	0.09509145	0.080424975	0.011640295	0.024184593	0.05023503	-0.051768596	0.019778843	0.058430727	0.051432726	0.003751336	-0.032163314	0.030101404	-0.00137511	-0.050379166	-0.089061528	-0.045816467	-0.079044729	-0.089302108	-0.077549253	-0.00905459	-0.052356573
S44	0.072464536	0.070071085	0.097389736	0.099491952	0.080316701	0.088066485	0.068281538	0.099759724	0.085666936	0.081613848	0.094660584	0.069287368	0.072644736	0.043268263	0.07554426	0.058333568	0.099854335	0.087094746	0.065133445	0.092798728	0.090542186	0.061571712	0.085039531	0.084846327	0.078790759	0.079660383	0.045145436	0.067297945	0.07152688	0.059940428	0.017143941	0.033357934	0.02585818	-0.031097632	-0.00398607	0.015727039	0.025777355	-0.01332275	-0.035156168	-0.015775411	-0.017245779	-0.037996197	-0.029904244	-0.034379177	-0.030016632	-0.070870044	-0.040077148	-0.017736043	-0.0581384
S45	0.042827104	0.161860652	0.116101443	0.167690775	0.198420473	0.098845392	0.157084876	0.176438773	0.13445859	0.163849116	0.098993478	0.139000107	0.15408583	0.159983966	0.096671231	0.069673876	0.113291825	0.142720986	0.073017048	0.10536719	0.078740751	0.081243828	0.081785855	0.110985785	0.055028636	0.088728941	0.074041194	0.135530279	0.066588262	0.049663193	-0.044366061	-0.024308563	-0.054023374	-0.056032766	-0.004402439	0.005830141	-0.01039951	-0.005744242	-0.038538077	-0.015789129	-0.015513238	-0.044149836	-0.044462677	-0.029634339	-0.04403325	-0.047773104	-0.039934562	-0.057037767	-0.04827085
S46	0.123181067	0.189899262	0.152107873	0.156845239	0.176665213	0.068815585	0.177781897	0.190781315	0.153469948	0.168846659	0.203955367	0.041160391	0.185621427	0.213051015	0.140635026	0.134753912	0.145170005	0.106674742	0.019676269	0.164165173	0.151837074	0.092838719	0.125752921	0.128033491	0.117985034	0.132224267	0.091443123	0.096796895	0.058780992	0.035988882	-4.89E-05	0.020850641	-0.00671535	-0.060984475	-0.047858207	0.031184053	-0.018010683	-0.045730577	-0.029771437	-0.02695053	-0.034208579	-0.063044084	-0.049763028	-0.057584794	-0.050230744	-0.086898182	-0.057366701	-0.067187158	-0.067834109
S47	0.04401672	0.106608519	0.080290403	0.096057071	0.057857679	0.034607362	0.063191678	0.079306645	0.047754886	0.057175863	0.091856277	0.058089177	0.100818539	0.079979615	0.086391107	0.043578337	0.077025043	0.101181454	0.014517259	0.076411053	0.068258618	0.085524657	0.080769304	0.079162388	0.057030929	0.082261202	0.065526894	0.083630407	0.088654076	0.060310324	0.069406214	0.048479013	0.075422246	-0.014551146	0.009913168	0.03506122	0.078551711	-0.020238788	-0.050582092	-0.017449777	-0.025750348	-0.041685156	-0.028894762	-0.02169606	-0.012735818	-0.065867428	-0.027722448	-0.063574236	-0.062625134
S48	0.087219749	0.135053944	0.138998148	0.147617839	0.142620699	0.094370264	0.119402645	0.149917554	0.157840482	0.149557544	0.142323582	0.106390505	0.143268299	0.137394866	0.147457354	0.085362241	0.146069014	0.140647944	0.082432691	0.148781982	0.134412069	0.113196777	0.131333073	0.125746338	0.121688797	0.117515718	0.096976636	0.122188457	0.092364915	0.063536404	0.01154879	-9.09E-06	0.001494102	-0.008425612	-0.045781895	0.012707745	0.012947505	-0.0144169	-0.008484714	-0.034850823	0.001962446	-0.01996179	-0.020058326	-0.012343791	-0.040853118	-0.056690143	-0.036906854	-0.031820515	-0.002538777
S49	0.064283123	0.056406513	0.094537029	0.098577366	0.080154438	0.067491181	0.04625367	0.079314971	0.112720211	0.116169113	0.069009018	0.070486877	0.071349011	0.099620137	0.135684372	0.036948934	0.112954913	0.076985276	0.081854591	0.131110136	0.125384883	0.050464609	0.110832684	0.126743256	0.106465151	0.083116897	0.040833785	0.088071769	0.092311566	0.059134847	0.018495239	0.033339395	0.01167047	-0.02557682	-0.016052857	0.015908521	0.030109858	-0.007512705	-0.00948375	-0.024759845	-0.015150449	-0.024760646	-0.025714538	-0.017144169	0.005962216	-0.034377519	-0.016476701	-0.026042143	-0.021535546
S50	0.103768281	0.154985435	0.108287462	0.125857989	0.078421579	0.072116707	0.12936529	0.09773781	0.104330942	0.122458397	0.147405848	0.118963531	0.12471395	0.143102952	0.072929428	0.074474686	0.115622553	0.121512436	0.025017838	0.107198649	0.078554908	0.106316752	0.127299052	0.107325095	0.045312768	0.095083843	0.050450581	0.098753262	0.068661543	0.080922391	-0.002001366	-0.013757476	-0.033018255	-0.024319314	-0.012717432	-0.001761624	-0.011300199	0.018605268	-0.033124691	0.010428753	-0.010244823	-0.046844984	-0.035691159	-0.028485282	-0.031508274	-0.040600403	-0.033422348	-0.058378482	-0.052298738
S51	0.006107216	0.066754491	0.167457637	0.166571009	0.14844886	0.08945328	0.141392382	0.148170732	0.150555504	0.162040317	0.120998143	0.107363237	0.133566019	0.14201834	0.144393623	0.121605972	0.166859688	0.145944985	0.159088155	0.171444466	0.161076456	0.121621411	0.168909353	0.17663276	0.144772106	0.172638296	0.134563709	0.150570771	0.160003336	0.054552746	-0.033395764	-0.070136013	-0.084605205	-0.066888385	0.002625251	-0.014390759	-0.060449287	0.149627931	0.14527539	0.024822057	0.099632004	-0.079417293	-0.077580062	-0.070287156	-0.066141536	-0.086932928	-0.084402401	-0.097817776	-0.074028193
S52	0.078585334	0.136563705	0.156970882	0.137728746	0.114109601	0.0330847	0.129717725	0.124595037	0.147296998	0.126327023	0.121403408	0.153607493	0.115271033	0.12263471	0.13997756	0.02922922	0.147307436	0.130344519	0.045126299	0.157253792	0.157744548	0.09199956	0.144933053	0.148418419	0.116241218	0.106318368	0.104633842	0.141935142	0.114860339	0.103941582	0.00090057	0.009008041	0.009783096	-0.019397303	0.013091889	-0.010687777	0.015233819	0.011521949	-0.025431061	-0.007431516	-0.025022924	-0.050893839	-0.057042126	-0.047397367	-0.041410415	-0.046124376	-0.044082861	-0.057531355	-0.03416005
S53	0.059581639	0.086666092	0.123448305	0.108267127	0.100298157	0.075446695	0.088725016	0.100855129	0.122585899	0.128878739	0.073035814	0.129419735	0.092694428	0.094632716	0.135009757	0.040366275	0.125768981	0.085332633	0.142248012	0.141210383	0.128430575	0.092954145	0.096814561	0.132831908	0.121074269	0.070107771	0.08132298	0.066412925	0.112407589	0.068241592	0.093014011	0.024562373	0.061488346	-0.028490937	0.01249733	0.022738416	0.082265874	-0.015645725	-0.000714645	-0.021943071	-0.051382923	-0.067788976	-0.034882842	-0.015886704	-0.0512304	-0.076502932	-0.023211199	-0.08128453	0.011859395
S54	0.069145366	0.057182645	0.071638232	0.050059217	0.048138882	0.066128709	0.063298804	0.051279677	0.045302308	0.056455167	0.036073955	0.057735845	0.067358247	0.059971549	0.077210119	0.007666567	0.057830068	0.028915311	0.08853806	0.081211216	0.105743662	0.04866656	0.059258214	0.065131704	0.063018362	0.06338497	0.070453819	0.067328887	0.077171039	0.051403261	-0.00649053	0.011963724	-0.002550866	-0.033050303	-0.021508179	0.026229975	-0.009174286	-0.017159873	-0.023504566	-0.01127705	-0.015160669	-0.039600601	-0.042577516	-0.021392564	-0.011019423	-0.052252687	-0.025209647	-0.057260635	-0.013629663
S55	0.084213464	0.087415822	0.161354695	0.147433903	0.112048055	0.101509456	0.142600567	0.131264479	0.138471967	0.140268337	0.138374827	0.103758739	0.150129506	0.135937709	0.118533941	0.088362316	0.131747766	0.165565049	0.050039613	0.116370771	0.0726451	0.169664516	0.11852425	0.109053012	0.054493612	0.163993905	0.164411467	0.136786484	0.128039559	0.113805637	-0.016610281	-0.014836375	-0.020857586	-0.030270077	-0.040872166	-0.014728317	-0.029577346	-0.03363034	-0.038294702	-0.031197351	-0.045869999	-0.037177695	-0.034038728	-0.044381693	-0.020234641	-0.039331037	-0.042251978	-0.036132864	-0.034473548
S56	0.094775173	0.059243137	0.071846156	0.092531136	0.063969328	0.105663448	0.096059726	0.076552984	0.067494874	0.091132015	0.058456883	0.104357747	0.072883247	0.082510908	0.11481737	0.081497336	0.108281302	0.079735064	0.127739964	0.105088933	0.115673416	0.073191569	0.085231682	0.091935827	0.063985013	0.089936235	0.073555411	0.05796571	0.074595667	0.039305669	0.036992621	0.024153344	0.032546311	0.095887152	0.077934567	0.012341387	0.041375121	0.075148579	0.074979187	0.063448533	0.062437682	-0.042251353	-0.069571306	-0.072473145	-0.070673683	-0.068634807	-0.061003106	-0.066053567	-0.053857685
S57	0.030199438	0.088732169	0.109359824	0.145401688	0.109571598	0.083944797	0.051049808	0.139203095	0.141983909	0.159223238	0.142568223	0.104458618	0.083678796	0.1648417	0.149840816	0.050140723	0.169640993	0.151361522	0.175656461	0.172679892	0.174891692	0.084208686	0.169109227	0.166636178	0.053813098	0.097241676	0.049405091	0.151533375	0.038549221	0.033318202	-0.020953103	-0.006357121	-0.009216406	-0.052815132	-0.029898413	-0.022604203	-0.005602246	-0.029028182	-0.037577654	-0.007024217	-0.038152479	-0.055540299	-0.047455445	-0.053736449	-0.042799946	-0.069329685	-0.048516014	-0.060143493	-0.055550001
S58	0.116208417	0.137356577	0.086312153	0.088265088	0.130802312	0.102766144	0.087859146	0.106912652	0.028924308	0.065282096	0.139454348	0.118314023	0.14722403	0.153793308	0.121981901	0.128543328	0.138884033	0.130695268	0.134936314	0.129100776	0.137747362	0.131991377	0.05821066	0.109217405	0.110629116	0.122700058	0.14450067	0.073720051	0.080284384	0.062460265	0.047955967	0.053964565	0.028453483	0.05250122	0.047333082	0.062468153	0.069351693	0.041754119	0.05784526	0.063842143	0.033974514	-0.027301758	-0.106846291	-0.052144056	-0.048927888	-0.136758873	-0.072810598	-0.027259103	-0.101520347
S59	0.12986037	0.136882026	0.106020304	0.128146321	0.140559594	0.093409317	0.135942557	0.094792837	-0.005357258	0.132484082	0.139055578	0.074423297	0.140235392	0.14107808	0.126543594	0.123957041	0.143952947	0.125770198	0.129884937	0.142078619	0.136078337	0.128780446	0.141984415	0.125310584	0.130429861	0.139401001	0.116931759	0.135429639	0.11554972	0.131627674	0.016118747	0.088155239	0.041246014	-0.138853081	-0.069472122	0.091110965	0.067536623	-0.092936676	-0.093383008	-0.041483259	-0.053831687	-0.080872284	-0.05586612	-0.094062668	-0.069966235	-0.105790071	-0.082039337	-0.102902048	-0.027381819
S60	0.094104057	0.133341966	0.144536319	0.146817867	0.134004221	0.136731885	0.075303625	0.140469895	0.121233484	0.126827799	0.119875807	0.107862632	0.130100031	0.164649419	0.124289728	0.06491816	0.147041413	0.141731583	0.144986302	0.140880041	0.141275923	0.105438793	0.148178718	0.13614615	0.13316388	0.123527752	0.087141399	0.133842174	0.133828145	0.10270175	-0.006093257	-0.001477606	-0.016430761	-0.069515547	-0.043138535	-0.015671999	-0.019397603	-0.046899976	-0.057452163	-0.035128634	-0.052719156	-0.032441026	-0.045330081	-0.020995882	-0.047856278	-0.061171366	-0.042565551	-0.057523099	-0.035019624
S61	0.089245466	0.167535607	0.197562299	0.185414978	0.134547162	0.117419555	0.08034722	0.19545711	0.179343202	0.181843979	0.139873095	0.189310586	0.127883375	0.192742634	0.158363899	0.043066962	0.216552375	0.137141349	0.066650607	0.185923296	0.139398156	0.142494879	0.169525488	0.163155662	0.104877309	0.116980779	0.090954126	0.134831804	0.109588995	0.105438623	-0.064476601	-0.053633032	-0.037683329	-0.073678738	-0.068422506	-0.059679546	-0.058441031	-0.070934549	-0.052123751	-0.06827733	-0.05802597	-0.079777222	-0.068833806	-0.074750959	-0.06269265	-0.077175313	-0.066254027	-0.060788134	-0.05722617
S62	0.087163279	0.117303973	0.111298933	0.113037377	0.110864874	0.096328674	0.122687356	0.092850076	0.101492687	0.104327106	0.065456841	0.077239211	0.115890583	0.028854409	0.069910134	0.117155425	0.084424772	0.128081047	0.065619245	0.114590334	0.103075407	0.126159677	0.082143046	0.107272035	0.049457411	0.114165421	0.117750521	0.086835918	0.03578645	0.097718765	-0.004773411	-0.015126104	-0.017822712	-0.035138918	-0.021495028	-0.002031056	-0.040592366	-0.039091955	-0.043480903	-0.029620851	-0.02839058	-0.023749442	-0.019347635	-0.012425923	0.000783696	0.028396279	-0.013216762	-0.042744525	-0.039688832
S63	0.054136235	0.102396147	0.109524194	0.10931068	0.094298144	0.042992194	0.09387052	0.102932816	0.101322793	0.104213826	0.102669765	0.072080312	0.099531771	0.103848968	0.103988775	0.09181256	0.093302272	0.107483583	0.040494376	0.109085352	0.102507765	0.083680342	0.057772193	0.106692288	0.091448547	0.09757094	0.080960416	0.095046026	0.082824105	0.053756023	0.051629891	0.0436476	0.001507579	-0.018399648	-0.00072331	0.04551115	0.039718803	0.000948543	0.019936011	-0.002816343	-0.015215363	-0.042534973	-0.047479674	-0.042567425	-0.050419353	-0.076555491	-0.049866741	-0.058695403	-0.025747856
S64	-0.043643378	0.082956196	0.121342042	0.124323634	0.088986732	0.068218347	0.092078977	0.056963043	0.105945069	0.119556164	0.095945037	0.091242172	0.112659715	0.148651099	0.115327388	0.056292006	0.139926287	0.137938056	0.012984076	0.149676595	0.102782463	0.084408105	0.135919107	0.153607824	0.133940373	0.138371807	0.026594101	0.133109737	0.161269882	0.061341337	-0.030064566	-0.009072255	-0.019128484	-0.049008764	-0.034323966	0.053396108	-0.049854617	-0.045207089	-0.037109157	-0.050703001	-0.032540563	-0.056303686	-0.051776338	-0.057126866	-0.048298862	-0.053962025	-0.044607829	-0.033646126	-0.064864792
S65	0.038238362	0.007838174	0.009825898	-0.002506533	0.043968358	-0.011187104	0.048499435	0.02299314	0.044297393	0.034407849	0.049075317	0.006162995	0.061193448	0.047826708	0.02967087	0.000658765	0.040920285	-0.001474475	0.054156099	0.028492258	0.014284782	-0.008073322	0.010621986	0.034547506	0.020176687	-3.33E-05	0.000652793	0.030901153	-0.026907295	-0.010886362	-0.001963283	-0.010250989	-0.047139145	0.031882733	0.066150397	0.013047859	0.019588116	0.047398052	0.081218006	0.057163696	0.041648715	-0.004163049	-0.050045794	-0.053812464	-0.052711278	0.038030434	-0.050035051	-0.047105095	-0.055469749
S66	-0.032510869	0.09412233	0.039870686	0.056453198	0.07842968	0.087196002	0.101662513	0.053330322	0.008272356	0.067344057	0.021992785	0.074067979	0.097414075	0.046496975	0.105705606	0.085524622	0.073604308	0.01416992	0.061528474	0.070044402	0.117798279	0.047913467	0.092773929	0.096609496	0.122291137	0.106444139	0.031674874	-0.058885295	0.116089545	0.100094922	0.104990851	0.107640583	0.093329654	0.082658361	0.016459266	0.109871714	0.116390776	-0.061194027	-0.015726755	0.044881899	-0.07020115	-0.050652963	-0.069803181	-0.011530513	-0.06513262	-0.009382666	-0.015327166	-0.015270238	-0.0716865
S67	0.054686926	0.083603347	0.082798126	0.085846532	0.089443927	0.048246006	0.075497766	0.079661441	0.052539165	0.087379276	0.078923788	0.084852459	0.069521865	0.082090657	0.081196254	0.032827739	0.096039039	0.057252039	0.030529335	0.103916276	0.097962554	0.036789839	0.086626466	0.091259561	0.081952083	0.077320679	0.038552572	0.062145118	0.048544668	0.007669058	0.034873322	0.043276457	0.017770648	-0.018083479	-0.004428901	0.026148689	0.053899526	-0.007332649	-0.003023047	-0.009733315	-0.008015775	-0.020362687	-0.01170438	-0.014924557	-0.022675751	-0.01994636	-0.025249829	-0.042694848	-0.032638921
S68	0.026216678	0.105743898	0.115638494	0.136910052	0.146784261	0.022212004	0.120674759	0.114505011	0.121697748	0.121162979	0.06513635	0.128556385	0.162365987	0.112082407	0.148613008	0.117992191	0.166138961	0.172291549	0.127848152	0.157127344	0.106675409	0.117559714	0.157093532	0.144764149	0.07161912	0.142780478	0.118141251	0.12767774	0.096558083	0.020220922	-0.027784074	-0.033598509	-0.033878414	-0.031370059	-0.005667196	-0.020800176	0.002179985	-0.015681733	0.002768053	0.000218475	-0.024936139	-0.0529747	-0.056283808	-0.055505278	-0.067746524	-0.019885053	-0.060911536	-0.019905994	-0.04159878
S69	0.051643141	0.07070033	0.086285539	0.090314583	0.067297977	0.066205504	0.051226228	0.072531618	0.0824358	0.079378769	0.071646086	0.05354566	0.066432554	0.078601532	0.089234271	0.053968016	0.078597766	0.079231828	0.057514142	0.102402402	0.08350341	0.067592786	0.088469976	0.095284616	0.085402402	0.077677873	0.061254878	0.083603415	0.09471856	0.062284678	0.041257105	0.038766012	0.039706693	0.002414784	0.017060988	0.026519377	0.030881072	-0.001431893	-0.021359775	0.015022479	0.003253798	-0.007492817	0.015680351	0.002839029	-0.023459684	-0.023723921	-0.004495478	-0.056417214	-0.015770765
S70	0.095947066	0.056693846	0.101214417	0.105872026	0.105496639	0.061054281	0.096143248	0.119135301	0.111663026	0.116463513	0.098269421	0.067115566	0.101796289	0.114721346	0.096902789	0.067568754	0.12221996	0.103115394	0.053793166	0.120065219	0.095700805	0.106409402	0.120150479	0.123101379	0.104942658	0.124481879	0.10085605	0.118598653	0.119666502	0.046579497	-0.051181282	0.021761439	0.022091008	-0.05963104	0.002230604	0.022955039	0.03826252	-0.069228733	-0.061014844	0.001849028	-0.01267002	-0.090598072	-0.090869471	-0.089905295	-0.067784478	-0.066579152	-0.069882149	-0.060297589	-0.070004901
S71	0.019787041	0.119839883	0.11558453	0.11170717	0.090268937	0.029029046	0.124130037	0.123641325	0.101627503	0.125756031	0.066715464	0.047385287	0.121030037	0.103705241	0.066272834	0.05897395	0.117536746	0.086286569	0.081729067	0.142528005	0.109700474	0.11481609	0.133359443	0.124885019	0.031484612	0.122221725	0.103340255	0.116440846	0.018485746	0.077045997	-0.026268463	-0.024985721	-0.021731185	-0.01402557	-0.008919862	-0.039272478	-0.044939432	0.020310923	0.008891752	0.008510428	0.019831688	-0.013647072	-0.030783007	-0.053458012	-0.025788195	0.017786008	-0.044961346	-0.043176656	0.032842967
S72	-0.008107924	0.133006903	0.129680631	0.099904623	0.110115228	-0.004046989	0.093886355	0.105485016	0.107178804	0.116017026	0.082917842	0.07778737	0.128094241	0.110401535	0.042623916	0.063473274	0.120677279	0.103468842	0.018656841	0.135747276	0.13260321	0.121103338	0.120517944	0.141804624	0.127472709	0.121016905	0.11488786	0.119472759	0.098746294	0.09407902	0.027347779	0.031373528	0.035378234	0.024168098	-0.002230514	0.028629087	0.020105494	-0.051499034	-0.007504117	0.021765401	0.014131395	0.004107368	0.004853605	-0.014260001	-0.034780156	0.008742703	-0.031785508	-0.031311483	-0.020823212
S73	0.020975621	0.026148438	0.049803227	0.040159493	0.04845469	-0.029536435	0.035343243	0.057489507	0.062941967	0.060429526	0.05793291	0.04477158	0.030656024	0.045480197	0.074664526	0.022866774	0.057388737	0.022780038	0.01766576	0.069656409	0.076058522	0.042450509	0.055040589	0.065020463	0.089691618	0.025007304	0.024404238	0.043330495	0.070348463	0.024400049	-0.018788225	0.017222025	0.024289672	-0.006723149	0.035696377	0.021073603	0.075620628	0.024569347	0.011063262	-0.017031838	0.002744522	-0.025542182	-0.013081564	-0.011997416	-0.000822349	-0.039134849	-0.016480451	-0.065914868	0.008394924
S74	0.074934158	0.089948021	0.081786343	0.087496094	0.098825616	0.062080749	0.083728763	0.089103191	0.094624153	0.088948007	0.099330062	0.033509764	0.098996464	0.079342144	0.098580354	0.063505631	0.096241578	0.077663536	0.057017089	0.101892905	0.09229598	0.082150594	0.084940889	0.089581714	0.087587858	0.079125428	0.077295136	0.077214148	0.08771962	0.061638973	-0.021522813	0.015301464	-0.017262337	-0.037605742	-0.039715334	-0.018818689	-0.013018281	-0.001484517	-0.021702344	-0.039007671	-0.01308235	-0.023757433	-0.055944985	-0.063068826	-0.049018831	-0.046254911	-0.055082742	-0.036438808	-0.033851588
S75	0.020464815	0.102666393	0.100713915	0.106124875	0.074134256	0.04009358	0.081968462	0.084051975	0.070243491	0.086315519	0.06255297	0.017366648	0.092048357	0.052410936	0.087022393	-0.015133158	0.052062681	0.051214874	0.062475011	0.095532003	0.04835075	0.073969026	0.118573854	0.119627232	0.07794443	0.055778807	0.082096655	0.116541126	0.091769516	0.054558933	0.003157674	-0.007171174	-0.020665866	-0.035004163	0.032817949	0.020023177	0.0028099	0.067238605	-0.002877162	0.001904488	-0.01126583	-0.050134353	0.014264995	-0.007171941	-0.021499218	-0.003314763	-0.018340814	-0.048992081	-0.021434648
S76	0.069594467	0.126044213	0.123022014	0.149204706	0.130853815	0.067044395	0.109453531	0.110106395	0.113896497	0.152597752	0.139497819	0.110113025	0.116483478	0.11311891	0.129205666	0.05868952	0.114897915	0.115221834	0.151908561	0.090409221	0.068689153	0.099063604	0.134079725	0.105973639	0.008062961	0.103680946	0.123817152	0.122237377	0.073670136	0.129590637	-0.051958049	-0.053140696	-0.052713048	-0.051756272	0.022482023	-0.062890085	-0.037865612	0.071118086	0.069855669	0.034571943	0.021886875	-0.086745661	-0.02470457	-0.055806144	-0.014354502	0.015292852	-0.052962445	0.023586777	0.032947657
S77	0.13514396	0.124549799	0.105472568	0.103999031	0.103912004	0.038582818	0.127806002	0.096556341	0.058411049	0.096766016	0.096217266	-0.021552307	0.112354357	0.111476443	0.085039857	0.043285869	0.129857017	0.116476409	0.032995288	0.113071257	0.108099511	0.099218123	0.128425464	0.063439002	0.069322497	0.108968337	-0.0454132	0.044650949	0.051502739	0.033470605	0.064959932	0.031766673	0.072468832	0.063738133	-0.011300045	0.031795618	0.055448548	0.059968044	0.039124581	0.051911709	0.040787356	0.040205017	-0.044443041	-0.00798619	-0.034823618	-0.069103477	-0.0364606	-0.064992433	-0.064315189
S78	0.062256092	0.059829453	0.018842768	0.056910079	0.045319247	-0.009819223	0.058645363	0.026669374	0.043834852	0.066565648	0.068823293	0.002038459	0.037348455	0.075926011	0.080853448	0.014318907	0.074205555	0.040727581	0.071523844	0.083914023	0.076691453	0.042527933	0.065448922	0.081783451	0.072937711	0.067988553	0.024299146	0.065022941	0.058858044	0.036144107	0.027696273	0.041350295	0.024242555	-0.01930968	0.013946108	0.030781444	0.040565539	0.027913343	-0.000901331	0.003827911	0.007830248	-0.02350449	-0.046352382	-0.038990957	-0.046269006	-0.053595065	-0.044405426	-0.039643732	-0.038568327
S79	0.034657159	0.131492094	0.111489751	0.130884143	0.043859661	0.036831464	0.12832778	0.065195218	0.099266897	0.107772644	0.106659201	0.005389706	0.128920671	0.112866359	0.128117564	0.066088439	0.10277396	0.118844916	0.060171391	0.130517335	0.134270469	0.101942683	0.134399622	0.145985632	0.091984972	0.129711913	0.104859544	0.135759677	0.073907473	0.007417679	-0.015794844	-0.01245416	-0.005558055	-0.01859984	0.042915148	0.011313643	-0.001627681	0.070011497	0.102342843	0.074915166	0.087067241	-0.008080053	-0.017515311	-0.06750994	-0.011118245	0.004045159	-0.049469715	0.020370152	-0.079852261
S80	0.054187352	0.070540206	0.090137761	0.090728644	0.066048818	0.072341252	0.077990197	0.03844601	0.059432444	0.114637785	0.041114501	0.116955038	0.095343125	0.064123995	0.102514691	0.096227524	0.095990098	0.102970158	0.027474552	0.069529052	0.069691209	0.075441529	0.094112506	0.06756034	0.053511001	0.084168206	0.092848677	0.11478853	0.065811706	0.025216959	-0.007283844	-0.010916586	0.029174974	-0.03660176	-0.015735516	0.062658831	0.012711285	0.034377813	-0.006064656	-0.010302274	0.011545538	-0.03431492	-0.055345595	-0.029566801	-0.037054334	-0.051830571	-0.059052519	-0.018863792	-0.020980285
S81	0.11582765	0.159088047	0.126688136	0.176108387	0.140478225	0.068083008	0.107597837	0.096257881	0.152568774	0.158764706	0.141065886	0.109242333	0.13062287	0.137001415	0.120675625	0.09010673	0.131390842	0.140367622	0.078975823	0.130138176	0.132209347	0.11167819	0.154465311	0.093334676	0.102751024	0.11621461	0.094540797	0.122450164	0.070806444	0.106934965	0.007593328	0.018224259	-0.018488449	-0.034287349	-0.006971491	-0.003016608	0.040510696	-0.029036184	-0.026664018	0.01582269	-0.013668823	-0.019303688	-0.012098969	-0.008995261	0.000244965	-0.011112588	-0.016951378	-0.01681776	-0.02538071
S82	0.148791113	0.153977825	0.145623675	0.16664432	0.129852477	0.073020483	0.252083354	0.109168748	0.120320871	0.142144048	0.080274296	0.123121101	0.217081468	0.137965446	0.065869594	0.137256557	0.208501534	0.224985004	-0.051824448	0.206950909	0.036849472	0.135004881	0.285800819	0.26125629	0.02702236	0.163850788	0.035327282	0.199997407	0.034773952	0.002395066	-0.093061622	-0.107665553	-0.085965885	-0.089597913	-0.013350895	-0.066116609	-0.065498115	0.01597659	-0.064887834	-0.08829755	-0.080436432	-0.102510943	-0.082580251	-0.082833857	-0.09183346	-0.090499594	-0.069323024	-0.095040889	-0.090190962
S83	0.059401971	0.072532816	0.060634899	0.068896946	0.07100019	0.030529743	0.062359042	0.069088819	0.065153886	0.068980251	0.077855484	0.024804957	0.067801082	0.072674106	0.075509742	0.042207191	0.076998138	0.070030481	0.027105702	0.079574579	0.077255022	0.057680074	0.076164331	0.076314915	0.059840561	0.071916758	0.052226438	0.071001658	0.062995381	0.062936197	0.008231619	0.019441477	0.012334837	-0.022280561	0.00357413	0.015420433	0.014178806	-0.00059038	-0.017036922	-0.007192049	-0.000305946	-0.025197115	-0.028777582	-0.020855704	-0.036154583	-0.030996084	-0.030267915	-0.027653296	-0.025179793
S84	0.130886252	0.115147622	0.095274664	0.090147871	0.097268075	0.063544994	0.076361125	0.018516968	0.04225613	0.04746895	0.103852998	0.04820055	0.100432454	0.105727837	0.089789768	0.061610527	0.093450888	0.077861598	0.089253787	0.117462344	0.143304881	0.077696562	0.116889951	0.102740113	0.116061731	0.089802349	0.062020642	0.056684304	0.074308929	0.022917096	0.06517207	0.046001308	0.025485435	-0.041924803	0.026605241	0.023535549	0.073035214	-0.038466944	-0.031401274	-0.044018044	-0.021040343	-0.026524331	-0.045263186	-0.036308949	-0.056278976	-0.08283956	-0.048302074	-0.063532074	-0.030819049
S85	0.092670429	0.123209046	0.121279385	0.105344162	0.112967817	0.082857946	0.077642106	0.067553273	0.111961352	0.127271724	0.118589428	0.097595102	0.113705377	0.131773095	0.102779413	0.025440594	0.108866573	0.110951689	0.16628361	0.122856616	0.103104626	0.075231106	0.095696214	0.097429899	0.066018241	0.120710916	0.079681708	0.078545663	0.062806124	0.058905632	-0.034110277	-0.038349771	-0.042213896	-0.059017278	-0.073512821	-0.028580916	-0.027869527	-0.007893311	-0.011035695	0.079101038	0.037442068	-0.0557437	-0.050011337	-0.044248126	-0.045987276	-0.051830269	-0.04366725	-0.048763453	-0.04615684
S86	0.105321014	0.059445942	0.110199787	0.104925009	0.095000146	0.042413475	0.097004283	0.096621329	0.102358009	0.094568883	0.084810118	0.09906138	0.074741563	0.098668579	0.115569249	0.089797689	0.101627309	0.102542133	0.133642369	0.118663773	0.128115919	0.088946312	0.110413843	0.118268913	0.1067052	0.089437429	0.056294497	0.093222085	0.101699327	0.053449279	-0.017843811	-0.017215001	-0.036063451	-0.043460313	0.083474713	-0.011689428	-0.012698741	0.001716657	-0.010948237	0.034599985	-0.015567917	-0.043774801	-0.050685278	-0.051286735	-0.035023447	-0.064330843	-0.057402142	-0.068443727	-0.055124196
S87	0.097147103	0.084634791	0.109167914	0.121018306	0.082517988	0.097817666	0.098208943	0.096441102	0.13856595	0.126203223	0.107514648	0.041991624	0.110677331	0.144740342	0.087166087	0.093503736	0.127363732	0.142106645	0.073044052	0.124779765	0.114062974	0.083340139	0.113058015	0.123302658	0.081996526	0.090356457	0.079226377	0.091119376	0.081758826	0.056438386	-0.005408399	-0.014428659	-0.000650157	-0.027577673	-0.017486105	-0.014426875	-0.013791805	0.00150387	-0.032185057	0.001340305	-0.013750842	-0.033123311	-0.040258314	-0.031336182	-0.031814148	-0.044456943	-0.038417217	-0.048674366	-0.033086063
S88	0.106614723	0.104501565	0.095144572	0.058226442	0.031374882	0.115742118	0.032249408	0.041188375	0.054555998	0.105530661	0.079416816	0.115991955	0.063486333	0.05157572	0.114808274	0.047275476	0.05223441	0.069541236	0.048375785	0.084609154	0.122162542	0.038814546	0.101627656	0.080729968	0.115767475	0.064366741	0.036360898	0.038619612	0.066806198	0.028663494	-0.014115588	0.029072153	-0.028411443	-0.004947496	-0.007821449	0.013536267	0.015191543	-0.042522552	0.010351425	0.011559408	-0.005758546	-0.010403796	-0.045248452	-0.034937798	-0.018799837	-0.03305912	-0.029083097	-0.034818953	-0.065617508
S89	0.060994108	0.09284439	0.111513565	0.129695343	0.127441635	0.072923768	0.122216309	0.127311271	0.108635123	0.113725597	0.112329813	0.08284098	0.116820312	0.114731037	0.068571022	0.075194413	0.118724293	0.117028933	0.012366942	0.128573931	0.111523779	0.080813305	0.116899683	0.119729166	0.093940858	0.098432967	0.068329651	0.120245294	0.109844159	0.060268343	-0.012098001	-0.004137757	-0.003023171	-0.031584797	0.060307687	0.012642868	0.003313616	0.071888594	0.071694936	0.06157039	0.051013597	-0.054069992	-0.056327057	-0.057952275	-0.043460578	-0.05543183	-0.062916453	-0.066208355	-0.045069507
S90	0.040358332	0.10715631	0.120393458	0.126617552	0.053874389	0.081297455	0.130576836	0.112691697	0.115643871	0.125142962	0.051008523	0.072105777	0.083518179	0.082967308	0.051731011	0.068322654	0.11562013	0.12906477	0.138639681	0.111331045	0.098235556	0.142044133	0.130037924	0.111291852	0.043603282	0.113492383	0.114326113	0.150983398	0.078623047	0.014277489	-0.007085144	-0.028234021	-0.035291861	-0.019903998	5.86E-05	-0.025205363	-0.02894261	0.033009301	-0.009575022	0.021932255	-0.00826914	-0.057582164	-0.012690464	-0.033046828	-0.042190562	-0.037992676	-0.032775122	-0.041118659	-0.027638017
S91	-0.009114597	0.023001741	0.056217713	0.044985479	0.079724558	-0.001399217	0.044798167	0.073379869	0.049993766	0.066085415	0.077169507	0.002915972	0.088157147	0.060958777	0.079467541	0.035885615	0.074325468	0.078995969	0.052576339	0.080188793	0.074719594	0.04547497	0.048415961	0.065247432	0.037918009	0.054141663	0.032328409	0.04021281	0.038833043	0.040841495	0.017253593	0.001455724	0.03657444	0.003774838	-0.003922512	0.00550873	0.003307381	0.005054175	0.010753356	0.004367229	0.006166636	0.027833918	0.011510897	0.03423355	0.026970138	0.020590069	0.010126683	0.00403019	0.041714895
S92	0.087929758	0.082444938	0.096587738	0.0940557	0.085157531	0.062418729	0.07786396	0.095709236	0.087983252	0.088903708	0.068762754	0.082886831	0.068931269	0.093286338	0.102426527	0.060049847	0.100016905	0.082719505	0.044773098	0.094974026	0.082196709	0.080706602	0.096933151	0.085177412	0.055732489	0.069906179	0.072308393	0.090492847	0.070467071	0.053653329	-0.018359199	-0.015980029	-0.008463061	-0.044516558	-0.015008483	0.01007737	0.005398569	0.007356567	-0.040061853	-0.006327653	-0.025889878	-0.041798639	-0.026728429	-0.033639847	-0.036909694	-0.039891216	-0.03561032	-0.039881577	-0.040294473
S93	0.070712993	0.11845864	0.07867305	0.116183696	0.132867659	0.039595706	0.104629122	0.026856322	0.09611038	0.073089116	0.125724591	0.072279149	0.110744311	0.125616994	0.104347852	0.085507556	0.107139718	0.107333798	0.09889333	0.09087484	0.099551661	0.072339917	0.074054356	0.089696654	0.040785855	0.050997174	0.033112612	0.074860147	0.040732395	0.001426353	0.011626805	0.011493882	-0.022040287	-0.012631906	0.020040577	-0.009392629	-0.001603865	0.064862739	0.025022771	0.012587667	0.023604641	-0.044676326	-0.052287853	-0.056717027	-0.035127924	-0.057733949	-0.05563237	-0.06206714	-0.045880562
S94	0.082494656	0.10159939	0.114412766	0.114792162	0.115448993	0.097664337	0.083903455	0.113600133	0.079702171	0.112294551	0.070937691	0.09751004	0.108129385	0.106633169	0.123155227	0.085630566	0.1010595	0.110527266	0.081025957	0.120473041	0.116131089	0.110376862	0.119198384	0.098262079	0.090748243	0.109374524	0.069555165	0.072008053	0.103641642	0.089573213	0.000569581	-0.0069653	0.017763708	-0.045031883	-0.037247794	0.040707204	-0.050004633	-0.034940459	-0.026855554	-0.040963427	-0.03193673	-0.052537164	-0.051217697	-0.046494034	-0.036634551	-0.043934553	-0.036931568	-0.027308697	-0.037813823
S95	0.096711119	0.093109402	0.078455931	0.09170815	0.109914885	0.070372085	0.084926358	0.092434256	0.072337499	0.104851533	0.070126557	0.0522235	0.065596472	0.106939888	0.064709808	0.080061498	0.066066144	0.051208491	0.080567962	0.081369399	0.032894846	0.054219027	0.055271249	0.062590963	0.009859857	0.013548943	0.035767775	0.082421481	0.041127551	0.035113127	0.020128419	0.024993752	0.030391048	-0.025346947	0.033561118	0.023304568	0.027464929	0.004552831	0.009650164	-0.002759571	0.022852085	-0.019935871	-0.023283547	-0.04925136	0.071414652	0.032343785	-0.052394794	-0.073746846	0.014014412
S96	0.08030793	0.040318367	0.050658976	0.058011025	0.037052669	0.048029855	0.083214941	0.047973544	0.054548743	0.069211549	0.050971338	0.056495032	0.073889996	0.049362197	0.08579005	0.065288263	0.040307093	0.064114523	0.060667399	0.082554885	0.065695989	0.074525351	0.093823108	0.095536603	0.089573823	0.090571879	0.094553334	0.087980652	0.092204317	0.096711109	-0.012602745	0.02945109	0.029697833	-0.040213568	-0.045475284	0.034684979	-0.019452243	-0.036203749	-0.05914258	-0.012906426	-0.005206586	0.004583026	-0.013479958	-0.027811234	-0.015774555	-0.051771202	-0.021040972	-0.034225516	-0.014572862
S97	0.06582976	0.065328871	0.056975131	0.096503339	0.063279757	0.040527133	0.057368114	0.062525172	0.080000621	0.093464639	0.083544334	0.071422596	0.050312671	0.129041333	0.093826799	0.016420104	0.099420001	0.088235765	0.007570711	0.104570904	0.089653131	0.03516091	0.082602869	0.073278223	0.067380315	0.05526699	0.00855538	0.04504895	0.042886163	0.035008296	0.005189425	-0.010217889	-0.013733431	-0.019129004	0.065495875	-0.022921683	-0.016791439	0.095380362	0.103970791	0.102216234	0.106051836	-0.048335124	-0.062418677	-0.050587506	-0.051246184	-0.073070444	-0.053554597	-0.05785985	-0.07139599
S98	0.177700295	0.132094453	0.187326223	0.185264366	0.20355859	0.059672229	0.214579086	0.147165567	0.195908815	0.184749829	0.197529034	0.132324208	0.206901393	0.087877573	0.206454768	0.19777348	0.151958893	0.141146338	0.15978451	0.206855934	0.172374511	0.160153135	0.144094347	0.206836969	0.048827344	0.181706909	0.16667554	0.196965828	0.145667188	0.164018698	-0.185361247	-0.168691672	-0.166728232	0.201054758	0.129777177	-0.083754353	-0.118468985	0.084702983	-0.132079669	-0.009686655	0.105068548	-0.05118656	-0.136252706	-0.144584928	-0.112379971	0.018981343	-0.130673316	-0.085967704	0.046094401
S99	0.233833584	-0.183629769	0.076309749	0.060242562	0.252113034	0.277407877	0.263651633	0.220055411	0.055215145	0.181769268	0.246223647	0.252608357	0.2440586	0.244729381	0.199051596	0.094463035	0.168019451	0.205029744	0.050768868	0.155733774	0.231104841	-0.019256707	0.175943331	0.195868558	0.113498739	0.058918507	0.102382031	0.229175346	0.139422065	0.172580689	0.064418755	0.004483823	-0.018675341	0.111070283	0.216705223	0.073877822	0.122957948	0.186062209	0.187460254	0.147415299	0.158693521	-0.188542719	-0.140965011	-0.169430902	-0.14182273	-0.080745165	-0.159249863	-0.126082559	-0.124627537
S100	0.028162322	0.037837081	0.064396894	0.063223965	0.073805644	0.039809475	0.027081351	0.080915529	0.098133641	0.090159686	0.057354978	0.062232312	0.077998986	0.092903705	0.107191428	0.027726564	0.084913519	0.087916984	0.084458899	0.101320447	0.090040009	0.060078808	0.081371829	0.06149383	0.029080075	0.06303421	0.060842026	0.056095189	0.047548111	0.011433443	-0.00913599	-0.013219658	-0.012787232	-0.03607046	-0.013270102	-0.007569367	-0.005724912	-0.011898563	-0.02513186	-0.037365198	-0.030476628	-0.029766297	-0.033995213	-0.02900883	-0.037195247	-0.027593125	-0.03084577	-0.042985126	-0.041713832
S101	-0.001522039	0.215786009	0.212484104	0.210545626	0.209943389	0.048852442	0.182653455	0.178902227	0.200177205	0.175842243	0.171465479	0.199806733	0.202899815	0.19305805	0.175993168	-0.015037245	0.188406298	0.194029949	0.147202063	0.204803098	0.158462316	0.186190649	0.173465969	0.208568193	0.1765961	0.186544887	0.189834836	0.208609049	0.176348861	0.123920562	-0.090092615	-0.116268572	-0.092265963	-0.118134706	-0.121649196	-0.089086743	-0.13354513	-0.103543102	-0.067778112	-0.127672342	-0.084934451	-0.112784788	-0.109366169	-0.113885095	-0.124519144	0.005243822	-0.115649412	-0.114521656	-0.070234289
S102	0.080116379	0.115517463	0.045789305	0.097287216	0.117552152	0.001244444	0.13757249	0.132233008	0.089395822	0.094221703	0.125005545	-0.01221581	0.122758352	0.121998864	0.055743431	0.111016116	0.138447372	0.136158329	0.007554327	0.114476876	0.073946814	0.131616788	0.140075286	0.141260732	0.093032246	0.135538755	0.118197936	0.141294808	0.114765498	0.117680678	0.004444186	0.004550865	0.00062008	-0.046740646	-0.041401385	0.017809138	-0.007307202	-0.011086701	-0.024514621	-0.034747598	-0.015914774	-0.043149328	-0.033424724	-0.036531263	-0.046824081	-0.075501029	-0.040418378	-0.068011929	-0.003784036
S103	0.125540595	0.140282936	0.144475436	0.136305986	0.135465895	0.114706942	0.134036748	0.130928205	0.13373747	0.142882757	0.132816912	0.113504706	0.136557749	0.137625893	0.126891955	0.126560972	0.131773092	0.140058504	0.130727291	0.135582144	0.12117738	0.139840068	0.144928447	0.144538383	0.135267574	0.140132847	0.107207709	0.140371791	0.133943421	0.14096103	0.040107098	-0.007141234	0.004375015	-0.044528029	0.009641894	0.01560619	0.023414233	-0.032231292	-0.056406754	-0.134325361	-0.045474426	-0.101568167	-0.099062256	-0.095922625	-0.075332526	0.020010626	-0.029107235	-0.006351138	0.00390072
S104	0.048127937	0.082458679	0.057205208	0.044773047	0.094464164	0.093078877	0.064779976	0.086676365	0.036262473	0.0952685	0.092293661	0.060115973	0.080205979	0.093900792	0.086035263	0.049876177	0.095935501	0.084321972	0.092922983	0.053036955	0.108282292	0.049808303	0.08946204	0.100427621	0.089348086	0.062768825	0.069242737	0.080841363	0.08102683	0.0427408	0.003469244	0.044512601	0.016559304	-0.026608783	-0.018509431	0.024554441	0.021448826	-0.020014241	-0.025063459	-0.012771167	-0.017221366	-0.040540555	-0.013627453	-0.0189695	-0.040017355	-0.038512	0.011088006	-0.022102659	-0.054386519
S105	0.17409369	0.138292079	0.050319242	0.143448095	0.163226788	-0.032028152	0.134377916	0.149042277	0.082494971	0.056861032	0.159208159	-0.021798893	0.162573786	0.183394312	0.153659423	0.037254309	0.12704846	0.062912651	0.007366058	0.081715816	0.112774963	0.070365142	0.060811633	0.052473507	0.07433238	0.044861556	0.034551484	0.003214744	0.012015232	-0.037271772	0.015846422	-0.01003961	0.014928134	-0.073579692	-0.041583398	-0.044690308	-0.063081093	0.013451245	-0.06766891	-0.043970201	-0.034332016	-0.07909625	-0.094204216	-0.089908538	-0.0661395	-0.054486084	-0.092763219	-0.055854474	-0.076144334
S106	0.03627365	0.050321367	0.069701332	0.079897131	0.067888028	0.014321562	0.058026972	0.093649652	0.092536569	0.088153405	0.076155491	0.058418794	0.083579035	0.103538549	0.089259228	0.043517461	0.093376643	0.067879848	0.064468854	0.092044458	0.079143357	0.072423418	0.065876182	0.087363962	0.04364234	0.077066892	0.053656814	0.065846731	0.06389644	0.063399306	-0.018598314	-0.009595816	-0.025611752	-0.023383972	-0.019766583	-0.007889315	-0.012646917	-0.018237034	-0.027872975	-0.033222422	-0.028294009	-0.031276652	-0.043755182	-0.03985612	-0.035268033	-0.015916848	-0.046352198	-0.02549006	-0.017579989
S107	0.048633852	0.098052482	0.073948261	0.102420894	0.11921118	0.044975157	0.070691973	0.126886755	0.081703598	0.085680174	0.081800673	0.079242857	0.116972205	0.096722078	0.084106773	0.05186795	0.107300141	0.100039285	0.051709135	0.112279364	0.084455356	0.092765285	0.109295877	0.108742264	0.06633565	0.094666891	0.068996636	0.10547405	0.064168903	0.041279653	-0.011364915	0.005084047	-0.022062826	-0.03363881	-0.018869169	-0.00987162	-0.024682612	-0.010057407	-0.039360022	-0.016924974	-0.021954494	-0.052557227	-0.046043966	-0.047701782	-0.044521357	-0.060890878	-0.062375504	-0.055656364	-0.044822489
S108	0.044619494	0.055887117	0.053950429	0.058706859	0.060745716	0.041082254	0.048284611	0.073568928	0.060985338	0.062056817	0.056367797	0.041362303	0.056296529	0.063055845	0.059030569	0.048457501	0.067874079	0.05343689	0.041457211	0.070512015	0.06847055	0.049060817	0.055822887	0.059274383	0.044538247	0.047062961	0.039788833	0.055608497	0.050008008	0.035859427	0.018142784	0.021338584	0.014674806	0.000129423	0.012754426	0.014106296	0.012232706	-0.009437997	-0.025108575	-0.00232761	-0.012180362	-0.020472979	-0.027569385	-0.019761025	-0.027639698	-0.030794575	-0.023480073	-0.021753148	-0.021193671
S109	0.069776529	0.113056571	0.072564561	0.099955743	0.089926352	0.011479417	0.087588915	0.09911795	0.081992394	0.069454544	0.089401125	0.04926656	0.102053331	0.107760514	0.113866974	0.057469208	0.095212106	0.099216845	0.089087179	0.100767806	0.110759998	0.08839884	0.090251755	0.089388864	0.103425803	0.097066691	0.082542556	0.086395432	0.051130213	0.063171421	-0.005467442	0.005200777	-0.024888787	-0.052365197	-0.045595075	-0.01211909	-0.032086194	-0.032295345	-0.052001737	-0.039367113	-0.045078063	-0.057993271	-0.050516451	-0.048524574	-0.066839694	-0.037431071	-0.057409559	-0.058185086	-0.051013494
S110	0.092871933	0.197615555	0.178013406	0.194650706	0.190001526	0.16811503	0.183100279	0.187581917	0.167036903	0.172332444	0.161329436	0.131618499	0.171040367	0.088917797	0.161491618	0.185886728	0.182788711	0.182000469	0.21495069	0.187994554	0.163698279	0.163308981	0.184070343	0.123994558	0.016188352	0.161659769	0.128736264	0.169233735	0.022417467	0.109054418	-0.052597716	-0.028683113	-0.066684606	-0.073962328	-0.007323873	-0.038198847	-0.015101379	0.00944635	-0.016391018	0.00820618	-0.003180548	-0.067759317	-0.062156833	-0.055837186	-0.06420492	-0.071369242	-0.059746365	-0.074740309	-0.067194731
S111	0.062617706	0.062199169	0.090816548	0.072089236	0.041855927	0.068506952	0.057317802	0.015394464	0.086802553	0.092561737	0.004303755	0.061230865	0.063897384	0.056672251	0.091825033	0.044112511	0.087587383	0.055485259	0.037805253	0.094961155	0.082412361	0.052424436	0.051561171	0.060350228	0.031390637	0.045549359	0.032134799	0.018419741	0.014979538	0.027260114	0.042194104	0.007713917	0.013948409	-0.012000674	-0.031190404	0.016084314	-0.003466823	-0.017626029	-0.028996749	-0.022746709	-0.030853214	-0.016594194	-0.01817764	-0.016144324	-0.01432787	-0.03886874	-0.007626355	-0.024552179	-0.02431558
S112	0.142985949	0.128648472	0.027989187	0.003688332	0.151842998	0.122803827	0.16463722	0.14320026	-0.001820938	0.054437142	0.164242058	0.00604091	0.159560836	0.112537751	0.128442416	0.080022182	0.049746355	0.103881907	0.062499484	0.143422246	0.161428074	0.080635473	0.019478993	0.047170981	0.069232237	0.101643313	0.081243062	0.047878518	0.01315882	0.099637793	0.171468254	0.160579823	0.161114886	0.151551332	-0.037537196	0.176148171	0.119074527	-0.054419772	-0.045698536	0.003757502	0.010398453	-0.016803388	-0.034556156	-0.092283761	0.039256008	-0.04337649	-0.049327248	-0.135111875	-0.108931384
S113	0.008555723	0.048155618	0.057807969	0.071719852	0.054276903	-0.0028857	0.033919868	0.068378633	0.08564254	0.091371076	0.04279609	0.043204704	0.076742756	0.057799641	0.051808901	0.031629982	0.074283339	0.07094078	0.033966014	0.077175262	0.068752031	0.048803236	0.074537858	0.084514603	0.054795412	0.079510549	0.064385766	0.078026889	0.067482968	0.017480427	0.01484531	0.005090956	0.008104828	-0.045653452	0.007873629	0.014094384	-0.006690242	0.028491804	0.014868089	0.00141473	-0.012824249	-0.024407178	-0.022611863	-0.027363809	0.000738796	-0.008711532	-0.009995001	-0.011169572	0.04735576
S114	-0.009678918	0.067064103	0.10400776	0.102907854	0.033122967	0.047650527	0.055165646	0.077069203	0.086616674	0.087880018	0.039309546	0.07226477	0.088645065	0.079996434	0.084181728	0.074544328	0.097672455	0.086185538	0.061893386	0.101952829	0.092085934	0.082862767	0.099532365	0.094597913	0.058033661	0.090039912	0.036022634	0.08707568	0.083132055	0.046216443	-0.00456148	-0.021235069	-0.004834479	-0.028668085	-0.006220636	0.003347342	-0.004944371	0.002927987	-0.010307783	-0.008460729	-0.014304047	-0.033983676	-0.027663211	-0.032889723	-0.023031234	-0.015438581	-0.025455853	-0.045361746	-0.007737713
S115	0.002867246	0.072978146	0.114384618	0.102371433	0.09116368	0.029521739	0.073785554	0.099326284	0.112688598	0.109922328	0.05075456	0.081236134	0.108951411	0.115479582	0.075956992	0.048763278	0.130173176	0.070931642	0.057530823	0.106737515	0.02524691	0.07209046	0.113814811	0.107367511	0.065612307	0.07302219	0.033156981	0.086019748	0.102582235	0.039529468	-0.017911835	-0.032584515	-0.02737972	-0.066611004	-0.062147645	-0.033162377	-0.051109238	-0.032739974	0.054386764	-0.062016038	-0.043688867	-0.062992983	-0.062331466	-0.06238208	-0.057198529	-0.072903525	-0.063844293	-0.072510775	-0.070252609
S116	0.091601755	0.101731842	0.09528629	0.103886144	0.113444121	0.064819586	0.099136848	0.114040682	0.082970898	0.098921423	0.112256158	0.073248332	0.101904116	0.120347855	0.09809746	0.072375243	0.106735276	0.103205666	0.097251076	0.107980688	0.121562095	0.118775142	0.113777945	0.109405876	0.067759791	0.109888647	0.086730599	0.099343347	0.067254	0.083693701	0.011326087	0.014379342	-0.011128442	-0.0455986	0.011404139	0.017910391	-0.003110133	0.037837824	-0.037019926	0.023552697	0.021394035	-0.034707338	-0.035654493	-0.039320094	0.01034259	-0.067639295	-0.042581191	-0.055648313	-0.037867938
S117	0.037886955	0.138899839	0.101446556	0.141715318	0.151047439	0.019692663	0.102208132	0.168613235	0.129971282	0.137019047	0.141490646	0.051262943	0.129606837	0.172718905	0.132776184	0.045498245	0.136406679	0.113224652	0.07901812	0.137820898	0.12028218	0.065942886	0.110240901	0.118401663	0.067420554	0.073167941	0.067908611	0.095927198	0.069229961	0.0095047	-0.006383123	0.005169186	0.031501088	-0.008867005	-0.009427759	0.003881167	-0.007720788	0.011463194	-0.029261206	0.009156765	-0.019623275	-0.030443789	-0.026642967	-0.030032137	-0.031648605	-0.033765103	-0.033731638	-0.042787135	-0.036672269
S118	0.073984747	0.084967971	0.100471041	0.105659082	0.074997318	0.05047113	0.06498364	0.076319323	0.083998532	0.08176369	0.058643787	0.079274275	0.079278962	0.102128318	0.092517804	0.061238767	0.101717315	0.101294518	0.097385436	0.092805606	0.103758819	0.084010387	0.081382652	0.073549384	0.065262445	0.067668064	0.074724122	0.067250758	0.073449863	0.040009671	-0.002126011	-0.005396362	-0.002938919	-0.05200961	-0.009724378	-0.003825034	0.004889086	-0.034148899	-0.049645253	-0.021669493	-0.033050302	-0.050867623	-0.032534834	-0.04986939	-0.023640999	-0.039867743	-0.018402835	-0.036440812	-0.012661655
[truncated: 351 more columns]
