# Supplementary material for: Organisational and neuromodulatory underpinnings of structural-functional connectivity decoupling in patients with Parkinson’s disease
Source: Commun Biol. 2021 Jan 19;4:86. doi: 10.1038/s42003-020-01622-9 (PMC7815846; doi:10.1038/s42003-020-01622-9)
Supplement: Supplementary file 4 — Supplementary Data [file 42003_2020_1622_MOESM4_ESM.zip › SupplementaryData/Supplementary Data 4/Fig4_FunctionalGradientTwo_NA.csv]

	Node1	Node2	Node3	Node4	Node5	Node6	Node7	Node8	Node9	Node10	Node11	Node12	Node13	Node14	Node15	Node16	Node17	Node18	Node19	Node20	Node21	Node22	Node23	Node24	Node25	Node26	Node27	Node28	Node29	Node30	Node31	Node32	Node33	Node34	Node35	Node36	Node37	Node38	Node39	Node40	Node41	Node42	Node43	Node44	Node45	Node46	Node47	Node48	Node49
S1	0.088524249	-0.04458435	-0.042909104	-0.066950937	-0.034826104	0.097454406	0.015797046	-0.048678211	-0.037848993	-0.057985559	0.008174006	0.056623061	-0.038192318	-0.003280029	0.050092414	-0.082179315	-0.02932507	-0.046556018	0.031281625	-0.023151578	0.012604587	0.012372648	-0.057743836	-0.029692677	0.08200025	-0.033490753	-0.046340375	-0.050893571	-0.00891017	-0.044408399	0.016933574	0.095655899	0.071007013	-0.002940671	-0.029967226	0.019759864	0.077724667	-0.066855055	-0.067643915	-0.044322708	-0.060113899	-0.032502336	-0.049848653	-0.01100046	-0.040749854	-0.053501889	-0.015970632	-0.030761233	-0.043971493
S2	0.019638486	-0.017876475	-0.012316917	-0.009238136	0.00195542	-0.011680377	-0.022986924	0.011241353	0.001479753	-0.012634852	-0.010229283	-0.004751758	-0.000598552	-0.004918692	0.001168461	-0.022835088	-0.004846612	-0.011657561	0.020115465	-0.007581812	-0.015194951	-0.023871014	-0.023959157	-0.021263422	0.01217172	-0.01524197	-0.034227782	-0.036542176	-0.012057217	-0.020660017	-0.033940466	-0.0330707	-0.028550947	-0.037962485	-0.047452889	-0.01186342	-0.029463161	-0.039745696	-0.027449975	-0.0440358	-0.029811967	-0.02491533	-0.03461004	-0.030223352	-0.029630143	-0.034368428	-0.038978758	-0.034562945	-0.037004468
S3	-0.005522977	-0.048415468	-0.063606026	-0.047798643	0.022574614	-0.014023427	-0.077000616	0.043960068	-0.030284337	-0.019471021	0.096026322	-0.046955801	0.010571374	0.090176674	-0.030728226	-0.089090477	0.039346794	0.07492603	-0.028917509	-0.032262108	-0.028806982	-0.013345805	-0.044400441	-0.05974636	-0.053501387	-0.018902258	-0.003720934	-0.076742362	-0.05332884	-0.1071271	0.066195485	0.024598789	-0.024638681	-0.096244838	-0.045025283	0.085286305	0.000508005	-0.069868279	-0.059504768	0.059174514	-0.04856726	-0.039606187	-0.052628892	-0.033874797	-0.043366068	-0.0619984	-0.055020789	-0.080262184	-0.051894919
S4	0.005924425	0.054163762	-0.029997659	0.008954816	0.004626453	-0.005231066	0.016701013	0.011612062	0.019778213	-0.016412445	0.035882462	-0.008400111	0.036189556	0.06243968	0.006794389	-0.054655032	0.000803621	-0.042730797	0.025510074	0.008263108	0.019716827	-0.045406334	-0.016325952	0.018014081	0.016533248	-0.017911861	-0.024479679	0.013674505	0.037393902	-0.002850845	0.000161821	-0.015384542	0.051478237	-0.03108368	-0.019095969	-0.005711943	-0.009991794	-0.0087556	-0.004194908	-0.050014106	-0.041083404	-0.01187179	-0.025365484	-0.021300209	-0.04872598	-0.033987717	0.005269872	-0.045680951	-0.051027284
S5	0.017681317	-0.006027019	-0.006967244	0.013454978	0.011897562	0.01299069	-0.007916597	0.012967585	0.026080084	0.023200037	-0.00134989	-0.01990231	-0.01282449	0.037481513	0.009068668	-0.031081551	0.012805124	-0.010078021	-0.011397452	-0.00429937	-0.007559334	-0.046253674	0.009244844	-0.022421606	-0.008740007	-0.041378137	-0.037070619	-0.037498396	-0.023947618	-0.038866736	-0.060591459	-0.040094119	0.006063774	-0.055595112	-0.03162748	-0.053757892	-0.018477683	-0.073758184	-0.079948143	-0.014311627	-0.064425517	-0.051637931	-0.036827905	-0.007335172	-0.058943477	-0.039238463	-0.037093641	-0.028907722	-0.064698063
S6	-0.011939547	0.000792137	-0.003373358	-0.003181642	0.009078432	0.007767	0.010164278	-0.011948065	-0.006231002	-0.009073142	0.017996011	-0.010070594	-0.003780081	0.02219647	-0.012537582	-0.016739627	0.008842302	0.00801057	0.005324295	0.005290825	-0.013170611	-0.016610172	0.002288879	-0.005842753	-0.005883834	-0.016126873	-0.018302654	-0.014140944	-0.003750662	-0.023965557	-0.006772162	-0.013694327	-0.01183762	-0.009137736	-0.012509343	-0.007370702	-0.002245123	0.013239238	0.026244925	0.001053193	-0.018560585	-0.049547634	-0.037873231	-0.0492244	-0.027127067	-0.066233303	-0.041109886	-0.051809674	-0.064120358
S7	0.044993123	-0.019732061	-0.003249433	0.011625301	0.062233639	-0.006989805	0.025617537	0.044058864	0.003860113	0.014080312	0.055535969	0.033080944	0.047878582	0.060235016	0.014839516	0.017594931	0.005121757	0.010900662	0.042135884	0.008040064	-0.001746958	0.022534556	0.033572357	-0.006330915	0.010927603	-0.020660689	-0.01894707	-0.023185527	-0.007660426	-0.010731639	0.031290114	0.0114091	0.009430657	-0.016075522	0.029745282	0.002639268	-0.009972931	-0.006587914	-0.029908029	-0.024214085	-0.028036087	-0.010130873	-0.015644212	-0.016910076	-0.011472506	-0.016898945	-0.010475049	-0.040643369	-0.036982737
S8	-0.000141988	-0.050052653	-0.059437436	-0.034645186	0.05633544	0.050115162	-0.021580931	0.013755407	-0.054148221	-0.045203617	0.04926085	-0.044356087	-0.003949885	0.039727717	-0.01716073	-0.064987499	-0.036703937	0.018877241	0.031410578	-0.03706276	-0.011251601	-0.056952884	-0.03867198	-0.064409258	-0.008810071	-0.069641868	-0.077542897	-0.087985606	-0.028295537	-0.039802383	0.03898802	0.060299683	0.01916011	-0.022788398	-0.010838804	-0.027835982	0.001468578	-0.037142234	-0.024119611	-0.020789379	-0.031176003	-0.053597479	-0.024390396	0.002718784	-0.029990893	-0.063304916	0.005097999	-0.019030275	-0.059414497
S9	0.03399006	-0.081387821	-0.05872779	-0.057022544	-0.047728945	0.045555374	-0.080580044	-0.009221672	-0.0118959	0.001832168	-0.005902536	-0.059139491	-0.032875294	0.015976852	0.025425182	-0.073304184	-0.001976247	-0.055836084	0.11762356	0.005519525	0.110804456	-0.07752381	-0.054755669	-0.044102154	0.090119872	-0.074525794	0.000359886	-0.069948822	-0.055434578	-0.053876123	-0.021458826	-0.02217164	-0.009481166	-0.000712633	-0.045490048	-0.002558917	-0.018376159	-0.041518204	-0.03706574	-0.046085208	-0.039829189	-0.02454877	0.012678477	-0.027782409	-0.026402281	-0.044887774	-0.027780172	-0.019596086	-0.039000281
S10	-0.012434652	0.058891087	-0.054572242	0.005465639	0.047525954	0.010829739	0.071439688	-0.012968977	-0.017052685	-0.007705377	0.05123322	-0.061156919	0.021587428	0.017648177	-0.005289826	-0.037254394	0.041996081	0.03637502	0.032883502	-0.02520405	-0.03876213	0.022912006	0.004344563	-0.00890737	-0.076322733	-0.00100396	-0.033998857	-0.040688796	-0.062187293	-0.032965698	0.079022308	-0.039045073	-0.003230617	-0.158542993	-0.095387931	0.03773946	0.084573566	-0.119416179	-0.11555794	-0.133146251	-0.075859364	-0.049298843	-0.051939931	-0.077699086	-0.040932785	-0.09475989	0.043043618	-0.142494872	-0.076297397
S11	0.071274959	-0.053565809	-0.06053879	-0.011322135	-0.009301963	-0.050677181	0.023879004	-0.013395435	-0.014575246	-0.012266669	0.080307691	-0.046381722	-0.002597617	0.06041206	0.001899063	-0.042043033	-0.006055764	-0.053604676	-0.051758736	-0.015911878	-0.004257263	-0.027237424	-0.024450538	-0.012602945	0.021089751	0.017534553	-0.018210125	-0.015865416	-0.005507769	-0.005549089	-0.003215961	0.045096624	0.027257955	-0.017100302	-0.083986471	0.038339742	0.049954212	-0.066922352	-0.044497168	-0.059670059	-0.033000416	0.003344837	-0.025953095	-0.020110637	-0.025735103	-0.018964595	-0.025871771	-0.001176158	-0.027101926
S12	0.019037618	-0.01031702	0.002485676	0.00281728	0.015241116	0.019347741	0.008386478	0.008278012	-0.005287416	-0.004153878	0.02100386	0.017615803	0.013070247	0.023254838	0.028326115	0.00213185	0.016130764	0.009948564	-0.011462746	0.012767787	0.010841935	0.011763125	0.011401929	0.00610966	0.022451168	0.001935026	-0.004012312	-0.008042796	0.016898757	-0.015129664	0.005355134	-0.012366996	-0.01359074	-0.007877989	-0.020635611	0.003097753	-0.013711338	-0.006066562	-0.019859276	-0.02310881	-0.020446286	-0.011855543	-0.004112708	-0.007661678	-0.009672472	-0.014107323	-0.012048808	-0.030832732	-0.018026687
S13	0.001253584	-0.012296362	-0.015972075	-0.016438276	0.095835962	0.167549569	-0.024278524	0.135430216	-0.003336659	-0.001898801	0.086499067	0.18529353	-0.022908567	0.147897263	0.013592762	-0.060414369	0.044085325	0.01086432	0.058957397	-0.013383923	-0.008366399	-0.047662409	-0.032065798	-0.045877294	-0.029376495	-0.039913613	-0.017928398	-0.03771908	-0.034558514	0.030231336	-0.060282449	-0.048680777	-0.057558084	-0.051575809	-0.029038235	-0.050672016	-0.039748621	-0.05203081	-0.058006755	-0.050981701	-0.067239317	-0.06805699	-0.064261861	-0.056860725	-0.051617027	-0.059820082	-0.057807052	-0.055135676	-0.068867204
S14	0.047309934	-0.018947234	-0.009918309	-0.001041264	-0.002507645	-0.006867231	-0.040793464	0.048639049	-0.009673887	-0.00669725	0.010008334	-0.016867335	-0.018956548	0.064691358	-0.005962182	-0.039321469	0.007963852	-0.01084386	0.011116221	-0.00375551	-0.009254513	-0.042220904	-0.01347076	-0.008555542	-0.013572934	-0.0075972	-0.001765505	-0.023133978	-0.014069042	-0.027922433	-0.019721774	-0.021428251	-0.031186755	-0.024691287	-0.043262182	-0.012925586	-0.013312135	-0.040433209	-0.04680904	-0.045201141	-0.044237185	-0.015754854	-0.02554791	-0.03308807	-0.045976157	-0.017840167	-0.024361671	-0.037622536	-0.038832426
S15	-0.018251917	-0.000165551	-0.024250865	-0.013973946	0.038591335	0.006251118	-0.058133218	0.051919808	0.027454749	0.037423237	0.032943128	0.047837475	-0.018191088	0.077814678	0.045837086	-0.070743691	0.035208269	-0.025750534	0.098712081	0.02899358	0.028645131	-0.063226039	0.003362045	0.032085289	-0.002907329	-0.059405149	-0.047174501	-0.024712423	-0.038635967	-0.056969347	-0.079451471	-0.062650082	-0.054140686	-0.076388191	-0.065371223	-0.070017137	-0.033529793	-0.061057738	-0.070386741	-0.049133211	-0.072309486	-0.070376025	-0.053681581	-0.067689691	-0.08914178	-0.035080166	-0.053606261	-0.087661615	-0.091721851
S16	0.050567612	0.015340729	-0.033598875	-0.013857668	0.02245515	0.046254621	0.037349297	-0.014609578	-0.018161499	-0.034015922	0.043745719	-0.057290232	0.042334442	0.028835802	0.043773265	0.055198934	0.023916887	0.037610118	0.036453452	0.023895836	0.046325076	0.01021976	0.000628526	-0.027854178	0.052335228	0.00607027	0.032737059	-0.042508979	0.017771603	-0.024583012	0.088105804	0.081855536	0.059881712	0.003162346	-0.067229587	0.071817466	0.056715261	-0.053311847	-0.039904198	-0.052576081	-0.017381917	0.009214284	-0.006596843	0.007100133	-0.029378885	-0.04233921	-0.009908785	0.03350535	-0.035697122
S17	0.011889922	-0.080711377	-0.066912624	-0.054714487	-0.032232125	0.004116927	-0.023025307	-0.035869938	-0.051286758	-0.057080153	0.04528734	-0.079659415	-0.035135851	-0.003083464	-0.061548076	-0.064178821	-0.044192208	-0.072962146	-0.107753113	-0.054179036	-0.046939301	-0.058784917	-0.061184601	-0.048062847	-0.039979546	-0.050154672	-0.056757853	-0.065167596	-0.045757351	-0.059127005	0.026624658	-0.028664142	0.07734733	0.033444692	0.052457332	0.035914168	-0.002333506	0.028209957	0.018088068	-0.053501235	-0.016246933	-0.018328479	-0.03386272	-0.045802543	0.000984456	-0.047233467	-0.037129671	-0.040905476	-0.065490778
S18	0.07333314	-0.071418489	-0.080403841	-0.064799719	-0.008763988	0.021421168	-0.034416439	-0.031357495	-0.03499747	-0.012007326	0.001220751	-0.036064482	-0.028291084	-0.015249921	-0.02692008	-0.050605645	0.013022467	-0.071768187	0.007967271	-0.019790606	-0.061272634	-0.099175583	-0.070293858	-0.043014364	-0.047789264	-0.076556369	-0.084085359	-0.084000682	-0.046064002	-0.0935369	0.068875129	0.058655823	0.066077794	-0.004453255	-0.004073486	0.053420968	0.049707029	0.028423541	0.017321392	-0.062061199	-0.083136385	0.053271539	-0.000695025	0.04281125	-0.03375202	-0.016573778	0.009664505	-0.025693351	-0.055744708
S19	-0.014470784	-0.057587618	-0.012344529	-0.017200249	0.013704612	-0.031381118	-0.006932604	-0.018335759	-0.012047504	-0.010706245	0.019167131	-0.024656265	-0.011297334	0.017492438	-0.015979492	-0.033291949	-0.012102877	-0.021934675	-0.004262126	-0.020555871	-0.01401611	-0.049376676	-0.030645362	-0.025332089	-0.005474786	-0.047614361	-0.060742896	-0.033987372	-0.015995338	-0.04076462	0.032668617	-0.016991678	0.003198337	-0.028909157	-0.027457675	-0.04438128	-0.026182013	-0.039600492	-0.071723317	-0.081245312	-0.051438594	-0.031949223	-0.044658733	-0.012248567	-0.02557704	-0.063506778	-0.052156407	-0.059004041	-0.066850264
S20	0.1103634	0.024492786	-0.040972127	-0.029241191	0.010496615	-0.048144252	0.020625834	-0.026605462	-0.021248508	-0.031873743	0.010185695	0.050494296	-0.016349874	-5.33E-05	0.004940385	-0.06272882	-0.02313759	-0.052193805	-0.047006565	-0.034573976	-0.006326669	-0.041208583	-0.044858442	-0.043445863	-0.001507545	-0.062764539	-0.053676565	-0.065087344	0.001902845	-0.033054133	0.042715421	0.050739404	0.046949826	-0.057213313	-0.066564202	0.057328149	0.059010187	-0.063242518	-0.068224663	-0.057410942	-0.060696259	-0.018799286	0.018396184	0.025697236	-0.022648857	-0.038319553	-0.007340801	-0.068262293	-0.060824281
S21	0.039786716	0.013814734	0.009208127	0.041829631	0.035294475	0.007335675	0.016324425	0.036724631	0.013914573	0.024856167	0.050113446	0.001650051	0.020574902	0.039142355	0.016913511	0.001365919	0.015955118	0.012272753	0.002068541	0.002448368	-0.008271694	-0.009941577	-0.00938911	-0.01313414	-0.008088176	-0.023155615	-0.020763608	-0.0359023	-0.009562013	-0.03279564	-0.025288854	-0.013365762	-0.022285689	-0.020842833	-0.016780208	-0.012111709	-0.000962438	0.012382422	-0.016233702	-0.014546596	-0.016003668	-0.027368639	-0.016157601	0.004197162	-0.028521157	-0.040219376	-0.000677871	-0.023831634	-0.041893375
S22	0.021353749	0.012598575	0.000920179	0.004972342	0.010815675	-0.009392536	0.01238326	0.0299661	-0.006940622	-0.01524077	0.002586099	0.015122311	0.002975897	-0.00435078	-0.012772075	-0.022231784	-0.000725453	0.004292601	-0.002919922	-0.016928056	-0.015410562	-0.015592214	-0.001007179	-0.010311894	-0.01458666	-0.008840256	-0.002770338	-0.00543442	-0.00493016	-0.01106	-0.008038028	-0.001239242	-0.008665545	-0.055203945	-0.036773042	-0.022012143	0.016267511	-0.041604735	-0.048136572	-0.056557887	-0.041865655	-0.01807496	-0.021855831	-0.010566311	-0.062221111	-0.046887551	-0.022365483	-0.06600917	-0.027282346
S23	0.108430723	-0.026066878	-0.033955022	-0.031780681	0.044681936	0.008769359	-0.011987142	0.012373347	-0.016311	-0.004227565	0.056383765	0.036003469	-0.036501782	0.072522819	0.006767695	-0.043117723	0.011168962	0.003380436	0.036641484	-0.009634729	-0.036514507	-0.051117398	-0.019206923	-0.044137017	-0.050083873	-0.047270262	-0.04104202	-0.053407429	-0.055681719	-0.053242946	-0.015404486	-0.014168759	-0.013116487	-0.01859421	-0.016933138	-0.030122014	-0.036963967	-0.046384006	-0.050075799	-0.047213535	-0.03478485	-0.018462549	-0.006279358	-0.009303199	-0.016912276	-0.058939946	-0.029141268	-0.037259527	-0.057015008
S24	0.019653788	0.012197119	0.006347819	0.012724222	0.015587951	0.0092049	0.003735861	0.022607142	0.010508287	0.015803842	0.017284692	0.012435513	0.023669929	0.024814029	0.01782948	-0.000585437	0.013975794	0.007926995	0.017109191	0.008648745	0.003832481	0.003313775	0.005929057	0.006689981	0.015968855	0.000803479	-0.01009667	0.000155323	0.010233464	-0.004575721	-0.000908998	-0.003531919	-0.008454246	-0.008093697	-0.017282601	-0.001606007	-0.008506926	-0.011471908	-0.007530198	-0.014049963	-0.016981717	-0.011932268	-0.013418248	-0.013251484	-0.017099722	-0.016456341	-0.014830275	-0.012228789	-0.011162137
S25	0.060829626	-0.005780955	-0.094998959	-0.097759137	-0.011540583	0.008417843	-0.015813787	-0.048968368	-0.005132938	-0.005114777	0.038282269	-0.018038038	-0.040552819	0.019924906	-0.018494177	-0.067961293	-0.019422688	-0.015985193	0.004583805	-0.03579508	-0.071840007	-0.07126779	-0.055725246	-0.080212072	-0.057967417	-0.082690574	-0.054950709	-0.08379084	-0.093191622	0.04641913	-0.06360692	-0.069767064	-0.033769808	-0.0554774	0.016690473	-0.032950692	-0.079634706	-0.045111966	-0.074336975	-0.070222892	-0.029585551	-0.079714656	-0.075700443	-0.081664621	-0.092218388	-0.054771225	-0.087316159	-0.032938226	-0.065322167
S26	0.007019753	0.01131659	0.006742325	0.006294186	0.011678646	-0.004918492	-0.010175616	0.011062773	0.004156056	0.002887701	0.009227922	-0.011460905	0.006386572	0.008990634	0.017466505	-0.015884045	0.026111529	0.00133798	0.003744876	0.019008002	0.014133141	-0.010531157	-0.011154786	-0.005453362	0.035843176	0.004261543	-0.0069064	-0.005624506	0.01048394	-0.028312059	0.067796366	0.031838722	0.066163987	-0.009358024	-0.028727759	0.07675696	0.023461499	-0.039906227	0.002280329	-0.036637106	-0.030712363	0.002966651	0.007160081	0.019021191	0.003346996	-0.022273887	0.00634379	-0.008583244	-0.0108145
S27	0.037188632	-0.027880871	-0.020232549	-0.043769576	-0.030127965	0.141729438	-0.040701937	0.000968749	0.047644482	0.01541574	0.005397198	0.093848394	-0.020893242	0.01083452	-0.007035248	-0.070126751	0.005790415	0.024953979	0.020482755	-0.025353412	-0.018256444	-0.064512259	-0.029058379	-0.027624978	-0.039978974	-0.02975802	-0.057550324	-0.037533832	-0.058270325	-0.057828874	-0.007160314	-0.025121397	-0.022729101	-0.042587225	-0.050819875	0.03088283	-0.002269052	-0.034390713	-0.025908958	-0.047432048	-0.02921097	-0.04251486	-0.027286659	-0.040417764	-0.043941174	-0.035375167	-0.041584809	-0.060217036	-0.050217668
S28	0.078802499	0.055884532	-0.036369076	-0.020790251	0.055645176	-0.006160909	0.011442843	0.007824379	-0.040566154	-0.039415165	0.05115381	0.022866964	0.06072129	0.048306394	0.08788193	-0.015601929	-0.023507841	-0.038007284	-0.079548961	-0.017411039	0.061170342	0.024256015	-0.009393807	-0.008892551	0.09086938	-0.022789313	-0.003331107	-0.041625978	-0.008736682	-0.05758062	0.089456576	0.082695484	0.068135613	-0.001581673	-0.045139967	0.105519804	0.105986408	-0.051924001	-0.071235276	-0.057397359	-0.069028948	-0.041531098	-0.02967403	-0.032835286	-0.03866194	-0.017987174	-0.026865657	-0.003076081	-0.026590259
S29	0.023042741	-0.019591763	-0.029540479	-0.015362162	0.000319985	0.005626287	-0.031817012	-0.014679695	-0.012351616	-0.001526791	0.003576471	-0.008178005	-0.007305563	0.01726266	-0.003645023	-0.036481613	0.021193179	-0.007589623	0.019543395	0.001672751	-0.006990511	-0.02247112	-0.029014869	-0.031289597	0.008816212	-0.029791611	0.042822654	-0.039911033	-0.002662833	-0.012237991	-0.001895258	-0.012182749	-0.031323502	-0.025088335	-0.007201217	-0.028533478	-0.028487651	-0.021114291	-0.025763386	-0.007032819	-0.030880135	-0.049187274	-0.048384563	-0.04081646	-0.044126246	-0.054479853	-0.04087584	-0.052161045	-0.0558153
S30	0.019021858	-0.020302009	-0.027220594	-0.008876168	0.001799735	-0.030745188	-0.019829222	0.013120471	0.00880905	0.014272428	0.01826776	-0.007867118	-0.024237479	0.002339694	0.006052348	-0.04434956	-0.010155365	0.0026635	-0.002548705	-0.017683559	-0.013450872	-0.044961625	-0.021128976	-0.020231295	-0.015705929	-0.042970018	-0.044195358	-0.039338274	-0.017799187	-0.049789533	-0.009673635	-0.018796277	0.023348696	-0.030583986	-0.023781872	0.019022916	-0.021680136	-0.005412821	-0.015882637	0.034128103	-0.003761932	-0.022663976	-0.011222768	-0.018500757	-0.011892799	-0.04273264	-0.007243871	-0.050333491	-0.031099147
S31	-0.010990819	-0.002085055	-0.047659081	-0.042661507	0.020236001	-0.074773286	-0.038816502	-0.012101959	-0.041337578	-0.035923318	0.022819286	-0.035159275	-0.036866644	-0.004528006	0.05703279	-0.06799396	-0.040733346	-0.052898632	0.002981605	-0.050614697	-0.043972449	-0.056602649	-0.040853456	-0.035315173	-0.002817756	-0.053912689	-0.047150176	0.000399017	0.065123415	-0.036427464	0.079888535	0.078304803	0.061837956	-0.000785679	-0.032607177	0.09529829	-0.003425124	-0.030935561	-0.035461275	-0.027761231	-0.042760543	-0.005154396	0.003291528	-0.010932259	-0.003820803	-0.021451957	-0.023576742	-0.017807817	-0.072143666
S32	0.054041196	-0.026774066	0.103264172	-0.008424289	-0.008680893	0.081646017	-0.060165092	-0.008103227	0.062404521	0.055202356	-0.014933625	0.050719596	-0.005939719	0.013760269	0.022636112	0.003896107	0.007275646	0.024515158	0.042453518	0.005275375	0.054759839	-0.005567308	-0.006440028	0.022400168	-0.018128421	-0.028116757	0.096050413	0.144869432	-0.004199973	-0.072897355	-0.010840613	-0.042121547	-0.035658517	-0.075538699	-0.052317982	-0.06101753	-0.049609064	0.047165355	-0.048532789	-0.047910219	-0.078875869	-0.02581913	-0.090484384	0.08274168	0.193535907	-0.112341395	-0.036338393	-0.093876338	-0.097107499
S33	0.078422881	-0.087212872	-0.013727575	0.011534576	0.067212021	-0.074635898	0.047114393	0.021409113	-0.089458177	-0.046062235	0.11082154	-0.126709992	0.056391743	0.088076818	-0.016661476	-0.001095534	0.003038156	-0.028750986	-0.07083422	-0.04748471	-0.020156715	-0.077512069	0.002863212	-0.043302158	-0.014434314	-0.017973679	-0.072902474	-0.052695377	-0.069040691	-0.061816855	-0.002410484	-0.017662741	0.000538111	0.022166016	-0.046349968	-0.033686896	-0.001992615	-0.050347827	-0.061043896	-0.054884603	-0.056374502	-0.038961806	-0.010862997	-0.056074349	0.032616923	0.072921029	-0.073816109	-0.033815454	0.042207913
S34	0.03665071	0.040927553	-0.028713161	0.022185198	0.04608957	0.048981527	0.024625369	0.017813434	0.008240172	0.010304973	0.050045179	-0.033294199	0.033459274	0.05329854	0.015495526	-0.041032731	0.029777335	0.024375586	-0.011728714	0.009744282	0.009365416	-0.046186532	-0.005939568	0.018995625	0.020486886	-0.000478347	-0.041184992	-0.00480446	0.002993205	-0.011411332	-0.02684183	-0.001996519	-0.002066857	0.003654067	-0.013239617	-0.012297556	-0.011530837	0.020671006	-0.022601698	-0.012301893	0.00214888	-0.055688613	-0.061790457	-0.061884833	-0.059655248	-0.01690459	-0.043384685	0.004352933	-0.046209841
S35	0.033949026	0.039140865	0.0113438	-0.025228016	-0.012996175	0.03479222	0.043997959	0.011128132	-0.043956034	-0.022875077	0.004000408	-0.000913039	0.008110912	-0.00080112	0.027008028	0.027024199	0.000575691	-0.022449003	0.02951451	0.006894768	0.042366789	-0.030268482	-0.021830283	0.006954727	0.041450759	0.032866062	-0.053901634	-0.064367748	0.025049483	-0.033026613	0.045632825	0.044765747	0.049127434	-0.00335051	0.014963674	0.041425425	0.050141214	-0.024864275	-0.061771816	-0.053541155	-0.070560137	-0.026233291	-0.041450084	-0.031469451	-0.052615819	-0.032332014	-0.028674099	-0.039229488	-0.033198649
S36	0.028793969	-0.006241608	-0.04020214	-0.016986884	-0.018911831	-0.004486174	-0.027438588	-0.027474489	-0.014300504	-0.0142453	-0.006460554	-0.053456304	-0.02101577	0.019261895	0.00853619	-0.005767709	-0.005390985	-0.036076636	0.061554725	-0.020741223	0.015222944	-0.027870187	-0.017589771	-0.013999522	-0.007240117	-0.018835888	0.004083948	-0.006335797	-0.025185823	-0.048396934	0.044863204	-0.008686186	0.018249626	-0.06871702	-0.064301681	-0.021103937	-0.015279333	-0.038579412	-0.050310404	-0.058930487	-0.081582943	-0.026803697	0.004344751	-0.018184071	-0.006224276	-0.014768338	-0.020472996	-0.066088118	-0.057876949
S37	0.004770044	0.053310157	-0.058341619	-0.005206971	0.081594907	0.068998483	-0.027421799	0.073087575	-0.016264906	-0.004103688	0.000408302	-0.03449429	-0.057056787	0.056023945	0.01223626	-0.029862689	0.00554055	-0.010181543	0.035934407	-3.62E-05	-0.005837551	-0.062302739	-0.011511906	-0.038054997	-0.01897071	-0.025288956	-0.06177852	-0.047339561	-0.045490428	-0.076808087	-0.042918283	-0.051303665	-0.035004091	-0.056670538	0.022103246	-0.009148292	-0.038588313	-0.064217273	-0.039038009	-0.072344126	-0.068033233	-0.03394081	-0.031421124	-0.026458407	-0.060200345	-0.029795777	-0.042172429	-0.006429692	-0.077164493
S38	0.026990847	0.007603859	0.011076747	0.024037989	0.022289715	0.024021343	0.016378531	0.018394428	0.013791969	0.011298999	0.026826081	0.013360148	0.019492333	0.024610573	0.019648516	0.001879531	0.00683433	0.012381141	0.016170453	0.010500079	0.010790542	0.005894531	0.013088724	0.010392011	0.021990568	0.009817489	0.007309683	0.009582037	0.008036194	0.000609692	0.049137465	0.028131738	0.053596142	-0.029942992	-0.026383739	0.050379784	-0.00216065	-0.009767454	0.00612704	-0.020444161	-0.00878765	-0.001699375	-0.004610819	0.002038531	-0.023544355	-0.008609888	0.002494499	-0.036296492	-0.018377601
S39	-0.002232475	-0.005857441	-0.011971045	-0.005006778	-0.004208903	0.029157019	-0.017517155	-0.004573694	0.00973969	-0.005696252	0.004441827	0.005947596	-0.007730242	0.004794756	0.006865049	-0.018390342	-0.005573413	0.04540942	-0.01682787	-0.015288528	-0.014548682	-0.008076024	-0.004908101	-0.028415803	-0.014268051	-0.032151909	-0.024748432	-0.024265662	-0.039443016	-0.045951528	-0.023141685	-0.005015053	-0.005598747	-0.03781562	0.030924188	-0.019197056	0.0009892	-0.008138807	-0.036362279	0.003688014	-0.029733102	-0.009162178	-0.009891458	-0.003799053	-0.038062054	-0.054107931	-0.007115044	-0.042627795	-0.045060375
S40	0.007826371	-0.010340371	-0.014053919	-0.005147158	0.028756931	-0.000291317	-0.031087598	-0.009694479	-0.003671553	-0.010666979	0.023649692	-0.016704727	-0.017302562	0.000497598	0.031982384	-0.026581627	-0.009640913	-0.029735803	0.059902893	-0.016062013	-0.020328539	-0.02988214	-0.016525167	-0.025011876	-0.017874175	-0.020144958	-0.033863139	-0.03568641	-0.036747419	-0.035963403	-0.007184322	-0.030766392	-0.002512112	0.011828922	-0.003052632	0.00660947	-0.041838924	0.049674221	-0.011914507	-0.003749504	-0.032590135	-0.019208622	0.010481276	-0.01490059	-0.038475036	-0.045777708	-0.032166611	-0.046711101	-0.045045155
S41	0.01215689	-0.011229953	0.002945193	0.001546503	0.015226938	0.002212726	-0.014934086	0.011026884	0.02052244	0.017498493	0.017295156	-0.003356688	0.012267512	0.015852913	0.020249784	-0.01805105	0.002970637	-0.005117119	0.003334546	0.006781614	-0.001467323	-0.025893671	1.93E-05	-0.004743518	0.002822507	-0.018034181	-0.016515449	-0.023504765	0.000862835	-0.028680502	0.015771522	-0.00704419	-0.005362721	-0.030193169	-0.032584654	0.005630537	-0.00621982	-0.037144141	-0.035266466	-0.033696266	-0.033012305	-0.015934056	-0.034318	-0.024450639	-0.040788273	-0.028032858	-0.035583488	-0.027706661	-0.027971024
S42	0.048375661	-0.010901312	-0.030814695	0.006634432	0.03114225	-0.012935941	-0.002724024	0.006956226	-0.011124105	0.012822399	0.039580464	-0.001066327	0.005316432	0.033793843	0.016910057	-0.00549937	-0.003633586	-0.027731066	-0.024781621	-0.008171682	0.019337971	-0.013443892	-0.003279217	-0.013136836	0.040141681	0.009361097	-0.013494716	-0.022186563	0.017157134	-0.051399362	0.058278832	0.056450614	0.061696905	-0.000959976	-0.025395151	0.046098205	-0.001097558	-0.059341461	-0.030817437	-0.048954062	-0.035998416	0.005506586	-0.006931963	-0.018182328	-0.013907996	-0.019718287	-0.023962591	-0.031200488	-0.036952865
S43	0.024811318	0.021772383	0.003021228	-0.001448294	0.021784163	-0.006705055	0.011101152	-0.010855601	-0.001066914	0.00277855	0.019281155	-0.01523311	0.014502945	-0.003316467	0.034471017	0.014700726	0.012589091	-0.014304139	-0.022196779	0.001955655	0.02286667	0.005525754	-0.00443016	-0.009332987	0.037006883	0.003177499	-0.012074402	-0.015910673	0.028446642	-0.008896298	0.033185278	0.036563756	-0.007931504	-0.015394389	-0.015471992	0.009769734	-0.003502988	-0.025495408	-0.041031903	-0.03212747	-0.035825373	-0.03492083	-0.042229257	-0.039888167	-0.042716838	-0.029440417	-0.042027991	-0.012278355	-0.038212451
S44	0.03419275	0.058123122	-0.029191998	0.002420379	0.063835708	-0.017980084	0.087656301	0.032489176	-0.022309512	-0.010390521	0.077665815	-0.026498131	0.074142558	0.034980454	-0.031064314	-0.010312657	-0.025156301	0.018545343	-0.053471638	-0.0263064	-0.040568426	0.050706144	-0.022120439	-0.041465086	-0.042157746	-0.04874439	-0.010694915	-0.024660975	-0.048425534	-0.044616691	-0.027433845	-0.030291578	-0.043092113	-0.057952889	-0.095945643	-0.053006029	-0.069610509	-0.074349255	-0.071718124	-0.070545593	-0.063460894	-0.023708759	-0.038779261	-0.048521492	-0.060131234	-0.040362585	-0.050302061	-0.052020254	-0.057693712
S45	0.009143637	-0.011659021	-0.01886977	-0.010585442	0.024579049	0.008694532	0.006704346	0.022210632	0.031841032	-0.015259016	-0.007173372	0.033760319	-0.011594486	0.063437538	-0.008872781	-0.037334868	-0.031920456	-0.029455793	-0.032559028	-0.027950445	-0.03355319	-0.042325675	-0.030169519	-0.024693813	-0.024149225	-0.040661899	-0.026874282	-0.029755501	-0.036999849	-0.047342249	-0.005149907	-0.017337569	-0.003578877	-0.011311215	-0.028250141	-0.030623888	-0.032552421	-0.028612216	-0.02617838	-0.030712429	-0.026816346	-0.025959945	-0.015751514	-0.021252554	-0.015713971	-0.022516184	-0.023249464	-0.016138178	-0.018471112
S46	0.06408669	0.051286119	0.00826369	0.005896775	0.024530334	-0.019041621	0.067793981	0.037184508	-0.003327719	0.019978487	0.068450558	-0.028414653	0.037615604	0.094265744	0.009249724	0.025306919	-0.003943846	-0.015064868	-0.041162281	0.01111032	0.010117898	-0.021018765	-0.012958918	-0.008298716	0.004826818	0.000676602	-0.022382171	-0.023025399	-0.01016099	-0.038410812	0.01684199	-0.005671152	0.019790675	0.000840298	-0.019210159	0.026949268	-0.016729854	-0.010259811	-0.022729861	-0.019862456	-0.028234	-0.022114346	-0.027936206	-0.014563754	-0.022739129	-0.02177089	-0.022025116	-0.023912528	-0.025796027
S47	0.020773191	0.003853276	-0.021315116	-0.012568493	0.076576834	0.055387636	-0.033105453	0.052183925	-0.019787186	-0.011709849	0.072970329	-0.001420928	-0.007126238	0.052544111	0.001701181	-0.043341518	0.011367208	0.014318604	0.026185745	-0.013621864	-0.029476901	-0.035194669	0.012402131	-0.025647032	-0.019401918	0.019810042	-0.003457277	-0.020090587	-0.030224894	-0.013110201	0.015285309	0.045481527	0.053415651	-0.074113241	-0.060693507	0.047125744	0.047437026	-0.053896943	-0.068504402	-0.063106362	-0.058556401	-0.051265616	-0.04560851	-0.026964117	-0.000598281	-0.03597111	-0.028911545	-0.015662965	-0.019011282
S48	-0.059833603	-0.060174414	-0.060644178	-0.051894983	-0.039706463	-0.046065869	-0.072793703	-0.042462613	-0.049579519	-0.039792314	-0.03641807	-0.057342377	-0.058199266	-0.024180202	-0.043644682	-0.068066504	-0.064140623	-0.063992577	-0.048903701	-0.058184084	-0.061788674	-0.087606638	-0.070488549	-0.071215563	-0.041301833	-0.079660632	-0.080120651	-0.078460904	-0.050821449	-0.075711204	-0.018734754	-0.008732551	-0.024882467	-0.062094959	-0.01851859	-0.035157658	-0.044647458	0.036895101	-0.043183641	-0.010203408	-0.065412613	-0.056760127	-0.054784087	-0.055772665	-0.037721146	-0.006531703	-0.037289147	-0.037779933	-0.064150301
S49	0.044954208	-0.01376592	0.01344351	0.010392856	0.011005395	0.074272734	-0.027601271	0.042597428	0.006051122	0.036500274	0.020169024	0.072851238	-0.007487186	0.039947901	0.030797705	-0.017961712	0.037076983	0.027892099	0.101185462	0.047299053	0.037687545	0.000431342	0.020759545	0.023087274	0.018155274	0.004602135	-0.019897419	0.001228298	0.0047765	-0.024583378	-0.037786215	-0.014059641	-0.010998604	-0.048498625	-0.065707362	-0.020010054	-0.017681264	-0.069851969	-0.068086009	-0.061129124	-0.060445961	-0.04878343	-0.053008398	-0.038157107	-0.053952461	-0.053389487	-0.034798716	-0.081704048	-0.079677321
S50	0.075344612	0.01508962	-0.027241201	-0.018916451	0.110056854	0.131325297	-0.038038601	0.066872048	-0.021645096	-0.027821411	0.046731764	0.02997065	-0.050803328	0.045565752	0.0571005	-0.067596666	0.002549674	-0.027302019	0.110336223	0.038531483	0.002818133	-0.051091111	-0.030620236	-0.009456285	-0.022013091	-0.052597397	-0.054005057	-0.049460789	-0.007287516	-0.048113591	-0.039174439	-0.003584221	0.014220026	-0.053180517	-0.00182316	-0.061717616	-0.022224128	-0.053316393	-0.051313401	-0.053499803	-0.064038519	-0.046705111	-0.058511281	-0.057545396	-0.054366625	-0.087944945	-0.051181957	-0.070829529	-0.061853787
S51	0.105098712	0.061428182	-0.035991528	-0.020359087	-0.009140865	0.001256491	-0.02064597	-0.017854117	-0.029824261	-0.045307032	0.025098478	-0.019159244	-0.015290949	0.014726437	-0.022348546	-0.065837255	-0.030725609	-0.042618283	-0.044318667	-0.046172687	-0.046529868	-0.031993481	-0.051769575	-0.039802527	-0.013852688	-0.044540656	-0.053930529	-0.031601665	-0.031556824	-0.032736346	0.041679641	0.021303018	-0.024853191	-0.050807469	-0.052253693	-0.038671587	-0.02085165	-0.028042279	-0.0341006	-0.057101088	-0.053494784	-0.036510565	-0.027099055	-0.035407611	-0.045761809	-0.023682511	-0.024126403	-0.03463405	-0.065330585
S52	0.047644158	-0.005837872	-0.022574062	-0.010930516	0.017620527	-0.025568798	-0.040927105	0.018516096	-0.020730293	-0.021235652	0.026052642	-0.026092267	0.01929249	0.029067505	0.031115444	-0.050071062	-0.012349435	-0.035880517	0.038040579	0.008349658	0.006655719	-0.013419317	-0.026043282	0.0026262	0.037692093	-0.019054493	-0.034050594	-0.025277345	0.035540196	-0.040222667	0.051635136	0.034530747	0.057091557	0.00125208	-0.047815341	0.064701226	0.016433438	-0.046383161	-0.045041669	-0.062514395	-0.059935196	-0.036331014	-0.030938132	-0.028117269	-0.033128688	-0.054111955	-0.030361712	-0.047706484	-0.03648565
S53	0.039873069	0.050190118	0.00267734	0.011653231	0.026393133	0.055352485	0.014110668	0.01307983	-0.006865783	-0.00450695	0.037264339	-0.009373365	0.034648063	0.018651017	-0.001236875	-0.014048262	-0.00066494	0.007673767	0.017520481	-0.013878338	-0.000266954	-0.001582879	-0.016602052	-0.020669998	0.010747604	-0.007755946	-0.024455181	-0.043368528	-0.008479371	-0.034224417	0.059305768	0.044773464	0.068409893	-0.001220116	-0.00234359	0.06180854	0.041528527	-0.018698734	-0.021423041	-0.025108807	-0.019612562	0.008146044	0.023848099	0.044796786	-0.005356929	-0.008958547	0.032626362	-0.045330118	-0.053676575
S54	-0.010457174	-0.016405913	-0.018589433	-0.028339295	-0.006782397	-0.027456819	-0.037247826	-0.007584984	-0.000364295	0.020551431	-0.03016208	-0.011477165	0.011751789	0.011285352	0.027605026	-0.094625775	0.011166103	-0.054100138	0.078190246	0.036838454	0.03522779	-0.071001675	-0.00210313	0.03653344	0.045858525	-0.058955434	-0.014145162	-0.043066875	-0.029339652	-0.050805799	-0.05436178	-0.00220885	-0.059854632	-0.054510598	-0.072250142	-0.05650309	-0.077535913	-0.055182829	-0.061425438	-0.066415595	-0.058873172	-0.055936697	-0.004135405	-0.02460482	-0.039484699	-0.022490034	-0.027645843	-0.028360047	-0.073663945
S55	-0.005877705	0.001391023	0.035411616	0.033226694	0.012203762	0.013770223	-0.004541201	0.039321335	0.041251964	0.051237408	0.04087787	0.03876726	0.030480965	0.041435876	0.011263352	-0.026753142	0.037950728	0.0585211	-0.011495308	-0.008233859	-0.013961343	0.008515852	0.032787164	-0.009831085	-0.024974105	-0.001849336	0.003965852	0.042128281	-0.007988464	-0.027464766	-0.050152226	-0.059889407	-0.0493197	-0.042385886	-0.051784395	-0.037207859	-0.055060011	-0.049368248	-0.046187035	-0.055905938	-0.044062409	-0.053142144	-0.0456305	-0.053356506	-0.051934992	-0.048915314	-0.043648306	-0.049863545	-0.049751701
S56	0.07615103	0.022662686	-0.066431709	-0.006475909	0.046751877	0.042484146	0.009473832	0.022277229	-0.049858277	0.021098159	0.047760993	0.001986457	0.005158871	0.035386081	0.027387142	0.022530324	0.003240771	0.005903373	0.007785066	-0.025973642	0.042667117	-0.022729683	0.003283088	-0.045168835	0.054001732	-0.021090468	-0.034658602	-0.097943235	0.019061152	-0.080887198	0.110485389	0.087765541	0.116031168	-0.024099241	-0.051264964	0.072058092	0.070534138	-0.04299089	-0.046366649	-0.04134761	-0.054759525	-0.013344488	0.012143425	0.016753908	-0.032520566	-0.046214418	0.009893562	-0.048301953	-0.021405546
S57	0.010682007	-0.013853681	-0.007750445	0.001772571	0.001663759	-0.012367535	-0.022646715	-0.006588547	0.005433451	-0.002246842	0.001364439	0.011850646	-0.021772156	0.002612632	0.009278476	-0.024058365	0.00967729	-0.009643556	-0.008063541	0.010160208	0.004752203	-0.026831569	-0.002173891	0.003696303	0.032819772	-0.019167659	-0.022045603	-0.016920731	0.029130614	-0.021775087	0.05065537	0.023802328	0.034120352	-0.008411914	-0.018351247	0.028261331	0.035170566	-0.023210778	-0.004224957	-0.031870068	-0.024871267	-0.013850298	-0.02980225	-0.017626172	-0.028991336	-0.023661828	-0.026285537	-0.036788515	-0.023764379
S58	-0.015059807	0.028617226	-0.071844146	-0.067342416	0.059077452	-0.002840366	-0.101211054	-0.050635976	-0.087166416	-0.097151951	0.030694022	-0.055446366	-0.024950179	0.018676519	0.050365393	-0.002799776	-0.010022233	-0.067184164	-0.016438707	0.042551514	0.04802184	-0.063506794	-0.11406229	-0.063902603	0.061173254	-0.067429415	-0.034296202	-0.116276815	0.030171888	-0.07068364	0.117134108	0.114258484	0.101372511	-0.010279529	-0.059611786	0.079607364	0.081397663	-0.073884463	-0.034160179	-0.022991989	-0.039559371	0.055766199	-0.002384716	0.019762925	-0.053791348	-0.054079567	-0.001366685	-0.002599043	-0.025325633
S59	0.011256744	-0.002716383	-0.000245525	0.003043559	0.005067798	0.016101064	-0.002537425	-0.027075515	0.012863412	0.001534119	0.006397769	0.008451112	-0.000319178	-0.00225225	0.011009242	-0.014496515	0.007218402	-0.004759644	0.008247026	0.011941326	0.008708664	-0.002960483	0.00314646	-0.00162406	0.013781946	-0.004927425	-0.001550624	-0.00110404	0.003492748	-0.005765059	0.030183737	0.033848895	0.03594925	-0.053502938	-0.057708417	0.011953064	0.002418406	-0.040930063	-0.030704832	-0.03483579	-0.036877813	-0.012583821	-0.036084472	-0.035358999	-0.055658336	-0.044405101	-0.049516377	-0.069065369	0.038429075
S60	0.027359477	-0.002586941	-0.002864364	-0.00253412	-0.002403074	0.003139194	-0.02607443	0.004386265	0.015921723	0.010265105	0.006682016	0.025250048	-0.008497207	0.009009857	0.020949449	-0.004233028	-0.003175032	-0.004049033	0.006868018	0.005418193	0.01573913	-0.014828148	-0.006229715	0.002115317	0.006112836	-0.016155472	-0.035629893	-0.021640321	-0.006566501	-0.010364715	0.002327636	0.003503918	0.045900466	-0.012880457	-0.025978525	0.028429897	0.008731903	-0.036868264	-0.035662951	-0.051825918	-0.045632608	-0.01818302	-0.025020416	-0.011668808	-0.042267977	-0.035736636	-0.027864152	-0.035330468	-0.044353837
S61	-0.001005098	-0.007467728	-0.021267439	-0.016577429	0.005547213	0.045048413	-0.008053384	-0.016774235	-0.009688966	-0.008473111	0.012926685	-0.010748814	-0.00608662	-0.0126705	-0.015985452	-0.027313604	-0.022261231	-0.022333317	0.024234012	-0.019298765	-0.013702329	-0.051304815	-0.01013812	-0.019831757	-0.010699962	-0.016774392	-0.021592848	-0.022922507	-0.014474969	-0.039429786	0.020809599	0.026134288	0.010082771	0.001452832	0.022276205	0.022795058	0.019837367	0.035567369	-0.002217017	0.019366776	-0.005626589	0.004543419	0.001559319	0.007610236	-0.001492479	-0.016950383	-0.000122271	-0.015729084	-0.013048646
S62	-0.008349484	-0.027145621	-0.031626769	-0.018077175	-0.029252374	-0.024283101	-0.063780124	-0.015618981	-0.02895188	-0.032692575	-0.00589757	0.011742821	-0.051372648	0.010517982	0.010249824	-0.077851955	0.001051752	-0.049452533	0.008182145	-0.023008101	-0.015250997	-0.062833332	-0.008610079	-0.051472914	-0.016903344	-0.064958054	-0.057665131	-0.059493686	-0.025545926	-0.07524429	-0.032720424	-0.041622417	0.001250536	-0.03452645	-0.02005912	-0.01468102	-0.023700909	-0.040576435	-0.033066348	-0.020406875	-0.038650889	-0.056706329	-0.061292118	-0.032012011	-0.079112719	-0.070722205	-0.073001535	-0.073144958	-0.075385003
S63	0.015670177	-0.036216167	-0.042122936	-0.023898137	-0.00070521	0.059209999	-0.033075951	0.00602548	0.005266063	0.004518065	-0.002699629	-0.010600946	-0.019437609	0.003686837	0.010806791	-0.041873845	-0.003368991	-0.02236424	0.109781244	-0.010080233	-0.022947665	-0.037547089	-0.022412911	-0.023317819	-0.032071417	-0.039222511	-0.047872054	-0.049640239	-0.051354535	-0.054521899	-0.038135161	-0.041367619	-0.016454163	-0.077343103	-0.03955283	-0.030264917	-0.025580828	-0.044915448	-0.012198271	-0.053488266	-0.042386462	-0.04613945	0.013652008	-0.005562788	-0.03379406	-0.001923371	-0.031516886	-0.039669676	-0.053201559
S64	0.05198718	-0.059952009	-0.05265115	-0.042007422	-0.007327077	-0.019712939	-0.033293599	-0.008075376	-0.032851991	-0.033089736	0.072649463	-0.044708591	-0.016982097	0.049024891	-0.013597474	-0.061337252	-0.020688755	-0.039365919	-0.003152162	-0.041876375	-0.031031826	-0.062197013	-0.028902145	-0.037885413	-0.004102403	-0.046388291	-0.044932031	-0.05616317	0.011688389	-0.056073735	-0.007519819	-0.008606804	0.001134986	0.000484625	-0.012191868	0.015742206	0.026551645	-0.023437962	-0.043127876	-0.024485114	-0.021150961	-0.024089659	-0.020935067	-0.023404809	-0.007045274	0.005332249	-0.026923768	0.008573008	-0.023695688
S65	0.028143588	-0.023834833	-0.029689619	-0.027485345	0.039737072	-0.038069948	0.002362004	-0.021296936	-0.001167668	-0.006654121	0.015524819	-0.028221566	0.01993218	-0.006262423	0.028763511	-0.036131654	0.008620276	9.79E-05	0.01306026	0.000991555	-0.017010546	-0.034189182	0.000414859	-0.015582784	0.06445904	-0.022382221	-0.01619852	-0.037178933	-0.005959778	-0.044914256	0.079786398	0.090089692	0.034119349	-0.034492231	-0.008378967	0.045487152	0.105314838	-0.01554784	0.01025452	-0.024312006	-0.013720301	-0.032074274	-0.017773709	-0.005819609	-0.006268474	-0.005829816	-0.005204402	0.006909021	-0.045021358
S66	-0.126975364	0.00665197	-0.064040795	-0.042775932	0.04251572	0.074380748	0.039009555	-0.044862705	-0.061107154	-0.026415562	-0.001906233	0.091828601	0.038829351	-0.042060542	0.120159811	0.001988231	-0.018875514	-0.090891307	0.079445357	-0.027230655	0.087272005	-0.057458249	0.004777501	0.073456159	0.149346553	0.0192749	-0.046833346	-0.150456169	0.11862396	0.039959511	0.148089665	0.133625132	0.124027692	0.1128887	0.017693184	0.139945988	0.152242018	-0.087095257	-0.04438559	0.049007362	-0.134532091	-0.058221309	-0.053576027	-0.005506647	-0.128326406	-0.028635555	0.015691841	0.002890139	-0.114814718
S67	0.02534016	0.011406412	-0.004830647	0.010913297	0.022826322	0.028185155	0.013538162	0.011477314	0.017738191	0.022427489	0.022622234	0.040421274	0.009008533	0.018192428	0.030633498	0.00772958	0.014939747	0.004902537	0.012548681	0.015574102	0.013166258	0.001545051	0.007718284	-0.003720849	-0.009555259	-0.007120496	-0.002227231	-0.022423868	-0.02930142	-0.041234998	-0.012389313	-0.004148142	-0.020435316	-0.026348266	-0.025674703	-0.008989741	0.020287233	-0.010435319	-0.013253585	-0.035384914	-0.007997106	-0.032594368	-0.025765971	-0.025944221	-0.033846028	-0.032223806	-0.035158157	-0.048026262	-0.034338644
S68	0.019815619	-0.038997647	-0.048759941	-0.048961098	-0.022566218	0.000127624	-0.053244458	-0.036620615	-0.031800668	-0.034792328	0.090093276	-0.018403896	-0.030932212	0.011916448	-0.030885297	-0.060372506	-0.048957564	-0.043782866	-0.038582949	-0.044351801	-0.020947106	-0.047776692	-0.05963942	-0.051990736	-0.023981505	-0.052314834	-0.059693482	-0.060528103	-0.052651226	-0.006584059	0.017271161	0.005014205	0.022297258	-0.002247786	-0.010845851	0.004110748	-0.025169592	-0.003509677	-5.00E-05	-0.001605583	-0.006296707	0.010412403	-0.006196332	0.014879748	-0.006618849	0.0396404	-0.008334932	0.001900302	-0.025661843
S69	0.02567043	0.002418824	-0.010203283	-0.007855472	0.002027914	0.03984816	-0.025707876	0.004462365	0.013678945	0.002978201	0.017716514	0.024539621	-0.012589308	0.00370423	0.009810393	-0.020938983	-0.000663995	-0.00168461	0.000850993	-0.007407933	-0.027907452	-0.016684447	0.012721029	0.009861343	-0.006824768	-0.011829556	-0.009343319	-0.007882993	5.22E-05	-0.006176197	-0.028370617	-0.016838405	-0.01402694	-0.034459582	-0.048882608	-0.005410301	-0.008792507	-0.058943003	-0.039738678	-0.054617234	-0.047021268	-0.037324068	-0.018144761	-0.033961933	-0.056372412	-0.042252029	-0.034265838	-0.016935739	-0.043786332
S70	0.041123978	-0.019064912	-0.017594465	-0.028255533	-0.006114985	0.053946163	-0.03613868	-0.024222801	0.008116737	-0.001162737	-0.004598592	0.003235527	-0.009577141	-0.005259196	0.02244262	-0.030391082	-0.012582041	-0.004517157	0.03703258	0.001230756	-0.031407147	-0.019955629	-0.021383619	-0.030101627	-0.006477468	-0.018119373	-0.02807336	-0.03039071	-0.022942983	-0.006722468	0.028126048	0.037248095	0.0438869	0.020772682	-0.049143449	0.033032998	0.039709748	-0.036153633	-0.044004041	-0.061068761	-0.062443764	0.014883911	0.00110167	0.009252094	-0.029742328	-0.052516188	-0.029650523	-0.03992493	-0.043913902
S71	0.136286502	-0.045602748	-0.061043407	-0.053549198	-0.004374531	0.031019203	-0.100683804	-0.066752815	-0.049559753	-0.076695519	0.030797595	-0.023864343	-0.059687012	-0.077265038	0.057258299	-0.013424632	-0.056081567	-0.015308606	-0.004132727	-0.064706352	-0.027644177	-0.088705635	-0.07793846	-0.093341289	0.023209874	-0.096222286	-0.083211746	-0.093020131	-0.001915873	-0.078155309	0.081467777	0.040047519	0.025140811	-0.078837629	-0.048778327	0.083189553	0.073491351	-0.094474214	-0.083620987	-0.075990541	-0.088804028	-0.037423992	-0.017486232	0.044183444	-0.065890171	-0.078053928	-0.028143684	-0.07683649	-0.048661745
S72	0.018157563	-0.032993402	-0.028522002	-0.023252753	-0.01383402	0.060004531	-0.045610521	-0.014968586	-0.01957269	-0.0205876	0.013219755	-0.042854867	-0.026953546	-0.012861513	0.044934552	-0.046873438	-0.01588787	-0.023314918	0.061167462	-0.022440717	-0.017696027	-0.04834505	-0.030625464	-0.020522087	-0.007443349	-0.02887436	-0.041413459	-0.036966429	-0.014392156	-0.031359635	0.020663685	-0.022352005	0.004551193	-0.046560446	-0.040725039	-0.006202858	-0.040913847	-0.046842237	-0.047108768	-0.033878299	-0.034074453	-0.025227999	0.041190273	-0.013893304	-0.029107861	-0.057276337	0.010587047	-0.072271894	-0.048804784
S73	0.005930168	-0.008127314	-0.010104163	-0.014277113	0.015134267	-0.014818619	-0.009222518	-0.008467451	0.000206888	-0.00067237	0.018943088	-0.005346038	0.002251586	0.032574818	0.011392985	-0.008184664	-0.005397686	-0.015953396	0.023345	0.00786244	0.013809782	-0.017190021	-0.008831359	0.004091193	0.030635002	-0.016024949	-0.026510737	-0.007876494	0.001655478	-0.031744629	-0.017697261	0.00869712	0.017758021	-0.026487339	-0.016580932	0.000733866	0.033287841	0.00259778	0.009966887	-0.033374636	-0.004301294	-0.020386268	-0.025549616	-0.026330737	-0.018059693	-0.023601929	-0.019803903	-0.008673756	-0.021085152
S74	0.016488181	-0.013076995	-0.017139805	-0.00712133	-0.010317855	-0.018773092	-0.046049113	0.002653745	0.000876717	0.016699715	-0.022019599	0.003599647	-0.031522085	0.002661796	0.014942617	-0.049331904	0.007734017	-0.016027488	0.009720548	0.005523543	-0.011783373	-0.032504285	-0.033639758	-0.021040712	-0.01578021	-0.026043491	-0.044462294	-0.029520602	-0.019655473	-0.02992551	0.002299504	-0.002842026	-0.00179696	-0.00418961	-0.017720427	0.019444274	-0.019341228	-0.051686134	-0.024793428	-0.034027609	-0.04482989	-0.043574038	-0.007926364	0.034460132	-0.03341006	-0.028772053	-0.01265855	-0.06135053	-0.04592954
S75	0.073457073	-0.001768679	-0.022990317	0.008903797	-0.021895016	0.054437577	0.000893521	-0.007037552	0.000140484	-0.012378651	0.037962889	0.070501816	0.00384391	0.053682506	0.024871271	0.001864109	0.050496729	0.024633879	0.093786837	0.005927892	0.013446258	-0.035703849	-0.024706938	-0.020904315	-0.014444843	-0.017909047	-0.026014714	-0.00109263	-0.030133412	0.008533954	0.005628005	0.004833534	-0.014736181	0.002189094	-0.026791373	0.007421563	-0.022525523	-0.041485751	-0.042953164	-0.057134459	-0.062685831	-0.019508315	-0.054451423	-0.030610079	-0.053175718	-0.057351802	-0.043434159	-0.017310294	-0.062450479
S76	0.013372305	-0.062977176	-0.076241892	-0.020517602	-0.019412062	-0.121628564	-0.026969053	-0.03422119	-0.065256819	-0.029444535	-0.017854171	-0.090951185	0.001396457	0.046157401	0.006643169	0.022959149	0.018786916	-0.085347798	-0.042124106	0.037997126	0.093093186	-0.069047239	-0.049842879	-0.048796682	0.098251238	-0.048426821	-0.072343988	-0.105164665	-0.021461483	-0.146059585	0.145429222	0.131353048	0.151414423	0.034401952	-0.110658196	0.153114856	0.1242442	-0.138937057	-0.090212539	-0.115153116	-0.059788557	0.016430552	-0.099554638	-0.054677477	-0.100276637	-0.107722305	-0.071023009	-0.104837228	-0.101437677
S77	0.02469998	-0.013940373	-0.035060708	-0.034737425	-0.020371496	-0.029646741	0.003210211	-0.00806166	-0.033617877	-0.014128248	-0.012699825	-0.026258795	-0.010227493	-0.005955075	0.020656723	-0.057029757	-0.00654729	-0.027829777	-0.010321916	-0.00397723	0.022646112	-0.024502042	-0.004012725	0.014135195	0.078399662	-0.029153666	-0.079095269	0.037180375	0.106917704	0.057174998	0.10833545	0.095037984	0.113266877	0.050693556	-0.035163934	0.063563823	0.116330006	0.036114636	0.007144796	0.02028311	0.004127548	-0.009198595	-0.066928341	-0.037456385	-0.060628985	-0.071208915	-0.063566698	-0.03514125	-0.075203088
S78	0.068405719	0.02227877	-0.024364279	-0.020754428	-0.011523059	-0.030791965	0.037015181	-0.033365513	-0.015140507	-0.011321646	0.019732916	-0.005833918	-0.029417869	0.022405427	0.011006452	-0.030368305	-0.006599599	-0.025545683	0.030836853	0.014973436	0.021781051	-0.000318375	-0.018485422	-0.002446399	0.058015709	0.019287129	-0.044668819	-0.024966306	0.050496245	-0.063254207	0.073769595	0.072326898	0.065758422	0.016526142	-0.038525778	0.068497342	0.067072032	-0.016811784	-0.028906454	-0.049787162	-0.028979791	0.026043583	-0.00029297	0.009402489	-0.002635498	0.006820249	0.005100202	-0.006946211	0.015459327
S79	0.010798075	-0.054009463	-0.045477127	-0.042489703	-0.003848774	-0.026539282	-0.057147597	-0.02273041	-0.027045912	-0.028622786	-0.02649311	-0.011125294	-0.028793585	-0.032322474	-0.029000516	-0.045663254	-0.035432452	-0.06267526	0.01058183	-0.043586931	-0.051589632	-0.065299664	-0.042148608	-0.020475163	0.00246826	-0.036127918	-0.061415583	-0.048249648	0.00958205	0.034682015	-0.011078419	-0.027455155	-0.006846891	-0.015677768	0.023878202	-0.013767006	0.00943263	0.015278493	0.050000325	-0.02758797	-0.032125042	-0.020892332	-0.001767261	0.000704096	-0.011314509	-0.036406421	0.030299402	-0.038483462	-0.025756166
S80	-0.017119127	0.075410219	-0.025973352	-0.032227986	0.054904069	-0.0321691	-0.021264247	-0.056056863	-0.046100322	-0.005063786	-0.007711497	-0.03290909	-0.010597359	-0.007315005	0.046133747	0.044144389	-0.035132017	-0.017494378	0.104198635	-0.016777718	0.027426159	-0.025756032	-0.051167101	-0.037278963	0.064706125	-0.057304679	-0.007436302	-0.035770157	0.045923244	-0.020493307	0.079473064	-0.015075471	0.143835233	-0.030910792	-0.01625745	0.071527185	0.006742834	0.078583257	-0.070322557	-0.059083916	-0.027219544	-0.005212898	-0.038469987	-0.013407615	-0.057201211	-0.062498121	-0.04057447	-0.014071052	-0.076890836
S81	-0.029767382	-0.020563457	-0.057845448	-0.037525155	0.003288432	0.025257791	-0.054022983	0.05110667	-0.026012043	-0.00437376	0.018093894	-0.0101845	-0.02600889	0.061268117	0.019957349	-0.04640823	0.03445302	-0.038062552	-0.007590289	-0.009558803	-0.03531474	-0.062446831	-0.055922351	-0.048047861	-0.03224701	-0.078947338	-0.073160231	-0.069659316	-0.020719571	-0.053441874	-0.02074648	-0.031149288	0.056946309	-0.035160477	-0.040772858	0.021387963	-0.018791204	-0.029518207	-0.04720327	-0.077447115	-0.058063388	-0.055467693	-0.056910917	-0.045787195	-0.062229428	-0.059251229	-0.034758015	-0.058779894	-0.06833146
S82	0.022575994	-0.030962173	-0.047331047	-0.029376959	0.073744164	-0.001339936	0.066637412	0.014368451	-0.037885255	-0.031320445	0.083571699	0.001200737	0.098965627	0.087546967	0.00901987	-0.035001533	-0.000762886	0.041989542	-0.010367518	0.009128288	0.018135292	-0.045276354	0.064337341	0.021370187	-0.049222089	-0.054234031	-0.06514563	-0.030448754	-0.036521005	-0.074010677	-0.045187005	-0.050475019	-0.026959019	-0.046904558	-0.05550956	-0.03969478	-0.050288665	-0.013268808	-0.0384121	-0.065165203	-0.060546601	-0.0503514	-0.042776738	-0.041599043	-0.034986878	-0.0482952	-0.036839233	-0.055692986	-0.05316903
S83	0.034078022	-0.00104918	-0.007040691	-0.00166025	0.003995633	-0.004125107	-0.009115633	0.019575602	0.013702169	0.022822197	0.018349954	-0.014883062	0.00326495	0.020165823	0.014112631	-0.020549428	0.019057888	0.004722128	-0.024702523	0.004730071	-0.007847845	-0.016543482	0.009400533	0.013536975	-0.004802301	-0.012864882	-0.015925847	-0.009437265	-0.004712794	-0.013361826	-0.009359611	-0.006870752	-0.00263192	-0.024115511	-0.039476101	-0.00643971	-0.019804188	-0.02455731	-0.028145633	-0.038131818	-0.024931344	-0.021028208	-0.014886997	-0.019694495	-0.030078085	-0.02577661	-0.017562148	-0.025271996	-0.023292164
S84	0.072601969	0.049012645	0.006303021	0.004925859	0.046541025	0.000789105	-0.006924436	0.010232396	0.032198506	0.028261421	0.05738347	-0.007388188	0.027898625	0.066575294	0.057750311	-0.0063446	0.022015269	0.004035943	8.87E-05	0.021301946	0.029958899	-0.011014612	0.024573433	0.002338235	0.021742659	0.004216353	-0.00760803	-0.015332055	-0.002607477	-0.020663442	0.010785113	-0.012512503	0.020353269	-0.018329171	-0.020304875	0.006896752	0.014411621	-0.00594768	-0.005709036	-0.027286596	-0.016830631	-0.013854475	-0.017316285	-0.019921224	-0.034287755	-0.021847904	-0.016104224	-0.035418387	-0.020816336
S85	0.047639778	-0.013049129	-0.041563936	-0.047524824	0.011961747	0.083489095	-0.055271218	-0.020695829	-0.018482743	-0.01878312	0.022701229	-0.066315341	0.011112878	0.039768698	0.030747853	-0.012500715	-0.018258289	-0.018373286	0.053744334	-0.0170412	-0.014715131	-0.042268709	-0.022419866	-0.027342249	-0.027504178	-0.066173223	-0.083740623	-0.065632358	-0.032164203	-0.018740884	-0.0216084	0.003583099	0.005762682	0.101666589	0.067548789	-0.006863248	-0.005467067	0.020836807	-0.047577185	0.063731936	0.079643319	-0.029695352	-0.026972299	-0.043359759	0.041729335	-0.030731728	-0.033025607	-0.056466516	-0.065742708
S86	-0.05481062	0.023146715	-0.060095553	-0.04772776	-0.019961518	-0.063232895	-0.047920001	-0.017109965	-0.02406152	-0.007344286	-0.003470878	-0.046974074	0.010563247	-0.013956055	-0.0126551	-0.052167864	-0.015226007	-0.053270555	-0.034312557	-0.028830323	-0.038320662	-0.037990347	-0.035921209	-0.026124117	-0.017946403	-0.052310149	-0.035244169	-0.046711147	-0.036621502	-0.047734089	0.095911989	-0.028281384	0.037855566	-0.075645895	-0.011754459	0.075447359	-0.01513924	0.026955128	-0.014347542	-0.055849323	-0.022198143	-0.041121502	-0.043414051	-0.046525278	-0.008174526	-0.064192195	-0.036744085	-0.041974638	-0.060078325
S87	0.007495483	-0.000783625	0.008376817	0.002640826	0.018861093	-0.013728158	0.00285177	0.021163087	-0.002598608	-0.013608707	0.023389906	0.003534863	0.027341821	0.01115049	0.01637889	-0.00977675	-0.013638179	-0.007276444	-0.015852714	-0.005156078	0.010219739	-0.016199622	-0.02016392	-0.005791381	0.012137795	-0.010301415	-0.022993414	-0.038462321	-0.005584176	-0.015372312	0.009481247	0.006592943	0.002303971	0.012199402	-0.008138597	0.005664609	0.011264842	0.007848343	0.00359259	-0.00757645	-0.00578996	-0.005994866	-0.006192728	-0.007132825	-0.014323713	-0.019308318	-0.014272007	-0.011350934	-0.01293485
S88	0.022920733	-0.036587515	-0.078777302	-0.051575961	0.01931875	0.108989292	-0.091094029	0.008917698	-0.003868205	-0.020114709	0.038582847	0.003783583	-0.076905267	0.011107158	0.062291786	-0.102721461	-0.000919065	-0.027439271	0.253659296	-0.03711205	0.027672173	-0.105749754	-0.058142208	-0.041825741	0.018361627	-0.090893763	-0.002093745	-0.062237489	-0.085787682	-0.018383518	-0.058815969	-0.037984759	-0.002348019	-0.079125294	-0.022879404	-0.074951227	-0.065730339	-0.04320891	-0.101845641	-0.083172789	-0.088672683	-0.06759769	-0.045961553	-0.018591525	-0.06222307	-0.074592905	-0.03678784	-0.081063807	-0.05604342
S89	0.05968984	-0.044928266	-0.062427706	-0.026575185	-0.017969446	-0.002192168	-0.013086854	-0.033270454	-0.05221996	-0.052094858	-0.008690154	0.0256814	-0.004532251	0.01374937	0.052384955	-0.008850755	-0.029053488	-0.042502602	-0.019851294	-0.020207767	-0.000463197	-0.056186438	-0.056126137	-0.035575743	0.017720795	-0.048388422	-0.01523056	-0.037550553	-0.064306998	0.015655966	0.044878334	0.044611017	0.032181613	0.013017299	-0.008701974	0.052183712	0.04657408	0.004560618	0.005926077	-0.004326517	-0.014600807	0.002286576	-0.016899934	-0.006695471	-0.053742866	-0.032124267	-0.020783685	-0.041046412	-0.054662104
S90	0.080541053	0.008181412	-0.061740412	-0.039541322	0.071209942	-0.060275225	0.029434297	-0.071973409	-0.056821801	-0.067293228	0.10586386	-0.062334038	0.062991913	0.025863329	0.033698663	-0.041520492	-0.055580954	-0.055579046	-0.038183727	-0.065149525	-0.040627824	-0.054906741	-0.072511241	-0.070254051	0.020974148	-0.065893151	-0.07722315	-0.080203725	-0.037358376	-0.053808925	0.045097411	0.045522441	0.094866794	0.007550009	-0.031417365	0.083185595	0.070797477	-0.036014836	-0.003373142	-0.023641734	-0.00593079	0.018688643	-0.013698203	0.006903107	-0.033706176	-0.024751284	-0.010346883	-0.040765566	-0.054442433
S91	0.040295161	-0.031778646	-0.037639642	-0.020214177	0.006310025	-0.028395162	-0.053643652	0.016142848	-0.016817022	-0.001673191	0.025858272	-0.017004864	-0.031302524	0.042490303	-0.014582549	-0.043942519	-0.002774403	-0.029696069	0.039604676	-0.01170057	-0.011928471	-0.054407583	-0.023026721	-0.021603034	-0.013379404	-0.060582424	-0.051612048	-0.053390454	-0.032425422	-0.06355425	0.002280454	-0.005227164	-0.032096493	-0.040238947	-0.048906875	-0.016112939	-0.025164509	-0.041218144	-0.034319478	-0.035224858	-0.055390152	-0.025314537	-0.033804982	-0.033378953	-0.034196553	-0.073683624	-0.049679927	-0.030381854	-0.082779822
S92	-0.005099201	0.008672705	-0.029548389	-0.017394213	0.000207102	-0.025721653	-0.029259684	-0.016599947	-0.027748862	-0.017944505	0.013939843	-0.020446335	0.022687166	-0.014299092	-0.017344707	-0.009540465	-0.022893708	-0.021534166	-0.019712178	-0.026157889	-0.014584927	-0.028416201	-0.023829255	-0.024251883	-0.031271155	-0.029497194	-0.032614114	-0.016618018	-0.022948463	-0.033907453	-0.011904688	-0.010098806	-0.023572679	0.000634092	-0.016964942	-0.020646329	-0.029639407	0.032125211	-0.004037461	0.005093975	-0.008456548	-0.009948854	-0.017175282	-0.015936226	-0.013423651	-0.011449979	-0.009788909	-0.008465758	-0.001469236
S93	0.021619351	0.034375236	-0.031579546	0.03240883	0.0563248	-0.021207496	0.012981468	0.020423376	-0.008145999	-0.030466295	0.051714051	0.014071102	0.017191204	0.046438582	0.026149336	0.016524191	-0.008692239	-0.033324933	-0.023839419	-0.020486407	-0.000352356	-0.013393072	-0.031180168	-0.032605874	0.023547867	-0.002188446	-0.015980943	-0.016807914	-0.010384691	-0.022245963	0.072581696	0.035564604	0.028514977	0.00466614	-0.016182695	0.033146441	0.014768586	-0.029837816	-0.025392093	-0.015312917	-0.027681429	-0.006001143	-0.003836898	0.00425214	-0.013463968	-0.028747101	-0.015234756	-0.026703035	-0.043254422
S94	0.014297663	-0.050979925	-0.021622539	-0.039116535	0.006103945	0.034652877	-0.061600532	-0.003517962	0.001312944	-0.004441359	0.093934823	-0.013383073	-0.025432844	0.0369002	0.009853055	-0.06693918	0.034183474	0.047556108	-0.008920013	0.003241877	-0.010460709	-0.046700345	0.007092634	-0.043945188	-0.044124649	-0.048451756	-0.064520777	-0.08318904	-0.02398273	-0.045782889	-0.04871497	-0.059780128	-0.017291435	-0.06304277	-0.044892634	0.033692182	0.076860455	-0.040279381	-0.040896398	-0.061069307	-0.068478484	-0.064576501	-0.056579141	-0.050023397	-0.079104496	-0.058275056	-0.059420076	-0.064417717	-0.062078605
S95	-0.007958176	-0.040903133	-0.039070122	-0.033985697	-0.020238403	-0.017934614	-0.063543611	-0.004776062	-0.031927287	-0.024302531	0.002832126	-0.015318337	-0.017159622	-0.011404644	0.014953533	-0.040745083	-0.017651001	0.006539549	0.006572868	-0.008986338	-0.013329482	-0.031441063	0.017193387	-0.016822548	0.043298359	0.00419775	-0.064868922	-0.01963971	-0.030438623	-0.061417129	0.087615517	0.079969911	0.086961026	-0.011383383	-0.035651698	0.050404228	0.086188662	-0.062456779	-0.057279979	-0.064088202	-0.063717685	-0.03792651	-0.051374466	0.004303971	-0.08287626	-0.078691062	-0.009134064	-0.008509253	-0.028920649
S96	-0.017986138	-0.015029019	-0.013417512	-0.023157283	-0.005250351	0.00071312	-0.046367631	0.0150677	0.006655079	0.000450864	-0.002543237	0.006293677	-0.009550598	0.012103892	0.000569894	-0.023454934	0.007398944	-0.011884564	-0.014981712	-0.01099251	-0.017951841	-0.022136395	-0.025457404	-0.027454189	-0.030753313	-0.026303031	-0.040754851	-0.027340236	-0.027951838	-0.035167488	0.019808908	-0.006493048	-0.001757029	0.02193105	0.025087071	-0.013376714	0.009054902	0.004032833	0.027204403	-0.01319323	-0.024526492	-0.01678548	-0.020694941	-0.005284905	-0.016966641	0.010001255	-0.017850768	-0.012865764	-0.00671708
S97	0.069527964	0.009380514	-0.012404294	0.013667635	0.02881942	-0.007601358	0.009879801	0.042657872	-0.012616857	0.001419072	0.06065132	0.006544659	-0.01458067	0.028522507	0.017488093	-0.005131531	0.006591046	0.016603071	-0.027575531	0.002520449	-0.010665689	-0.016088052	-0.022852445	-0.010558086	-0.015813659	-0.014127572	-0.028834547	-0.015866968	-0.016291993	-0.040550813	0.064486851	0.0326001	0.036706405	0.043676506	-0.059415881	0.026805973	0.0327186	-0.039772884	-0.030826846	0.014609486	0.031373324	0.017213721	0.015581749	-0.002086097	-0.040597689	-0.037795076	-0.00396389	0.007400192	-0.029053183
S98	-0.042182265	-0.047859986	-0.059768416	-0.05710485	-0.057908988	0.004704178	-0.067574993	-0.036211607	-0.055963854	-0.048490582	-0.052367518	-0.043611037	-0.061012671	-0.02536883	-0.048846266	-0.066680677	-0.049141636	-0.050332059	-0.047298793	-0.061838118	-0.04399955	-0.065166763	-0.051284899	-0.065030696	-0.001680279	-0.06233881	-0.068773049	-0.070560775	-0.067789618	-0.071584629	0.07435954	0.071718887	0.057531551	-0.04468772	-0.032787692	0.032166642	0.026740309	-0.036432156	0.041699934	-0.013308454	-0.045716723	0.003978588	0.045659446	0.056470426	0.029946462	-0.023479779	0.045632751	-0.011787155	-0.018774973
S99	0.043168375	-0.048446548	-0.025883948	-0.023262591	0.038808784	0.041269699	0.019564168	0.021996376	-0.023166877	0.01131815	0.027025563	0.05938205	0.030272956	0.027291739	0.051344663	-0.016361042	0.012952907	0.010476624	-0.015910532	0.033138901	0.084815269	-0.048303631	0.018163059	0.009997253	0.094407421	-0.029304588	-0.02821549	0.03080512	0.01892556	-0.001837527	0.096970482	0.09754822	0.089983908	0.058743155	0.051202918	0.100895169	0.110614707	0.019319125	0.012702763	0.000176774	0.025537346	-0.025270176	-0.04004668	-0.023340748	-0.045807984	-0.04303358	-0.037253883	-0.015050273	-0.033100803
S100	0.035766716	-0.039161877	-0.008879833	0.007738254	0.025277985	0.0474816	-0.020373655	0.031014257	0.012611356	0.024241933	0.072547401	-0.010759485	0.013422592	0.04279383	0.025236663	-0.022238925	0.024231632	0.001056426	-0.004706376	0.004753796	0.007467878	-0.016978815	-0.002611673	-0.029355751	-0.036348128	-0.023268111	-0.030802758	-0.029429191	-0.045343713	-0.065993937	0.013488703	0.004246321	0.00380106	-0.04005148	-0.058133407	-0.015373532	-0.025683899	-0.040884311	-0.036979911	-0.049729385	-0.04065073	-0.049091752	-0.037759202	-0.05251949	-0.045926185	-0.039648574	-0.039343896	-0.039721651	-0.057242295
S101	0.101983367	-0.027588364	-0.047503395	-0.0374097	0.009504856	0.073366757	0.019325403	0.014088796	-0.08416189	-0.054316569	0.031963943	-0.036353784	-0.046209136	0.033013215	-0.004904074	-0.159158523	0.011706984	-0.047908539	0.005830218	-0.023724076	0.017431735	-0.022595434	-0.067885155	-0.045829704	-0.023323558	-0.077117195	-0.024219673	-0.068544855	-0.029818889	0.014895053	-0.073431814	-0.067177301	-0.007261273	-0.087856156	-0.133517784	-0.016713135	-0.025097047	-0.121111032	-0.147022999	-0.112221782	-0.121558235	-0.067716638	-0.067834584	-0.086997769	-0.092774411	-0.08617464	-0.066326215	-0.102442945	-0.068375162
S102	0.030276526	0.005506374	0.005527887	-0.013794407	0.003120659	-0.00741238	-0.02061524	-0.00131644	-0.002296481	2.55E-05	0.007258075	-0.001888602	0.009579317	0.001830331	0.019043173	-0.001899921	-0.010573275	0.005454167	0.041427348	-0.008456837	0.003156844	-0.027124667	-0.009476955	-0.005361317	0.009510579	-0.01725329	-0.032123418	-0.019964986	0.00255037	-0.03702831	0.012970834	0.026526309	0.017545545	-0.016735765	-0.013982609	0.007472474	0.006135154	-0.020355826	-0.023538795	-0.013702011	-0.028035653	-0.016170777	-0.018744611	-0.016543896	-0.014584607	-0.008633047	-0.018781407	-0.018249838	-0.023027731
S103	-0.050400287	-0.081200833	-0.082322668	-0.076349679	-0.053213079	-0.001987323	-0.082005585	-0.048794356	-0.059254963	-0.048422798	-0.04275474	-0.052165432	-0.060536716	-0.053532639	-0.048963047	-0.08063878	-0.052448215	-0.049521449	-0.051525933	-0.05048772	-0.074244845	-0.077876983	-0.07920529	-0.067918905	-0.042294777	-0.068455386	-0.066639938	-0.083383534	-0.07632604	-0.079344112	-0.069278125	-0.065647034	-0.071386901	0.039928927	-0.039443483	-0.03502413	-0.054907552	-0.061914497	-0.06861091	0.110736301	-0.089995503	0.093322308	0.218430875	0.099588069	0.099290187	-0.125736434	-0.010033994	-0.128137677	-0.119098155
S104	0.02674919	0.009499923	0.005068588	-0.003552458	0.006818643	-0.010421839	-0.05418858	0.007533992	0.030938562	0.001663758	-0.008824867	-0.026187078	-0.007467	-0.002657652	0.022362457	-0.059827937	0.001115212	-0.012409305	-0.004518679	0.027968254	-0.025098275	-0.043797278	-0.016798468	-0.013303475	-0.017395788	-0.028616911	-0.019507147	-0.007037738	-0.009346639	-0.032881575	0.023694666	-0.052907185	0.013005952	-0.031796471	0.039293574	0.032072453	-0.059398328	-0.047710543	-0.056261142	-0.029212333	-0.051500783	-0.047051832	-0.058028595	-0.046408271	0.0143307	-0.04056305	-0.050601315	-0.063632016	-0.000468867
S105	0.122141367	0.037745349	-0.036711271	0.028667901	0.08148019	-0.044696401	0.022935862	0.049838325	-0.02031571	-0.025919777	0.08508108	-0.052040248	0.05824643	0.112656213	0.074372157	-0.036020431	0.024003854	-0.021915666	0.016948974	-0.016897437	0.027904365	-0.031334699	-0.025966596	-0.037665774	0.025795975	-0.054795584	-0.044399998	-0.066022213	-0.026824233	-0.055741466	0.000683398	-0.018848884	0.007469238	-0.032836544	0.009072213	-0.073692094	-0.03445666	-0.015938432	-0.033880813	-0.056821488	-0.006276753	-0.055329541	-0.050315637	-0.051016112	-0.010209176	-0.046792215	-0.057825861	-0.043072969	-0.069785797
S106	-0.009354896	-0.017507949	-0.014082936	-0.009083558	0.002071141	0.043929719	-0.022695604	-0.001828208	-0.001581691	-0.003146766	0.012254414	-0.028367025	-0.005529208	0.027969351	0.0030299	-0.025526683	0.011400682	-0.00736938	-0.00639617	0.003179149	-0.000720177	-0.019443679	-0.009136052	-0.007311023	-0.012278824	-0.013200521	-0.027844381	-0.012281126	-0.006551978	-0.02295882	-0.039221471	-0.027444433	-0.024928914	-0.030531243	-0.025255971	-0.028139755	-0.017547631	-0.024342674	-0.023819371	-0.011254811	-0.032209421	-0.037328811	-0.032355721	-0.035740062	-0.037178779	-0.043476998	-0.03300605	-0.046536342	-0.03954536
S107	-0.031263711	0.011882034	-0.033924566	-0.024720397	0.044290515	-0.053003305	-0.024935401	0.013570508	-0.037617628	-0.034322732	0.077214211	0.013348059	0.010279855	0.062483676	0.057817027	-0.02301537	-0.010059116	-0.044422839	-0.018461885	-0.020927583	0.004341795	-0.025678861	-0.016249061	-0.009613615	0.047712311	-0.027906486	-0.04060746	-0.024553019	0.014586418	-0.03879512	0.009398295	0.000895697	0.00452508	-0.020870961	-0.042736888	0.025460959	-0.02844868	-0.054270504	-0.056951242	-0.055962077	-0.057089591	-0.046763617	-0.047853943	-0.057096367	-0.055626847	-0.062513944	-0.050072356	-0.029243506	-0.063294414
S108	0.023960433	-0.010549023	0.001702518	-0.002540592	-0.000448342	-0.005256458	-0.023001625	0.003743496	0.032446412	0.027484641	0.008213949	-0.00526852	-0.015669718	-0.004110386	0.018267403	-0.018790438	0.004996006	-0.016252429	-0.014877187	0.003601992	-0.003933911	-0.024715176	-0.015605501	-0.0151248	-0.01781504	-0.01819415	-0.021862141	-0.019870054	-0.00969292	-0.021952303	-0.004484337	0.001360799	-0.004963723	-0.029735787	-0.031406204	0.008293365	-0.008643835	-0.019566017	-0.017706986	-0.030439123	-0.024675864	-0.016593256	-0.015114809	-0.015023723	-0.021234739	-0.01494324	-0.024042471	-0.025557039	-0.017909064
S109	0.119451553	0.067241115	-0.057081485	-0.03259593	-0.022097537	-0.01261124	-0.010312638	-0.018144285	-0.019988205	-0.021032874	0.096165959	-0.043591564	-0.034381403	0.044924708	-0.016670138	-0.057776361	-0.031067275	-0.045312481	0.019226376	-0.026193653	-0.009823785	-0.044004746	-0.03081046	-0.045861502	0.006540938	-0.043508948	-0.04086014	-0.059781287	-0.034553424	-0.062705803	-0.02729659	-6.85E-05	-0.016758045	-0.019859176	-0.023176215	0.011693899	-0.046035905	-0.000684228	-0.030782804	0.016146776	-0.018115276	-0.016912952	-0.018282649	-0.007772316	-0.026286672	0.032891141	-0.028836513	-0.003975686	-0.043615663
S110	0.024181533	-0.029955183	-0.041614476	-0.029797111	0.027620533	0.011951402	-0.01477929	0.014708542	-0.018232268	-0.016563791	0.054630105	-0.020180267	-0.016080831	0.027662895	-0.015324411	-0.046090904	-0.02866388	-0.015183497	-0.018629614	-0.026926326	-0.037591944	-0.043382403	-0.035122082	-0.052179343	-0.018489139	-0.044071872	-0.021992274	-0.048468952	-0.045519597	-0.059301878	0.000301351	0.005175275	0.009246561	0.022442022	-0.025434875	0.021709473	-0.015364846	0.014340018	-0.009206645	-0.02934611	-0.017726271	-0.004689747	-0.011814781	-0.013799086	-0.024056675	-0.00948466	-0.021384362	-0.016783107	-0.010109369
S111	-0.00739909	-0.015864351	-0.019703577	-0.008805395	0.037032494	-0.052040405	-0.03555438	0.064259797	-0.019983898	-0.032974027	0.11555475	0.012615987	-0.013927362	0.083546413	-0.018982247	-0.053461317	-0.015143208	0.074785446	-0.034486512	-0.043558064	-0.049624686	-0.066790621	-0.069205271	-0.05125029	-0.056705274	-0.083155591	-0.051994308	-0.087305803	-0.056753375	-0.085671147	-0.065636175	-0.073934916	-0.053951471	-0.097851846	-0.048579737	-0.035067314	-0.079842325	-0.079589424	-0.077163588	-0.052350433	-0.070234422	-0.107582186	-0.105178601	-0.095453456	-0.089184408	-0.002911678	-0.077719947	-0.096741832	-0.097960284
S112	0.105223829	0.024516951	-0.041134728	-0.0503236	0.046840985	0.019155276	0.057318311	0.038024398	-0.023606728	-0.005408603	0.075718347	-0.032077339	0.071446956	0.004844484	0.084507605	-0.003921496	-0.020270263	-0.003573818	-0.018977049	0.064204866	0.068694191	-0.013581628	-0.036478314	-0.030437052	0.025602876	0.034002804	0.018187229	-0.030815762	-0.023683516	0.04933771	0.151859029	0.118128053	0.169311188	0.103221674	-0.049422582	0.165587956	0.065308109	-0.055394454	-0.049026347	-0.035879894	-0.032689842	-0.002694787	-0.002297297	-0.019371524	0.015270794	-0.05459938	-0.017338745	-0.068765147	-0.05963874
S113	0.002586755	-0.038078762	-0.035193063	-0.041862287	-0.001077122	-0.042040447	-0.026465763	-0.00780155	-0.015569341	-0.028158584	0.010155568	-0.011175146	-0.013042255	-0.024944561	-0.017901458	-0.018250308	-0.034799202	-0.04360068	-0.029182789	-0.031932816	-0.031796731	-0.036210262	-0.040674369	-0.015216861	0.024948633	-0.052583509	-0.045136147	-0.050946498	-0.03377756	-0.041053789	0.048361713	0.050233159	0.034753196	0.007092075	-0.047931487	0.071461183	0.044694288	-0.057663796	-0.073486914	-0.045404075	-0.052444856	-0.006550549	0.006925554	0.013910187	-0.020687499	-0.054414195	0.005075912	-0.029586579	-0.048055339
S114	0.020256893	-0.077583207	-0.015160729	-0.003312629	-0.06147986	0.024584783	-0.072636029	-0.024984963	-0.00261244	-0.011356781	-0.046862385	0.022362011	-0.042801716	-0.035265239	0.01716533	0.018210264	-0.015249251	-0.045846433	0.034899961	-0.015421377	-0.009730767	-0.069290409	0.002374251	0.000569146	0.022670856	-0.03707125	-0.065417884	-0.022465799	0.01380838	-0.067290043	-0.021439529	-0.014740119	-0.004276214	-0.027156773	-0.017867651	0.007550817	-0.006787045	-0.049238353	-0.079916403	-0.041977495	-0.065739663	-0.028910112	-0.024985189	-0.031095189	-0.008982563	-0.09642082	-0.009482506	-0.042966165	-0.073715881
S115	0.026122604	-0.016101825	-0.022855554	-0.016757879	-0.001669003	0.009996451	-0.020998231	0.016152408	0.018599436	0.008978741	0.010782317	-0.010909004	0.0024247	-0.002605579	0.016563036	-0.031460544	-0.007164624	-0.028246564	0.079594581	-0.006054878	-0.01748225	-0.036126494	-0.027033956	-0.017542895	-0.019951931	-0.040029012	-0.034902994	-0.026458731	-0.024108353	-0.042286265	-0.028355017	-0.032324995	-0.008031385	-0.037103042	-0.003001914	-0.019226081	-0.026692535	0.000615481	0.023225207	-0.040115682	-0.001740671	-0.024045454	-0.034447985	-0.025991913	-0.030301303	-0.031794315	-0.039402947	-0.033791054	-0.0340924
S116	-0.011028128	-0.006496747	-7.47E-05	-0.003135299	-0.011729119	0.023789414	-0.032835719	0.003558788	0.015372733	0.002342598	0.002190331	0.008845615	-0.016679817	-0.000865773	0.004604243	-0.039702962	-0.003192414	0.014312097	-0.011336328	-0.003550848	-0.017886146	-0.020119383	-0.004541332	-0.015099766	-0.024160287	-0.021496283	-0.031930791	-0.01303083	-0.022793378	-0.033383473	-0.015928562	-0.029556345	-0.016477574	-0.01440422	-0.035463078	-0.020716561	-0.026958872	-0.023069224	-0.026102793	-0.034422427	-0.027070989	-0.029286136	-0.017578119	-0.021499505	-0.029907883	-0.015268648	-0.019546164	-0.028680113	-0.034289553
S117	0.034770491	-0.012461133	0.001619869	-0.00688783	-0.000778279	0.074072283	-0.024870127	-0.016330114	-0.005670527	-0.000120291	-0.001199126	0.061409788	-0.00398796	-0.017565742	-0.001428758	-0.029252333	-0.014002892	-0.000529512	0.008448893	-0.013171212	-0.019574369	-0.028174965	-0.014759109	-0.024795902	-0.015333619	-0.021397263	-0.019262962	-0.026116762	-0.02155068	-0.053732638	0.001267932	-0.011302859	0.033976274	-0.051338937	-0.024070659	-0.001302406	-0.035935837	-0.063933331	-0.074934104	-8.33E-05	-0.078271662	-0.050727319	-0.050451927	-0.052325403	-0.063269204	-0.045581726	-0.051115601	-0.045823477	-0.050571921
S118	0.020693776	-0.019552392	-0.021691137	-0.021627928	-0.01520119	-0.025375483	0.006528085	-0.005678727	-0.020843112	-0.019931746	0.000508	-0.024511467	-0.011569625	-0.035942263	-0.016244163	-0.004833051	-0.020699634	-0.0461867	-0.035569459	-0.008841818	-0.003729343	-0.021832749	-0.02003521	-0.006426336	-0.004070957	-0.001410724	-0.017980621	-0.010362923	-0.019010103	-0.021254803	0.030478148	0.014790432	0.008224911	0.006096993	-0.004329526	0.021916029	0.005716791	-0.005928193	-0.013976267	0.006459957	-0.021281832	-0.006667744	-0.040144689	-0.013802516	-0.050660977	0.012178759	-0.0011093	-0.065035101	-0.04235215
[truncated: 351 more columns]
