# Supplementary material for: Organisational and neuromodulatory underpinnings of structural-functional connectivity decoupling in patients with Parkinson’s disease
Source: Commun Biol. 2021 Jan 19;4:86. doi: 10.1038/s42003-020-01622-9 (PMC7815846; doi:10.1038/s42003-020-01622-9)
Supplement: Supplementary file 4 — Supplementary Data [file 42003_2020_1622_MOESM4_ESM.zip › SupplementaryData/Supplementary Data 4/Fig4_StructuralGradientOne_NA.csv]

	Node1	Node2	Node3	Node4	Node5	Node6	Node7	Node8	Node9	Node10	Node11	Node12	Node13	Node14	Node15	Node16	Node17	Node18	Node19	Node20	Node21	Node22	Node23	Node24	Node25	Node26	Node27	Node28	Node29	Node30	Node31	Node32	Node33	Node34	Node35	Node36	Node37	Node38	Node39	Node40	Node41	Node42	Node43	Node44	Node45	Node46	Node47	Node48	Node49
S1	0.02163037	0.034392157	0.031407351	0.024182363	0.03404892	0.019672195	0.02997117	0.027216801	0.025178414	0.028342841	0.02121639	0.022125567	0.032298277	0.027676923	0.022579513	0.026685991	0.025906017	0.02302933	0.0301842	0.026725673	0.030935768	0.031781168	0.027440507	0.027065263	0.025877961	0.029977025	0.024014873	0.02527021	0.02824851	0.013611826	0.001185794	0.000722015	-0.006066772	-0.012527704	-0.00794924	-0.000697119	-0.002574901	-0.010039626	-0.010921211	-0.009399397	-0.010599783	-0.01704222	-0.013901638	-0.012873748	-0.013419101	-0.014101227	-0.014309288	-0.024678343	-0.012262814
S2	0.023940059	0.031920815	0.02651512	0.027437493	0.03188196	0.019585089	0.030761501	0.025115473	0.026952054	0.029234003	0.023493678	0.030778273	0.031321293	0.026404876	0.027087484	0.029835626	0.025788763	0.028356107	0.038535865	0.025318388	0.030303552	0.033978102	0.030829006	0.025597445	0.025431743	0.032964598	0.024458033	0.039711437	0.034741855	0.025453323	0.003394331	0.003686698	-0.001234053	-0.010044292	-0.003495854	0.003714104	0.001395546	-0.007230365	-0.01515851	-0.006075845	-0.011881278	-0.016136134	-0.015810599	-0.014982728	-0.017604436	-0.024048835	-0.015133095	-0.028464722	-0.017791431
S3	0.016832804	0.028955428	0.025238368	0.025849835	0.029425231	0.014931504	0.024678048	0.028274437	0.024484741	0.023086908	0.023713397	0.019933568	0.02980879	0.029826225	0.023081142	0.026005386	0.028335499	0.029281826	0.028925187	0.025103062	0.032066289	0.032105213	0.02941596	0.027492265	0.026593748	0.031509575	0.025901961	0.035396032	0.03608239	0.024097592	0.002900453	0.003302282	0.001036042	-0.00749849	-0.002060582	0.003783132	0.002174066	-0.005573882	-0.007292651	-0.001559748	-0.006089866	-0.008444391	-0.006716742	-0.008475433	-0.010326331	-0.012325845	-0.012576533	-0.016551186	-0.014950372
S4	0.030082071	0.035733678	0.038001972	0.037430899	0.04327783	0.024385432	0.024852354	0.032580092	0.039537777	0.030713617	0.028426415	0.03998474	0.034329883	0.028365689	0.036822468	0.021468989	0.030213942	0.029602221	0.024555093	0.034124439	0.043738331	0.028363009	0.030936255	0.035253584	0.03018112	0.027001682	0.022231486	0.029080057	0.034917265	0.02022236	0.0006824	-0.000183721	-0.002336935	-0.010621994	-0.004581314	-0.000294804	-0.003218086	-0.008603304	-0.016848611	-0.005726411	-0.010343445	-0.014403255	-0.012789521	-0.0135606	-0.014106888	-0.014432428	-0.015937731	-0.011057059	-0.016922286
S5	0.020205487	0.03065912	0.028685487	0.028378664	0.033194906	0.012953721	0.025011687	0.026479664	0.02587641	0.030247413	0.025004573	0.013198534	0.028691124	0.030454401	0.025619823	0.022892703	0.030288942	0.026030945	0.025252146	0.028322495	0.037189084	0.03399718	0.031629179	0.030823919	0.028493565	0.031330251	0.018501172	0.030772395	0.034125663	0.018686948	0.003542622	0.003487738	-0.000956578	-0.013772204	-0.005626278	0.000380816	0.00118883	-0.009140833	-0.012443513	-0.005799394	-0.008775275	-0.017871642	-0.010180346	-0.013863296	-0.011924027	-0.017956816	-0.010736053	-0.015035055	-0.014576685
S6	0.031841326	0.028908173	0.030806908	0.030968127	0.03382328	0.023708244	0.028313167	0.033484928	0.031620615	0.026959881	0.02978071	0.023953767	0.030905288	0.030348452	0.025284746	0.025841673	0.027543495	0.027858299	0.013809086	0.030229376	0.024778544	0.028131303	0.030458499	0.029436863	0.027602474	0.028710552	0.027946455	0.035521053	0.034018414	0.025397028	-0.000467934	0.000173876	-0.002645557	-0.011233365	-0.004782991	-0.001162594	-0.002941273	-0.008023969	-0.016509997	-0.003732559	-0.010599435	-0.01473159	-0.010887196	-0.010511192	-0.012107322	-0.013480831	-0.014119451	-0.018710223	-0.014061683
S7	0.006868873	0.018412583	0.020936291	0.02254037	0.022875324	0.007872945	0.017094303	0.027046402	0.022601357	0.023207467	0.019540822	0.005753205	0.021980049	0.027770105	0.018450408	0.013672283	0.024226721	0.028098322	0.020884588	0.024559427	0.031116225	0.018730809	0.026967565	0.028336528	0.021611849	0.023519616	0.011872669	0.025280488	0.024795765	0.016709538	0.002502876	0.000951989	-0.00478134	-0.012527543	-0.005640796	0.000175337	0.002148969	-0.007935204	-0.008251716	-0.004574303	-0.007458503	-0.009017826	-0.007055779	-0.009047525	-0.006737909	-0.007990889	-0.005313571	-0.017906919	-0.010578681
S8	0.018770803	0.029326858	0.02458534	0.027573077	0.032670656	0.015558756	0.028530209	0.023958221	0.023849451	0.026733392	0.024141201	0.019269936	0.030928763	0.026577924	0.017634586	0.028221565	0.025160346	0.029130432	0.027169389	0.024863514	0.026194039	0.030779517	0.0288959	0.026465633	0.022933432	0.031904858	0.027456218	0.034470947	0.02953416	0.03015088	0.004336286	0.004311372	0.001081731	-0.00984667	-0.004919272	0.003588916	0.000114628	-0.007460333	-0.010512116	-0.006630143	-0.01106744	-0.011043539	-0.010113557	-0.010798341	-0.011665857	-0.014286723	-0.013671921	-0.018516155	-0.01326384
S9	0.017234591	0.021904939	0.020731282	0.017232966	0.019988259	0.00850274	0.023381441	0.016126271	0.017455978	0.018197439	0.02271004	0.009868148	0.02128232	0.023672412	0.017530829	0.024580112	0.020786265	0.02063407	0.016791713	0.01944704	0.025213587	0.027247195	0.024324769	0.02154294	0.023688774	0.028245333	0.024000263	0.028611373	0.033743712	0.025305557	0.005938264	0.005800941	0.000920092	-0.01710864	-0.005419426	0.006373677	0.006945525	-0.007223723	-0.012454415	-0.006664138	-0.008924269	-0.011236192	-0.00960785	-0.012483317	-0.014178377	-0.015629188	-0.015661436	-0.011380762	-0.017528546
S10	0.0132223	0.02770518	0.021483178	0.026172667	0.029715611	0.014504427	0.022027849	0.02235698	0.023471973	0.024415347	0.021660857	0.01628692	0.030159543	0.02169036	0.021865906	0.020916428	0.026175982	0.025152169	0.024179521	0.032041098	0.034445267	0.034729699	0.027907127	0.025716	0.032377496	0.03241764	0.023078666	0.028990318	0.025133058	0.029702438	0.004740737	0.005276691	0.001538897	-0.012185034	-0.004534542	0.00385995	0.002785895	-0.008352696	-0.01155602	-0.005451714	-0.009071542	-0.012706191	-0.005389819	-0.014614952	-0.009299465	-0.016259214	-0.010478145	-0.01445687	-0.017521989
S11	0.013409235	0.024960565	0.02361412	0.024324449	0.023754934	0.007625656	0.028767636	0.016513761	0.016294955	0.019106531	0.017325773	0.009607532	0.028618968	0.022112	0.012228964	0.025120076	0.021638982	0.030077683	0.018390346	0.025540724	0.032956076	0.034130846	0.027548244	0.022584785	0.027164396	0.037782836	0.037088854	0.037957353	0.033889518	0.028842509	0.002360579	0.002710274	0.000460557	-0.013166176	-0.004301785	0.002516254	0.002632461	-0.008330597	-0.011067067	-0.006239216	-0.008455909	-0.013176229	-0.011388479	-0.01292088	-0.015649421	-0.015434447	-0.016615554	-0.010658182	-0.018608795
S12	0.028707377	0.029039605	0.029054318	0.024134718	0.031110453	0.028436445	0.025389054	0.022238871	0.028990688	0.027418968	0.026384695	0.032397928	0.034258488	0.03062552	0.031963289	0.023402736	0.030605739	0.027910005	0.030321038	0.031291196	0.040053373	0.030349997	0.033385267	0.030252876	0.035158591	0.030686231	0.027216643	0.035280737	0.038134247	0.031077403	0.003758997	0.003258283	0.001148445	-0.008831882	-0.002255171	0.003462669	-9.73E-05	-0.008017126	-0.015253437	-0.005849196	-0.009864439	-0.01680727	-0.013997546	-0.013005147	-0.013207268	-0.018294807	-0.014015179	-0.022293497	-0.019573085
S13	0.027527832	0.02789108	0.030594414	0.029386725	0.030653189	0.021747086	0.026524966	0.030613987	0.03296918	0.037949987	0.030816057	0.039014049	0.029433728	0.033382165	0.031390058	0.024683974	0.037004276	0.031631623	0.042540254	0.037388935	0.041695546	0.028110562	0.038365612	0.037875072	0.035111228	0.034432465	0.027608543	0.034090842	0.035085539	0.018821591	0.006528132	0.004180511	-0.002316139	-0.01007706	-0.004748339	0.002446949	-0.002721705	-0.010151156	-0.016670712	-0.005968922	-0.011595458	-0.016613922	-0.01291447	-0.011112807	-0.008656174	-0.013836784	-0.011221149	-0.020906342	-0.016339279
S14	0.018932621	0.024550087	0.026563037	0.025520573	0.026616139	0.018293692	0.031773371	0.027683399	0.02541772	0.028318698	0.024936078	0.030335235	0.033006702	0.030262588	0.032470451	0.029949587	0.030860263	0.028040536	0.035167549	0.036048686	0.042944783	0.033624152	0.031120383	0.030972311	0.034575771	0.032350748	0.029085269	0.037656712	0.038628014	0.033239333	0.002299949	0.002240064	0.000198983	-0.008878746	-0.003266067	0.002071844	-0.002521383	-0.007790922	-0.012866328	-0.004510725	-0.010587827	-0.013615379	-0.011249583	-0.011896096	-0.012260402	-0.015900353	-0.015647022	-0.020844009	-0.013849888
S15	0.013955736	0.027757819	0.026175867	0.029228391	0.026017782	0.013341341	0.020064593	0.02424034	0.023644671	0.028418193	0.024673409	0.015812542	0.026984854	0.028308661	0.024612269	0.020624743	0.026543498	0.031646523	0.021167485	0.028911379	0.038130954	0.035041755	0.031860045	0.02927019	0.034853913	0.03464612	0.020664992	0.034057876	0.031621039	0.008082192	0.003429609	0.002801143	-0.001006972	-0.010064766	-0.005087063	0.001395799	-0.000914539	-0.006223399	-0.006932164	-0.004373992	-0.006251396	-0.011296418	-0.007277706	-0.009968378	-0.008338978	-0.012489029	-0.009770351	-0.015894453	-0.01284656
S16	0.017577823	0.032253307	0.029132597	0.028852807	0.031171513	0.015718273	0.031374229	0.027824228	0.023796053	0.025104163	0.025979074	0.020294645	0.03021834	0.026828491	0.023994194	0.031350944	0.029855127	0.028051587	0.026757817	0.029168096	0.034058862	0.035645432	0.031298754	0.029095643	0.029488394	0.035677546	0.027081477	0.028913452	0.030812616	0.02160991	0.001284535	0.00108835	-0.002143943	-0.015205368	-0.006985756	-2.69E-05	-0.001694333	-0.007720433	-0.011792199	-0.006284225	-0.007309638	-0.015320505	-0.013056834	-0.012964216	-0.009838618	-0.015179346	-0.013668005	-0.021891528	-0.02046029
S17	0.018633707	0.029614915	0.036287485	0.031049647	0.027974862	0.024432762	0.022691546	0.028347188	0.033316595	0.029561796	0.024611629	0.034567234	0.031989653	0.028446934	0.03051842	0.028523019	0.029140966	0.027792057	0.034017898	0.03540884	0.0416371	0.031857997	0.027005016	0.039772512	0.033581687	0.033872209	0.029143541	0.040195014	0.039938844	0.030690767	0.003361637	0.003419798	0.001481476	-0.008467125	-0.001405967	0.003398012	0.002411302	-0.005017057	-0.010203378	-0.003418639	-0.006812354	-0.011231735	-0.010125196	-0.010488787	-0.012044432	-0.011453083	-0.014264732	-0.02518423	-0.013830587
S18	0.016630293	0.027467524	0.026525978	0.025414068	0.029180902	0.015928274	0.023402524	0.023761591	0.022408865	0.024209947	0.022143257	0.018506955	0.027967922	0.022315032	0.021174293	0.024475393	0.02269276	0.027220032	0.028223284	0.021605133	0.031619048	0.026762004	0.024778236	0.021464893	0.030789786	0.034768401	0.028142449	0.03681035	0.033960558	0.032461003	0.004925468	0.00524154	0.002255039	-0.009013183	-0.001342945	0.005059622	0.004619795	-0.007004341	-0.00984624	-0.003342957	-0.008020079	-0.011087402	-0.009839354	-0.010496225	-0.01048426	-0.017026398	-0.015089647	-0.019377002	-0.015598471
S19	0.025593621	0.029749496	0.031152424	0.029208734	0.02955821	0.022073024	0.028224438	0.025336794	0.029180271	0.030160303	0.023365204	0.024725993	0.030476646	0.026354188	0.02740715	0.027744556	0.028029241	0.026537273	0.031383298	0.03009504	0.031032399	0.028742651	0.027544311	0.028775363	0.026114361	0.03236538	0.023768289	0.037315142	0.032394944	0.025479831	0.003306028	0.003484656	0.000298748	-0.011048153	-0.004193782	0.000532598	-0.004468404	-0.007761417	-0.009967767	-0.007062846	-0.010726827	-0.013684523	-0.010605075	-0.012080581	-0.009814966	-0.015676456	-0.012206135	-0.023430424	-0.01285479
S20	0.012507614	0.025448029	0.025490339	0.025042249	0.029986323	0.014504442	0.024834997	0.027688364	0.023060992	0.02829903	0.027053663	0.016870689	0.03026927	0.029850195	0.02503693	0.025839849	0.026715989	0.028855718	0.026119991	0.031225978	0.032565615	0.027668602	0.031639515	0.028916161	0.026698201	0.032595487	0.026087336	0.034764199	0.034733069	0.027235654	0.003619364	0.003804123	0.001859397	-0.010077543	-0.004468328	0.003267352	0.00134808	-0.006342082	-0.009045411	-0.005245889	-0.0096477	-0.012177516	-0.011352748	-0.011665975	-0.012355078	-0.012923219	-0.012780041	-0.022192946	-0.015442962
S21	0.024217916	0.026879594	0.031184765	0.027753212	0.027719524	0.024194808	0.026016716	0.025592473	0.029732533	0.035541764	0.025117772	0.026535268	0.030095321	0.031565186	0.035005206	0.028571681	0.034917539	0.029203197	0.028171453	0.035556699	0.04243064	0.028942896	0.036551676	0.037332827	0.036918005	0.033754047	0.029966058	0.036543669	0.034832367	0.02903785	0.001169376	0.002355308	-0.004029552	-0.012232766	-0.008932559	0.000571023	-0.00494667	-0.008771679	-0.015346658	-0.008756184	-0.011091099	-0.017115378	-0.012101092	-0.014109183	-0.012927933	-0.018477569	-0.013136862	-0.027775294	-0.017917695
S22	0.026552845	0.030976958	0.03013637	0.028376517	0.039824619	0.021410675	0.032547136	0.03188646	0.031628794	0.031107548	0.027876052	0.030120426	0.026034093	0.032241393	0.024578724	0.032052106	0.03386436	0.030697696	0.043475505	0.031633934	0.035141901	0.040982997	0.029425665	0.033348487	0.028062335	0.036712918	0.030363348	0.04278915	0.037469331	0.033176824	0.003162091	0.003052928	0.00087191	-0.013380106	-0.004935104	0.000873077	0.000830925	-0.007711072	-0.016247787	-0.003994752	-0.009812575	-0.014249447	-0.01013787	-0.013233616	-0.013606368	-0.019161147	-0.016386307	-0.025986248	-0.017490274
S23	0.019273716	0.027357367	0.023808031	0.027931565	0.028310072	0.013869431	0.026327926	0.02812277	0.023141884	0.024912276	0.025533936	0.017559777	0.029554398	0.025730988	0.022261734	0.025667516	0.024591292	0.025235143	0.018201309	0.02354513	0.022508349	0.031161197	0.026096211	0.028061695	0.02198897	0.032519929	0.025500182	0.022286909	0.022570848	0.018983726	0.002527847	0.003385955	-0.000116668	-0.010663526	-0.005339916	0.002797635	-0.001465526	-0.007708875	-0.018027598	-0.006092614	-0.012143346	-0.021974387	-0.010068292	-0.015249972	-0.012114301	-0.01946542	-0.0155971	-0.014950431	-0.016775172
S24	0.021830521	0.025653662	0.025265913	0.026296089	0.02918538	0.02024533	0.025530244	0.018778418	0.029966334	0.023634162	0.016123278	0.027738639	0.026604655	0.021705007	0.029125202	0.02312946	0.023949944	0.020608756	0.030449479	0.025261006	0.03642655	0.029452604	0.025074447	0.027052254	0.023012645	0.030267321	0.021995773	0.031999448	0.028522541	0.024609654	0.006177212	0.002970316	0.001563521	-0.01192564	-0.002724323	0.001437315	-0.000320687	-0.011362748	-0.00993492	-0.005444034	-0.009454112	-0.013034585	-0.007492016	-0.017002676	-0.006020475	-0.012886948	-0.010936896	-0.015646264	-0.013814948
S25	0.018150285	0.028947041	0.025948746	0.027146713	0.03003418	0.010047764	0.028782521	0.022628559	0.02567368	0.026969592	0.019679175	0.012556817	0.024884244	0.024146914	0.0271817	0.027070952	0.023989418	0.022122496	0.025881074	0.030550723	0.034379009	0.032873208	0.024756204	0.025888486	0.027261908	0.034092329	0.025154075	0.028243792	0.023676576	0.018295055	0.00436552	0.004879855	0.002044752	-0.013016062	-0.010116724	0.00333405	0.004366179	-0.007418324	-0.008529346	-0.006153157	-0.00561705	-0.010832865	-0.010061381	-0.009115069	-0.015330261	-0.011334431	-0.013806341	-0.013982999	-0.0162605
S26	0.024056464	0.029520958	0.027892901	0.030157475	0.030444771	0.024953944	0.029794411	0.021763758	0.02740609	0.025933852	0.018992627	0.025722369	0.030425656	0.026128852	0.026827848	0.027127032	0.027312532	0.023689086	0.023859098	0.028537748	0.029286993	0.031240574	0.028271907	0.029539777	0.027233448	0.027682654	0.023255596	0.025885646	0.03272236	0.021669669	0.006902765	0.007276642	0.00419572	-0.012216226	-0.004699829	0.008535281	0.003699648	-0.008827577	-0.013221195	-0.002546497	-0.011200519	-0.022274378	-0.01491008	-0.019549174	-0.019117911	-0.027896702	-0.021241643	-0.016086646	-0.023396394
S27	0.005743698	0.020887193	0.013880746	0.0217532	0.026633405	0.007161804	0.0256865	0.016919578	0.014642101	0.018276912	0.017785912	0.010493664	0.024181557	0.017117428	0.013241592	0.023876132	0.017512798	0.025178184	0.02011802	0.018282487	0.021476364	0.031326303	0.021111166	0.017725468	0.021081979	0.032776745	0.027859569	0.028879911	0.028189566	0.030956401	0.004040861	0.00512621	0.000577835	-0.016567038	-0.006828227	0.00466247	0.00523016	-0.008018355	-0.013367935	-0.006930162	-0.01020442	-0.012339934	-0.009773662	-0.01184721	-0.017481332	-0.020615828	-0.013038965	-0.017690332	-0.019329714
S28	0.025451737	0.02882118	0.031087271	0.029350896	0.028623942	0.024051781	0.029005965	0.033466934	0.028556036	0.030278011	0.026234518	0.027719487	0.031479864	0.03272126	0.02644337	0.023987199	0.034021174	0.033160889	0.026996816	0.032426594	0.03288019	0.02727694	0.02991368	0.033216459	0.029918118	0.030917171	0.01852742	0.028172454	0.030178849	0.018023561	0.004129764	0.003826591	-0.000432748	-0.015650327	-0.005462206	0.004544884	-0.002147474	-0.012986845	-0.016009258	-0.010263856	-0.013148596	-0.017200064	-0.011772626	-0.013245918	-0.016330408	-0.011891023	-0.015697939	-0.016971061	-0.015173132
S29	0.01828883	0.025079639	0.026178999	0.026070454	0.031705426	0.019686777	0.027793171	0.026653287	0.026417385	0.02623307	0.024133721	0.026694267	0.028546607	0.02982688	0.02882951	0.022971145	0.030187991	0.027426878	0.031245262	0.02788834	0.03160409	0.029828288	0.02842485	0.033961397	0.025763025	0.026352816	0.020584278	0.030926928	0.037786083	0.026641138	0.007082112	0.00767641	-0.000147813	-0.01562237	-0.009013139	0.004548737	0.000386036	-0.007883833	-0.014617431	-0.003915796	-0.009665673	-0.016634173	-0.013847308	-0.013396322	-0.012647359	-0.01890986	-0.015530365	-0.025176836	-0.020497386
S30	0.010075578	0.024485101	0.020481542	0.021256666	0.022358467	0.008708499	0.020303021	0.016725624	0.023287234	0.019143002	0.015239073	0.016145111	0.026294922	0.015628051	0.018482744	0.02298965	0.019383999	0.020444797	0.026813938	0.022868536	0.034109475	0.02806786	0.019623764	0.024955981	0.03171906	0.03590148	0.024995475	0.034561063	0.031987817	0.026649855	0.005892853	0.005950578	0.001096902	-0.01071201	-0.000131733	0.00466504	0.006148889	-0.006917163	-0.008687716	-0.00563951	-0.007439043	-0.014938519	-0.00876865	-0.015308316	-0.014804405	-0.014740424	-0.016413375	-0.009869608	-0.017843549
S31	0.02207293	0.025475755	0.027283989	0.028850414	0.027448663	0.025889951	0.022206067	0.028157618	0.027249533	0.029072058	0.026548264	0.027583615	0.028028274	0.026174854	0.029858018	0.0190502	0.027457518	0.028783353	0.028968315	0.024060748	0.034589677	0.02522248	0.029919266	0.029034719	0.031651234	0.027693146	0.022451495	0.030304199	0.034664207	0.024765445	0.003416869	0.003575726	0.00033933	-0.011309059	-0.004537795	0.001791803	-0.004123892	-0.007653463	-0.009863988	-0.004614341	-0.009984083	-0.014537151	-0.011384506	-0.009875545	-0.010596723	-0.011132542	-0.009830359	-0.031346499	-0.012447394
S32	0.022190648	0.025668649	0.028342188	0.022437371	0.024836831	0.022903424	0.021741515	0.021895028	0.031225398	0.027387921	0.023429893	0.031031767	0.02752971	0.028027678	0.035443724	0.023367048	0.027814564	0.023825382	0.037958231	0.03254559	0.03769749	0.026755757	0.03269382	0.033142564	0.037791789	0.026521159	0.022848987	0.032364625	0.036860355	0.021530878	0.003237477	0.003084437	0.001379844	-0.008316189	-0.001723246	0.003039285	0.000113661	-0.006028054	-0.009593759	-0.003543533	-0.008442234	-0.012304096	-0.01024159	-0.011731942	-0.011788148	-0.013173693	-0.014372495	-0.020938347	-0.015519923
S33	0.026571396	0.031170948	0.031438043	0.029085792	0.033261008	0.020332109	0.034630179	0.02927227	0.02968326	0.02704198	0.027104942	0.0293751	0.035258245	0.031931942	0.024204689	0.033776218	0.02852586	0.02917018	0.038617412	0.026561238	0.028963196	0.037741793	0.031919436	0.026781334	0.027117485	0.035270192	0.032923373	0.036434865	0.036041137	0.030766976	0.004480661	0.003609074	0.00099741	-0.011685838	-0.004129135	0.002075356	-0.000281209	-0.006633979	-0.010194098	-0.006046548	-0.009022174	-0.00827865	-0.009007971	-0.008682948	-0.010752458	-0.016813092	-0.012770735	-0.027055564	-0.015860561
S34	0.026279718	0.031661489	0.029637491	0.029872066	0.03452118	0.022503177	0.03168273	0.029656996	0.031987609	0.03183602	0.024634658	0.031589866	0.037785491	0.031933861	0.030697665	0.028014608	0.03588996	0.029891973	0.036667319	0.033711009	0.034119053	0.032431599	0.036744249	0.032502483	0.032339434	0.035744363	0.034840514	0.036914861	0.035405326	0.031533516	0.003267058	0.003115603	-0.000391962	-0.010193484	-0.005163032	0.00215298	-0.00461507	-0.008653667	-0.014781218	-0.008557334	-0.010502974	-0.015636959	-0.012620736	-0.01271462	-0.012263528	-0.017521922	-0.013768118	-0.026391847	-0.01477569
S35	0.016026259	0.02195363	0.028033363	0.023359457	0.025280402	0.013458339	0.027111827	0.023193145	0.022654402	0.022106967	0.022337725	0.018308011	0.030829997	0.022887222	0.021991324	0.025787749	0.024460709	0.026555594	0.024315815	0.022825176	0.042375524	0.031463799	0.023932778	0.024387639	0.02596301	0.036956966	0.029994689	0.032278991	0.030690546	0.026906932	0.004417373	0.003843443	0.000540634	-0.010650637	-0.002206689	0.003292852	0.003621637	-0.008355633	-0.01059764	-0.006692467	-0.010112832	-0.016532166	-0.00894082	-0.017866759	-0.008290397	-0.019268004	-0.010676523	-0.020234138	-0.013143843
S36	0.025094529	0.026745257	0.029686703	0.026072414	0.030263619	0.024539955	0.032649749	0.024685227	0.026325823	0.027799017	0.023822991	0.031737222	0.033899779	0.031620175	0.032864194	0.031308375	0.029511912	0.030124996	0.036024927	0.033060083	0.045514087	0.033334893	0.028906945	0.030562616	0.037966726	0.038094466	0.03131441	0.039787871	0.03521641	0.023733406	0.004231475	0.0040683	0.000408157	-0.009981108	-0.004048866	0.003387351	-0.00305884	-0.007986583	-0.010583514	-0.00593287	-0.01017837	-0.012349986	-0.010616271	-0.01035117	-0.007202389	-0.008350071	-0.012803174	-0.019607829	-0.010589745
S37	0.017716303	0.029552405	0.029970711	0.031043393	0.027565441	0.017175144	0.029102931	0.024672711	0.032201056	0.030908513	0.024085331	0.02210885	0.025161568	0.027516335	0.034329046	0.026368119	0.033416542	0.030597423	0.03496355	0.030834915	0.039422079	0.029140998	0.031402157	0.033976026	0.031520948	0.03598627	0.02423016	0.031135193	0.030651855	0.021845972	0.004404693	0.004621869	0.002260738	-0.012073223	-0.005117464	0.004156462	0.002000958	-0.007525679	-0.008922052	-0.004469716	-0.007482945	-0.011524027	-0.008236357	-0.011321013	-0.010936446	-0.014098031	-0.012873428	-0.016634045	-0.015344554
S38	0.017368348	0.02452646	0.032917812	0.026100724	0.020506344	0.016397358	0.019729117	0.019281267	0.029228148	0.02840109	0.016261468	0.022123501	0.023584499	0.023637297	0.033394129	0.020507604	0.025027328	0.020729437	0.028017656	0.029088031	0.043893058	0.022420086	0.024466642	0.029175371	0.031899576	0.027642063	0.020618815	0.027897904	0.034946743	0.019595561	-6.67E-05	-0.000299448	-0.00671984	-0.007901797	-0.007670077	0.001743564	-0.001498048	-0.008207654	-0.010983953	-0.006202464	-0.010479057	-0.01242084	-0.011714681	-0.012782873	-0.010106668	-0.014571531	-0.013675006	-0.021497041	-0.011566603
S39	0.021262259	0.028677274	0.027247802	0.025099839	0.029329684	0.018635876	0.029428924	0.027822048	0.021809614	0.024020746	0.026101396	0.02811579	0.025979344	0.027076019	0.023048781	0.025848114	0.028370054	0.030916885	0.029241606	0.024885698	0.0235127	0.030249338	0.027260338	0.030330174	0.022537634	0.031466317	0.027457877	0.036474616	0.034334303	0.019089063	0.002956632	0.00307034	-0.000831018	-0.010722977	-0.00566679	0.000600278	-0.003197369	-0.010929157	-0.015091742	-0.007903233	-0.013456309	-0.013875987	-0.012974845	-0.01260808	-0.010177197	-0.012181829	-0.012233342	-0.018430985	-0.013642384
S40	0.024305745	0.030900247	0.027453659	0.027067768	0.027665723	0.02294678	0.028285676	0.020323381	0.027015351	0.025014486	0.020185156	0.02968915	0.03170922	0.024629008	0.024798931	0.031048734	0.028105521	0.026948719	0.029660377	0.028562412	0.0321439	0.032027712	0.03163243	0.026682958	0.030709873	0.033628622	0.025819863	0.034882949	0.033538328	0.022733943	0.001585601	0.002334825	-0.002148883	-0.011504875	-0.005169706	0.004302302	-0.000100593	-0.009789192	-0.012272612	-0.007114813	-0.012058151	-0.015336425	-0.012933819	-0.013689749	-0.014609004	-0.019962832	-0.017594037	-0.018737216	-0.018536302
S41	0.016370904	0.027576805	0.024510567	0.023956136	0.027189167	0.015812375	0.026015486	0.022367238	0.024011115	0.022758783	0.018220634	0.018978897	0.025364529	0.021671601	0.020935526	0.025273621	0.022286383	0.029167581	0.029441338	0.027411074	0.033915532	0.028715548	0.02265228	0.028024081	0.029966119	0.029408924	0.025763233	0.040753254	0.04056947	0.028646578	0.003062526	0.003291635	0.001300889	-0.010488148	-0.002364088	0.001803778	0.001620608	-0.007776277	-0.011188509	-0.004902481	-0.007745153	-0.014891271	-0.01044414	-0.010921273	-0.009493049	-0.017254631	-0.010305488	-0.02127862	-0.017017512
S42	0.013035281	0.029670416	0.025064638	0.025768725	0.034535877	0.010305241	0.032203274	0.026975247	0.022338432	0.021830999	0.030326669	0.012921646	0.040007889	0.032131479	0.021147007	0.032249596	0.025953049	0.029708887	0.022116592	0.022558946	0.027365703	0.039133863	0.028513184	0.02389313	0.021437575	0.04049257	0.039028945	0.031757914	0.028018163	0.036722807	0.005302846	0.005410977	0.001442193	-0.009367704	-0.004868692	0.004495365	0.002898771	-0.007831623	-0.010761257	-0.005184512	-0.009769887	-0.010626642	-0.008869835	-0.012960471	-0.016885761	-0.014691631	-0.015677408	-0.016203741	-0.016638101
S43	0.02923464	0.029348821	0.03368207	0.029441963	0.033009363	0.030460197	0.029913285	0.034271213	0.033137587	0.030526201	0.033143971	0.038101726	0.038172094	0.037958409	0.038609075	0.031256305	0.040928828	0.031904698	0.04266687	0.041298264	0.042664602	0.036245174	0.037313186	0.037470663	0.035522384	0.033369363	0.024430234	0.043937331	0.047809539	0.036123081	0.005320624	0.00504274	0.002101096	-0.007453543	-0.001980382	0.004947771	0.000403231	-0.007735543	-0.016196323	-0.003513735	-0.011176134	-0.015371461	-0.016223198	-0.013914714	-0.015974959	-0.017641992	-0.017657084	-0.025198062	-0.019085051
S44	0.018116193	0.027790148	0.024970231	0.021575843	0.026168426	0.012154826	0.02597807	0.023501074	0.017927708	0.020284923	0.020156147	0.01664936	0.02837619	0.022509939	0.015713134	0.026764955	0.019369094	0.0236073	0.022451587	0.017693301	0.018747694	0.02623828	0.023635097	0.017009239	0.016285288	0.027960036	0.025016142	0.023189592	0.023110611	0.018534096	0.005340674	0.004642596	0.001476407	-0.011589712	-0.005450658	0.002672585	0.002913106	-0.007543015	-0.011548206	-0.005941611	-0.010011784	-0.011379779	-0.010988766	-0.011261273	-0.009222816	-0.016034423	-0.013070454	-0.017096476	-0.01177255
S45	0.021579678	0.027192071	0.02758246	0.026814848	0.029545945	0.020119652	0.026408064	0.027993297	0.02585434	0.028655914	0.027717763	0.024382131	0.030460136	0.029006052	0.021320745	0.02362723	0.02896402	0.030424892	0.032201962	0.027838038	0.030279127	0.032997313	0.032868079	0.0336561	0.02695265	0.031760757	0.027525535	0.033676856	0.036563493	0.026960745	0.002972694	0.00336394	-0.000347292	-0.011788349	-0.004445735	0.002672707	-5.53E-05	-0.010752966	-0.013849646	-0.005827815	-0.010457879	-0.014726941	-0.013101104	-0.012918389	-0.015487024	-0.017952932	-0.017138132	-0.021404648	-0.019074629
S46	0.020425355	0.033144902	0.032830125	0.028983527	0.032605343	0.019579471	0.031712257	0.031462789	0.029062004	0.02892504	0.029383734	0.024904504	0.036940915	0.031771764	0.029345872	0.029610371	0.027824444	0.028522828	0.031618076	0.025716362	0.028431752	0.034319299	0.031477134	0.027469346	0.026345883	0.030672831	0.025978709	0.032827852	0.032490275	0.021912956	0.004864715	0.004835147	0.002922069	-0.013208759	-0.001922962	0.00757588	0.000679911	-0.008929139	-0.01155764	-0.003991778	-0.010662637	-0.013190394	-0.012661236	-0.011965684	-0.012993918	-0.01816427	-0.018160197	-0.021425492	-0.01321012
S47	0.009479077	0.021427255	0.018199404	0.022302454	0.022911282	0.00744226	0.020119088	0.023278007	0.021238474	0.020102518	0.02528732	0.0091293	0.022279666	0.025490476	0.01372067	0.014180852	0.027410767	0.024207403	0.013878969	0.020296227	0.029966029	0.026420335	0.025381365	0.024050422	0.02057953	0.029902575	0.012555144	0.016423971	0.015331172	0.010864615	0.005016104	0.00585289	0.003814798	-0.011733464	-0.003279573	0.003493729	0.006684998	-0.010434498	-0.01254237	-0.003410108	-0.008354186	-0.01680612	-0.011448354	-0.016787821	-0.010016999	-0.019492951	-0.011939664	-0.015076516	-0.014197631
S48	0.017166162	0.028311307	0.032085682	0.025230928	0.032587446	0.019075393	0.025726518	0.027129793	0.026069726	0.028372284	0.026481523	0.02420672	0.032642142	0.030138101	0.026834833	0.025572457	0.035402917	0.032092453	0.045951529	0.036622221	0.034861121	0.033414631	0.03526727	0.033045184	0.033625605	0.035168997	0.028832482	0.038609335	0.036487621	0.02645581	0.006136604	0.005470055	0.003193303	-0.006676605	0.000333095	0.004835367	0.003875302	-0.005908009	-0.008104941	-0.002590499	-0.006483861	-0.010647383	-0.008187275	-0.010902335	-0.011291266	-0.016869539	-0.014039237	-0.027267114	-0.015215203
S49	0.017027661	0.027314592	0.028177341	0.028710083	0.027286542	0.019175002	0.023733372	0.021948046	0.029408725	0.029917291	0.020551287	0.027043463	0.029337662	0.027676029	0.030335548	0.022796792	0.030025251	0.024805908	0.038477443	0.033778674	0.034934315	0.027341401	0.029743986	0.029797271	0.032176489	0.032565717	0.029544263	0.036641014	0.038001917	0.028214032	0.00420017	0.003773661	0.001327724	-0.007711154	-0.001896609	0.003367622	0.002175233	-0.004884478	-0.010687532	-0.002996563	-0.006734549	-0.009928847	-0.010537538	-0.010193792	-0.012427035	-0.014575895	-0.014004025	-0.022543488	-0.01584091
S50	0.024104103	0.025431662	0.031977434	0.02722528	0.028996387	0.02321164	0.02770484	0.026689397	0.02960783	0.026305016	0.02748152	0.029332058	0.031251159	0.033236649	0.031506903	0.018931736	0.028576624	0.028910725	0.034504877	0.03159648	0.035041994	0.030047984	0.034607946	0.030033152	0.031320182	0.032122867	0.026995644	0.035100503	0.038593718	0.023569929	0.003874132	0.003899438	0.001668244	-0.011151828	-0.004456351	0.001954571	0.002348574	-0.007747738	-0.011165724	-0.007675682	-0.009967992	-0.016188536	-0.013301603	-0.01168	-0.011756233	-0.018714229	-0.01451198	-0.019744253	-0.018222483
S51	0.019635301	0.020142031	0.028353505	0.026173596	0.0256252	0.012048198	0.022339326	0.027466457	0.026329295	0.026431884	0.023605407	0.016783428	0.029427766	0.024400468	0.028662723	0.020640164	0.023480121	0.024562132	0.018812778	0.02387202	0.030358815	0.028752829	0.028690484	0.025120475	0.025496199	0.029834654	0.021158769	0.029917086	0.031417991	0.022722807	0.000417176	0.001294352	-0.002406011	-0.012407087	-0.007943721	0.000379721	-0.001831196	-0.009419738	-0.013317904	-0.007279536	-0.01240214	-0.014292961	-0.014006809	-0.012888416	-0.012280834	-0.014539515	-0.016184071	-0.015303753	-0.01664985
S52	0.019810407	0.025441069	0.03123838	0.0256164	0.026160088	0.019046305	0.025987718	0.024579244	0.029055146	0.025532904	0.027254552	0.02339925	0.032118257	0.029873386	0.024618578	0.02213618	0.026521176	0.027828501	0.034498706	0.028628282	0.023425922	0.030394286	0.028843129	0.02943833	0.027086201	0.031260161	0.022845648	0.033284171	0.034390244	0.027042983	0.00180303	0.001734099	-0.000200231	-0.011517781	-0.004227826	-0.000294598	-0.002407007	-0.009099413	-0.014459536	-0.007901245	-0.013969303	-0.016047011	-0.015128043	-0.014345235	-0.015463246	-0.014885744	-0.017559142	-0.015774968	-0.01718618
S53	0.02658553	0.031225716	0.029272139	0.029510262	0.037717704	0.020057604	0.035626999	0.031095116	0.027901563	0.029537105	0.025580058	0.029720523	0.033571693	0.032805461	0.026093164	0.029127517	0.030893276	0.034933302	0.041906948	0.029448603	0.03068001	0.033305489	0.030891793	0.037304642	0.0264338	0.037475816	0.03128604	0.035747691	0.035825068	0.017609713	0.001844194	0.00184815	-0.00122347	-0.009627597	-0.003952027	-0.000909323	-0.00195255	-0.007379513	-0.014714642	-0.004670523	-0.010744251	-0.017092381	-0.014260675	-0.013591024	-0.013120359	-0.017589861	-0.016498358	-0.022666303	-0.020090836
S54	0.013832908	0.013448253	0.0159256	0.015786066	0.011406626	0.011499133	0.023491786	0.009963673	0.008623915	0.008280123	0.014232807	0.01611711	0.021529821	0.00998568	0.009446767	0.02285043	0.008211851	0.019868619	0.018147279	0.017718237	0.019748519	0.017224764	0.004748654	0.007538362	0.015730934	0.016312886	0.015939874	0.012467423	0.012505717	0.007794628	0.009031723	0.008984835	0.006633338	-0.008867781	0.00075368	0.01288466	0.010824439	-0.006982719	-0.015988952	-0.000738349	-0.008506318	-0.020305977	-0.013349766	-0.015164673	-0.011521333	-0.017017999	-0.016850864	-0.009318379	-0.017432085
S55	0.024585445	0.027642391	0.028839809	0.027834135	0.029010434	0.023811088	0.030378046	0.024202677	0.025692375	0.028107293	0.027040652	0.028548661	0.033402795	0.030410076	0.027236507	0.028039579	0.028188467	0.032322209	0.027920776	0.03029871	0.031796216	0.030436436	0.027752524	0.027593395	0.033605333	0.032184491	0.028962248	0.029420535	0.032678224	0.015059133	0.004633056	0.004354028	0.002446012	-0.012397795	-0.003699567	0.004979935	0.00130287	-0.012088647	-0.015280956	-0.008574677	-0.012801807	-0.019031457	-0.011822087	-0.014472406	-0.015041147	-0.01442691	-0.01712436	-0.013142885	-0.014673495
S56	0.016945982	0.022454824	0.025338581	0.025870254	0.023222547	0.018444975	0.026440314	0.023225783	0.024674036	0.026931985	0.025478896	0.021742788	0.029802429	0.030787735	0.029085217	0.022181828	0.030700021	0.032818121	0.026614989	0.032833494	0.041657325	0.0265298	0.030175002	0.032634416	0.028095741	0.035009374	0.024143662	0.033895591	0.029007277	0.027422659	0.002048775	0.001783485	-0.001420561	-0.009721731	-0.004229914	0.001303692	9.17E-05	-0.00762243	-0.013766382	-0.004528974	-0.008766514	-0.016437919	-0.014866867	-0.014279568	-0.017882638	-0.020696326	-0.017933486	-0.018060419	-0.019466297
S57	0.011096318	0.018745857	0.016253231	0.017859162	0.019504809	0.009012492	0.018470265	0.018226367	0.01934687	0.022072809	0.014928187	0.008983713	0.020732138	0.022292334	0.016537703	0.019497682	0.022475723	0.020864478	0.042243568	0.030639439	0.03473319	0.025822549	0.024887603	0.032993348	0.036493706	0.032524155	0.022794383	0.033508348	0.03364715	0.030280859	0.004849846	0.0048122	0.00369348	-0.014163248	-0.001806974	0.004398546	0.00441076	-0.009721547	-0.012526508	-0.005072817	-0.009013162	-0.014291966	-0.00977799	-0.011323644	-0.011515685	-0.01464615	-0.013034241	-0.019213042	-0.015231874
S58	0.019835438	0.023757295	0.030511303	0.026299653	0.025981383	0.036055084	0.023126036	0.025490364	0.037124555	0.030610799	0.02683093	0.037916462	0.028720466	0.030888754	0.035498521	0.021633257	0.035310965	0.030962797	0.038248461	0.032051171	0.037310762	0.02816454	0.033541583	0.035653972	0.03773052	0.0315327	0.017083519	0.030368763	0.030346361	0.021730595	0.002774289	0.002963592	0.00100245	-0.010961168	-0.005097725	0.003188687	-0.001172564	-0.010249048	-0.013654774	-0.007536964	-0.011426207	-0.013677935	-0.010762836	-0.011406088	-0.009893471	-0.013897111	-0.011986002	-0.018260837	-0.010402955
S59	0.019228853	0.023800085	0.028304271	0.023080219	0.023916116	0.014923931	0.022505204	0.022821244	0.025312865	0.024650093	0.023505479	0.0236237	0.025999398	0.027291015	0.018717767	0.022449456	0.030687482	0.027346272	0.029361711	0.029723043	0.024597703	0.025121873	0.029379424	0.032951844	0.033389153	0.035133708	0.024005209	0.033725502	0.029945415	0.024711707	0.004030457	0.003812772	0.002339964	-0.012154916	-0.004893445	0.003334935	0.001856554	-0.008337126	-0.012180091	-0.005995216	-0.009687677	-0.012728135	-0.007938372	-0.010101366	-0.011158564	-0.013367198	-0.011924242	-0.022745955	-0.011275872
S60	0.01515289	0.025909807	0.019628065	0.021074464	0.024280336	0.014252451	0.02142974	0.025947924	0.025179171	0.018963853	0.021126207	0.018902428	0.025688052	0.026843173	0.022873635	0.018427571	0.025727099	0.029162648	0.03047123	0.020656306	0.032722532	0.021657072	0.026129214	0.023372038	0.025295224	0.027977992	0.013816954	0.026427786	0.025270431	0.020771398	0.004258132	0.003264628	6.20E-05	-0.011616271	-0.003319951	0.00200264	0.002333488	-0.009875624	-0.010442596	-0.006209919	-0.008577842	-0.010398453	-0.007151439	-0.010542914	-0.008082947	-0.009978339	-0.008097516	-0.015300624	-0.009588061
S61	0.024636444	0.024750669	0.02359991	0.024893412	0.029166817	0.018927803	0.026444909	0.024418533	0.023727313	0.022370493	0.025325519	0.024205886	0.029094848	0.026995336	0.022065801	0.025123374	0.026927708	0.029016321	0.026167325	0.023698166	0.028290671	0.029618066	0.028157992	0.024406558	0.026249842	0.032101239	0.026316626	0.026756446	0.025384365	0.020365121	0.005521562	0.004630035	0.001611216	-0.011455979	-0.006296294	0.005181857	0.000595636	-0.010709275	-0.014051446	-0.007133686	-0.011532619	-0.018533369	-0.013602975	-0.015578076	-0.014283056	-0.019167253	-0.020271273	-0.01576145	-0.01997881
S62	0.016934146	0.019422079	0.028470795	0.028478385	0.0297085	0.02218735	0.021250034	0.028678246	0.035322635	0.028390054	0.031855936	0.029351427	0.033771081	0.03601283	0.030259992	0.027234099	0.036222331	0.031681564	0.036697385	0.033175829	0.032653162	0.03391865	0.03734687	0.035037534	0.034010537	0.039191422	0.031204432	0.03980103	0.035633957	0.0241897	0.006574221	0.00531596	0.003433368	-0.007858259	-0.00134024	0.000387714	0.002037437	-0.00629088	-0.011321171	-0.004147838	-0.008850214	-0.012546082	-0.009669137	-0.010221805	-0.009177641	-0.010488846	-0.010072573	-0.025523118	-0.010999019
S63	0.009132816	0.030049075	0.032029098	0.029053111	0.033848546	0.01041072	0.0268937	0.030317063	0.031900763	0.026179341	0.02741777	0.014230293	0.033455627	0.033129467	0.029218511	0.028430823	0.031196423	0.038306138	0.02807837	0.03523696	0.033052258	0.024090994	0.029471342	0.030988154	0.020888109	0.034773653	0.022131943	0.036299061	0.036996847	0.017819454	0.002895533	0.001840049	-0.000453076	-0.01514669	-0.009219704	0.001306354	0.001030254	-0.011244814	-0.013072465	-0.008484727	-0.011953423	-0.012244983	-0.010953911	-0.013671817	-0.010482338	-0.009783926	-0.011702674	-0.013239899	-0.010320397
S64	0.01471592	0.029641233	0.021997462	0.023474221	0.02835355	0.014791702	0.028619429	0.02444792	0.02257727	0.026364204	0.026647674	0.01610346	0.034244415	0.027126617	0.016045891	0.028551397	0.029163448	0.028935747	0.028456297	0.026233711	0.026085439	0.033643101	0.027970747	0.025051602	0.023014202	0.035996489	0.025181164	0.041395841	0.034136278	0.024194677	0.002765313	0.003395019	-0.001187548	-0.008856192	-0.004019953	0.001439502	-0.000828382	-0.008502519	-0.013762603	-0.007740835	-0.014633328	-0.011981082	-0.015720393	-0.010195059	-0.015824473	-0.015696806	-0.019031742	-0.011689054	-0.015363759
S65	0.013655918	0.026088722	0.025620419	0.021620683	0.021703475	0.01130672	0.019825512	0.016615091	0.026939915	0.025824742	0.01649837	0.015930024	0.018085737	0.026930465	0.023697657	0.017897623	0.020855974	0.016904101	0.023627384	0.023446122	0.031207483	0.021125942	0.024491976	0.023512694	0.029365665	0.020964601	0.014709187	0.02529522	0.031998799	0.013694932	0.002798625	0.002641117	-0.004223788	-0.011893194	-0.00451562	0.00200008	0.00112046	-0.007861241	-0.009972962	-0.006522326	-0.008587942	-0.008267906	-0.00920072	-0.006733129	-0.009509331	-0.01515783	-0.010829647	-0.016482422	-0.01482522
S66	0.020341507	0.025706041	0.030250906	0.025808013	0.02499315	0.021793514	0.024449149	0.026933304	0.02995227	0.031296304	0.022681456	0.026081205	0.030740867	0.025171544	0.02730392	0.022051106	0.024555369	0.024058733	0.026886006	0.025218217	0.031247467	0.025767275	0.02544615	0.029788545	0.03127592	0.027442489	0.022538062	0.026116375	0.029132649	0.019513375	0.002170678	0.001643104	-0.000919011	-0.009221348	-0.004882155	0.00203076	-0.001535016	-0.00582259	-0.011351551	-0.00632803	-0.007824755	-0.012044497	-0.009481817	-0.010490532	-0.008369035	-0.013131293	-0.013505452	-0.020570634	-0.015493536
S67	0.014065465	0.028547366	0.02719455	0.025296297	0.034721438	0.016321169	0.027969312	0.023374594	0.026153668	0.024511364	0.026157404	0.019797484	0.033309541	0.028669953	0.023087995	0.028041676	0.02102773	0.025756135	0.019523932	0.025026529	0.026581687	0.031840576	0.025175166	0.025227362	0.022908869	0.033843973	0.025214416	0.033509553	0.030383304	0.028892773	0.002424897	0.003271597	0.000295404	-0.013267169	-0.00347548	0.002939807	0.00167843	-0.008383235	-0.013069708	-0.005541345	-0.010602023	-0.012982291	-0.01072089	-0.011289942	-0.014444054	-0.019027454	-0.013294588	-0.015446145	-0.014308751
S68	0.019672729	0.032585647	0.030211984	0.030295343	0.030990287	0.020106505	0.029608802	0.024020671	0.02873024	0.02745101	0.025402022	0.027706616	0.034238684	0.026341351	0.023611445	0.028249848	0.029333932	0.029221305	0.036441003	0.027523653	0.031835189	0.032931666	0.032261869	0.029742822	0.02894661	0.0349925	0.033428035	0.040118026	0.041101573	0.016151669	0.0022312	0.002153146	-0.000937378	-0.009854195	-0.002455384	0.003270938	0.001658939	-0.007326038	-0.01204918	-0.003732191	-0.008730822	-0.015600976	-0.013138583	-0.013973372	-0.01039764	-0.019509062	-0.014324407	-0.025395738	-0.020877118
S69	0.015724851	0.026278948	0.024910549	0.025213253	0.025444948	0.013485562	0.017043222	0.02473229	0.02790149	0.025729999	0.022364814	0.020961083	0.025121923	0.024227758	0.024980332	0.018424446	0.025960721	0.026347443	0.028919885	0.029148862	0.033977556	0.024087166	0.028140671	0.025339263	0.028269044	0.025455185	0.019216299	0.023899312	0.033221961	0.023100926	0.00429155	0.004719658	0.001825496	-0.008489313	-0.001434179	0.004262165	0.004663011	-0.006082009	-0.010178828	-0.003076517	-0.006508589	-0.011294097	-0.007025744	-0.00971268	-0.009501568	-0.013954603	-0.012455479	-0.018638517	-0.013666702
S70	0.028203566	0.034023521	0.033697479	0.032070257	0.035147629	0.018395814	0.029074464	0.032745855	0.035760678	0.034352486	0.021740593	0.029501421	0.032996766	0.030554328	0.03077725	0.026077772	0.030018663	0.021911972	0.029667443	0.026113816	0.03613094	0.032260446	0.033097028	0.027108583	0.027459337	0.041328981	0.036692956	0.042408112	0.036767992	0.026479169	0.002841258	0.002321862	0.00032214	-0.009572398	-0.005534769	0.002474059	0.000772814	-0.007244138	-0.013004094	-0.005160198	-0.012419596	-0.012507463	-0.011729586	-0.010729284	-0.015255176	-0.014445135	-0.016230607	-0.014853939	-0.01777483
S71	0.018202375	0.027283714	0.023487198	0.025030536	0.026350027	0.016814433	0.031508855	0.025563484	0.022987138	0.026974236	0.022446188	0.0241927	0.032045725	0.02649338	0.020965845	0.026378462	0.030132722	0.028649403	0.030469159	0.025822438	0.027986129	0.029009289	0.031968524	0.028936906	0.026602902	0.032078927	0.023675234	0.035533264	0.033210645	0.025867187	0.002295775	0.002814417	0.000863285	-0.009075543	-0.002586219	0.003095883	0.000558556	-0.006453629	-0.011324322	-0.00432997	-0.009887299	-0.012118539	-0.012114245	-0.010842489	-0.011726799	-0.012495052	-0.015305211	-0.02239109	-0.015010812
S72	0.02185458	0.026113676	0.028296792	0.027676493	0.027275283	0.019406765	0.02622202	0.027086781	0.022425757	0.028146451	0.024146688	0.022618139	0.029820242	0.025779013	0.022386112	0.027035405	0.025725229	0.024122519	0.027907357	0.023452315	0.030312057	0.030557466	0.028759134	0.025986601	0.022268862	0.029783218	0.02741412	0.030173564	0.025829174	0.02404638	0.00393076	0.004272749	0.002344232	-0.010533097	-0.002132172	0.004167486	0.002233337	-0.007974581	-0.015025681	-0.004447283	-0.009905134	-0.015286679	-0.014891533	-0.012531784	-0.010255167	-0.018411022	-0.015463525	-0.018394541	-0.016492463
S73	0.018218901	0.023935096	0.021412905	0.025570764	0.030558985	0.011268886	0.014100147	0.025508189	0.021525813	0.024846078	0.023534671	0.014045323	0.027212411	0.026820336	0.019540094	0.014056708	0.02519581	0.027180319	0.021954517	0.024805836	0.030363423	0.03061208	0.027265234	0.024746906	0.027575253	0.032023652	0.020286097	0.028850505	0.033056028	0.025623584	0.006108846	0.005771302	0.004501192	-0.013675337	-0.002907851	0.004991736	0.003739242	-0.006180353	-0.010040824	-0.004380284	-0.004736208	-0.013610466	-0.003093798	-0.016099778	-0.005691532	-0.016798228	-0.016640019	-0.013311471	-0.019947875
S74	0.015741221	0.027744729	0.029060599	0.027923708	0.030140865	0.020048045	0.027372057	0.03001244	0.02724318	0.028660236	0.029935083	0.022984533	0.032670169	0.033022107	0.028170556	0.019912446	0.035553878	0.031820886	0.034202345	0.032233199	0.037978839	0.031107161	0.03565159	0.034083613	0.037570628	0.029893155	0.028408956	0.033584395	0.039839638	0.028278856	0.004307628	0.002738327	0.000538735	-0.007775981	-0.004254591	0.000779061	-0.001346084	-0.008125744	-0.010608468	-0.006349146	-0.009554916	-0.013253532	-0.011491254	-0.010236291	-0.011374406	-0.015577055	-0.011246521	-0.021409317	-0.012960287
S75	0.021170589	0.024369771	0.026483124	0.027110868	0.026696081	0.024935322	0.030874597	0.025803189	0.027103206	0.026575044	0.026587677	0.029578998	0.031815718	0.029232499	0.027200145	0.027002158	0.029583603	0.030763615	0.037531227	0.031079196	0.033238583	0.031639329	0.030580491	0.032279376	0.030395413	0.036201148	0.032912313	0.036244421	0.032364622	0.025891432	0.001049019	0.001113594	-0.00316281	-0.011571262	-0.005663174	0.001314494	-0.003752813	-0.010489987	-0.013721724	-0.006997579	-0.014012514	-0.011810977	-0.01217266	-0.012290473	-0.014495316	-0.013169201	-0.01702832	-0.020170572	-0.012361826
S76	0.024593596	0.032841518	0.028168804	0.032494527	0.030924446	0.020726954	0.029637379	0.022747062	0.024569506	0.023219074	0.020769147	0.020130154	0.032758587	0.027791647	0.026382822	0.02816711	0.022394283	0.025042817	0.027515073	0.022363479	0.030777285	0.030471822	0.027926838	0.026928097	0.02319901	0.030198076	0.029635317	0.026793308	0.029996202	0.023645116	0.001685798	0.0025102	-0.001022479	-0.011276785	-0.005705999	0.00339362	-0.001284508	-0.010278267	-0.014784309	-0.008431882	-0.011322548	-0.015154288	-0.011668136	-0.013633387	-0.014610253	-0.013897731	-0.015448112	-0.019814105	-0.015571964
S77	0.014307616	0.026437367	0.027558022	0.027566823	0.03082653	0.008370997	0.021276412	0.0259713	0.026241361	0.026238608	0.023636269	0.009323952	0.029283396	0.023506654	0.021861178	0.013060102	0.026074103	0.028798451	0.018467809	0.023774936	0.031401665	0.029475232	0.026538731	0.026299327	0.023232564	0.032523017	0.023148692	0.028570093	0.031281916	0.023818659	0.003292343	0.003901669	-0.003126211	-0.012086852	-0.005679906	0.002204078	0.002057203	-0.008294721	-0.010007426	-0.006070834	-0.005565961	-0.011299741	-0.007081747	-0.010625012	-0.00892307	-0.011168501	-0.01028378	-0.017755619	-0.013631929
S78	0.013078903	0.024917914	0.026593473	0.02549538	0.026272006	0.008030312	0.025683603	0.026188398	0.027877724	0.028472402	0.020605787	0.01270951	0.023136336	0.023682987	0.021469683	0.022652823	0.02837577	0.025372188	0.016425764	0.027489706	0.035542447	0.030383479	0.024745384	0.025797243	0.029370584	0.03455758	0.018071853	0.024617509	0.028696011	0.019484177	0.004183575	0.004060724	0.000831376	-0.014305392	-0.006794473	0.003599123	0.003424194	-0.009612738	-0.010767947	-0.007355079	-0.007722293	-0.013132523	-0.008696494	-0.013389912	-0.015241506	-0.011451924	-0.013796172	-0.017297206	-0.016874972
S79	0.018879578	0.031691203	0.028595532	0.026659366	0.033910543	0.022273211	0.029376323	0.02744356	0.02693506	0.027926832	0.032028485	0.024197518	0.035321262	0.032333043	0.026882523	0.029275902	0.030225584	0.032770464	0.027863985	0.029163464	0.029208893	0.036737569	0.033680308	0.032696185	0.025240708	0.038708812	0.030237968	0.040490462	0.038082142	0.03327474	0.005451549	0.005269706	0.004567334	-0.008874895	-0.002410912	0.004991494	0.003316857	-0.00547621	-0.011625928	-0.004096261	-0.007175188	-0.014679953	-0.010065062	-0.012176888	-0.012247698	-0.013715972	-0.01402962	-0.025604382	-0.014643716
S80	0.021448183	0.032176677	0.02597579	0.027515842	0.028831484	0.017866621	0.034121923	0.028453445	0.027355095	0.030637483	0.026300335	0.023705566	0.032950375	0.028928012	0.021016902	0.030381989	0.028483423	0.031037832	0.029769879	0.026450189	0.034389398	0.034023882	0.030638749	0.030252042	0.034448353	0.033282042	0.036378946	0.03955834	0.041839063	0.035617356	0.00175254	0.001192825	-0.000907068	-0.01494224	-0.004172346	0.002581659	-0.00111931	-0.008128804	-0.016293535	-0.005949667	-0.011861102	-0.014065636	-0.016779217	-0.012283047	-0.017349936	-0.017420303	-0.019296194	-0.028238274	-0.016984783
S81	0.014611858	0.02353204	0.025649612	0.023945355	0.027555609	0.012759961	0.026138548	0.023130113	0.02399351	0.023489696	0.021775703	0.019210124	0.027995663	0.02649438	0.018119975	0.024710447	0.025641582	0.024947133	0.030148457	0.023350236	0.025259017	0.02837712	0.028592435	0.023683345	0.02354729	0.035088502	0.031105451	0.033784417	0.036858117	0.032941562	0.003453789	0.003469832	0.002432388	-0.008765244	-0.002255894	0.003642015	0.002677106	-0.006270859	-0.009848926	-0.00306545	-0.008938553	-0.012004936	-0.011433178	-0.010220874	-0.013896152	-0.014160544	-0.017166673	-0.021990991	-0.017858758
S82	0.023035448	0.028874841	0.027996856	0.027720349	0.029505048	0.022378145	0.030073848	0.024900403	0.026391066	0.027539867	0.024551348	0.023842901	0.032209803	0.025305865	0.026804172	0.026764712	0.02888819	0.02927448	0.023090686	0.029666182	0.028803487	0.029200077	0.02776863	0.027309559	0.028476828	0.027440376	0.018518468	0.030898953	0.031372408	0.019100849	0.00366305	0.004097933	-0.000404712	-0.014110934	-0.006888767	0.004337359	-0.000738448	-0.01082494	-0.015090312	-0.010237197	-0.011697817	-0.016756449	-0.011440712	-0.013011157	-0.013640452	-0.015203841	-0.015614712	-0.014758225	-0.016272652
S83	0.020210118	0.026641733	0.02374606	0.02540092	0.028347157	0.011270066	0.027937431	0.020421904	0.023535386	0.019271043	0.018109375	0.013881623	0.026367589	0.020049517	0.022036127	0.028407876	0.017865671	0.024468179	0.018059686	0.017533121	0.022875916	0.024986734	0.020196693	0.019791303	0.018656758	0.031412208	0.022400499	0.022969403	0.023413361	0.021963235	0.006642895	0.005577492	-0.00051719	-0.012037224	-0.004111026	0.002753838	0.001306511	-0.011911614	-0.011998919	-0.007270587	-0.010331361	-0.01227497	-0.009104618	-0.015310851	-0.013708105	-0.016507215	-0.017408822	-0.011561609	-0.016355984
S84	0.015433491	0.025946842	0.027114108	0.022190877	0.026369142	0.009808099	0.025169236	0.023175328	0.022845687	0.026397642	0.017230317	0.009942365	0.023562936	0.022239178	0.02154881	0.024841177	0.023777729	0.021237079	0.024420406	0.022596799	0.031200311	0.025734433	0.02425353	0.024769365	0.025464908	0.024174532	0.02316123	0.020950024	0.017719289	0.011968189	0.003956504	0.004053463	-0.00029262	-0.011140202	-0.003010266	0.003372265	0.000337005	-0.007080717	-0.008898779	-0.006028375	-0.006300234	-0.010666223	-0.010488065	-0.012621441	-0.012776074	-0.013170857	-0.014893377	-0.016742095	-0.014930867
S85	0.023876035	0.025211902	0.0273378	0.023973103	0.028831694	0.018975638	0.024822727	0.023756101	0.023703064	0.024211564	0.021956834	0.023507205	0.028443014	0.025766828	0.024813506	0.022574854	0.027692268	0.028872936	0.036780616	0.028301045	0.026371781	0.027051539	0.027186537	0.029281729	0.026380562	0.031419572	0.022430292	0.032111679	0.029378235	0.025383752	0.004654321	0.004769542	0.002708139	-0.009811505	-0.001374108	0.003793695	0.001767834	-0.005769371	-0.009006799	-0.004018857	-0.007486967	-0.010711917	-0.010512107	-0.007553015	-0.011370877	-0.016953605	-0.012909605	-0.02383736	-0.01542323
S86	0.019810643	0.02165628	0.020448993	0.021120043	0.017026715	0.013310525	0.019470466	0.015294301	0.020009638	0.019075726	0.016676368	0.016915941	0.018946055	0.018550378	0.018884801	0.019027258	0.016712107	0.018333581	0.01724901	0.017400644	0.021878645	0.020000128	0.01873041	0.016273418	0.018026906	0.021582494	0.012689371	0.019957453	0.020387747	0.013242228	0.006671359	0.006427171	0.00409868	-0.012962544	-0.001900563	0.006475602	0.005503169	-0.007267428	-0.010240933	-0.005522316	-0.00718161	-0.012520634	-0.010589265	-0.01332528	-0.012381112	-0.014634397	-0.01282534	-0.012395828	-0.016754622
S87	0.019364662	0.026835763	0.024884648	0.025382712	0.029657475	0.01788253	0.0280794	0.02308472	0.022971532	0.024403227	0.023206734	0.021279608	0.031648906	0.024834425	0.021881794	0.030427353	0.023759412	0.031566866	0.020533844	0.024862952	0.025670314	0.033496257	0.028470875	0.026467787	0.023354366	0.033060925	0.025562256	0.033427518	0.028652345	0.028023372	0.003671084	0.003515017	0.000257943	-0.009115644	-0.004103223	0.002177256	-0.000426712	-0.00798153	-0.012768186	-0.003880399	-0.010423389	-0.011480801	-0.011801814	-0.01206279	-0.010688045	-0.014405066	-0.013191289	-0.02057938	-0.015486255
S88	0.026058071	0.027226613	0.027827766	0.029621618	0.031837487	0.021304843	0.025150134	0.027782961	0.022178403	0.02740551	0.029845598	0.027652586	0.030067518	0.031959505	0.024026263	0.02730188	0.036223076	0.032522564	0.026028322	0.032218686	0.032605319	0.035432849	0.035893211	0.03300548	0.033969282	0.033188282	0.027147429	0.034706888	0.037817818	0.016858631	0.002833664	0.003173327	0.000808001	-0.012079832	-0.004434605	0.002840486	-0.000585627	-0.008450607	-0.012394133	-0.005164126	-0.009423993	-0.011517658	-0.011067546	-0.009411577	-0.010692332	-0.010787552	-0.01250505	-0.024973609	-0.013033266
S89	0.027114937	0.027585552	0.032768459	0.028576494	0.031510519	0.023482911	0.030370315	0.025326921	0.026447405	0.027626169	0.02530078	0.024867367	0.032050975	0.028324377	0.025561825	0.030769804	0.02912182	0.029009358	0.024010381	0.028369103	0.027746341	0.038008372	0.028198931	0.026104371	0.027763467	0.030346284	0.029850667	0.031203663	0.032298278	0.032875994	-0.000983562	0.000563308	-0.00238737	-0.012810142	-0.006078598	0.000930488	-0.002612843	-0.010035343	-0.016325021	-0.00740817	-0.011936959	-0.016223432	-0.018434363	-0.014626538	-0.016732633	-0.014187045	-0.01536547	-0.022078194	-0.016140433
S90	0.021817658	0.02159849	0.027109556	0.019247612	0.024195921	0.021684519	0.025998823	0.022667115	0.027283973	0.027907639	0.021425438	0.02762895	0.029751966	0.026238284	0.033018459	0.024078434	0.031275724	0.02453616	0.037376409	0.031009443	0.029121672	0.028294369	0.030187758	0.032536507	0.03384465	0.03071926	0.028162438	0.03615566	0.036268299	0.023608637	0.005073674	0.006113678	0.002690935	-0.008864519	-0.001003068	0.004243563	0.003416403	-0.008373909	-0.013112397	-0.003547841	-0.008762326	-0.019369981	-0.010187248	-0.011343699	-0.012919546	-0.017710659	-0.013103775	-0.024302074	-0.016773451
S91	0.017820375	0.023884841	0.026282466	0.02589641	0.027683984	0.011692253	0.022356005	0.023776	0.028067077	0.026067451	0.024677351	0.0132624	0.026789608	0.027241595	0.021819118	0.019232289	0.024947249	0.022822719	0.034741756	0.025861173	0.033555911	0.029810799	0.029898853	0.02814162	0.035020703	0.035257429	0.020535784	0.03866522	0.037316122	0.019542755	0.005718579	0.005575792	0.002163226	-0.01101182	-0.002655013	0.004571133	0.003722444	-0.006714821	-0.008579049	-0.003343842	-0.008081263	-0.009333015	-0.011765043	-0.010772372	-0.009063781	-0.010176876	-0.010251532	-0.020129692	-0.012821528
S92	0.02698382	0.022661143	0.033620259	0.027916132	0.029183844	0.021014444	0.027083248	0.022725866	0.026574014	0.022178198	0.021394673	0.026180051	0.02604779	0.022119302	0.025711698	0.022595013	0.021552685	0.024117713	0.022258379	0.025011114	0.026145493	0.026550423	0.023990539	0.023366373	0.025804204	0.02750101	0.023558859	0.024070141	0.028725963	0.022336105	-0.000716123	0.000365329	-0.004160118	-0.013482845	-0.007716216	-0.000886261	-0.004100456	-0.013616921	-0.014234927	-0.01152659	-0.013207818	-0.012485228	-0.011911072	-0.010888418	-0.00728536	-0.010061661	-0.009507261	-0.018717575	-0.012499428
S93	0.017232114	0.027928636	0.025217088	0.026931687	0.028770921	0.014146456	0.029386166	0.025590619	0.024476208	0.026933792	0.023353607	0.017038429	0.030353886	0.026691962	0.022766198	0.02571342	0.024725584	0.028273707	0.030979446	0.027580878	0.031295754	0.030008819	0.030539466	0.028451985	0.025192267	0.029473319	0.023364803	0.029749029	0.031797806	0.017234592	0.002328884	0.002644495	-0.000189623	-0.008126073	-0.003643208	0.003004144	-0.002070047	-0.00744003	-0.009854317	-0.005757221	-0.007859439	-0.010963956	-0.009886197	-0.012073805	-0.012291008	-0.015814858	-0.015039426	-0.01465634	-0.017390085
S94	0.018420825	0.031055654	0.029707772	0.029648091	0.029865923	0.018862833	0.030071401	0.02954743	0.027757398	0.02753805	0.029340048	0.023849639	0.035933093	0.02957556	0.03062784	0.031438814	0.031481555	0.031726402	0.032212338	0.030836557	0.033043906	0.037730683	0.033495487	0.030172447	0.030182014	0.0366862	0.032285322	0.040358704	0.039282176	0.028255454	0.004743017	0.004863725	0.003239401	-0.006624769	0.000142073	0.004899413	0.003166309	-0.003700957	-0.007801912	-0.001419564	-0.00649392	-0.012746506	-0.011244771	-0.010650443	-0.012554094	-0.013820684	-0.014824943	-0.019949546	-0.015962594
S95	0.013346283	0.019647991	0.023262521	0.020973803	0.018743723	0.013876733	0.019077744	0.021078267	0.018275549	0.021278342	0.021069107	0.0157403	0.021706579	0.022808566	0.020623695	0.022189413	0.024151003	0.021274661	0.02977451	0.025704321	0.0281174	0.024587555	0.026251732	0.027454372	0.023205731	0.024291333	0.022008387	0.026031517	0.026100667	0.013192189	0.006909275	0.00682308	0.004437402	-0.010707163	0.000429773	0.003739887	0.006338101	-0.005634387	-0.010971658	-0.002632124	-0.007273593	-0.013633072	-0.010460698	-0.011613457	-0.008959456	-0.013949157	-0.012238941	-0.021912506	-0.015343698
S96	0.016667939	0.023623159	0.021867127	0.026156125	0.02639496	0.008627524	0.018023476	0.021792043	0.02131066	0.027765819	0.018139673	0.013873392	0.022141906	0.022767941	0.020387287	0.022783294	0.02442071	0.022291	0.02115385	0.023713175	0.039776358	0.031407442	0.023952318	0.024463255	0.032582059	0.028176863	0.025794888	0.034549511	0.031818924	0.02378626	0.010800087	0.010287457	0.006929722	-0.016904173	-0.003057637	0.00870631	0.007858178	-0.008564186	-0.009858404	-0.003179839	-0.006934289	-0.011040502	-0.006333594	-0.009799623	-0.01359702	-0.014221905	-0.017372927	-0.0176077	-0.019885606
S97	0.02003746	0.027322386	0.029882638	0.025992257	0.028039182	0.01827941	0.026540138	0.028496719	0.026292421	0.024743127	0.027972699	0.022363212	0.031268266	0.029747087	0.019236527	0.029772616	0.027865483	0.028670372	0.023749581	0.026429919	0.031901876	0.031197022	0.029606015	0.024035343	0.025648335	0.035655558	0.024368358	0.035052962	0.031068103	0.032770778	0.004754082	0.002572433	-0.000188807	-0.010519421	-0.005554143	0.001628732	-0.003850814	-0.010304286	-0.01625969	-0.006906566	-0.012800449	-0.01871646	-0.018899176	-0.017171167	-0.02312105	-0.021072954	-0.019732881	-0.022956751	-0.021066968
S98	0.026205275	0.032056571	0.03111884	0.024555891	0.034744913	0.029781735	0.026208126	0.025538244	0.034732067	0.030044868	0.020604718	0.034150723	0.031185927	0.032506259	0.030205321	0.022546908	0.033098639	0.022481007	0.036374919	0.035207522	0.034367943	0.02556057	0.03055813	0.032251094	0.036212311	0.033917479	0.024269042	0.036555807	0.040356218	0.028712194	0.002229078	0.002459582	0.0008997	-0.010608843	-0.003686395	0.002178486	0.000318457	-0.008677816	-0.013514473	-0.006329073	-0.009282482	-0.013352112	-0.012393451	-0.013300708	-0.010870657	-0.013800667	-0.012260757	-0.022134929	-0.013704948
S99	0.013418993	0.021673256	0.033193274	0.027947001	0.022026158	0.018134355	0.020550676	0.025772871	0.031783827	0.031742404	0.025726177	0.022070574	0.026197168	0.028973871	0.034715376	0.018485914	0.03326579	0.02802262	0.028674683	0.030313236	0.040257135	0.023026268	0.0287174	0.034890166	0.034128443	0.028287682	0.017992987	0.025560579	0.038013426	0.013287287	0.003171739	0.003754553	0.000731461	-0.009546731	0.000228377	0.002596483	0.002775981	-0.005745389	-0.009745929	-0.002924387	-0.005480647	-0.014706483	-0.004794945	-0.011235764	-0.007231261	-0.008142744	-0.008643874	-0.023641428	-0.010050708
S100	0.016146445	0.027761017	0.023880942	0.025798161	0.02827146	0.011626461	0.029313391	0.023814333	0.021533954	0.024955141	0.023399268	0.015278573	0.031844181	0.027263147	0.018805416	0.024334574	0.023229061	0.029493053	0.022103816	0.024038653	0.026347702	0.033004884	0.025637279	0.024843083	0.025472637	0.032572421	0.027906008	0.034488402	0.030338405	0.028090011	0.002206155	0.001979005	-0.002420681	-0.012892495	-0.010457546	0.001232174	-0.000741921	-0.009536085	-0.013659671	-0.007530928	-0.011410006	-0.016501056	-0.011354724	-0.012569282	-0.016041816	-0.015729258	-0.012313911	-0.021189844	-0.016973303
S101	0.020626354	0.027681907	0.026483587	0.025811043	0.029405061	0.020413136	0.029019525	0.025678417	0.025010111	0.026272482	0.024241567	0.020935781	0.031997857	0.030324034	0.022886661	0.026422595	0.02791725	0.030704009	0.027415055	0.026478518	0.026879623	0.031513552	0.027732287	0.026151503	0.025976071	0.033964115	0.032377698	0.038760485	0.034256242	0.019717517	0.003569906	0.003106276	0.001075596	-0.012136295	-0.005460747	0.00279134	-0.000726851	-0.00793016	-0.013536346	-0.005159044	-0.009604491	-0.016309449	-0.014138457	-0.014808773	-0.016493801	-0.021482411	-0.019134718	-0.02209732	-0.021852148
S102	0.015789074	0.025120995	0.029445809	0.023516352	0.024757405	0.01470632	0.020603286	0.025125865	0.028504953	0.032171774	0.023214156	0.019019152	0.025372026	0.027084294	0.029777309	0.021898801	0.027340655	0.022078836	0.020754815	0.032278183	0.035575092	0.028866035	0.032115731	0.031406516	0.031840074	0.034194032	0.026735246	0.030344605	0.023989051	0.012441715	0.005032765	0.004592742	0.001819353	-0.009338524	-0.002873038	0.003829177	0.004486387	-0.003897194	-0.00537531	-0.00244561	-0.003809312	-0.005202849	-0.004334387	-0.011923149	-0.010417865	-0.013193214	-0.013011667	-0.018059643	-0.014702832
S103	0.024711432	0.036159321	0.033449036	0.034081897	0.033022878	0.017799424	0.033586242	0.029945401	0.03507345	0.032850284	0.030691626	0.025786976	0.037757757	0.033948483	0.034383854	0.026707039	0.035362161	0.031968053	0.033598563	0.027691954	0.043969229	0.036846328	0.03455635	0.034684566	0.02619227	0.035548686	0.03079374	0.037556866	0.040956458	0.034490453	0.002581055	0.002509101	-0.00027432	-0.01398376	-0.006569179	0.000699036	-0.002092383	-0.009489328	-0.014929831	-0.008193407	-0.011399575	-0.016741914	-0.014882043	-0.013468022	-0.012792595	-0.014612043	-0.014436334	-0.023471675	-0.018092059
S104	0.011341846	0.013891009	0.013590627	0.011346898	0.014048657	0.008148346	0.017849526	0.012119986	0.01196709	0.012694549	0.010780612	0.008883329	0.01554668	0.013399875	0.009336864	0.021291611	0.012817726	0.016964254	0.009969793	0.014125758	0.014963274	0.021793124	0.015335075	0.014076854	0.014807197	0.022188802	0.022786565	0.016124527	0.018284171	0.017928413	0.007697657	0.007166608	0.004859387	-0.011415303	-0.002900122	0.006396724	0.004355841	-0.006221596	-0.011118961	-0.001872923	-0.005733015	-0.01295018	-0.008499744	-0.013258395	-0.006299426	-0.016725214	-0.009320323	-0.020772747	-0.018841657
S105	0.019380388	0.032057045	0.027634515	0.026611708	0.027635479	0.020678722	0.033182437	0.026371106	0.029143326	0.031671429	0.023405747	0.02756637	0.031643117	0.029915222	0.023183239	0.030013375	0.034159459	0.028444494	0.032962007	0.0337124	0.038174603	0.035706319	0.035617443	0.032425143	0.039739765	0.039334719	0.036856165	0.044828987	0.042599964	0.037675227	0.001795185	0.001422984	-0.001305067	-0.011764959	-0.005663588	-0.000839933	-0.003241837	-0.009352866	-0.01603103	-0.006657634	-0.012004959	-0.020135983	-0.014854276	-0.015686625	-0.011742138	-0.023253046	-0.016808463	-0.021544709	-0.020184721
S106	0.020040658	0.031975445	0.02830653	0.029296056	0.029297513	0.021098545	0.034696657	0.030664562	0.027727327	0.028773172	0.028367152	0.02655962	0.033611386	0.032289252	0.026608167	0.032057245	0.029015751	0.032481899	0.035266009	0.02781377	0.027711381	0.034078844	0.031347951	0.03151228	0.02439797	0.034917955	0.031401987	0.035316888	0.031288435	0.029053952	0.001766637	0.001606916	-0.003867383	-0.010609193	-0.006079276	-0.001115277	-0.004394974	-0.009312948	-0.015565281	-0.00673864	-0.011106161	-0.020193355	-0.013680974	-0.012211451	-0.013243216	-0.014773608	-0.015686768	-0.024694498	-0.015485845
S107	0.025255841	0.028188692	0.026261259	0.028402106	0.031038428	0.019882552	0.027766227	0.026001042	0.025850276	0.027047976	0.024775251	0.026900771	0.031482717	0.027472296	0.022892703	0.031678346	0.027773273	0.028545205	0.027403337	0.028443839	0.033902084	0.033282214	0.031929183	0.029635242	0.027160185	0.031863759	0.032324537	0.034900083	0.031184849	0.027444569	0.009258109	0.00808907	0.004505593	-0.012060142	-0.00450121	0.008581626	0.001214046	-0.008289694	-0.011952354	-0.004141453	-0.010082345	-0.012713997	-0.010532155	-0.011565571	-0.012467243	-0.011521404	-0.015704901	-0.025541503	-0.015115178
S108	0.013816991	0.02517544	0.025379407	0.028767103	0.029971989	0.013981151	0.021827958	0.027288288	0.023861951	0.027427821	0.026686961	0.015960039	0.029351739	0.031332909	0.021713234	0.02054184	0.036171001	0.03281209	0.028898141	0.032593757	0.029859755	0.031413199	0.036382736	0.030746671	0.034059707	0.036227236	0.025054865	0.041610114	0.038803501	0.027233261	0.003357579	0.003641383	0.001566753	-0.011326386	-0.003769241	0.004285298	0.003063399	-0.005711283	-0.009666914	-0.005468351	-0.007269997	-0.013357566	-0.012919223	-0.012594622	-0.01488646	-0.012973258	-0.016938838	-0.023531072	-0.016212284
S109	0.02286061	0.035367085	0.03323996	0.028258347	0.030880141	0.01869754	0.030963571	0.024283941	0.025599052	0.028164094	0.025168562	0.022892197	0.030505614	0.030663294	0.023440996	0.030670487	0.032197294	0.02785356	0.035583281	0.028488903	0.030950476	0.0333019	0.031056617	0.030031733	0.025402617	0.036356619	0.028213735	0.033214895	0.031616819	0.022881223	0.002430814	0.002094325	-0.000156593	-0.007786064	-0.004958009	0.001772086	-0.001243085	-0.008265617	-0.010312107	-0.008383424	-0.010664379	-0.011629022	-0.009492777	-0.010005137	-0.014124295	-0.017241632	-0.013980083	-0.020399664	-0.017713071
S110	0.01932743	0.028178069	0.027314684	0.027034154	0.033375417	0.017241283	0.023769249	0.027319744	0.024445049	0.028524274	0.026470055	0.020985542	0.028149816	0.030020411	0.024459198	0.024259261	0.030309495	0.028207707	0.033318727	0.030014758	0.027678259	0.031275512	0.032024005	0.032144205	0.027327234	0.031236721	0.020990544	0.035268209	0.034806803	0.020335285	0.003620242	0.003994598	0.000966775	-0.006982723	-0.004377445	0.00373181	0.001512541	-0.006118755	-0.010497314	-0.0050023	-0.00818313	-0.011940758	-0.009014157	-0.010214464	-0.01166057	-0.013242528	-0.012744358	-0.018321479	-0.014767319
S111	0.020786043	0.024514165	0.03024634	0.025815715	0.026980259	0.022827807	0.025281697	0.023672299	0.026858914	0.028847686	0.026665212	0.02544047	0.029568898	0.033275295	0.023942755	0.020871165	0.033924054	0.028835161	0.024915046	0.028316906	0.030745387	0.028825421	0.032767021	0.031074362	0.02976134	0.033398693	0.022343397	0.032882206	0.030803203	0.01422343	0.00245045	0.002143422	-0.001731248	-0.009853463	-0.004481371	-0.00155655	-0.002860528	-0.008017895	-0.014664509	-0.005950986	-0.011036121	-0.013730477	-0.01334398	-0.011217443	-0.011261232	-0.01691075	-0.012383561	-0.01682881	-0.01306737
S112	0.016066523	0.03063235	0.026537104	0.026638043	0.034663007	0.01569119	0.032455477	0.022528426	0.021390265	0.022771719	0.025012716	0.020024057	0.033608865	0.024593512	0.022437994	0.027637237	0.022209795	0.033303361	0.033766969	0.025968777	0.029516028	0.033440735	0.022228651	0.023694457	0.024886772	0.036217519	0.031616734	0.036020564	0.03425047	0.022221489	0.002945059	0.003141373	0.00038044	-0.014143107	-0.008726931	0.003225135	0.00062921	-0.008867964	-0.015711082	-0.006076448	-0.011143456	-0.016618075	-0.013953023	-0.015110656	-0.016250321	-0.016484224	-0.013296195	-0.017067981	-0.015892837
S113	0.019538302	0.030853626	0.029984678	0.021324236	0.028331945	0.015719389	0.025499677	0.024004251	0.026569208	0.025362007	0.019192201	0.018445267	0.0243718	0.021516731	0.024422712	0.023183067	0.021747894	0.022202263	0.023785351	0.020406808	0.025194241	0.027518473	0.019200765	0.018593106	0.024116871	0.034842188	0.023790452	0.027969807	0.030854308	0.017653306	0.010623178	0.010344775	0.008168231	-0.008420475	0.001204538	0.010016604	0.012744941	-0.005261291	-0.010689508	-0.001555525	-0.005504162	-0.016120261	-0.013172097	-0.015029618	-0.01678149	-0.013702445	-0.018459675	-0.013026193	-0.020392706
S114	0.021670054	0.030486376	0.020890612	0.02236586	0.025153228	0.013816743	0.028954535	0.024832373	0.020423324	0.022581578	0.022204359	0.016127076	0.029066361	0.023824505	0.014929568	0.028918808	0.022995178	0.026674187	0.026689939	0.021535697	0.02348678	0.031637645	0.025562682	0.021889669	0.020624502	0.029699239	0.031014652	0.030730252	0.032476451	0.02535001	0.005291693	0.005237403	0.002972422	-0.017285797	-0.00359482	0.00430374	0.005847923	-0.011890051	-0.013415358	-0.004485752	-0.009714198	-0.015905533	-0.013317342	-0.014808366	-0.013692732	-0.018124852	-0.016447154	-0.018597232	-0.017839634
S115	0.020778035	0.031608207	0.036315659	0.03167854	0.035869961	0.016266773	0.030366864	0.027154399	0.024797088	0.027441502	0.024470796	0.024894237	0.034860384	0.028273901	0.026591051	0.030548783	0.028487445	0.034308174	0.01799508	0.030936647	0.032646148	0.032811628	0.027373685	0.029378803	0.027893142	0.032950166	0.024903449	0.027674737	0.028004272	0.024436256	0.003012287	0.002392007	-0.002559766	-0.013015487	-0.008384592	0.003381506	-0.002242347	-0.009361965	-0.011062588	-0.007806829	-0.012124983	-0.013074217	-0.008999849	-0.01124129	-0.006911212	-0.013645136	-0.012616247	-0.020933771	-0.01472872
S116	0.013467835	0.020242406	0.016825315	0.019757648	0.022825035	0.007684616	0.020112889	0.01900958	0.015137864	0.02129412	0.02109957	0.011287214	0.022469399	0.021802877	0.014841665	0.02335484	0.02459896	0.026322802	0.021702147	0.02557361	0.030798334	0.033047937	0.025135725	0.022769879	0.026773069	0.033052776	0.033708999	0.03547912	0.03425254	0.032287665	0.005170522	0.005442223	0.002400765	-0.017165474	-0.003587953	0.00342221	0.003380809	-0.008063373	-0.011062457	-0.006538097	-0.0082304	-0.013113282	-0.008124785	-0.014473677	-0.008666451	-0.012535093	-0.01156063	-0.012280232	-0.01493958
S117	0.022213192	0.027812252	0.031407167	0.029883318	0.028365939	0.022626852	0.028587558	0.030211239	0.032013485	0.03160771	0.027362039	0.031261902	0.031944748	0.030610677	0.02983913	0.027769069	0.034874319	0.033131108	0.03769486	0.034210862	0.03244695	0.029444357	0.032053518	0.033954414	0.03062584	0.032435606	0.025164284	0.038081164	0.04205959	0.021268224	0.00369069	0.002774405	0.001166122	-0.008788703	-0.003533005	0.001957344	0.000161873	-0.005930657	-0.010419818	-0.004075724	-0.008786114	-0.013020042	-0.008261713	-0.010959234	-0.010313247	-0.015035791	-0.012013004	-0.025678103	-0.012617627
S118	0.019293944	0.024062405	0.026335832	0.023936148	0.023946342	0.017677314	0.021761484	0.024661365	0.022308205	0.021597938	0.019105346	0.014485072	0.024749649	0.023931964	0.020993464	0.019856879	0.021715105	0.02486637	0.011213449	0.022645495	0.022766726	0.027806774	0.026378934	0.019934822	0.022460381	0.026698023	0.02333623	0.02476202	0.02744684	0.012951635	0.000364125	0.000747834	-0.003849757	-0.011134083	-0.00603984	-4.13E-05	-0.002016915	-0.009790731	-0.013120652	-0.006297245	-0.011538065	-0.01080787	-0.012541849	-0.01175519	-0.010023985	-0.008632359	-0.01113244	-0.012504349	-0.010678651
[truncated: 351 more columns]
