# Supplementary material for: Organisational and neuromodulatory underpinnings of structural-functional connectivity decoupling in patients with Parkinson’s disease
Source: Commun Biol. 2021 Jan 19;4:86. doi: 10.1038/s42003-020-01622-9 (PMC7815846; doi:10.1038/s42003-020-01622-9)
Supplement: Supplementary file 4 — Supplementary Data [file 42003_2020_1622_MOESM4_ESM.zip › SupplementaryData/Supplementary Data 4/Fig4_StructuralGradientTwo_NA.csv]

	Node1	Node2	Node3	Node4	Node5	Node6	Node7	Node8	Node9	Node10	Node11	Node12	Node13	Node14	Node15	Node16	Node17	Node18	Node19	Node20	Node21	Node22	Node23	Node24	Node25	Node26	Node27	Node28	Node29	Node30	Node31	Node32	Node33	Node34	Node35	Node36	Node37	Node38	Node39	Node40	Node41	Node42	Node43	Node44	Node45	Node46	Node47	Node48	Node49
S1	0.010183137	0.009770662	0.009279553	0.007094627	0.008754821	0.008347153	0.00719538	0.007249881	0.006702022	0.007073127	0.00533198	0.008125196	0.006935411	0.006198144	0.006033691	0.005451249	0.005755917	0.005373011	0.008367198	0.005678069	0.0064547	0.005310683	0.005576398	0.005405815	0.005388555	0.003943319	-0.001350716	0.002188494	0.003367624	-0.009074779	0.004306775	0.004163813	-0.006282861	-0.002576131	-0.005518199	0.001678366	0.002602097	-0.008220956	-0.009506326	-0.010621309	-0.017042862	-0.017469015	-0.023935536	-0.020672887	-0.027626767	-0.019955465	-0.032432465	-0.00967714	-0.027276094
S2	0.006413943	0.003043842	0.00280334	0.002410145	0.001431987	0.004924704	0.002909467	0.001639807	0.002091337	0.001486792	0.001780605	0.005722215	0.00146786	0.001402043	0.001790293	0.002477224	0.001371857	0.001243184	0.004305042	0.001426946	0.001640474	0.001114897	0.001076993	0.001156417	0.001300294	0.0004793	-0.003068009	0.000532307	0.000903594	-0.004618969	0.007277591	0.005556187	0.001261359	-0.002796921	9.68E-05	0.008579907	0.006823417	-0.004799664	-0.014094004	-0.00417298	-0.011735932	-0.019227477	-0.0195331	-0.020904564	-0.027417875	-0.030332069	-0.026241112	-0.015431783	-0.028850322
S3	0.005639837	0.003215973	0.000933661	0.000856673	0.000446565	0.00232043	0.004905874	-0.000744267	-0.000400363	-0.000529783	0.000295713	0.001126206	0.001128538	-0.001514194	-0.000820436	0.005435238	-0.001962334	-0.000949564	-0.000946127	-0.00132614	-0.002319473	0.002700399	-0.001553437	-0.002008452	-0.001981183	0.000138254	0.003062926	-0.001103678	-0.003095804	-0.006604427	0.01260832	0.01299243	0.008744946	-0.000871081	0.003823705	0.014385423	0.012051637	-0.003359599	-0.007172398	0.00087931	-0.010257148	-0.012868993	-0.012688074	-0.014228044	-0.025445997	-0.017382486	-0.026779284	-0.005048217	-0.024175396
S4	0.005880175	0.002018149	0.001788513	-0.000308958	-0.000611124	0.00382563	0.005080748	-0.001595016	-0.000490076	-0.000637617	-0.001920399	0.002567574	-0.001138894	-0.002613955	0.000319708	-0.000885781	-0.002305671	-0.003299681	0.000503838	-0.001567846	-0.001723214	-0.005060212	-0.003642796	-0.003542474	-0.003040069	-0.005563186	-0.006848925	-0.005682477	-0.00744612	-0.009785	0.01536557	0.011875639	0.009714376	-0.004299709	0.00248878	0.012481189	0.009566777	-0.006663425	-0.020120012	-0.000950814	-0.014083004	-0.020808962	-0.020978083	-0.021622338	-0.026948329	-0.020873477	-0.027423196	0.000513539	-0.02716964
S5	0.007213768	0.004340403	0.001781429	0.000872186	0.002916109	0.001829808	0.005758272	0.001034161	-0.001267571	-0.001445103	0.001616491	0.001212815	0.003581697	1.10E-05	2.40E-05	0.004810264	-0.001760703	0.001377326	0.000697041	-0.001595621	-0.001102346	0.002445502	-0.000216217	-0.001869837	-0.001893142	-0.000238682	-0.000801259	-0.001116656	-0.001829802	-0.003016914	0.010758404	0.009571982	0.004465111	-0.006010373	-0.00325062	0.005784231	0.008070629	-0.007577765	-0.011381848	-0.00662246	-0.012392037	-0.022261001	-0.017681533	-0.024347407	-0.023470565	-0.024609995	-0.022534739	-0.006862462	-0.025783562
S6	0.005138889	0.000805511	0.000916876	0.000350477	-0.000205163	0.003142597	-0.000480082	-0.000329493	1.82E-05	-0.00017696	-0.001224601	0.001839395	-0.001676591	-0.001209393	-9.27E-05	-0.001231861	-0.000525828	-0.001776704	0.001446313	-0.000784077	-0.000577748	-0.002810944	-0.001789777	-0.00130734	-0.001326504	-0.004351892	-0.008466933	-0.00424911	-0.003027745	-0.00743788	0.013564675	0.009049258	0.010112492	0.000116881	0.002555398	0.013202286	0.011724414	-0.003006873	-0.013446281	0.003223128	-0.00905496	-0.021233382	-0.019822127	-0.020032507	-0.028809361	-0.019766946	-0.029354077	-0.006589504	-0.024694012
S7	0.00644836	0.00187783	0.002302289	0.001454837	0.001010838	0.002041727	0.001239243	0.000792987	0.001480571	0.000927464	0.000968581	0.002306593	0.000878488	0.000552299	0.001995847	0.000720166	0.000760182	0.000610533	0.004038201	0.001136188	0.001215971	0.000905727	0.000687065	0.000751932	0.001376883	0.00085901	0.000557066	0.001066649	0.001365567	0.000897522	0.004175931	0.001892549	-0.009135844	-0.011441371	-0.013052281	0.000572376	-0.001084252	-0.011221198	-0.008731837	-0.008343046	-0.011833965	-0.010296802	-0.010501182	-0.011673793	-0.011014951	-0.007944197	-0.007527575	-0.006512112	-0.012876615
S8	0.00744386	0.007474914	0.00707711	0.007064541	0.007255864	0.005326513	0.006061071	0.006082142	0.006173838	0.006728069	0.005894541	0.006143594	0.006200296	0.006385359	0.004975335	0.005117059	0.006020651	0.005995085	0.005801275	0.005474519	0.005412975	0.004927597	0.006285562	0.005827249	0.004849907	0.004586608	0.002293849	0.005273441	0.004832298	0.000903208	0.004294589	0.00327893	0.000777333	-0.0028241	-0.004376621	0.000201791	-0.000750455	-0.005130078	-0.009815046	-0.006698494	-0.012130661	-0.012550811	-0.012285783	-0.012134035	-0.018888013	-0.016317531	-0.020690096	-0.015946563	-0.019158566
S9	0.015482712	0.007684452	0.008750925	0.006825253	0.004941214	0.005951374	0.002094228	0.006197968	0.006370203	0.005770202	0.003648786	0.005179424	0.002741549	0.003948659	0.006120125	-0.000964	0.004419659	0.002492873	0.001903783	0.003895014	0.00283391	-0.00146996	0.003419645	0.003492225	0.001470057	-0.005465692	-0.010724044	-0.001777543	-0.001909633	-0.013616699	0.006615684	0.005509952	0.00161888	-0.005592423	-0.008038992	0.004794969	0.003352681	-0.004510608	-0.006310258	-0.006178697	-0.006832196	-0.007036131	-0.00856219	-0.01100887	-0.016149662	-0.012523162	-0.017074191	-0.008499572	-0.016497335
S10	0.007350842	0.002015655	0.002279218	0.001356539	-0.001144683	0.003320018	-0.000757352	7.15E-05	0.001008458	-0.000208055	-0.000845779	0.002306111	-0.002319199	-0.000907712	0.000733686	-0.000710256	-0.001780743	-0.001864202	-0.000467391	-0.003284037	-0.002419973	-0.004445242	-0.002629834	-0.002727932	-0.00437279	-0.003822625	-0.003656361	-0.003574639	-0.003385036	-0.005705903	0.008151816	0.008639457	0.006103969	-0.006903198	-0.002842701	0.004043365	0.004915209	-0.009761508	-0.012223678	-0.008025834	-0.012298164	-0.015659703	-0.009071083	-0.019404932	-0.015516222	-0.021134398	-0.017211115	-0.009754155	-0.024036295
S11	0.00992565	0.004185265	0.005196241	0.002134637	0.001910775	0.004476983	0.003397418	0.001728922	0.001944302	0.001512144	0.00141304	0.00430066	0.001698064	0.000174314	0.002212671	0.003140908	-0.000850548	-0.000594942	0.000732418	-0.002235058	-0.002575647	0.000910539	-0.001751862	-0.002147727	-0.003090921	-0.004590739	-0.003624844	-0.004801356	-0.005444636	-0.0062161	0.010050081	0.01120274	0.007920372	-0.007511294	-0.002092904	0.008067502	0.008958318	-0.007076116	-0.011220947	-0.006490299	-0.009235889	-0.014273404	-0.014486808	-0.017476779	-0.028074978	-0.018931599	-0.025947428	-0.00122934	-0.026888881
S12	0.006920719	0.004930721	0.004026214	0.003729466	0.00409096	0.005395058	0.003704473	0.003590848	0.003420871	0.003551634	0.003538084	0.003946265	0.002833152	0.003097466	0.003023777	0.00198964	0.002720196	0.002961868	0.003626353	0.002095176	0.002319588	0.001947881	0.002178668	0.002160504	0.002083191	0.001407446	-0.000767381	0.001660103	0.00184394	-0.00157564	0.008958125	0.005928849	0.006424482	-0.003206419	0.001471311	0.006050525	0.004772949	-0.007462871	-0.017207238	-0.005228192	-0.013570851	-0.022867834	-0.023690289	-0.021591341	-0.025514081	-0.024793988	-0.026809825	-0.003626135	-0.030052693
S13	0.004461024	0.003295718	0.001839365	0.001869963	0.00202193	0.001740359	0.003427048	0.00108867	-6.42E-05	-0.000537598	0.00083776	0.000765934	0.001283908	9.37E-05	-0.000568531	0.00266131	-0.001256788	-5.36E-05	-0.00174294	-0.001357156	-0.001711732	6.51E-05	-0.001702996	-0.00181054	-0.002144534	-0.005368164	-0.003770551	-0.00754407	-0.003818824	-0.012077709	0.008085498	0.007846831	0.000469128	0.004719212	0.003954805	0.008106781	0.004373966	0.002014214	-0.005162332	0.0018947	-0.003132486	-0.018303432	-0.019003039	-0.018700777	-0.017241934	-0.022108591	-0.022750405	-0.016930593	-0.028606389
S14	0.006872227	0.005603311	0.005107365	0.004662603	0.004226389	0.005506484	0.002715215	0.004175309	0.004080866	0.004181087	0.002924391	0.005211547	0.002269235	0.003011411	0.003441222	0.000563369	0.002800192	0.002673987	0.00355351	0.002062556	0.002984891	-0.000458724	0.002119486	0.001961695	0.001248459	-0.000667404	-0.004043423	-0.000169733	0.000121707	-0.007726789	0.016116079	0.013478918	0.014413041	0.002138346	0.00949647	0.016463191	0.009816702	-0.000935487	-0.011426047	0.002066466	-0.010587517	-0.015950923	-0.015147564	-0.015848348	-0.024632684	-0.019929583	-0.027969702	-0.016780822	-0.021612998
S15	0.008016568	0.003317196	0.002145316	0.000196592	0.000375806	0.002538073	0.003423395	-0.000217905	-0.000519324	-0.001726585	-0.000283591	0.001360637	0.000793619	-0.001507719	-0.000477017	0.003886317	-0.002087573	-0.000926019	-0.000618263	-0.002904777	-0.003075453	-0.000278988	-0.002690721	-0.00283148	-0.004022565	-0.003364848	-0.002083033	-0.003841969	-0.004610108	-0.007355975	0.006613043	0.005396401	-0.000426755	-0.006280925	-0.00654619	0.00366363	1.38E-05	-0.008023239	-0.007854457	-0.007089823	-0.011212483	-0.014144301	-0.013794749	-0.015790088	-0.016955748	-0.015929603	-0.018211126	-0.0123157	-0.01881134
S16	0.011209522	0.00614003	0.006775033	0.005055164	0.004064082	0.006477463	0.004309545	0.004723779	0.004779604	0.004542706	0.003911697	0.005620233	0.003576961	0.004384949	0.004632779	0.003477375	0.004466712	0.003851774	0.004882288	0.004371538	0.004327528	0.002909351	0.004032952	0.004194666	0.004003866	0.003038189	0.001227417	0.003331482	0.003439019	-0.002756951	0.014059273	0.014337918	0.013406176	0.002713178	0.008177391	0.014666246	0.015061731	-3.45E-05	-0.004038441	-0.000362442	-0.003259291	-0.010672275	-0.015299989	-0.014613344	-0.02208535	-0.016659914	-0.023602521	-0.009786815	-0.027687128
S17	0.006365824	0.003439039	3.98E-05	0.000466172	0.001642457	0.001831423	0.006654349	0.000292102	-0.001481305	-0.00113942	0.000749369	-0.000640106	0.001914125	-0.000685334	-0.001417677	0.004516185	-0.001455341	0.000149538	-0.001401454	-0.002465587	-0.002010913	0.000986929	-0.000686728	-0.002731409	-0.002292795	-0.001861357	-0.002774334	-0.003486861	-0.003974655	-0.00701001	0.012412962	0.011515902	0.010675265	0.000246818	0.007586856	0.013686635	0.013136085	-0.003277628	-0.011469326	-0.001550978	-0.009540217	-0.013361718	-0.015230493	-0.015311516	-0.025214419	-0.013331804	-0.025620177	-0.013170006	-0.020763462
S18	0.009963409	0.008472289	0.008457198	0.007755413	0.007483521	0.007179104	0.005539132	0.00680443	0.007092136	0.006945121	0.005700009	0.00690063	0.006192392	0.005808981	0.006740635	0.004029149	0.00564625	0.005614119	0.008059177	0.005064313	0.007254769	0.004411767	0.005636114	0.005104857	0.005821163	0.005402046	0.00120597	0.005889018	0.006115295	-0.001055723	0.009451556	0.007391532	0.006053682	-0.00363531	-0.000535045	0.005371173	0.007806496	-0.007117101	-0.009949012	-0.006697495	-0.013659594	-0.01329932	-0.016985092	-0.014350896	-0.020987865	-0.019411577	-0.028080318	-0.009698852	-0.019527126
S19	0.007023196	0.004594941	0.002774599	0.002683968	0.003000442	0.002387803	0.005023369	0.001869521	0.001479742	0.001183435	0.001879415	0.001996665	0.002670776	0.001298129	0.001106031	0.004260899	0.000497311	0.001549111	0.000556705	0.000288391	0.000243443	0.002204775	0.000579084	0.00038805	0.000460542	0.00103044	0.000402	-4.30E-05	-0.000115529	-0.004326239	0.008012423	0.006018251	0.00490193	0.000108989	0.001525725	0.002772158	0.000525062	-0.003926983	-0.006844208	-0.003475079	-0.010527609	-0.018087936	-0.017696719	-0.019601853	-0.020269434	-0.021287408	-0.023705715	-0.009942702	-0.02153413
S20	0.005556104	0.001513157	0.000589004	-0.000277185	0.000251977	0.001244418	0.002313218	-0.003137731	-0.001633124	-0.003825875	-0.00276018	0.000307909	-0.001375926	-0.004405	-0.002926449	0.001258176	-0.004506853	-0.00318461	-0.002729303	-0.005815913	-0.005357004	-0.000887654	-0.005501111	-0.005252938	-0.004374015	-0.004458038	-0.00352315	-0.005777078	-0.006474387	-0.007681631	0.010747625	0.009543013	0.009120586	-0.00551605	-0.001973743	0.010430332	0.007023632	-0.006307053	-0.008601242	-0.006670142	-0.014430151	-0.014936477	-0.017544307	-0.016400024	-0.024947314	-0.016588161	-0.02360945	-0.013756321	-0.023583679
S21	0.007993104	0.006365554	0.004501345	0.004571665	0.004753001	0.003968623	0.007402516	0.003706846	0.001781469	0.001988572	0.003517169	0.001757687	0.004340282	0.002008654	-2.73E-06	0.004316292	0.000147375	0.002667627	-0.000147985	-0.000726352	-0.000796104	0.002409287	0.000215051	-0.001832235	-0.00213705	-0.002824517	-0.003579643	-0.004315896	-0.005109261	-0.01133641	0.014738076	0.010293117	0.004494598	-0.003353737	-0.005611322	0.01490379	0.00449741	-0.004239151	-0.016099645	-0.006463533	-0.012888031	-0.017967679	-0.019768216	-0.019693829	-0.026808235	-0.019201198	-0.02490337	-0.009760451	-0.023297833
S22	0.00829645	0.002670401	0.003734398	0.002750395	0.000607668	0.004316261	0.001181256	0.00212895	0.002003063	0.001777701	0.001425168	0.003297291	0.001160929	0.00079066	0.002849643	0.000417373	0.000870116	0.000303879	0.001434405	0.000592388	3.93E-05	-0.001691216	0.000814403	0.00025712	0.000528399	-0.00199196	-0.003988261	-0.002215156	-0.001935859	-0.007547404	0.01737658	0.013667781	0.016489375	0.000852856	0.010596537	0.012883373	0.018120136	0.001938647	-0.01055712	0.005318808	-0.005218526	-0.012625359	-0.012324791	-0.017360072	-0.029233123	-0.023248669	-0.034832266	-0.017393705	-0.031364668
S23	0.005017589	0.001720207	0.003030101	0.002595053	0.001305958	0.003640441	0.000284329	0.002268695	0.002941698	0.002711372	0.00166587	0.003707798	0.000379471	0.002006018	0.003138927	-0.000901761	0.002336444	0.001472655	0.003597527	0.002916919	0.002781655	-0.001122224	0.00194819	0.002733624	0.002818984	0.000622056	-0.001523357	0.001562925	0.00181343	-0.000756135	0.000366998	0.000294272	-0.00260108	-0.004559767	-0.006317675	-0.002718156	-0.005022931	-0.007218723	-0.01869914	-0.007812479	-0.015805047	-0.019380471	-0.014401672	-0.020240388	-0.019669844	-0.02487574	-0.022951303	-0.011116529	-0.024276145
S24	0.011348281	0.010049246	0.010803966	0.010958228	0.010906294	0.009822074	0.006710191	0.008425929	0.011836719	0.009880921	0.006930011	0.011289403	0.008750218	0.009103588	0.010039452	0.002568586	0.009670957	0.00845169	0.010035022	0.009357722	0.009748833	0.007341206	0.009481509	0.009930331	0.008597008	0.008262912	0.001337383	0.008128735	0.007862777	0.00136546	0.000533046	-0.001865346	-0.0026814	-0.002768764	-0.006607844	-0.003722369	-0.004527586	-0.010807724	-0.010252014	-0.010368354	-0.012250363	-0.012711051	-0.009929875	-0.021110097	-0.013782558	-0.014809528	-0.020264091	-0.00901578	-0.01638935
S25	0.00952948	0.009062074	0.009696305	0.009838599	0.01015073	0.006249283	0.004161889	0.00898689	0.010331011	0.010402457	0.008160738	0.006984294	0.006794783	0.00948721	0.010129851	0.004475721	0.00894644	0.008214436	0.008409	0.009799005	0.010197775	0.004847417	0.008672244	0.007600598	0.007884009	0.00584121	-0.001552269	0.002232847	0.002322132	-0.009109323	0.001629843	0.001726912	-0.002878691	-0.003582248	-0.011101995	-0.000721594	-0.00503855	-0.007051276	-0.001355624	-0.010196316	-0.00468267	-0.003803243	-0.007357009	-0.006638591	-0.02215608	-0.007341445	-0.017531703	-0.014098659	-0.019034305
S26	0.003466474	0.001748897	0.000946647	0.000375489	0.000564624	0.001951764	0.002327688	0.0007397	-5.48E-06	5.22E-05	0.001225571	0.00060348	0.001289523	0.000368436	-0.000100313	0.001791939	-2.50E-05	0.000721805	-0.000383903	-0.000244229	-0.000401755	0.000658288	2.52E-05	-0.000325713	-0.000336351	0.00031889	-0.000857537	0.00022524	-0.000630861	-0.005608648	0.012172001	0.008934388	0.007905617	-0.006507457	-0.004259769	0.010844585	0.004948037	-0.004999726	-0.008973945	-0.001283093	-0.010001963	-0.022086312	-0.021199935	-0.028729503	-0.030917333	-0.029642228	-0.034179347	-0.007903473	-0.03309426
S27	0.006751569	0.008727604	0.006283302	0.007746739	0.007740186	0.004958341	0.006587029	0.006591938	0.005657334	0.006060181	0.006404755	0.005246949	0.006261358	0.006252843	0.00539478	0.005466952	0.005387488	0.006361097	0.003488724	0.00402431	0.003736448	0.003745437	0.005681391	0.004516019	0.003453741	0.004410733	-0.004273055	0.004840816	0.002171732	-0.009269404	0.010157655	0.011499083	0.007347057	-0.003250949	-0.00687844	0.006477255	0.008822835	-0.007378244	-0.011148126	-0.00900702	-0.012208677	-0.011247012	-0.013348237	-0.017352161	-0.029814707	-0.0244216	-0.020390948	-0.003888314	-0.028766013
S28	0.006888749	0.004551851	0.002159907	0.001957929	0.001701227	0.004060314	0.005888622	0.00094844	0.000759683	0.000284252	0.001540361	0.002006792	0.002535709	0.000172961	0.000660501	0.00462969	-0.000769642	0.000555368	9.26E-05	-0.000647491	-0.000374472	0.001848699	0.000199378	-0.000898187	-0.00096464	-0.000970341	-0.00079988	-0.001665081	-0.001421491	-0.005842364	0.009623285	0.009082675	0.005855414	-0.003418185	-0.000473988	0.008720106	0.003421543	-0.007852638	-0.009055068	-0.008222756	-0.013751932	-0.020383718	-0.016009511	-0.019045726	-0.02615155	-0.019295273	-0.027175825	-0.014706502	-0.028020918
S29	0.009603318	0.007155952	0.006835805	0.006775767	0.006457027	0.007930332	0.004396562	0.005982256	0.005560464	0.005637345	0.004814027	0.007511615	0.00371809	0.004427924	0.005115103	0.002548324	0.004016162	0.00347992	0.005933482	0.003531992	0.003465255	-0.002319105	0.003004896	0.002765632	0.003197506	0.000518822	-0.006736894	0.000290764	0.000992818	-0.005474975	0.004342182	0.004709929	-0.004593858	-0.009391307	-0.011035622	0.003889535	0.000778536	-0.004220929	-0.011685082	-0.002712926	-0.008775769	-0.020893157	-0.020261617	-0.020212925	-0.024921817	-0.023935235	-0.026476897	-0.014758847	-0.032671761
S30	0.005427104	0.006085662	0.005277168	0.004865469	0.004365868	0.002383742	0.005719262	0.003881218	0.004068559	0.003795705	0.003717411	0.00399959	0.003621141	0.0036533	0.003671418	0.003394875	0.003021973	0.003963695	0.001860259	0.002303659	0.003308529	0.00183255	0.003381728	0.002086713	0.001644173	0.001511497	-0.001464035	0.00110463	0.00158023	-0.00135448	0.008964181	0.007918783	0.004377137	-0.002794129	-0.001546334	0.007632175	0.008526581	-0.006056286	-0.007840825	-0.006957089	-0.009770304	-0.016960142	-0.012487113	-0.021750267	-0.023501817	-0.018467152	-0.024974019	-0.005365668	-0.02504765
S31	0.00420743	0.000779997	0.002398979	0.001668916	-0.000495993	0.004562592	-0.002719639	0.000903723	0.003303195	0.002616229	9.46E-06	0.007167193	-0.002580797	0.000762087	0.003945006	-0.004124528	0.001469996	-0.000819491	0.00849348	0.002907326	0.006310873	-0.003689905	0.0004605	0.002584389	0.005004893	-0.001144917	-0.004861242	-0.00012137	0.002189917	-0.001149367	0.003196068	0.003060502	-0.000628413	-0.003819132	-0.002590157	0.002699255	-0.001776374	-0.004178055	-0.007161485	-0.00254133	-0.009333657	-0.018921322	-0.015861657	-0.017242674	-0.018515595	-0.018887582	-0.019479884	-0.014118784	-0.022675465
S32	0.003807671	0.003512555	0.000778984	0.000969221	0.001565859	0.001669976	0.004685662	0.000800687	-0.001818751	-0.000803992	0.000748606	-0.001306423	0.001712817	-0.000821059	-0.003112167	0.004257358	-0.002085418	0.000367685	-0.003478107	-0.002807923	-0.003432852	0.002673211	-0.001764592	-0.003107049	-0.004264195	-0.00071271	-0.002629112	-0.001853898	-0.00359991	-0.00545246	0.00995344	0.008091638	0.007746407	-0.001738527	0.003002581	0.009427234	0.006555225	-0.003939953	-0.01103247	-0.001569761	-0.010705866	-0.020126229	-0.019541357	-0.022030827	-0.029122726	-0.019624389	-0.028443933	-0.005769347	-0.025782864
S33	0.00678508	0.002567761	0.003026238	0.002656331	0.001183017	0.004776416	0.000949249	0.001843045	0.002681247	0.002457029	0.001075077	0.005076047	-0.00048987	0.001042493	0.002662255	-0.001433067	0.001745508	0.000674417	0.00368158	0.001798193	0.00157243	-0.003328532	0.00041725	0.00134003	0.001405419	-0.00377394	-0.010601433	-0.002533024	-0.001803039	-0.013230207	0.011908577	0.010803411	0.009034239	0.000600996	0.003882702	0.013088685	0.009967659	-0.001082882	-0.005970013	-0.001009084	-0.006345048	-0.010404069	-0.011638342	-0.012346755	-0.022050487	-0.023106808	-0.022483065	-0.020007985	-0.025517107
S34	0.012003765	0.007852246	0.006945305	0.006146495	0.006302592	0.008701904	0.008066487	0.004688355	0.004789874	0.00409969	0.004154527	0.007998729	0.005961543	0.003204696	0.003411736	0.005676906	0.002200515	0.003607045	0.005352595	0.001711411	0.001606271	0.004704667	0.001904833	0.001753569	0.001176827	-6.72E-05	-0.001846429	-0.000204589	0.000148987	-0.005375958	0.004455845	0.003185035	0.000906941	-0.003980883	-0.003060959	0.002953075	-0.002431084	-0.005976795	-0.014696088	-0.008299092	-0.010828391	-0.018154942	-0.01689723	-0.018471825	-0.0250971	-0.021452142	-0.025172776	-0.010978292	-0.025084534
S35	0.00677265	0.003430153	0.003969384	0.003628251	0.002703908	0.004042745	0.00098795	0.003064539	0.00263416	0.003020513	0.00259913	0.003220402	0.000823809	0.00226277	0.00255325	0.000215471	0.002119913	0.001684511	0.001380177	0.001397595	0.000472646	-0.000489937	0.001807349	0.001252546	0.000828262	-0.000998286	-0.001466047	-0.001591327	-0.000716324	-0.003695511	0.00619236	0.00538993	0.001289354	-0.006831241	-0.002683692	0.002816019	0.00374523	-0.007741131	-0.008532761	-0.007644019	-0.012565213	-0.01617277	-0.010794304	-0.016334902	-0.010867644	-0.014835451	-0.013293219	-0.007207337	-0.012796304
S36	0.008339113	0.004069533	0.004890062	0.004084892	0.002201839	0.006049751	-0.002160518	0.003501811	0.003973219	0.003754301	0.002916241	0.0041132	-0.000500719	0.002415693	0.003237083	-0.003253868	0.002336973	0.001252295	0.001587488	0.0019218	0.001006683	-0.003143323	0.001725223	0.001750764	-0.000111256	-0.004813877	-0.006693332	-0.003567864	-0.004017765	-0.008404307	0.006769177	0.005229657	0.005669611	0.003832793	0.004614389	0.002280297	0.003810167	-0.000508151	-0.007090951	-0.000828724	-0.006597908	-0.015662984	-0.014408807	-0.017741869	-0.01463268	-0.013952894	-0.02448449	-0.012825741	-0.019824709
S37	0.01016591	0.003901148	0.004529593	0.003199677	0.002588916	0.004478864	0.002841717	0.002110406	0.001045709	0.000822689	0.002103715	0.003376607	0.002192962	0.001203962	0.00118554	0.002010066	-0.000432442	0.001116717	6.37E-05	-0.000314637	-0.000504604	0.001157334	-0.000299593	-0.001128804	-0.001113012	-0.000333388	-0.000141795	-0.001237999	-0.001405572	-0.004025779	0.017242228	0.011635737	0.014476694	-0.005160334	-0.004155733	0.008578225	0.009909477	-0.005915874	-0.00681503	-0.007186334	-0.011611444	-0.014584843	-0.015707446	-0.016586221	-0.024505094	-0.018174275	-0.027075882	-0.004513609	-0.023403721
S38	0.007613039	0.007911208	0.003094118	0.002678455	0.005854971	0.004536304	0.0091356	0.003125143	-4.93E-05	-0.000478627	0.003063989	0.003354398	0.006598276	0.001253413	-0.000639957	0.009186394	1.94E-05	0.003469499	0.000638648	-0.000983766	-0.00091241	0.006515338	0.001326141	-0.001045927	-0.00181674	0.003913975	0.005961594	0.001148817	-0.001492794	0.001098179	0.003526632	0.002008572	-0.007051245	-0.007088911	-0.011103987	0.0042068	2.12E-05	-0.012026841	-0.016048982	-0.010715518	-0.020237914	-0.018374786	-0.02500132	-0.022184507	-0.02160052	-0.020068711	-0.029409304	-0.004159336	-0.01448136
S39	0.006144334	0.002516658	0.00327316	0.002414562	0.00141014	0.004320085	0.002347266	0.001737675	0.002481075	0.001908161	0.001314376	0.004790515	0.001201019	0.00130219	0.002413175	0.001651222	0.001377102	0.000851579	0.004244599	0.002189045	0.002319454	0.000659045	0.001337197	0.001616474	0.002085642	0.000641111	-0.000111765	0.000946123	0.001509983	-0.007095338	0.009651277	0.008567527	0.004993406	0.001865732	0.002758673	0.010788275	0.006763909	-0.00126093	-0.009557279	0.000941309	-0.007419999	-0.0143194	-0.016621385	-0.015127644	-0.019519946	-0.016966765	-0.022923659	-0.012205194	-0.02189449
S40	0.00300921	-0.000282576	-0.000268637	-0.00071414	-0.001371029	0.001777352	0.000630934	-0.000603482	-0.001240073	-0.001605312	-0.00059697	0.000245355	-0.00136298	-0.001488264	-0.001148744	-0.000536541	-0.00255519	-0.001533973	-0.000507333	-0.002244488	-0.002274576	-0.001702797	-0.003011361	-0.002235916	-0.002727706	-0.002995712	-0.001720223	-0.003851742	-0.003807239	-0.007572248	0.008438638	0.00643063	0.002975067	-0.002289905	-0.000594056	0.008137677	0.006680261	-0.005220388	-0.010076782	-0.003626713	-0.01105634	-0.016432468	-0.0157102	-0.018883215	-0.02511289	-0.023420726	-0.027128172	-0.013696981	-0.028510819
S41	0.007038575	0.00450976	0.004665911	0.004562716	0.004197643	0.004063681	0.003078249	0.0041895	0.003597175	0.003838001	0.003452852	0.002830415	0.002458699	0.003452848	0.002943604	0.000526623	0.001962976	0.001311087	0.000576545	0.000947134	0.000272935	-0.001772587	0.002144839	0.00110304	-0.002627518	-0.002236737	-0.006573327	-0.00244388	-0.003131279	-0.00902393	0.008523015	0.00578455	0.00693326	-0.00096259	0.003228468	0.005107997	0.00598212	-0.005303446	-0.00980626	-0.003103057	-0.006629265	-0.016603523	-0.014499128	-0.016207917	-0.017397693	-0.020059221	-0.018446086	-0.013452465	-0.023375394
S42	0.007887812	0.001849313	0.003712824	0.00217718	-0.00013543	0.004424629	0.000625189	0.001197588	0.003092908	0.002371018	-0.000493018	0.004390447	-0.001764962	-0.000280078	0.003761072	0.000297658	0.001356215	1.04E-05	0.004798534	0.002453131	0.003331126	-0.001775428	0.000314961	0.001947739	0.002975998	-0.002541153	-0.003848022	-0.000947365	0.000250843	-0.005442451	0.009768981	0.008165465	0.007521775	-0.000265812	7.11E-05	0.008440529	0.007044255	-0.003383934	-0.007931832	-0.001735768	-0.008323119	-0.009619773	-0.008959701	-0.015412613	-0.023916856	-0.019883538	-0.025941295	-0.009062929	-0.026653804
S43	0.009572478	0.00626271	0.005776402	0.005554292	0.005933562	0.006393011	0.006247761	0.005722631	0.004922863	0.005190166	0.004758256	0.006437553	0.005387553	0.004652646	0.004574354	0.004408967	0.004129924	0.004201386	0.00529412	0.003602195	0.004059998	0.003635466	0.003972912	0.003657107	0.003189973	0.00221711	-0.004833691	0.002603551	0.002260971	-0.003279142	0.004771428	0.004267388	0.002530468	0.000805313	0.000529043	0.004507386	0.003199251	-0.005149515	-0.016322664	-0.001902639	-0.011730714	-0.019481142	-0.019742014	-0.0182608	-0.026509839	-0.023166997	-0.026687631	-0.024021816	-0.029821738
S44	0.009317298	0.005440395	0.007841246	0.005802071	0.005353102	0.005606814	0.002466235	0.005586557	0.005937212	0.005532899	0.004196618	0.007102878	0.003861187	0.005115771	0.005710765	0.002098974	0.004789429	0.004273668	0.007458273	0.00383945	0.004483079	0.001392686	0.004460793	0.003561039	0.003324725	0.002265262	-0.001698003	0.000676443	0.000556139	-0.008335733	0.007798694	0.004069234	0.002761664	-0.006033006	-0.005297172	0.002636478	0.004076265	-0.005731786	-0.010376848	-0.005390593	-0.013474788	-0.013493319	-0.014589385	-0.014692629	-0.01519935	-0.018200003	-0.020647108	-0.008463591	-0.014881421
S45	0.006296993	0.002301419	0.001429324	0.001115825	0.00131136	0.002601833	0.002696026	0.000698455	0.000627212	-0.000141077	0.000369973	0.001312079	0.000784193	-0.000226914	0.00090308	0.001949061	-0.000472424	-0.001166068	-0.000654625	-0.000674715	-0.001126485	-0.002046096	-0.002182962	-0.001714071	-0.00135744	-0.003633406	-0.007170471	-0.004907486	-0.003654171	-0.011612768	0.014468778	0.012247799	0.010724496	0.004321697	0.006572217	0.015291822	0.012787641	-0.001139618	-0.007246178	0.002450088	-0.005486818	-0.0130678	-0.012720446	-0.014542353	-0.018569079	-0.018580072	-0.024770908	-0.0116453	-0.026705695
S46	0.008051084	0.004666236	0.004342496	0.003549879	0.003755585	0.005842667	0.005147008	0.003277463	0.003266621	0.003135484	0.002589256	0.005141105	0.002583986	0.00232999	0.003527833	0.005595224	0.002699899	0.002357926	0.004470298	0.002368022	0.002178683	0.001509536	0.00181486	0.002150802	0.001735501	0.000135916	-0.000546669	-0.000350076	0.000496355	-0.004866004	0.006649083	0.006576287	0.004261494	-0.010640853	-0.001742098	0.008316096	0.002052204	-0.012325679	-0.016128117	-0.005660842	-0.017063976	-0.019023644	-0.020471182	-0.02017677	-0.023673382	-0.026712836	-0.028986502	-0.009384421	-0.020313754
S47	0.006187591	0.005484653	0.005016569	0.005118249	0.004726332	0.002878837	0.004045136	0.004498034	0.004839233	0.004389151	0.004399323	0.003129636	0.003580878	0.004304072	0.003707364	0.001359043	0.004430863	0.004246443	0.004108956	0.003864541	0.006575035	0.002812388	0.004201098	0.004078789	0.004056408	0.004474725	-0.000315874	0.002893152	0.002956176	-0.001441409	0.009127322	0.011063487	0.008019729	-0.004168459	-0.00455689	0.003699399	0.006986654	-0.00956207	-0.009815578	-0.008392861	-0.014213913	-0.017102284	-0.017626339	-0.020797971	-0.018905155	-0.021865082	-0.022781402	-0.003759926	-0.015598344
S48	0.005903914	0.001326155	0.001069074	0.00136395	0.000413386	0.003333254	0.001193384	0.000952949	0.00096097	0.000384085	0.001139272	0.001820514	0.000198971	0.000332158	0.000590399	0.00085626	-0.001096162	-0.000141464	-0.001700802	-0.001035561	-0.000685841	-0.000637053	-0.001148456	-0.000602312	-0.000962399	-0.002668134	-0.006553529	-0.003122111	-0.001975604	-0.007569113	0.020593795	0.018702787	0.018277193	0.003827497	0.010707433	0.01987827	0.019720708	0.0006336	-0.005014756	0.002269538	-0.005328312	-0.009216325	-0.009477745	-0.012789993	-0.023645659	-0.016605996	-0.024767513	-0.021432126	-0.019872622
S49	0.008897819	0.008400763	0.007532092	0.007511061	0.007705156	0.006923434	0.008024239	0.00674835	0.006725072	0.006901617	0.006495417	0.006819274	0.007835925	0.007002231	0.006296462	0.006511733	0.006144929	0.006720169	0.00657146	0.005956005	0.00606576	0.006455862	0.006256334	0.005720684	0.005582635	0.004862624	0.000654013	0.003907899	0.004990668	-0.002706449	0.009317732	0.008628621	0.006673742	0.000956323	0.003199967	0.009469923	0.008289957	-0.001142386	-0.009333501	0.000486592	-0.006310661	-0.010878391	-0.015166408	-0.014589416	-0.024908764	-0.017948254	-0.024037272	-0.017176077	-0.027594902
S50	0.007474967	0.004449426	0.002198742	0.002563794	0.002904447	0.003311113	0.00406385	0.002762743	0.001165076	0.001908078	0.002451475	0.002006776	0.002307459	0.0026697	0.000502932	0.002055082	0.001316601	0.001971674	0.001298237	0.000134173	-0.000363397	9.57E-05	0.000564506	0.0002658	-0.000941651	-0.000917966	-0.002536583	-0.001742974	-0.002102972	-0.008938006	0.014465974	0.013157178	0.012706464	-5.20E-05	0.001866338	0.01006232	0.013814875	-0.002950703	-0.008860682	-0.006848658	-0.013008527	-0.01737054	-0.0211182	-0.016242647	-0.027070106	-0.017653753	-0.025478009	-0.011491866	-0.026739747
S51	0.003011159	0.001657659	-0.000479825	-0.001575983	-0.000545151	0.001253816	0.002703965	-0.001812526	-0.002141172	-0.002345056	-0.000471392	0.002385091	0.000837631	-0.001538593	-0.002150978	0.003838125	-0.002063581	-0.000389076	0.003488838	-0.001914011	-0.000387909	0.002979778	-0.001295747	-0.001997301	-0.001730296	0.000124642	0.002189807	-6.34E-06	-0.000729864	0.000335859	0.012231137	0.007820526	0.007293228	-0.001274994	-0.003622639	0.010035259	0.008146991	-0.004415432	-0.013570655	-0.003838399	-0.012417634	-0.017069626	-0.023541897	-0.02094917	-0.027382117	-0.021923402	-0.032026872	-0.005083967	-0.028993304
S52	0.00903181	0.008531927	0.009626807	0.00810867	0.008417825	0.007884972	0.008944854	0.007860727	0.008309916	0.007583847	0.008303079	0.008594967	0.009411929	0.008535314	0.006963261	0.006577879	0.007430484	0.008045604	0.010818074	0.007454019	0.006730922	0.007482405	0.007855819	0.007645936	0.00697432	0.007237344	0.00306897	0.007833501	0.00776233	0.005091756	0.004335815	0.003230736	0.002310309	-0.004932078	-0.001838588	0.001470957	-3.99E-05	-0.006329646	-0.013963016	-0.007118091	-0.016580505	-0.018629061	-0.019795893	-0.018376223	-0.026234299	-0.018316034	-0.02814868	-0.000662652	-0.027288481
S53	0.009204283	0.00786813	0.007674708	0.007477711	0.008173571	0.00670202	0.007625563	0.006983327	0.006393042	0.006492507	0.005546318	0.008347701	0.006358443	0.006055324	0.005825515	0.005152229	0.005720803	0.005984547	0.008721356	0.005797666	0.005407203	0.005181777	0.005388542	0.006117882	0.005353893	0.003815625	5.61E-05	0.003527778	0.004839951	-0.007063675	0.001546005	0.001631353	-0.000990845	-0.003317537	-0.002634729	-0.000513199	-0.000480873	-0.005006698	-0.014784762	-0.003491338	-0.012936354	-0.012774987	-0.015847011	-0.012373759	-0.023386127	-0.013381434	-0.022033758	-0.011510872	-0.021066276
S54	0.00869408	0.007922415	0.009717144	0.010192074	0.007008095	0.007261302	0.006632056	0.007305329	0.005860022	0.006334833	0.009225516	0.007904963	0.007458738	0.00731981	0.00609921	0.002678081	0.006164277	0.009655458	0.006239042	0.008409797	0.008080651	0.003918448	0.003087085	0.003374725	0.005164651	-0.000277113	-0.004645147	0.002487992	0.002698872	-0.002071232	0.003662955	0.002955181	-0.001292382	-0.005919721	-0.006673949	0.00255783	-0.002645507	-0.00773856	-0.014006947	-0.006882003	-0.01199586	-0.018852404	-0.017182198	-0.017763335	-0.021897307	-0.015889203	-0.024585814	-0.011091928	-0.02259439
S55	0.00982035	0.008626932	0.008263482	0.008138698	0.00813228	0.007184309	0.006746824	0.00729478	0.007052306	0.00767711	0.007246501	0.006418317	0.008103082	0.006834287	0.005554646	0.00496215	0.005614615	0.006119397	0.001474852	0.004289074	0.004612229	0.005349982	0.005024182	0.004325697	0.000546325	0.004468104	0.001282048	0.002995961	0.000551348	-0.009648209	0.003054034	0.002053628	0.000404606	-0.005285694	-0.005556598	-0.001586278	-0.002580155	-0.010743563	-0.011750274	-0.011456541	-0.015235952	-0.016604426	-0.01387351	-0.016294528	-0.021261263	-0.014708446	-0.023072443	-0.010583887	-0.016920246
S56	0.006846892	0.003165917	0.000134313	-4.41E-05	0.000325751	0.001819698	0.002177629	-0.000601939	-0.000924653	-0.001633328	-0.001119903	0.000325377	8.88E-05	-0.002720698	-0.001969617	0.001597285	-0.003312657	-0.002441849	-0.000123943	-0.00350881	-0.003723473	0.000257082	-0.002846414	-0.003891756	-0.002842558	-0.00373789	-0.001025054	-0.00390001	-0.003338165	-0.005156608	0.011376024	0.01001801	0.00761476	-0.000604907	0.003202052	0.009125497	0.01000169	-0.003971792	-0.01432192	-0.00107906	-0.008301642	-0.020813318	-0.020463657	-0.0213407	-0.028317533	-0.026618766	-0.029277806	-0.004805112	-0.027003832
S57	0.011280173	0.003825285	0.003489049	0.001245258	0.00087111	0.003536108	0.002898363	-0.000498535	-0.000644979	-0.001705694	-0.000260852	0.001974597	0.001185304	-0.001992687	6.54E-05	0.001983141	-0.002921049	-0.001701927	-0.004538549	-0.004919644	-0.004654063	-0.001833916	-0.003315594	-0.005386448	-0.005877139	-0.004700316	-0.003443837	-0.005656683	-0.005965712	-0.00519467	0.015077955	0.014309627	0.012294828	-0.008634158	0.000235885	0.0111446	0.012834519	-0.011684012	-0.009590452	-0.010420174	-0.015942215	-0.013004682	-0.018292774	-0.018216191	-0.029410993	-0.014088479	-0.031095215	-0.011628482	-0.015964849
S58	0.009757059	0.005456087	0.003577203	0.002319601	0.002205793	0.006861161	0.003723954	0.00061132	0.000504907	0.00048104	0.000700027	0.004676569	0.001967692	9.53E-05	0.000317543	0.00214482	-0.000720869	-0.000117426	0.002222735	-0.000773829	-0.000603612	0.000891184	-0.000790013	-0.00119256	-0.001231095	-0.000859773	-9.24E-05	-0.001521037	-0.001725559	-0.002981882	0.007167087	0.005720923	0.003488328	-0.006948969	-0.006636454	0.006066211	-0.000332865	-0.014381282	-0.017861377	-0.012147776	-0.018631865	-0.018617831	-0.019880301	-0.021184901	-0.025140697	-0.019139261	-0.028144158	-0.01202297	-0.016607114
S59	0.0103613	0.003775647	0.003966123	0.002857384	0.002342297	0.00564677	0.003238419	0.002033163	0.002366603	0.002171337	0.001361743	0.005992269	0.001648938	0.0009272	0.002259983	0.001389395	0.000506495	0.00051419	0.003711713	0.000433829	0.001053096	0.000434086	0.000397357	-0.000157293	3.98E-05	-0.001418105	-0.001693785	-0.00105806	-0.000917638	-0.000771255	0.012077048	0.012253842	0.009431195	-0.003203297	0.000275313	0.011994227	0.010951091	-0.005342328	-0.00685633	-0.004058388	-0.006905479	-0.00737838	-0.00993989	-0.011222019	-0.01973737	-0.011979043	-0.020751467	-0.029565013	-0.018949881
S60	0.012228457	0.002868335	0.002933921	0.001992953	-0.000303537	0.004957584	-0.000351028	0.000297958	0.002693344	0.00102191	-0.00083112	0.004207751	-0.001917787	-0.001499918	0.002855059	-0.001857375	-0.002267746	-0.002121782	0.002969132	-0.001944008	0.000344595	-0.003798949	-0.003049072	-0.002622401	-0.002191438	-0.004617507	-0.004923468	-0.003990077	-0.004077747	-0.006007371	0.006982522	0.004526851	0.000478973	-0.005260264	-0.003522494	0.00169274	0.002738441	-0.012980949	-0.013402709	-0.011203302	-0.014609494	-0.013964899	-0.012366942	-0.016670362	-0.017352219	-0.01258589	-0.016654945	-0.014786193	-0.013937258
S61	0.01247282	0.008657245	0.007739798	0.007392213	0.006463261	0.009563412	0.005273309	0.006020337	0.007221758	0.006416222	0.005063095	0.009745021	0.003941402	0.005047089	0.006109631	0.002088463	0.005266459	0.004104454	0.007711855	0.00514826	0.00574022	0.001509631	0.003878283	0.00437807	0.004340496	0.00072501	-0.002664788	0.001653703	0.002468107	-0.007561728	0.009650738	0.008546213	0.00584541	-0.002929418	-0.002450102	0.008139626	0.004174022	-0.006656609	-0.008189863	-0.00597692	-0.012609262	-0.015094367	-0.015472946	-0.016321498	-0.024542318	-0.017475131	-0.023491856	-0.006342893	-0.021274084
S62	0.009779344	0.002926621	0.002478122	-0.000698363	-0.001778553	0.009404184	0.002838857	-0.002498837	-0.00042378	-0.001421204	-0.00345363	0.006357759	-0.001993831	-0.004241441	0.00140656	0.00039458	-0.003872104	-0.003392403	0.004734216	-0.002286662	-0.001836795	-0.003593385	-0.004383075	-0.00321499	-0.000387327	-0.004716188	-0.003846289	-0.004558825	-0.003359835	-0.006854441	0.012407883	0.007529374	0.008909422	-0.002552743	0.001820138	0.000412095	0.008576799	-0.006625556	-0.013227617	-0.004767866	-0.013844397	-0.017123906	-0.016433237	-0.017161324	-0.020053336	-0.014707905	-0.02133902	-0.017066628	-0.019778401
S63	0.008580825	0.003276878	0.004896858	0.001975271	0.001237579	0.004823184	0.002295743	0.000553338	0.002477683	0.001592918	0.00063949	0.0048729	0.000723839	0.000213462	0.00259796	0.000958818	0.000423321	0.000114788	0.004416678	0.00153294	0.002232963	0.000580226	0.000538778	0.000408345	0.003375338	-0.000853044	-0.002204819	-0.001540604	-0.001768049	-0.005813697	0.009780569	0.006812839	0.00241442	-0.014157035	-0.01273457	0.006779846	0.007182153	-0.016221706	-0.019098876	-0.01368	-0.019649358	-0.017550845	-0.017653885	-0.022116531	-0.017198764	-0.014250584	-0.018478214	-0.01166355	-0.015852625
S64	0.007793342	0.007456505	0.007597493	0.007370462	0.006826217	0.006774933	0.005711967	0.007289627	0.007072668	0.007420955	0.006599038	0.006944421	0.006238769	0.00678683	0.005475386	0.004132914	0.007167515	0.006626206	0.008230115	0.005925589	0.005934435	0.004088021	0.006888822	0.005733191	0.005417369	0.004028723	-0.00224299	0.005440133	0.005265048	-0.003628903	0.005972374	0.005246535	0.002100287	-0.000365962	-0.0004069	0.002985301	0.002944459	-0.004948176	-0.012057808	-0.006063904	-0.016199857	-0.011831103	-0.019586753	-0.011283702	-0.027432408	-0.014610352	-0.028877028	-0.010477239	-0.02066155
S65	0.011165371	0.0123046	0.010207013	0.008836291	0.008745532	0.005963042	0.00903721	0.007042775	0.008687438	0.008349735	0.005484976	0.00693432	0.006436928	0.007519776	0.008168346	0.006594799	0.006010727	0.004618803	0.005971588	0.005948319	0.007290336	0.001328613	0.006134951	0.005747994	0.005085408	0.000632384	-0.001603123	0.001096597	0.00314955	-0.009714439	0.006627589	0.005784515	-0.00193861	-0.003343426	-0.004631575	0.003295032	0.001348462	-0.005027997	-0.00581133	-0.007233609	-0.009402054	-0.008010218	-0.010885267	-0.007343308	-0.013793237	-0.017330205	-0.01428492	-0.006836144	-0.018564254
S66	0.008300266	0.004994473	0.004081254	0.003809199	0.004256217	0.005801388	0.006146263	0.004018517	0.002225964	0.001785339	0.003740503	0.003545426	0.004570401	0.002844123	0.002216351	0.004959056	0.002025453	0.003235469	0.002826492	0.001848243	0.001533353	0.003440706	0.002491702	0.001207547	0.000872733	0.001842619	-0.000712609	0.001283936	0.000935939	-0.004839501	0.015405177	0.014875647	0.013340709	0.000215841	0.004247057	0.015031965	0.012587785	-0.003201888	-0.011451177	-0.005274557	-0.011098007	-0.014561245	-0.019324765	-0.016402518	-0.024370996	-0.0138648	-0.026751398	-0.015196049	-0.019797055
S67	0.005583775	0.00636775	0.006311203	0.005541679	0.006196951	0.004937532	0.00559477	0.004882185	0.005569153	0.004709155	0.004542554	0.005845972	0.005196603	0.004790424	0.005877689	0.004558689	0.003969971	0.004248882	0.006453533	0.004674983	0.005570575	0.004345234	0.00416772	0.004391169	0.004462271	0.004112726	0.000560025	0.004396189	0.004545665	0.000380712	0.007946009	0.006677859	0.005295107	-0.007557701	-0.002478509	0.005977003	0.005986183	-0.007365833	-0.015348372	-0.006450463	-0.015231418	-0.016392367	-0.017572275	-0.017456164	-0.029917994	-0.024802858	-0.029246998	-0.008617799	-0.024155298
S68	0.00693333	0.001173306	0.002804743	0.000977462	-9.24E-05	0.004054316	0.00043339	0.000512076	0.000901504	0.000446586	0.000161856	0.003674275	-0.001429856	1.60E-05	0.001246314	0.000118396	-0.00033883	-0.000586155	0.002728529	0.000126796	-7.14E-05	-0.001504389	-0.0007753	-0.000361153	-6.02E-06	-0.002670733	-0.00392877	-0.003812192	-0.005715347	-0.013564736	0.013960486	0.011024745	0.011413554	0.006405369	0.008748364	0.016245497	0.016792438	0.003185243	-0.002361404	0.004422599	-0.002011995	-0.0118429	-0.011833568	-0.018014638	-0.024634309	-0.021407842	-0.027393987	-0.014136285	-0.030656273
S69	0.009128324	0.006736585	0.006142119	0.005184516	0.003634102	0.005713784	0.005504287	0.003844893	0.004592093	0.003974889	0.002794386	0.00600712	0.002866451	0.002705931	0.004886731	0.004200223	0.002545749	0.002093826	0.003566017	0.001586578	0.001986746	0.001306752	0.001764695	0.001536075	0.001270225	0.000192687	-0.000942462	0.000246795	0.000382491	-0.002783755	0.008338806	0.008695219	0.004885748	-0.003655835	-0.000723592	0.006935609	0.008680573	-0.006907238	-0.012247986	-0.004124819	-0.011009134	-0.016305782	-0.013189929	-0.01559389	-0.018808049	-0.021381469	-0.025175707	-0.006257961	-0.022262217
S70	0.006413558	0.004909838	0.003323449	0.002886358	0.003143151	0.003120038	0.005654086	0.002300138	0.000882349	0.000888231	0.002410682	0.001217673	0.002945895	0.001473628	0.000844147	0.004780226	0.000295891	0.002339724	-0.000130802	8.44E-05	-8.54E-05	0.003606921	0.000884419	0.000266219	-1.39E-05	-0.000355026	0.000549353	-0.002330612	-0.00186446	-0.009267837	0.01307507	0.013928324	0.011869543	0.001666942	0.003719675	0.013732506	0.013398122	5.76E-05	-0.004951393	-0.000765287	-0.014165237	-0.013664607	-0.016942966	-0.01449779	-0.028851106	-0.019203211	-0.02879852	-0.012874601	-0.028690329
S71	0.005918581	2.48E-05	0.000769375	-0.000172488	-0.002360466	0.003498092	-0.002475988	-0.002343393	-0.000216672	-0.001304135	-0.002098896	0.001667809	-0.003843894	-0.002915422	0.000206344	-0.002150865	-0.00310153	-0.003527821	0.001034272	-0.001911508	-0.001476494	-0.003982839	-0.003859424	-0.002782829	-0.001876685	-0.005764089	-0.005354582	-0.005192508	-0.003817416	-0.006768695	0.011898688	0.010573539	0.009954442	4.31E-05	0.00612862	0.013809623	0.011533294	-0.001043984	-0.009599774	0.00117598	-0.009279885	-0.014507972	-0.015727273	-0.014230607	-0.021099995	-0.016434562	-0.02496866	-0.013475795	-0.023407283
S72	0.010640226	0.009257009	0.008265741	0.008360527	0.008338403	0.007174967	0.009002522	0.007293071	0.005956409	0.006824336	0.006438396	0.006509253	0.007683492	0.005987926	0.005794768	0.007535773	0.005553311	0.005780158	0.005471153	0.004803568	0.005943149	0.005584962	0.005692909	0.004811106	0.003971026	0.003132461	-0.000597803	0.003727948	0.003219318	-0.006564872	0.009794141	0.007424748	0.008396148	-0.005628996	0.000841064	0.007964185	0.007241944	-0.007270031	-0.015613904	-0.00337437	-0.011432788	-0.017119062	-0.022988571	-0.018245091	-0.024100145	-0.020929812	-0.029035301	-0.007492539	-0.021107144
S73	0.011912548	0.002930864	0.005367435	0.003591257	-0.000641198	0.006001611	-0.00055643	0.000945915	0.004067496	0.001868445	0.000275614	0.005731178	-0.001807424	0.000132426	0.004654359	-0.001358115	0.000691689	-0.000735213	0.002248778	0.000519666	0.000671667	-0.00447697	-0.00028239	0.000363596	-0.000721843	-0.002721865	-0.0040434	-0.001861576	-0.00207966	-0.003868198	0.012740544	0.009996487	0.010245227	0.00129714	-0.00092348	0.005498174	0.00432255	-0.001289326	-0.005707853	-0.005262029	-0.00495791	-0.013215751	-0.003014192	-0.021440967	-0.009187393	-0.023406931	-0.024751788	-0.002015879	-0.028627851
S74	0.007833241	0.0046896	0.002562227	0.002206756	0.002869322	0.003674533	0.00443877	0.001852303	0.000696857	0.000526369	0.002012932	0.001757279	0.002176586	0.000915113	0.000346307	0.006378064	-0.00060052	0.00125066	-0.000548757	-0.000939018	-0.001395668	0.001485702	-0.00020213	-0.0008403	-0.002641145	-0.001826945	-0.003233021	-0.002268787	-0.003303211	-0.007616447	0.011299104	0.009913907	0.006933603	0.003621195	0.001171452	0.010241277	0.00721951	-0.004120555	-0.00651533	-0.004312925	-0.012741008	-0.012269963	-0.015574729	-0.014156848	-0.023990262	-0.016326728	-0.020047706	-0.017934625	-0.023049369
S75	0.007633481	0.004301755	0.004435749	0.00447398	0.003774352	0.004857017	0.002772906	0.003710272	0.002968751	0.002940336	0.003271323	0.002699395	0.002577136	0.002982066	0.002246206	0.001402384	0.002620521	0.002312511	2.15E-05	0.001574711	0.000900327	0.000561602	0.002000141	0.001442631	0.000492152	-0.001646232	-0.003638804	-0.002064764	-0.001257217	-0.00896878	0.011893535	0.009507137	0.008045074	0.003239052	0.004549203	0.012080762	0.007890039	-0.000665052	-0.013054628	-0.000632957	-0.014355129	-0.013790798	-0.016134237	-0.017200381	-0.023328367	-0.016080451	-0.023987677	-0.012269569	-0.01727489
S76	0.01220788	0.009344443	0.009247586	0.009467424	0.008459817	0.008655268	0.007500405	0.006976633	0.007819888	0.006947419	0.006227468	0.008519368	0.007994364	0.007481158	0.007735999	0.006562537	0.006615505	0.006719006	0.009374032	0.006329562	0.006766187	0.00630331	0.006972712	0.007021017	0.006276212	0.005090658	0.002282475	0.005112001	0.006446728	-0.002899553	0.006762814	0.00537664	0.002303977	-0.00347737	-0.003691787	0.005663361	0.002975913	-0.00893714	-0.017043144	-0.008525094	-0.012923632	-0.01785369	-0.015231148	-0.01736835	-0.024514688	-0.014308558	-0.024574881	-0.010502788	-0.019833031
S77	0.005959755	0.002031989	0.001414535	0.00086402	0.000830118	0.002427158	0.00355845	0.000212889	-0.000372886	-0.000444634	0.000713752	0.002133198	0.001529429	5.41E-05	0.000592181	0.002707365	-0.000414263	0.001216494	0.002200284	7.54E-06	0.000488797	0.002387548	0.000194952	-0.000409769	-1.74E-05	0.001939473	0.002700737	0.001734518	0.001027777	0.002032565	0.003178418	0.003463635	-0.005467575	-0.011493192	-0.010020122	0.002910879	-0.000349303	-0.009084754	-0.010462352	-0.006624516	-0.006951896	-0.013777947	-0.009089235	-0.015986429	-0.020208477	-0.017351661	-0.022674511	-0.011626067	-0.02383384
S78	0.006073551	0.001645947	0.000691534	-0.000205092	-0.000528916	0.003644651	0.001287406	-0.001249255	-0.000976213	-0.001954382	-0.000153788	0.002742319	0.000308154	-0.001281713	0.000565635	0.002265577	-0.002363353	-0.00103737	0.00334367	-0.001388145	-0.000907379	9.79E-05	-0.001418922	-0.0016813	-0.001146738	-0.001240632	0.002105196	-0.000872581	-0.000511642	0.000949618	0.009563001	0.008700295	0.003617363	-0.009667855	-0.006977175	0.006495642	0.004305044	-0.012455563	-0.012167898	-0.013564111	-0.013565904	-0.015385684	-0.01441062	-0.018336537	-0.025480372	-0.012426654	-0.024327824	-0.01460588	-0.019276673
S79	0.00782045	0.003790985	0.004479762	0.003300046	0.001059251	0.004954907	0.001239409	0.002379914	0.003112737	0.002521103	-0.000137938	0.004071011	-0.001129962	0.000146234	0.002829366	-0.003343466	0.000454118	-0.001104015	0.001568636	-0.000147573	-0.000127703	-0.004831326	-0.001196762	-0.000478085	0.000146767	-0.005911348	-0.008829728	-0.004384552	-0.003069269	-0.010731156	0.015360013	0.015386028	0.016556305	-0.001673772	0.004161339	0.016289029	0.013979003	-0.001159108	-0.010771685	-0.001607397	-0.007095702	-0.017431207	-0.015215892	-0.018339834	-0.022127278	-0.01834578	-0.025052528	-0.017059816	-0.023410558
S80	0.009659093	0.003101495	0.005325284	0.003631442	0.001539684	0.007389207	0.000601007	0.001709403	0.005370988	0.003796963	0.001293769	0.007942957	0.000484287	0.001428101	0.005607619	-0.000101536	0.002267922	0.000315745	0.00865123	0.004235904	0.005766725	-0.000942512	0.001358395	0.003463918	0.005047463	-0.000652528	-0.002892343	3.42E-05	0.003210761	-0.005594872	0.008337374	0.006201591	0.005431576	-0.003297243	0.002103503	0.005408973	0.005607201	-0.004566718	-0.017077818	-0.002646564	-0.012214866	-0.018732352	-0.023784658	-0.017414721	-0.033705858	-0.023034182	-0.032427131	-0.017026178	-0.02668878
S81	0.003546091	0.00043544	0.00039054	-0.00037004	-0.001106875	0.002161181	0.000494995	-0.000988992	-0.00121083	-0.001222104	-0.000711508	0.000267717	-0.000765626	-0.001599117	-0.000341996	0.000907908	-0.001950153	-0.001299695	-0.001663812	-0.001660691	-0.001692125	4.42E-05	-0.001981914	-0.001611035	-0.00164214	-0.002149682	-0.000188622	-0.002332333	-0.003178614	-0.001724896	0.009872921	0.007916665	0.008235056	-0.006174711	0.000672557	0.008799242	0.009668122	-0.0065424	-0.011672779	-0.00234047	-0.011552161	-0.017307175	-0.018728419	-0.017753375	-0.027702576	-0.019393178	-0.032091632	-0.019099529	-0.027956351
S82	0.004155669	0.00150628	0.001244777	0.001103172	0.001008516	0.00188688	0.002118144	0.000903836	0.001032153	0.000937615	0.000820862	0.001265203	0.000799559	0.000811861	0.000663655	0.000900304	0.000543473	0.000432265	-0.001323548	0.00038909	-0.000117544	-0.000745905	0.00032353	0.000235534	-0.000684865	-0.002459336	-0.002297861	-0.002016119	-0.002659829	-0.008556995	0.006316663	0.003657702	0.001100502	-0.004802677	-0.0058206	0.00419614	-0.000424404	-0.008861516	-0.014028604	-0.01110429	-0.013407649	-0.019248468	-0.015222326	-0.018247926	-0.021962181	-0.019352455	-0.024980222	-0.014332297	-0.023052849
S83	0.007398429	0.004134749	0.004152793	0.003808778	0.003580862	0.00383885	0.003766298	0.002902852	0.003293585	0.002634007	0.00259345	0.003714999	0.002901944	0.002507335	0.003393721	0.003365519	0.002346379	0.002753295	0.004163537	0.002315509	0.002693025	0.002632858	0.002351069	0.002258726	0.002330072	0.002634157	0.00209385	0.002228228	0.00222589	0.00131809	0.007484512	0.005385133	0.000453963	-0.004569445	-0.00527803	0.00231925	0.000440298	-0.011738754	-0.008591233	-0.011363235	-0.013462799	-0.011989932	-0.012548983	-0.021168308	-0.024742499	-0.022412122	-0.03031291	-0.007433542	-0.025153413
S84	0.007583682	0.007339462	0.008615795	0.007189172	0.007879204	0.004705013	0.005453033	0.007358662	0.007190914	0.00804479	0.005827279	0.004549147	0.006755146	0.007063027	0.006779926	0.005629242	0.007269152	0.006652012	0.006588104	0.006821186	0.008500331	0.006808942	0.007277486	0.007297574	0.007192362	0.006299927	0.005267687	0.00479697	0.004441763	-0.002252601	0.003793176	0.002665294	-0.00165221	-0.004853302	-0.005956206	0.001479357	-0.002158947	-0.006853721	-0.008791547	-0.009228156	-0.010142888	-0.011409579	-0.014354967	-0.014416597	-0.021484322	-0.013447042	-0.022579509	-0.012288807	-0.020176493
S85	0.005862885	0.003460476	0.003346916	0.002953217	0.002700999	0.004175433	0.002207798	0.002667652	0.002390828	0.002300952	0.002364363	0.003103979	0.001516769	0.001568085	0.002194198	0.000473229	0.000898001	0.001096744	0.000545667	0.000841183	0.000960101	-0.000531414	0.000658185	0.000370713	0.000534315	-0.003665935	-0.007052114	-0.00181066	-0.000767167	-0.008115195	0.007548407	0.005908159	0.005921463	0.003538105	0.000614397	0.005229564	0.004993897	-0.001362463	-0.005676585	-0.001811281	-0.006432017	-0.01375964	-0.014410457	-0.01146036	-0.020699935	-0.021462588	-0.022566575	-0.017241643	-0.024603786
S86	0.01082931	0.008888249	0.008180904	0.008160582	0.005907831	0.006240379	0.006372301	0.005464092	0.007882328	0.006676124	0.00498207	0.007393893	0.005715485	0.005402761	0.00736616	0.005105817	0.004639261	0.004969208	0.004666993	0.004091107	0.006112143	0.002808611	0.004775192	0.003938635	0.004114852	0.002808075	-0.002450375	-0.001183263	0.001320995	-0.00709493	0.007175196	0.006118944	0.004882583	-0.002597422	-0.000835967	0.002614403	0.005042542	-0.005689364	-0.007274815	-0.007577119	-0.009367028	-0.011643191	-0.012043663	-0.015211335	-0.021611469	-0.011959618	-0.020585726	-0.00971769	-0.017957418
S87	0.004514892	0.000240536	0.00167777	0.000730042	-0.000865328	0.003258747	-0.000562583	-4.75E-05	0.001147898	0.00026637	-0.000425305	0.002694937	-0.002172554	-0.000395012	0.001264339	-0.003029942	-0.000229086	-0.001991153	0.003391553	-4.99E-06	0.000760811	-0.004356171	-0.001304093	-0.000625369	0.000158182	-0.003431484	-0.007331695	-0.002792174	-0.001180147	-0.00394893	0.012491686	0.008180744	0.010236399	0.004765314	0.005626157	0.009287679	0.010173913	0.000345649	-0.010515346	0.002179957	-0.006710627	-0.015113865	-0.017021884	-0.018329485	-0.021613496	-0.021271787	-0.025522903	-0.008719363	-0.026644621
S88	0.010254676	0.006490917	0.005167334	0.004773494	0.004017076	0.006487478	0.005042979	0.00285395	0.003122818	0.002894651	0.001691669	0.004911549	0.001878861	0.000713714	0.002870991	0.003138699	-0.00023771	-0.000293012	0.002102368	-0.000115994	-0.00010931	-0.002424999	-0.001972924	-0.000976245	-0.001497438	-0.003981755	-0.009402559	-0.005897348	-0.004767436	-0.016913217	0.011359186	0.010807605	0.009404524	-0.000174548	0.004392437	0.011947726	0.009713865	-0.002709377	-0.00929549	0.000382112	-0.006476341	-0.01227521	-0.016342346	-0.013071136	-0.024181009	-0.01293173	-0.027395456	-0.014119099	-0.020577326
S89	0.006972758	0.002026931	0.000833973	0.000575869	0.001267243	0.00296667	0.003937184	0.000362103	5.13E-05	-2.03E-05	0.000316464	0.001215043	0.001740695	-0.000463615	9.08E-05	0.005990168	-0.000725421	4.09E-05	0.000186775	-0.000753257	-0.000675373	0.003017034	-0.000751607	-0.000976153	-0.000987373	-0.000742022	-0.000568432	-0.001265897	-0.001728346	-0.002124436	0.012822552	0.011817981	0.008693782	-0.007058231	0.001481817	0.014454524	0.011503623	-0.007170777	-0.01762547	-0.002408234	-0.011891016	-0.02101877	-0.027020009	-0.021880948	-0.029070895	-0.017808429	-0.025504782	-0.01213034	-0.024704941
S90	0.005939116	0.004874513	0.002615846	0.003798748	0.004309878	0.000419791	0.007986946	0.003457897	0.001201689	0.001626862	0.003582199	0.001199025	0.003141463	0.002419917	-0.000240078	0.006444553	0.000597872	0.002836312	-0.000785247	-9.83E-05	-8.81E-05	0.002565996	0.001210101	0.000164996	-0.001418168	-0.000246954	-0.003149966	-0.001059768	-0.001797584	-0.009883355	0.014792207	0.011609803	0.011485439	0.001496252	0.005784096	0.013640285	0.014230454	-0.004231749	-0.008926248	0.001123068	-0.007859234	-0.022039507	-0.017123434	-0.018949847	-0.027324859	-0.022181435	-0.025605874	-0.008496423	-0.026474737
S91	0.008472829	0.003800897	0.001913672	0.000708706	0.000476336	0.00216913	0.003123081	7.14E-05	-0.001332836	-0.002359798	-0.000928947	0.002161599	-0.000129895	-0.001666069	0.000101986	0.003352085	-0.002297452	-0.000631451	-0.002764203	-0.002675682	-0.004250866	-0.002399489	-0.002824226	-0.003552525	-0.005121238	-0.004848145	-0.004337424	-0.006615466	-0.005721156	-0.007207068	0.017100138	0.012362921	0.011460099	-0.004483492	0.00218626	0.012384046	0.012967293	-0.007239646	-0.010625365	-0.004661361	-0.014498921	-0.012739373	-0.02201126	-0.019894419	-0.02057178	-0.018421824	-0.021702312	-0.013136844	-0.024600427
S92	0.00997598	0.006069051	0.007630833	0.006033661	0.006028587	0.008065411	0.003869786	0.004891201	0.005978016	0.005237797	0.003873066	0.007451833	0.003334817	0.004438547	0.00506953	0.001548895	0.004612297	0.002825159	0.004453529	0.004210576	0.003182504	0.001586616	0.003811231	0.003570652	0.002034033	-0.000869493	-0.004878657	0.000594788	0.000680169	-0.008041883	0.01300373	0.008465477	0.007488963	0.000188598	0.002725186	0.012068456	0.008717446	-0.006877984	-0.011825991	-0.006212102	-0.012735494	-0.014232206	-0.01811504	-0.013822817	-0.014577623	-0.012473776	-0.017765019	0.000721228	-0.014978819
S93	0.012813074	0.008685117	0.009538292	0.00918056	0.007956304	0.008331773	0.002617895	0.008423524	0.008821465	0.00834802	0.006902184	0.00792053	0.005613759	0.00792985	0.00834814	0.000303624	0.007638853	0.005972239	0.008595068	0.007659282	0.007755045	0.000640111	0.006972778	0.007323557	0.006526626	0.001458977	-0.00893409	0.003042498	0.004055806	-0.017332571	0.01073814	0.008258613	0.009051073	0.00010739	0.002574031	0.006365879	0.003680586	-0.00376894	-0.0055457	-0.003052962	-0.005647454	-0.006782098	-0.009317513	-0.010986904	-0.019168674	-0.010525673	-0.019720619	-0.008481361	-0.017963664
S94	0.00634842	0.007117659	0.006853666	0.006596266	0.006752562	0.005131424	0.006243797	0.00648731	0.005981299	0.006063039	0.006279748	0.005419288	0.007307755	0.006292179	0.005814984	0.0063075	0.006342096	0.006446601	0.004913814	0.005731007	0.005364785	0.006815863	0.006503927	0.005596825	0.005131772	0.005796958	0.003040893	0.006249964	0.005930267	0.000680044	0.002641723	0.00200591	0.001056431	-0.004586968	-0.002277848	0.000381294	0.000420228	-0.005011865	-0.008927468	-0.003632893	-0.010077401	-0.019206734	-0.018975575	-0.018107816	-0.023300469	-0.020589169	-0.026875849	-0.016103434	-0.026150454
S95	0.01046365	0.00936702	0.01150892	0.010294536	0.009540744	0.008801153	0.007016546	0.010535876	0.009313996	0.010200413	0.009862075	0.009142673	0.009549254	0.010218052	0.009761339	0.007168022	0.01050193	0.009113128	0.009866994	0.010237473	0.010012209	0.007986443	0.010383022	0.009629781	0.006616448	0.007427464	0.002909266	0.00449113	0.002759989	-0.011534473	0.007625685	0.007223972	0.004426287	-0.00456685	-0.000815957	0.003599427	0.005138142	-0.005193367	-0.008774749	-0.004635174	-0.007984705	-0.011933059	-0.011220857	-0.011644718	-0.013963888	-0.011377888	-0.013728553	-0.008344577	-0.013733769
S96	0.0094334	0.009290833	0.008582465	0.008141856	0.007054234	0.005798858	0.005687084	0.006627199	0.006676618	0.006930668	0.005638493	0.006927208	0.005352221	0.006242956	0.007686141	0.00518883	0.005317048	0.005689028	0.004620091	0.004810585	0.005906236	0.001907766	0.004800366	0.004148421	0.001323325	-0.00156495	-0.005679048	0.000197763	0.000878304	-0.007103113	0.009619352	0.009293403	0.006471813	-0.00457835	-0.006461288	0.006811205	0.003570954	-0.003898432	-0.004137777	-0.005200288	-0.004500016	-0.00616639	-0.004688913	-0.007609783	-0.017149448	-0.013429871	-0.019534091	-0.012076269	-0.022446768
S97	0.0078782	0.003443369	0.004090357	0.003179724	0.002700292	0.003795716	0.002373074	0.002890947	0.002141227	0.002151485	0.001704201	0.003152113	0.001022386	0.001717326	0.002386296	6.16E-05	0.001569352	0.001129297	0.002119809	0.000999669	0.001084902	-0.001215849	0.000824126	0.001043108	0.001322792	-0.001253191	-0.002871502	-0.000287873	9.20E-05	-0.002146213	0.012111672	0.010312583	0.008615634	0.00164861	0.003741496	0.010365402	0.005064447	-0.003290707	-0.012913906	-0.000792189	-0.009023093	-0.020055532	-0.023086787	-0.025252148	-0.038367204	-0.026277113	-0.029655225	-0.005803113	-0.033209241
S98	0.002890349	0.001450716	-0.000246038	-0.000271959	0.000532302	0.000773935	0.002491748	-0.000343579	-0.001599406	-0.001236998	0.000216989	-0.000424754	0.000842683	-0.001665269	-0.001141279	0.002062582	-0.002307853	-0.000103001	-0.000568461	-0.002289093	-0.001950088	0.001134339	-0.001606663	-0.002065876	-0.002701966	-0.002028201	-0.00157142	-0.002925518	-0.003124009	-0.004403661	0.010248017	0.007569289	0.007146411	-0.001771684	0.001594824	0.010892952	0.008954093	-0.004076637	-0.01115885	-0.003421812	-0.00965378	-0.016956459	-0.019190092	-0.017712427	-0.020912206	-0.01898346	-0.023553549	-0.016061873	-0.022871035
S99	0.006872021	0.006050492	0.000493538	8.75E-05	0.003822489	0.001319616	0.006229699	0.000425279	-0.003501022	-0.003762242	0.000952189	0.00123826	0.003503713	-0.00133294	-0.003260695	0.005381579	-0.004010008	-0.000267667	0.004040546	-0.003155356	-0.000490289	0.001348722	-0.001396589	-0.003999479	-0.00359326	-0.000634723	-0.000847282	-0.001274936	-0.003861149	-0.007461958	0.008007337	0.006775248	0.003917515	-0.002568037	-0.001283704	0.002902949	0.005625878	-0.007481811	-0.009640316	-0.007560203	-0.016337883	-0.014566597	-0.014759613	-0.023165647	-0.022751907	-0.014124605	-0.02609895	-0.012630094	-0.018830134
S100	0.010646949	3.99E-05	0.00214805	0.000117941	-0.001749968	0.005266268	-0.002225859	-0.00071342	0.001360193	-0.000296799	-0.001038062	0.004531993	-0.003026214	-0.001653451	0.001893636	-0.001713357	-0.000650317	-0.002086647	0.003205859	-0.000191353	0.000509049	-0.003281901	-0.001457993	-0.00066832	-0.000123395	-0.003460681	-0.003008896	-0.003376276	-0.002832471	-0.006151048	0.017517041	0.017233864	0.008831527	-0.001620727	-0.002795343	0.013823842	0.014579542	-0.000372343	-0.010310878	-0.001341422	-0.011081058	-0.018634852	-0.01729946	-0.019123997	-0.030689423	-0.021383603	-0.024163812	-0.015282055	-0.033610723
S101	0.010054067	0.002485484	0.004949868	0.002788483	0.000305522	0.008299363	-0.001013254	0.001090464	0.004635633	0.002684817	0.000606983	0.007089484	-0.002323797	0.00035109	0.004827465	-0.002624614	0.001353102	-0.001122763	0.007152867	0.002446723	0.002795116	-0.004286531	-7.50E-06	0.001470825	0.002286644	-0.004879285	-0.00758171	-0.003106082	-0.000959778	-0.012046427	0.014132432	0.012419268	0.012117978	0.00330376	0.006132439	0.015019201	0.011412569	0.001344901	-0.006397177	0.003960509	-0.001979881	-0.01329013	-0.011815313	-0.014516017	-0.025420139	-0.016761575	-0.025277562	-0.013330058	-0.02441389
S102	0.009605636	0.004777125	0.00364877	0.002701535	0.003214464	0.004418659	0.005398499	0.002386835	0.001715502	0.000913391	0.002109047	0.003113775	0.003260437	0.001386741	0.001476201	0.004671434	0.000987544	0.002278311	0.002563762	0.000518223	0.000624316	0.002478839	0.000825073	0.000335176	-0.000164348	0.000317506	0.000522881	-9.13E-05	0.000210433	-0.006877376	0.010567589	0.011698593	0.008280435	-0.001972331	0.001100848	0.009227228	0.010154195	-0.00171455	-0.003388664	-0.002035431	-0.004729387	-0.004671493	-0.008775883	-0.01674466	-0.023351828	-0.017332642	-0.028265371	-0.009306386	-0.021785635
S103	0.006729104	-0.000154604	0.002224238	0.000522279	-0.001360644	0.003522043	-0.001027084	0.000140445	0.00117023	0.000566148	-0.000880357	0.004714492	-0.002937597	-0.000863967	0.001998258	-0.001827961	-0.000643971	-0.001757015	0.004613819	0.000413265	0.001675753	-0.004114815	-0.001576028	-0.001011514	0.000432554	-0.004479517	-0.004879532	-0.002601979	-0.000873384	-0.004741672	0.011862673	0.009242213	0.009826335	0.000306434	0.00190696	0.012138576	0.008518536	-0.002824192	-0.011529425	-0.002508248	-0.009250889	-0.023549138	-0.021887882	-0.023003534	-0.021530856	-0.017871733	-0.025649398	-0.015679063	-0.029057857
S104	0.010388798	0.005948269	0.007474021	0.005161508	0.005111298	0.006024518	0.003817285	0.005015503	0.005710144	0.005649689	0.003767433	0.006683764	0.002999891	0.004562039	0.00494984	0.001695481	0.004361787	0.004379829	0.006047225	0.004359152	0.005657992	0.002320327	0.004505074	0.004356291	0.00445872	0.003429433	0.000463104	0.003099686	0.003229172	-0.001716279	0.007451078	0.005826711	0.003679632	-0.009030173	-0.006386088	0.002660112	0.000459282	-0.007482122	-0.015796406	-0.009303879	-0.015207869	-0.016545272	-0.016663628	-0.019099831	-0.014812784	-0.020845028	-0.019718876	-0.009826121	-0.023269384
S105	0.005877074	0.001059061	0.001557069	0.001295164	0.000279748	0.004666697	0.000294756	0.000577008	0.000683236	6.83E-05	0.000401961	0.003368533	0.000134695	-0.000646281	0.001403198	0.001790281	-0.001422937	-0.000354217	0.002731192	-0.000912775	-0.000263018	1.14E-05	-0.001457857	-0.00072377	-0.000582482	-0.002112182	-0.002321255	-0.002533735	-0.001791401	-0.004217397	0.00862879	0.008078004	0.006519667	0.002091984	0.001948188	0.005982076	0.007377616	-0.001618051	-0.010814539	-0.001785219	-0.010651469	-0.020257273	-0.018674876	-0.02155774	-0.02566289	-0.025099793	-0.029615759	-0.016831325	-0.031558694
S106	0.007344471	0.005615272	0.006052196	0.005515454	0.004755677	0.006683057	0.004865156	0.005047762	0.005738896	0.005301187	0.004565353	0.007475769	0.004657687	0.005057098	0.005687178	0.0032645	0.005032216	0.004744006	0.009633395	0.005415563	0.005729181	0.003645632	0.004973588	0.005504387	0.005015748	0.004796988	0.002998821	0.005352281	0.005554986	0.003700867	0.007561084	0.005397703	0.002138473	9.68E-05	-0.000682888	0.004565131	0.001497644	-0.003992357	-0.009570338	-0.003620027	-0.011453111	-0.022136416	-0.020559568	-0.020404821	-0.024003326	-0.021759534	-0.026152647	-0.014880455	-0.02486547
S107	0.006698473	0.007517198	0.00489621	0.004809517	0.004788639	0.004630455	0.006152974	0.00319985	0.002594433	0.001809344	0.003003144	0.003815893	0.003299499	0.002079485	0.001915399	0.0045825	0.00068934	0.002318178	0.000499373	7.82E-05	-0.0004564	0.001982629	0.00011787	-0.000257228	-0.000598295	7.48E-06	-0.000923957	-0.001812954	-0.001511657	-0.008752422	0.007302218	0.006024017	0.003145788	-0.001804708	-0.002407789	0.006970554	0.000446516	-0.003639912	-0.011132168	-0.002506459	-0.008295489	-0.015494111	-0.014726569	-0.01744853	-0.024568978	-0.015747051	-0.026397116	-0.015163793	-0.020739604
S108	0.007787984	0.005845925	0.005399272	0.004620142	0.00420098	0.005264448	0.004417049	0.0035036	0.003855844	0.003350381	0.002909198	0.00540253	0.002931781	0.002763658	0.004560981	0.004151153	0.00229941	0.002315789	0.004939394	0.00246792	0.003205294	0.000620004	0.00223637	0.002440963	0.001849367	0.000582908	-0.001182494	0.00103084	0.00104504	-0.007794541	0.010073083	0.008977577	0.007811029	-0.00299721	0.000794032	0.011232658	0.01001354	-0.001957377	-0.00745596	-0.002863366	-0.007899393	-0.015683148	-0.016911497	-0.017174005	-0.025814019	-0.016777856	-0.029213811	-0.017895768	-0.02737478
S109	0.003254301	-0.000518649	-0.000320487	-0.000386947	-0.001244897	0.000601251	6.93E-05	-0.000581583	-0.000530306	-0.000976386	-0.000917819	0.000983913	-0.001562648	-0.001944246	-0.000114117	4.22E-05	-0.002113428	-0.001521358	-0.000217256	-0.001299256	-0.00125997	-0.001792669	-0.002009699	-0.001811793	-0.000844266	-0.003787706	-0.003399917	-0.003284407	-0.002379856	-0.005551694	0.009719894	0.006691545	0.007006455	9.00E-05	0.001244968	0.009861837	0.006674814	-0.004543397	-0.010558612	-0.00582749	-0.012548773	-0.014734755	-0.012567402	-0.013632857	-0.020779266	-0.021959481	-0.023627453	-0.018792758	-0.026045255
S110	0.007727105	0.004057839	0.005657729	0.00411858	0.001986707	0.006285604	0.000592404	0.003016803	0.004638518	0.003885364	0.001958552	0.006849088	0.000573531	0.00270138	0.004758388	-0.001658949	0.002678979	0.001387636	0.009658789	0.00385914	0.004081478	-0.002521466	0.001743708	0.002989125	0.00368987	-0.001481966	-0.009674472	-0.001551033	0.001531688	-0.011409818	0.010160196	0.009154135	0.007720509	0.003850765	0.003572213	0.009945862	0.00944957	0.000636522	-0.008152221	0.000902678	-0.006526487	-0.011124717	-0.01101802	-0.013931316	-0.026461263	-0.015203283	-0.024398919	-0.00800837	-0.026958837
S111	0.006130971	0.002984063	0.001205935	0.000107061	0.000792657	0.003798183	0.003425973	-0.000348507	-0.000797889	-0.001509854	-0.000564012	0.001624239	0.000116159	-0.001936869	-0.000958667	0.00316318	-0.002818203	-0.001032152	0.001004842	-0.00227517	-0.001829411	0.001124378	-0.002068669	-0.00265481	-0.002285573	-0.002398169	0.000453267	-0.00389417	-0.004347983	-0.006295972	0.010728909	0.008903435	0.006564858	-0.001437556	0.003094881	0.007650944	0.006176811	-0.004588562	-0.012876519	-0.002859842	-0.012183728	-0.019794253	-0.023723144	-0.020201403	-0.027650702	-0.026729199	-0.028943624	-0.013912356	-0.025606787
S112	0.004708434	0.002488629	0.003208067	0.002603764	0.001433619	0.003284929	0.001191717	0.001721821	0.002314167	0.001930556	0.001410554	0.003477732	0.00086292	0.001282195	0.00242964	0.000653395	0.00103508	0.000626444	0.003322657	0.001470807	0.001887472	-0.000116516	0.000981109	0.001053507	0.001663122	-0.000929496	-0.002539967	-0.000190375	0.000525287	-0.004885911	0.010728281	0.007755497	0.007536603	-0.007370065	-0.005588041	0.009641248	0.006543293	-0.006869813	-0.016165289	-0.003864779	-0.012304613	-0.021135549	-0.020220638	-0.021692436	-0.027483951	-0.024591499	-0.024267273	-0.008118679	-0.026056528
S113	0.006473457	0.003052402	0.004095746	0.003153916	0.002639762	0.003257199	-0.000327516	0.002982222	0.003113483	0.003043556	0.001834415	0.003056696	0.000943674	0.001477218	0.002702527	-0.00128474	0.000663646	0.000478031	0.000825466	0.001156898	0.001402731	-0.002898361	0.000792237	0.001013898	0.000160761	-0.003958357	-0.00852998	-0.002390791	-0.004582125	-0.014189524	0.011500946	0.01025274	0.008289251	-0.000276597	0.001701937	0.009406508	0.011719823	-0.001918841	-0.00874004	-0.001269401	-0.007001633	-0.018078728	-0.017850453	-0.019402781	-0.025034637	-0.015863734	-0.02608422	-0.007870382	-0.027021526
S114	0.014773497	0.010007903	0.009371987	0.008665119	0.008133012	0.007484218	0.008138398	0.009221344	0.008643378	0.008272235	0.007388151	0.00722723	0.006765154	0.007622495	0.007468372	0.006051647	0.006874274	0.007157054	0.004710628	0.005207349	0.004955305	0.00324461	0.006686269	0.005290135	0.004087674	0.001297726	-0.008303181	0.001046149	0.001213389	-0.016926633	0.010582563	0.00867935	0.006285702	-0.005272173	-0.005345669	0.007317617	0.006336759	-0.007302684	-0.005843234	-0.005156843	-0.012232078	-0.01517704	-0.01655558	-0.018677508	-0.023424388	-0.023383996	-0.02659808	0.002954585	-0.026782973
S115	0.005880484	0.002255397	0.001390608	0.00027656	0.000807968	0.004150192	0.00375591	-0.000553747	8.78E-05	-0.001013012	-0.000353358	0.004464511	0.000677759	-0.000830299	0.000199322	0.002330327	-0.001312664	0.000191047	0.005110906	-0.00087842	1.86E-05	0.001573088	-0.000537416	-0.000964047	0.000119751	0.000251407	0.001025939	-0.000385092	-0.000279927	-0.000583659	0.009489554	0.007784218	0.003331058	-0.005346891	-0.003898043	0.008268975	0.004469262	-0.005480532	-0.007984888	-0.00422616	-0.010732715	-0.020287371	-0.018291373	-0.020735609	-0.017875034	-0.02242004	-0.025556427	-0.011261648	-0.027677014
S116	0.013527991	0.006999293	0.006633598	0.005258561	0.003807119	0.00607055	0.001591309	0.004125685	0.005247026	0.003785969	0.002642009	0.005622168	0.000836523	0.002093203	0.00508058	-0.002981907	0.000920197	-0.000865535	0.000760984	0.000378476	-5.17E-05	-0.006841205	0.000281451	0.000525821	-0.001034849	-0.004613048	-0.008509123	-0.004610515	-0.003307109	-0.005886324	0.010572618	0.009323892	0.006678695	-0.010492128	-0.005041065	0.003732897	0.004675645	-0.009570965	-0.00954186	-0.008837105	-0.01067701	-0.013901971	-0.010365791	-0.020003999	-0.014992151	-0.015389093	-0.019655852	-0.005438254	-0.020906214
S117	0.00566437	0.00229669	0.001348167	0.000195953	0.000219781	0.003642251	0.001373564	-0.000814964	-0.000241673	-0.000729494	-0.000758961	0.001396596	-0.000928235	-0.001407612	-0.000328186	-0.000191985	-0.001785019	-0.001843735	0.00081127	-0.001081274	-0.000952707	-0.000976858	-0.001800281	-0.001428102	-0.001045724	-0.003064667	-0.006822962	-0.003598092	-0.003066165	-0.010943832	0.012012517	0.011228388	0.008484434	0.003096814	0.004097363	0.011793235	0.009721768	-0.000137928	-0.005734661	0.002162266	-0.011142032	-0.015957968	-0.014478991	-0.016150155	-0.023784093	-0.024211157	-0.02633619	-0.012600128	-0.024396105
S118	0.006042018	0.004402464	0.00555006	0.004064562	0.003384328	0.004440535	0.003010331	0.003475726	0.003407303	0.00311182	0.002406515	0.002805804	0.002858401	0.002944825	0.003520869	0.002143418	0.002581184	0.0026882	0.001284275	0.00203463	0.002021168	0.001672221	0.002477249	0.001785491	0.001455355	0.00097908	0.000306055	0.001344568	0.000923445	-0.003422256	0.00505916	0.003070719	-0.002225353	-0.002873331	-0.002965281	0.002120224	0.000837484	-0.006959614	-0.010862947	-0.006213167	-0.012715723	-0.011840612	-0.018380671	-0.015602731	-0.016580503	-0.013480478	-0.019082246	-0.008073698	-0.018270911
[truncated: 351 more columns]
