# Supplementary material for: Organisational and neuromodulatory underpinnings of structural-functional connectivity decoupling in patients with Parkinson’s disease
Source: Commun Biol. 2021 Jan 19;4:86. doi: 10.1038/s42003-020-01622-9 (PMC7815846; doi:10.1038/s42003-020-01622-9)
Supplement: Supplementary file 4 — Supplementary Data [file 42003_2020_1622_MOESM4_ESM.zip › SupplementaryData/Supplementary Data 4/Figure4.ipynb]

# %% [markdown]
# Figure 4

Code to recreate Figure 4 Sections A to D.
Note that the gradients (top) are visualised in the same way as in Figure 3, therefore note repeated here. 
Please note the Figure 3 output folder for these. 

Required data includes:
- Structural Functional connectivity values for each participant Fig2_StructureFunction.csv
- Clinical Information, Fig2_ClinicalInformation.csv
- Gradient Values (one file for each gradient)

Note that spearman rank correlation coefficient values were added manually during image composition but can be calculated below.

# %% [code]
# Import all necessary libraries
import pandas as pd
import numpy as np
import matplotlib.pyplot as plt
from pathlib import Path
import scipy.stats as stats
import seaborn as sns

# %% [markdown]
### Prepare data & necessary fuctions

# %% [code]
# Load data SC-FC and clinical information data and merge 
sfc = pd.read_csv(r"C:\Users\Angelika\Dropbox\PhD\PAPERS\Publications\Structure-Function\NatureComms\SupplementaryData\Fig2_StructureFuction.csv", index_col=0)
clin = pd.read_excel(r"C:\Users\Angelika\Dropbox\PhD\PAPERS\Publications\Structure-Function\NatureComms\SupplementaryData\Fig2_ClinicalInformation.xlsx")

# %% [code]
### Function to Plot relationship of structure-function coupling with gradient
def visualiseRelationship(gradient, SCFCdata, clinicaData, figName):
    controls = clinicaData[clinicaData.PD == 0].ParticipantNumber
    HighVis = clinicaData[(clinicaData.PD == 1) & (clinicaData.PD_VisPerf == 0)].ParticipantNumber
    LowVis = clinicaData[(clinicaData.PD == 1) & (clinicaData.PD_VisPerf == 1)].ParticipantNumber
    # mean per group for SC-FC values
    SCFC_Low = SCFCdata[LowVis].mean(axis=1)
    SCFC_High = SCFCdata[HighVis].mean(axis=1)
    SCFC_Control = SCFCdata[controls].mean(axis=1)
    # mean per group for gradient values
    grad_Low = gradient[LowVis].mean(axis=1)
    grad_High = gradient[HighVis].mean(axis=1)
    grad_Control = gradient[controls].mean(axis=1)
    # set style
    sns.set_style("white")
    sns.set_context("poster", rc={"font.size":18,"axes.titlesize":18,"axes.labelsize":18})   
    fig, ax = plt.subplots(figsize=(20,20))
    # one reg plot for each group
    sns.regplot(y=SCFC_Control,x=grad_Control, scatter_kws={"color": "lightgrey", 's':70, "alpha": 0.7}, line_kws={"color": "grey", "lw": 3}, marker="x")
    sns.regplot(y=SCFC_High, x= grad_High, scatter_kws={"color": "lightsalmon", 's':70, "alpha": 0.7}, line_kws={"color": "salmon", "lw": 3}, marker="x")
    sns.regplot(y=SCFC_Low, x= grad_Low, scatter_kws={"color": "brown", 's':70, "alpha": 0.7}, line_kws={"color": "firebrick", "lw": 3}, marker="x")
    plt.xlabel(" ")
    plt.ylabel(" ")
    sns.despine()
    # save figure
    plt.savefig(figName)

# %% [code]
### Function to calculate the spearman correlation coeffictions shown in figures.
def getRho(gradient, SCFCdata, clinicalData):
    controls = clinicalData[clinicalData.PD == 0].ParticipantNumber
    HighVis = clinicalData[(clinicalData.PD == 1) & (clinicalData.PD_VisPerf == 0)].ParticipantNumber
    LowVis = clinicalData[(clinicalData.PD == 1) & (clinicalData.PD_VisPerf == 1)].ParticipantNumber
    # mean per group for SC-FC values
    SCFC_Low = SCFCdata[LowVis].mean(axis=1)
    SCFC_High = SCFCdata[HighVis].mean(axis=1)
    SCFC_Control = SCFCdata[controls].mean(axis=1)
    # mean per group for gradient values
    grad_Low = gradient[LowVis].mean(axis=1)
    grad_High = gradient[HighVis].mean(axis=1)
    grad_Control = gradient[controls].mean(axis=1)
    r_Control, p_Control = stats.spearmanr(SCFC_Control, grad_Control)
    r_High, p_High = stats.spearmanr(SCFC_High, grad_High)
    r_Low, p_Low = stats.spearmanr(SCFC_Low, grad_Low)
    return(r_Control, r_High, r_Low)

# %% [markdown]
### Section A

Structural Gradient 1

# %% [code]
gradient = pd.read_csv(r"C:\Users\Angelika\Dropbox\PhD\PAPERS\Publications\Structure-Function\NatureComms\SupplementaryData\Fig4_StructuralGradientOne_NA.csv", index_col=0)
gradient = gradient.transpose()
section = "Figure4A"
visualiseRelationship(gradient, sfc, clin, section)
getRho(gradient, sfc, clin)

# %% [markdown]
### Section B 

Functional Gradient 1

# %% [code]
gradient = pd.read_csv(r"C:\Users\Angelika\Dropbox\PhD\PAPERS\Publications\Structure-Function\NatureComms\SupplementaryData\Fig4_FunctionalGradientOne_NA.csv", index_col=0)
gradient = gradient.transpose()
section = "Figure4B"
visualiseRelationship(gradient, sfc, clin, section)
getRho(gradient, sfc, clin)

# %% [markdown]
### Section C

Structural Gradient 2

# %% [code]
gradient = pd.read_csv(r"C:\Users\Angelika\Dropbox\PhD\PAPERS\Publications\Structure-Function\NatureComms\SupplementaryData\Fig4_StructuralGradientTwo_NA.csv", index_col=0)
gradient = gradient.transpose()
section = "Figure4C"
visualiseRelationship(gradient, sfc, clin, section)
getRho(gradient, sfc, clin)

# %% [markdown]
### Section D 

Functional Gradient 2

# %% [code]
gradient = pd.read_csv(r"C:\Users\Angelika\Dropbox\PhD\PAPERS\Publications\Structure-Function\NatureComms\SupplementaryData\Fig4_FunctionalGradientTwo_NA.csv", index_col=0)
gradient = gradient.transpose()
section = "Figure4D"
visualiseRelationship(gradient, sfc, clin, section)
getRho(gradient, sfc, clin)
