# Supplementary material for: Organisational and neuromodulatory underpinnings of structural-functional connectivity decoupling in patients with Parkinson’s disease
Source: Commun Biol. 2021 Jan 19;4:86. doi: 10.1038/s42003-020-01622-9 (PMC7815846; doi:10.1038/s42003-020-01622-9)
Supplement: Supplementary file 4 — Supplementary Data [file 42003_2020_1622_MOESM4_ESM.zip › SupplementaryData/Supplementary Data 5/Fig5_GeneCorrelation_PD.csv]

Gene	rho	p-value	FDR
ADRA1A	-0.09071691	0.07170855	0.189
ADRA1B	0.077064483	0.126252802	0.261
ADRA1D	-0.089511059	0.075580161	0.189
ADRA2A	0.059949297	0.23453327	0.330
ADRA2C	0.004403996	0.930472219	0.939
CHRM1	-0.114229164	0.023177179	0.090
CHRM2	0.031478896	0.532757255	0.652
CHRM3	-0.104408669	0.038062877	0.131
CHRM4	0.120467932	0.016602482	0.074
CHRM5	-0.003866007	0.938948004	0.939
CHRNA2	-0.064748559	0.199099374	0.309
CHRNA3	-0.073052052	0.147277142	0.285
CHRNA4	0.210162799	2.54E-05	0.000
CHRNA6	-0.010432475	0.836252076	0.926
CHRNA7	0.005768538	0.909011842	0.939
CHRNA10	-0.061175983	0.225079399	0.330
CHRNB1	0.067879138	0.178189984	0.297
CHRNB2	-0.067315837	0.181827034	0.297
DRD1	-0.036691142	0.467130476	0.603
DRD2	-0.164590258	0.001026291	0.006
DRD4	0.057530779	0.25398522	0.342
HTR1A	-0.083075632	0.099206252	0.220
HTR1E	0.140015265	0.005308797	0.027
HTR1F	-0.030413627	0.546719809	0.652
HTR2A	-0.239759414	1.43E-06	0.000
HTR2C	-0.25123574	4.22E-07	0.000
HTR3B	-0.088393217	0.079319382	0.189
HTR3C	0.017708279	0.725695472	0.833
HTR4	-0.234431314	2.47E-06	0.000
HTR5A	0.06797591	0.177570628	0.297
HTR7	0.094064399	0.061802333	0.189
