# Supplementary material for: Organisational and neuromodulatory underpinnings of structural-functional connectivity decoupling in patients with Parkinson’s disease
Source: Commun Biol. 2021 Jan 19;4:86. doi: 10.1038/s42003-020-01622-9 (PMC7815846; doi:10.1038/s42003-020-01622-9)
Supplement: Supplementary file 4 — Supplementary Data [file 42003_2020_1622_MOESM4_ESM.zip › SupplementaryData/Supplementary Data 5/Fig5_GeneCorrelation_PDVisPerf.csv]

Gene	rho	p-value	FDR
ADRA1A	-0.098049375	0.051509421	0.177
ADRA1B	-0.053788998	0.286234091	0.499
ADRA1D	-0.033964395	0.500893894	0.624
ADRA2A	-0.133330997	0.00796949	0.041
ADRA2C	0.053393344	0.289798428	0.499
CHRM1	-0.000605749	0.990424919	0.990
CHRM2	-0.032202641	0.523374718	0.624
CHRM3	0.099026635	0.049216127	0.177
CHRM4	-0.057245331	0.256352784	0.497
CHRM5	-0.00133514	0.978897373	0.990
CHRNA2	0.211215801	2.31E-05	0.000
CHRNA3	-0.193976	0.000104503	0.001
CHRNA4	0.180082324	0.000321694	0.002
CHRNA6	0.027785599	0.581918838	0.668
CHRNA7	0.074355649	0.140172598	0.334
CHRNA10	-0.067655414	0.179627984	0.398
CHRNB1	0.036529531	0.469095896	0.624
CHRNB2	-0.086053168	0.087632204	0.247
DRD1	-0.042311699	0.401671942	0.612
DRD2	0.00884713	0.860860091	0.920
DRD4	0.033063657	0.512323668	0.624
HTR1A	-0.039466567	0.434096191	0.612
HTR1E	0.236941152	1.92E-06	0.000
HTR1F	0.079702636	0.113751122	0.294
HTR2A	0.04998452	0.321737405	0.525
HTR2C	-0.086822086	0.084826738	0.247
HTR3B	0.104698206	0.037529139	0.166
HTR3C	-0.041079951	0.415528007	0.612
HTR4	0.060382337	0.231164415	0.478
HTR5A	0.307555021	4.23E-10	0.000
HTR7	0.014367605	0.775904464	0.859
