# Supplementary material for: Organisational and neuromodulatory underpinnings of structural-functional connectivity decoupling in patients with Parkinson’s disease
Source: Commun Biol. 2021 Jan 19;4:86. doi: 10.1038/s42003-020-01622-9 (PMC7815846; doi:10.1038/s42003-020-01622-9)
Supplement: Supplementary file 4 — Supplementary Data [file 42003_2020_1622_MOESM4_ESM.zip › SupplementaryData/Supplementary Data 5/Figure5.ipynb]

# %% [markdown]
# Figure 5

Code to recreate Figure 5.

# %% [code]
# Import all necessary libraries
import pandas as pd
import numpy as np
import matplotlib.pyplot as plt
from pathlib import Path
import scipy.stats as stats
import seaborn as sns

# %% [code]
## Load genetic data
data = pd.read_csv(r"C:\Users\Angelika\Dropbox\PhD\PAPERS\Publications\Structure-Function\NatureComms\SupplementaryData\Fig5_schaeffer_abagen.csv")
# Define Transmitters into lists
norepinephrine = ["ADRA1A", "ADRA1B", "ADRA1D", "ADRA2A","ADRA2C"]
acetylcholine = ["CHRM1", "CHRM2", "CHRM3", "CHRM4", "CHRM5", "CHRNA2", "CHRNA3", "CHRNA4", "CHRNA6", "CHRNA7", "CHRNA10", "CHRNB1", "CHRNB2"]
dopamine = ["DRD1", "DRD2", "DRD4"]
serotonin = ["HTR1A", "HTR1E", "HTR1F", "HTR2A", "HTR2C", "HTR3B", "HTR3C", "HTR4", "HTR5A", "HTR7"]
# Select and save transmitters only
allTransmitter = norepinephrine + acetylcholine + dopamine + serotonin
data = data[allTransmitter]

# %% [markdown]
### Function do add hue

# %% [code]
## Function to add Hue (1-4 for the group of receptors and 10-14 for the same group if FDR corrected p-value <0.05)
def addHue(df):
    norepinephrine = ["ADRA1A", "ADRA1B", "ADRA1D", "ADRA2A","ADRA2C"]
    acetylcholine = ["CHRM1", "CHRM2", "CHRM3", "CHRM4", "CHRM5", "CHRNA2", "CHRNA3", "CHRNA4", "CHRNA6", "CHRNA7", "CHRNA10", "CHRNB1", "CHRNB2"]
    dopamine = ["DRD1", "DRD2", "DRD4"]
    serotonin = ["HTR1A", "HTR1E", "HTR1F", "HTR2A", "HTR2C", "HTR3B", "HTR3C", "HTR4", "HTR5A", "HTR7"]
    df["Hue"] = np.zeros(len(df))
    for i in range(len(df)):
        if df.Gene.iloc[i] in norepinephrine:
            if df.FDR.iloc[i] <= 0.05:
                df["Hue"].iloc[i] = 11
            else: 
                df["Hue"].iloc[i] = 1
        elif df.Gene.iloc[i] in acetylcholine:
            if df.FDR.iloc[i] <= 0.05:
                df["Hue"].iloc[i] = 12
            else:
                df["Hue"].iloc[i] = 2
        elif df.Gene.iloc[i] in serotonin:
            if df.FDR.iloc[i] <=0.05:
                df["Hue"].iloc[i] = 13
            else:
                df["Hue"].iloc[i] = 3
        elif df.Gene.iloc[i] in dopamine:
            if df.FDR.iloc[i] <= 0.05:
                df["Hue"].iloc[i] = 14
            else:
                df["Hue"].iloc[i] = 4
    return(df)

# %% [markdown]
### Plot PD vs controls

# %% [code]
## Load data
df = pd.read_csv(r"C:\Users\Angelika\Dropbox\PhD\PAPERS\Publications\Structure-Function\NatureComms\SupplementaryData\Fig5_GeneCorrelation_PD.csv")
df = addHue(df)
## set colours and parameters
colors = ["salmon", "palegreen", "skyblue", "thistle", "limegreen", "dodgerblue", "mediumvioletred"]
sns.set_palette(sns.color_palette(colors))
sns.set_style("white")  
sns.set_context("talk", font_scale=0.9)
## plot
fig, ax = plt.subplots(figsize=(12,12))
sns.barplot(x="rho", y="Gene", data=df, orient="h", hue="Hue", dodge=False, saturation=0.5)
ax.get_legend().set_visible(False)
plt.xlabel("Spearman's ρ", fontsize=20)
plt.ylabel(" ")
plt.axvline(0, c="black", linewidth=1)
sns.despine()
## save figure
plt.savefig("Figure5_PDvsControls.png")

# %% [code]
## Load data
df = pd.read_csv(r"C:\Users\Angelika\Dropbox\PhD\PAPERS\Publications\Structure-Function\NatureComms\SupplementaryData\Fig5_GeneCorrelation_PDVisPerf.csv")
df = addHue(df)
## set colours and parameters
colors = ["salmon", "palegreen", "skyblue", "thistle", "red", "limegreen", "dodgerblue"]
sns.set_palette(sns.color_palette(colors))
sns.set_style("white")  
sns.set_context("talk", font_scale=0.9)
## plot
fig, ax = plt.subplots(figsize=(12,12))
sns.barplot(x="rho", y="Gene", data=df, orient="h", hue="Hue", dodge=False, saturation=0.5)
ax.get_legend().set_visible(False)
plt.xlabel("Spearman's ρ", fontsize=20)
plt.ylabel(" ")
plt.axvline(0, c="black", linewidth=1)
sns.despine()
## save figure
plt.savefig("Figure5_PDLowVisvsHighVis.png")
